# Supplementary material for: CPEB1 directs muscle stem cell activation by reprogramming the translational landscape
Source: Nat Commun. 2022 Feb 17;13:947. doi: 10.1038/s41467-022-28612-1 (PMC8854658; doi:10.1038/s41467-022-28612-1)
Supplement: Supplementary file 4 — Supplementary Data 1 [file 41467_2022_28612_MOESM4_ESM.xlsx]

## Sheet: raw spectral & NSAF
Accession	Accession	Description	gene name	#Spec injured ASC-1	#Spec injured ASC-2	#Spec cultured ASC-1	#Spec cultured ASC-2	#Spec fiSC-1	#Spec fiSC-2	#Spec QSC-1	#Spec QSC-2	Protein Length	Spectral/L (Spectral Abundance Factor, SAF)	SAF injured ASC-1	SAF injured ASC-2	SAF cultured ASC-1	SAF cultured ASC-2	SAF fiSC-1	SAF fiSC-2	SAF QSC-1	SAF QSC-2	Sum of spectral abundance factor per sample	injured ASC-1	injured ASC-2	cultured ASC-1	cultured ASC-2	fiSC-1	fiSC-2	QSC-1	QSC-2	Normalized Spectral Abundance Factor (NSAF)	NSAF injured ASC-1	NSAF injured ASC-2	NSAF cultured ASC-1	NSAF cultured ASC-2	NSAF fiSC-1	NSAF fiSC-2	NSAF QSC-1	NSAF QSC-2
Q6GQT1	Q6GQT1|A2MG_MOUSE	Alpha-2-macroglobulin-P,A2m PE=2 SV=2	A2m	28	41	21	12	29	29	16	20	1474		0.0189959	0.0278155	0.0142469	0.00814111	0.0196744	0.0196744	0.0108548	0.0135685		126.938	133.917	76.8266	110.079	82.1382	78.5597	73.6105	77.5964		0.000149647	0.000207706	0.000185443	7.39568e-05	0.000239527	0.000250438	0.000147463	0.00017486
P58742	P58742|AAAS_MOUSE	Aladin,Aaas PE=1 SV=1	Aaas	8	6	1	1	1	1	0	0	546		0.014652	0.010989	0.0018315	0.0018315	0.0018315	0.0018315	0	0											0.000115426	8.20582e-05	2.38394e-05	1.6638e-05	2.22978e-05	2.33135e-05	0	0
Q9D2R0	Q9D2R0|AACS_MOUSE	Acetoacetyl-CoA synthetase,Aacs PE=1 SV=1	Aacs	3	4	7	8	1	1	0	0	672		0.00446429	0.00595238	0.0104167	0.0119048	0.0014881	0.0014881	0	0											3.51689e-05	4.44482e-05	0.000135587	0.000108147	1.8117e-05	1.89422e-05	0	0
Q3UHJ0	Q3UHJ0|AAK1_MOUSE	AP2-associated protein kinase 1,Aak1 PE=1 SV=2	Aak1	0	0	0	1	0	1	0	0	959		0	0	0	0.00104275	0	0.00104275	0	0											0	0	0	9.47274e-06	0	1.32734e-05	0	0
Q9D2V5	Q9D2V5|AAR2_MOUSE	Protein AAR2 homolog,Aar2 PE=1 SV=3	Aar2	1	0	0	1	0	0	0	0	384		0.00260417	0	0	0.00260417	0	0	0	0											2.05152e-05	0	0	2.36572e-05	0	0	0	0
Q8BGQ7	Q8BGQ7|SYAC_MOUSE	Alanine--tRNA ligase cytoplasmic,Aars PE=1 SV=1	Aars	39	41	34	42	5	6	3	5	968		0.0402893	0.0423554	0.035124	0.0433884	0.00516529	0.00619835	0.00309917	0.00516529											0.000317392	0.00031628	0.000457185	0.000394156	6.28853e-05	7.88998e-05	4.21023e-05	6.65661e-05
Q14CH7	Q14CH7|SYAM_MOUSE	Alanine--tRNA ligase mitochondrial,Aars2 PE=1 SV=1	Aars2	0	3	0	2	0	0	0	0	980		0	0.00306122	0	0.00204082	0	0	0	0											0	2.28591e-05	0	1.85395e-05	0	0	0	0
Q3THG9	Q3THG9|AASD1_MOUSE	Alanyl-tRNA editing protein Aarsd1,Aarsd1 PE=1 SV=2	Aarsd1	4	4	0	4	0	0	1	2	412		0.00970874	0.00970874	0	0.00970874	0	0	0.00242718	0.00485437											7.64838e-05	7.24981e-05	0	8.81977e-05	0	0	3.29733e-05	6.25592e-05
Q9JKX4	Q9JKX4|AATF_MOUSE	Protein AATF,Aatf PE=1 SV=1	Aatf	9	13	4	4	0	0	0	0	526		0.0171103	0.0247148	0.00760456	0.00760456	0	0	0	0											0.000134792	0.000184553	9.89835e-05	6.90826e-05	0	0	0	0
P61922	P61922|GABT_MOUSE	4-aminobutyrate aminotransferase mitochondrial,Abat PE=1 SV=1	Abat	0	0	1	1	11	16	12	10	500		0	0	0.002	0.002	0.022	0.032	0.024	0.02											0	0	2.60327e-05	1.81687e-05	0.000267841	0.000407334	0.00032604	0.000257744
Q5SSE9	Q5SSE9|ABCAD_MOUSE	ATP-binding cassette sub-family A member 13,Abca13 PE=2 SV=1	Abca13	0	0	1	0	0	0	0	0	5034		0	0	0.000198649	0	0	0	0	0											0	0	2.58568e-06	0	0	0	0	0
Q8R420	Q8R420|ABCA3_MOUSE	ATP-binding cassette sub-family A member 3,Abca3 PE=1 SV=3	Abca3	0	0	1	1	0	0	0	0	1704		0	0	0.000586854	0.000586854	0	0	0	0											0	0	7.63869e-06	5.3312e-06	0	0	0	0
Q8K440	Q8K440|ABC8B_MOUSE	ATP-binding cassette sub-family A member 8-B,Abca8b PE=1 SV=2	Abca8b	0	0	0	0	17	18	14	9	1620		0	0	0	0	0.0104938	0.0111111	0.00864198	0.00555556											0	0	0	0	0.000127758	0.000141435	0.000117401	7.15955e-05
Q9JI39	Q9JI39|ABCBA_MOUSE	ATP-binding cassette sub-family B member 10 mitochondrial OS=Mus musculus OX=10090 GN=Abcb10 PE=1 SV=1	Abcb10	0	0	0	0	0	0	1	0	715		0	0	0	0	0	0	0.0013986	0											0	0	0	0	0	0	1.9e-05	0
P06795	P06795|MDR1B_MOUSE	ATP-dependent translocase ABCB1,Abcb1b PE=1 SV=1	Abcb1b	1	5	0	0	1	0	0	0	1276		0.000783699	0.0039185	0	0	0.000783699	0	0	0											6.17385e-06	2.92606e-05	0	0	9.54122e-06	0	0	0
Q61102	Q61102|ABCB7_MOUSE	ATP-binding cassette sub-family B member 7 mitochondrial,Abcb7 PE=1 SV=3	Abcb7	3	6	0	2	0	0	0	0	752		0.00398936	0.00797872	0	0.00265957	0	0	0	0											3.14275e-05	5.95795e-05	0	2.41605e-05	0	0	0	0
O35379	O35379|MRP1_MOUSE	Multidrug resistance-associated protein 1,Abcc1 PE=1 SV=1	Abcc1	2	3	0	1	0	0	0	0	1528		0.0013089	0.00196335	0	0.00065445	0	0	0	0											1.03113e-05	1.46609e-05	0	5.94526e-06	0	0	0	0
Q8VI47	Q8VI47|MRP2_MOUSE	Canalicular multispecific organic anion transporter 1,Abcc2 PE=1 SV=2	Abcc2	0	0	0	1	0	0	0	0	1543		0	0	0	0.000648088	0	0	0	0											0	0	0	5.88747e-06	0	0	0	0
P55096	P55096|ABCD3_MOUSE	ATP-binding cassette sub-family D member 3,Abcd3 PE=1 SV=2	Abcd3	2	5	1	1	0	2	0	0	659		0.0030349	0.00758725	0.00151745	0.00151745	0	0.0030349	0	0											2.39084e-05	5.66563e-05	1.97516e-05	1.37851e-05	0	3.86318e-05	0	0
P61222	P61222|ABCE1_MOUSE	ATP-binding cassette sub-family E member 1,Abce1 PE=1 SV=1	Abce1	31	32	15	20	1	6	3	4	599		0.0517529	0.0534224	0.0250417	0.033389	0.00166945	0.0100167	0.00500835	0.0066778											0.000407701	0.000398921	0.000325952	0.000303318	2.03249e-05	0.000127504	6.80385e-05	8.6058e-05
Q6P542	Q6P542|ABCF1_MOUSE	ATP-binding cassette sub-family F member 1,Abcf1 PE=1 SV=1	Abcf1	25	24	15	17	1	1	3	2	837		0.0298686	0.0286738	0.0179211	0.0203106	0.00119474	0.00119474	0.00358423	0.00238949											0.0002353	0.000214116	0.000233268	0.000184509	1.45455e-05	1.52081e-05	4.86918e-05	3.07938e-05
Q99LE6	Q99LE6|ABCF2_MOUSE	ATP-binding cassette sub-family F member 2,Abcf2 PE=1 SV=1	Abcf2	30	37	18	34	0	0	0	1	628		0.0477707	0.0589172	0.0286624	0.0541401	0	0	0	0.00159236											0.00037633	0.000439952	0.00037308	0.000491828	0	0	0	2.0521e-05
Q8K268	Q8K268|ABCF3_MOUSE	ATP-binding cassette sub-family F member 3,Abcf3 PE=1 SV=1	Abcf3	6	6	0	3	0	0	0	0	709		0.00846262	0.00846262	0	0.00423131	0	0	0	0											6.66671e-05	6.31929e-05	0	3.84388e-05	0	0	0	0
Q8K4F5	Q8K4F5|ABHDB_MOUSE	Protein ABHD11,Abhd11 PE=1 SV=1	Abhd11	0	1	0	0	0	0	1	0	307		0	0.00325733	0	0	0	0	0.00325733	0											0	2.43235e-05	0	0	0	0	4.42509e-05	0
Q99LR1	Q99LR1|ABD12_MOUSE	Lysophosphatidylserine lipase ABHD12,Abhd12 PE=1 SV=2	Abhd12	0	0	0	0	1	0	0	0	398		0	0	0	0	0.00251256	0	0	0											0	0	0	0	3.05895e-05	0	0	0
Q8VCR7	Q8VCR7|ABHEB_MOUSE	Protein ABHD14B,Abhd14b PE=1 SV=1	Abhd14b	0	0	0	0	2	3	2	1	210		0	0	0	0	0.00952381	0.0142857	0.00952381	0.0047619											0	0	0	0	0.000115949	0.000181845	0.000129381	6.13676e-05
Q8CBW3	Q8CBW3|ABI1_MOUSE	Abl interactor 1,Abi1 PE=1 SV=3	Abi1	1	0	1	3	2	0	0	0	481		0.002079	0	0.002079	0.00623701	0.004158	0	0	0											1.6378e-05	0	2.7061e-05	5.66592e-05	5.0622e-05	0	0	0
Q80ZQ9	Q80ZQ9|ABITM_MOUSE	Protein Abitram OS=Mus musculus OX=10090 GN=Abitram PE=1 SV=2	Abitram	1	3	0	0	0	0	0	0	193		0.00518135	0.015544	0	0	0	0	0	0											4.08178e-05	0.000116072	0	0	0	0	0	0
Q8K4G5	Q8K4G5|ABLM1_MOUSE	Actin-binding LIM protein 1,Ablim1 PE=1 SV=1	Ablim1	0	0	2	2	3	1	0	0	861		0	0	0.00232288	0.00232288	0.00348432	0.00116144	0	0											0	0	3.02354e-05	2.11019e-05	4.24202e-05	1.47842e-05	0	0
Q4KML4	Q4KML4|ABRAL_MOUSE	Costars family protein ABRACL,Abracl PE=1 SV=1	Abracl	6	3	3	7	2	1	1	0	81		0.0740741	0.037037	0.037037	0.0864198	0.0246914	0.0123457	0.0123457	0											0.000583543	0.000276567	0.000482086	0.000785068	0.000300607	0.00015715	0.000167716	0
Q8BPZ8	Q8BPZ8|ABRX1_MOUSE	BRCA1-A complex subunit Abraxas 1,Abraxas1 PE=1 SV=1	Abraxas1	0	1	1	1	0	0	0	1	407		0	0.002457	0.002457	0.002457	0	0	0	0.002457											0	1.83472e-05	3.19812e-05	2.23203e-05	0	0	0	3.16639e-05
Q3TCJ1	Q3TCJ1|ABRX2_MOUSE	BRISC complex subunit Abraxas 2,Abraxas2 PE=1 SV=1	Abraxas2	0	1	0	1	0	0	0	0	415		0	0.00240964	0	0.00240964	0	0	0	0											0	1.79935e-05	0	2.189e-05	0	0	0	0
Q9QYL7	Q9QYL7|ABT1_MOUSE	Activator of basal transcription 1,Abt1 PE=2 SV=1	Abt1	0	2	0	2	0	0	0	0	269		0	0.00743494	0	0.00743494	0	0	0	0											0	5.5519e-05	0	6.75417e-05	0	0	0	0
Q921H8	Q921H8|THIKA_MOUSE	3-ketoacyl-CoA thiolase A peroxisomal,Acaa1a PE=1 SV=1	Acaa1a	19	14	11	12	14	17	13	14	424		0.0448113	0.0330189	0.0259434	0.0283019	0.0330189	0.0400943	0.0306604	0.0330189											0.000353016	0.000246562	0.000337688	0.000257105	0.000401992	0.000510368	0.000416522	0.000425521
Q8BWT1	Q8BWT1|THIM_MOUSE	3-ketoacyl-CoA thiolase mitochondrial,Acaa2 PE=1 SV=3	Acaa2	10	14	5	11	32	37	35	31	397		0.0251889	0.0352645	0.0125945	0.0277078	0.0806045	0.093199	0.0881612	0.0780856											0.000198434	0.00026333	0.000163934	0.000251708	0.000981328	0.00118635	0.00119767	0.0010063
Q5SWU9	Q5SWU9|ACACA_MOUSE	Acetyl-CoA carboxylase 1,Acaca PE=1 SV=1	Acaca	20	22	4	14	1	1	0	0	2345		0.00852878	0.00938166	0.00170576	0.00597015	0.000426439	0.000426439	0	0											6.71883e-05	7.00557e-05	2.22027e-05	5.4235e-05	5.19173e-06	5.42822e-06	0	0
Q8K370	Q8K370|ACD10_MOUSE	Acyl-CoA dehydrogenase family member 10,Acad10 PE=1 SV=1	Acad10	0	0	0	0	1	0	0	0	1069		0	0	0	0	0.000935454	0	0	0											0	0	0	0	1.13888e-05	0	0	0
Q9D7B6	Q9D7B6|ACAD8_MOUSE	Isobutyryl-CoA dehydrogenase mitochondrial,Acad8 PE=1 SV=2	Acad8	4	4	1	2	5	7	4	3	413		0.00968523	0.00968523	0.00242131	0.00484262	0.0121065	0.0169492	0.00968523	0.00726392											7.62986e-05	7.23225e-05	3.15165e-05	4.39921e-05	0.000147392	0.000215749	0.000131574	9.36116e-05
Q8JZN5	Q8JZN5|ACAD9_MOUSE	Complex I assembly factor ACAD9 mitochondrial,Acad9 PE=1 SV=2	Acad9	11	13	1	4	8	4	12	4	625		0.0176	0.0208	0.0016	0.0064	0.0128	0.0064	0.0192	0.0064											0.00013865	0.00015532	2.08261e-05	5.81399e-05	0.000155835	8.14667e-05	0.000260832	8.2478e-05
P51174	P51174|ACADL_MOUSE	Long-chain specific acyl-CoA dehydrogenase mitochondrial,Acadl PE=1 SV=2	Acadl	23	26	23	25	24	12	19	16	430		0.0534884	0.0604651	0.0534884	0.0581395	0.055814	0.027907	0.044186	0.0372093											0.000421372	0.000451511	0.000696222	0.000528161	0.000679513	0.000355233	0.000600268	0.000479523
P45952	P45952|ACADM_MOUSE	Medium-chain specific acyl-CoA dehydrogenase mitochondrial,Acadm PE=1 SV=1	Acadm	10	8	6	5	11	8	12	10	421		0.023753	0.0190024	0.0142518	0.0118765	0.0261283	0.0190024	0.0285036	0.023753											0.000187122	0.000141896	0.000185506	0.00010789	0.000318101	0.000241885	0.000387221	0.000306109
Q07417	Q07417|ACADS_MOUSE	Short-chain specific acyl-CoA dehydrogenase mitochondrial,Acads PE=1 SV=2	Acads	13	14	3	7	6	7	11	8	412		0.0315534	0.0339806	0.00728155	0.0169903	0.0145631	0.0169903	0.026699	0.0194175											0.000248572	0.000253743	9.47791e-05	0.000154346	0.0001773	0.000216272	0.000362707	0.000250237
Q9DBL1	Q9DBL1|ACDSB_MOUSE	Short/branched chain specific acyl-CoA dehydrogenase mitochondrial,Acadsb PE=1 SV=1	Acadsb	1	3	1	2	6	6	4	4	432		0.00231481	0.00694444	0.00231481	0.00462963	0.0138889	0.0138889	0.00925926	0.00925926											1.82357e-05	5.18563e-05	3.01304e-05	4.20572e-05	0.000169092	0.000176794	0.000125787	0.000119326
P50544	P50544|ACADV_MOUSE	Very long-chain specific acyl-CoA dehydrogenase mitochondrial,Acadvl PE=1 SV=3	Acadvl	6	7	7	12	12	18	27	22	656		0.00914634	0.0106707	0.0106707	0.0182927	0.0182927	0.027439	0.0411585	0.0335366											7.20533e-05	7.96816e-05	0.000138894	0.000166177	0.000222706	0.000349276	0.000559139	0.000432192
Q6ZQK5	Q6ZQK5|ACAP2_MOUSE	Arf-GAP with coiled-coil ANK repeat and PH domain-containing protein 2,Acap2 PE=1 SV=2	Acap2	0	0	0	0	0	0	1	2	770		0	0	0	0	0	0	0.0012987	0.0025974											0	0	0	0	0	0	1.76429e-05	3.34732e-05
Q8QZT1	Q8QZT1|THIL_MOUSE	Acetyl-CoA acetyltransferase mitochondrial,Acat1 PE=1 SV=1	Acat1	20	17	10	21	26	32	26	23	424		0.0471698	0.0400943	0.0235849	0.0495283	0.0613208	0.0754717	0.0613208	0.0542453											0.000371596	0.000299396	0.000306989	0.000449933	0.000746556	0.000960692	0.000833043	0.000699069
Q8CAY6	Q8CAY6|THIC_MOUSE	Acetyl-CoA acetyltransferase cytosolic,Acat2 PE=1 SV=2	Acat2	5	7	12	28	5	2	0	0	397		0.0125945	0.0176322	0.0302267	0.070529	0.0125945	0.00503778	0	0											9.9217e-05	0.000131665	0.000393441	0.000640711	0.000153333	6.41268e-05	0	0
Q8BMP6	Q8BMP6|GCP60_MOUSE	Golgi resident protein GCP60,Acbd3 PE=1 SV=3	Acbd3	4	4	2	2	1	0	1	0	525		0.00761905	0.00761905	0.00380952	0.00380952	0.00190476	0	0.00190476	0											6.00216e-05	5.68937e-05	4.9586e-05	3.46071e-05	2.31897e-05	0	2.58762e-05	0
Q9D061	Q9D061|ACBD6_MOUSE	Acyl-CoA-binding domain-containing protein 6 OS=Mus musculus OX=10090 GN=Acbd6 PE=1 SV=2	Acbd6	1	0	0	0	0	0	0	0	282		0.0035461	0	0	0	0	0	0	0											2.79356e-05	0	0	0	0	0	0	0
P09470	P09470|ACE_MOUSE	Angiotensin-converting enzyme,Ace PE=1 SV=3	Ace	0	0	0	0	10	6	0	0	1312		0	0	0	0	0.00762195	0.00457317	0	0											0	0	0	0	9.27942e-05	5.82127e-05	0	0
Q9JIX8	Q9JIX8|ACINU_MOUSE	Apoptotic chromatin condensation inducer in the nucleus,Acin1 PE=1 SV=3	Acin1	23	25	8	10	6	7	5	5	1338		0.0171898	0.0186846	0.00597907	0.00747384	0.0044843	0.00523169	0.00373692	0.00373692											0.000135419	0.000139524	7.78256e-05	6.78951e-05	5.45946e-05	6.65951e-05	5.07661e-05	4.81584e-05
Q91V92	Q91V92|ACLY_MOUSE	ATP-citrate synthase,Acly PE=1 SV=1	Acly	47	41	37	54	22	19	26	11	1091		0.0430797	0.0375802	0.0339138	0.0494959	0.020165	0.0174152	0.0238313	0.0100825											0.000339375	0.000280623	0.000441434	0.000449638	0.000245501	0.000221681	0.000323749	0.000129935
P28271	P28271|ACOC_MOUSE	Cytoplasmic aconitate hydratase,Aco1 PE=1 SV=3	Aco1	7	6	2	3	9	7	5	5	889		0.00787402	0.00674916	0.00224972	0.00337458	0.0101237	0.00787402	0.0056243	0.0056243											6.20302e-05	5.0398e-05	2.92831e-05	3.06559e-05	0.000123252	0.00010023	7.64061e-05	7.24814e-05
Q99KI0	Q99KI0|ACON_MOUSE	Aconitate hydratase mitochondrial,Aco2 PE=1 SV=1	Aco2	48	55	28	40	60	54	60	57	780		0.0615385	0.0705128	0.0358974	0.0512821	0.0769231	0.0692308	0.0769231	0.0730769											0.00048479	0.00052654	0.000467253	0.000465865	0.000936508	0.00088125	0.001045	0.000941756
O55137	O55137|ACOT1_MOUSE	Acyl-coenzyme A thioesterase 1,Acot1 PE=1 SV=1	Acot1	1	2	2	3	8	7	5	5	419		0.00238663	0.00477327	0.00477327	0.0071599	0.0190931	0.0167064	0.0119332	0.0119332											1.88015e-05	3.56434e-05	6.21305e-05	6.50432e-05	0.000232451	0.000212659	0.000162112	0.000153785
Q9CQR4	Q9CQR4|ACO13_MOUSE	Acyl-coenzyme A thioesterase 13,Acot13 PE=1 SV=1	Acot13	0	1	0	0	0	0	1	1	140		0	0.00714286	0	0	0	0	0.00714286	0.00714286											0	5.33379e-05	0	0	0	0	9.70358e-05	9.20514e-05
Q9QYR9	Q9QYR9|ACOT2_MOUSE	Acyl-coenzyme A thioesterase 2 mitochondrial,Acot2 PE=1 SV=2	Acot2	1	2	2	3	12	7	5	5	453		0.00220751	0.00441501	0.00441501	0.00662252	0.0264901	0.0154525	0.0110375	0.0110375											1.73904e-05	3.29682e-05	5.74672e-05	6.01613e-05	0.000322506	0.000196698	0.000149945	0.000142243
Q8BWN8	Q8BWN8|ACOT4_MOUSE	Peroxisomal succinyl-coenzyme A thioesterase OS=Mus musculus OX=10090 GN=Acot4 PE=1 SV=1	Acot4	1	0	0	0	0	0	0	0	421		0.0023753	0	0	0	0	0	0	0											1.87122e-05	0	0	0	0	0	0	0
Q32Q92	Q32Q92|ACOT6_MOUSE	Acyl-coenzyme A thioesterase 6 OS=Mus musculus OX=10090 GN=Acot6 PE=1 SV=1	Acot6	1	0	0	0	0	0	0	0	419		0.00238663	0	0	0	0	0	0	0											1.88015e-05	0	0	0	0	0	0	0
Q91V12	Q91V12|BACH_MOUSE	Cytosolic acyl coenzyme A thioester hydrolase,Acot7 PE=1 SV=2	Acot7	17	14	13	18	2	0	0	0	381		0.0446194	0.0367454	0.0341207	0.0472441	0.00524934	0	0	0											0.000351504	0.000274389	0.000444127	0.000429182	6.39087e-05	0	0	0
Q9R0X4	Q9R0X4|ACOT9_MOUSE	Acyl-coenzyme A thioesterase 9 mitochondrial,Acot9 PE=1 SV=1	Acot9	5	6	6	9	6	4	8	4	439		0.0113895	0.0136674	0.0136674	0.0205011	0.0136674	0.00911162	0.0182232	0.00911162											8.97247e-05	0.000102059	0.0001779	0.00018624	0.000166395	0.000115983	0.000247563	0.000117423
Q9R0H0	Q9R0H0|ACOX1_MOUSE	Peroxisomal acyl-coenzyme A oxidase 1,Acox1 PE=1 SV=5	Acox1	2	3	1	2	1	0	0	0	661		0.00302572	0.00453858	0.00151286	0.00302572	0.00151286	0	0	0											2.38361e-05	3.38909e-05	1.96919e-05	2.74867e-05	1.84185e-05	0	0	0
Q9D358	Q9D358|PPAC_MOUSE	Low molecular weight phosphotyrosine protein phosphatase,Acp1 PE=1 SV=3	Acp1	9	9	6	8	3	4	5	7	158		0.056962	0.056962	0.0379747	0.0506329	0.0189873	0.0253165	0.0316456	0.0443038											0.000448737	0.000425353	0.000494291	0.000459968	0.000231163	0.000322258	0.000429905	0.000570952
P24638	P24638|PPAL_MOUSE	Lysosomal acid phosphatase OS=Mus musculus OX=10090 GN=Acp2 PE=1 SV=2	Acp2	0	1	0	0	0	0	0	0	423		0	0.00236407	0	0	0	0	0	0											0	1.76532e-05	0	0	0	0	0	0
Q8BP40	Q8BP40|PPA6_MOUSE	Lysophosphatidic acid phosphatase type 6,Acp6 PE=1 SV=1	Acp6	0	0	1	2	1	2	4	2	418		0	0	0.00239234	0.00478469	0.00239234	0.00478469	0.00956938	0.00478469											0	0	3.11395e-05	4.34658e-05	2.91258e-05	6.09051e-05	0.00013	6.16612e-05
Q99PU5	Q99PU5|ACBG1_MOUSE	Long-chain-fatty-acid--CoA ligase ACSBG1,Acsbg1 PE=1 SV=1	Acsbg1	0	0	0	0	0	0	1	0	721		0	0	0	0	0	0	0.00138696	0											0	0	0	0	0	0	1.88419e-05	0
Q8VCW8	Q8VCW8|ACSF2_MOUSE	Medium-chain acyl-CoA ligase ACSF2 mitochondrial,Acsf2 PE=1 SV=1	Acsf2	0	0	0	1	13	14	7	11	615		0	0	0	0.00162602	0.0211382	0.0227642	0.0113821	0.0178862											0	0	0	1.47713e-05	0.000257349	0.00028977	0.000154626	0.000230503
P41216	P41216|ACSL1_MOUSE	Long-chain-fatty-acid--CoA ligase 1,Acsl1 PE=1 SV=2	Acsl1	0	0	0	0	1	3	4	1	699		0	0	0	0	0.00143062	0.00429185	0.00572246	0.00143062											0	0	0	0	1.74172e-05	5.46316e-05	7.77397e-05	1.84366e-05
Q9CZW4	Q9CZW4|ACSL3_MOUSE	Long-chain-fatty-acid--CoA ligase 3,Acsl3 PE=1 SV=2	Acsl3	2	1	6	10	3	1	0	0	720		0.00277778	0.00138889	0.00833333	0.0138889	0.00416667	0.00138889	0	0											2.18829e-05	1.03713e-05	0.000108469	0.000126172	5.07275e-05	1.76794e-05	0	0
Q9QUJ7	Q9QUJ7|ACSL4_MOUSE	Long-chain-fatty-acid--CoA ligase 4,Acsl4 PE=1 SV=2	Acsl4	9	8	3	11	0	0	0	0	711		0.0126582	0.0112518	0.00421941	0.0154712	0	0	0	0											9.97194e-05	8.40203e-05	5.49212e-05	0.000140546	0	0	0	0
Q8JZR0	Q8JZR0|ACSL5_MOUSE	Long-chain-fatty-acid--CoA ligase 5,Acsl5 PE=1 SV=1	Acsl5	4	1	0	0	1	3	0	1	683		0.00585652	0.00146413	0	0	0.00146413	0.00439239	0	0.00146413											4.61366e-05	1.09331e-05	0	0	1.78252e-05	5.59114e-05	0	1.88685e-05
Q14DH7	Q14DH7|ACSS3_MOUSE	Acyl-CoA synthetase short-chain family member 3 mitochondrial,Acss3 PE=1 SV=2	Acss3	0	0	0	0	0	0	1	0	682		0	0	0	0	0	0	0.00146628	0											0	0	0	0	0	0	1.99194e-05	0
P68134	P68134|ACTS_MOUSE	Actin alpha skeletal muscle,Acta1 PE=1 SV=1	Acta1	158	163	189	258	110	114	93	97	377		0.419098	0.432361	0.501326	0.68435	0.291777	0.302387	0.246684	0.257294											0.00330159	0.00322857	0.00652543	0.00621688	0.00355227	0.00384914	0.00335121	0.0033158
P62737	P62737|ACTA_MOUSE	Actin aortic smooth muscle,Acta2 PE=1 SV=1	Acta2	0	0	190	256	113	121	89	0	377		0	0	0.503979	0.679045	0.299735	0.320955	0.236074	0											0	0	0.00655995	0.00616869	0.00364915	0.00408549	0.00320707	0
P60710	P60710|ACTB_MOUSE	Actin cytoplasmic 1,Actb PE=1 SV=1	Actb	302	315	266	342	182	178	165	172	375		0.805333	0.84	0.709333	0.912	0.485333	0.474667	0.44	0.458667											0.00634428	0.00627253	0.00923292	0.00828494	0.00590874	0.00604211	0.00597741	0.00591093
Q8BFZ3	Q8BFZ3|ACTBL_MOUSE	Beta-actin-like protein 2,Actbl2 PE=1 SV=1	Actbl2	100	92	99	122	56	60	55	57	376		0.265957	0.244681	0.263298	0.324468	0.148936	0.159574	0.146277	0.151596											0.00209517	0.00182711	0.00342717	0.00294759	0.00181324	0.00203125	0.00198717	0.00195364
P68033	P68033|ACTC_MOUSE	Actin alpha cardiac muscle 1,Actc1 PE=1 SV=1	Actc1	158	161	0	0	0	0	89	97	377		0.419098	0.427056	0	0	0	0	0.236074	0.257294											0.00330159	0.00318895	0	0	0	0	0.00320707	0.0033158
P63260	P63260|ACTG_MOUSE	Actin cytoplasmic 2,Actg1 PE=1 SV=1	Actg1	296	313	273	354	185	179	160	172	375		0.789333	0.834667	0.728	0.944	0.493333	0.477333	0.426667	0.458667											0.00621824	0.00623271	0.00947589	0.00857564	0.00600614	0.00607606	0.00579627	0.00591093
P63268	P63268|ACTH_MOUSE	Actin gamma-enteric smooth muscle,Actg2 PE=1 SV=1	Actg2	0	0	187	248	110	120	0	0	376		0	0	0.49734	0.659574	0.292553	0.319149	0	0											0	0	0.00647355	0.00599181	0.00356172	0.0040625	0	0
Q9Z2N8	Q9Z2N8|ACL6A_MOUSE	Actin-like protein 6A,Actl6a PE=1 SV=2	Actl6a	12	9	2	7	5	3	4	4	429		0.027972	0.020979	0.004662	0.016317	0.011655	0.00699301	0.00932401	0.00932401											0.000220359	0.000156657	6.06822e-05	0.00014823	0.000141895	8.90152e-05	0.000126667	0.00012016
Q7TPR4	Q7TPR4|ACTN1_MOUSE	Alpha-actinin-1,Actn1 PE=1 SV=1	Actn1	122	117	100	125	71	64	36	45	892		0.136771	0.131166	0.112108	0.140135	0.0795964	0.0717489	0.0403587	0.0504484											0.00107746	0.000979455	0.00145923	0.00127303	0.000969055	0.000913304	0.000548274	0.000650139
O88990	O88990|ACTN3_MOUSE	Alpha-actinin-3,Actn3 PE=2 SV=1	Actn3	59	60	56	68	27	27	28	27	900		0.0655556	0.0666667	0.0622222	0.0755556	0.03	0.03	0.0311111	0.03											0.000516436	0.00049782	0.000809905	0.000686374	0.000365238	0.000381875	0.000422645	0.000386616
P57780	P57780|ACTN4_MOUSE	Alpha-actinin-4,Actn4 PE=1 SV=1	Actn4	147	143	99	136	128	124	113	107	912		0.161184	0.156798	0.108553	0.149123	0.140351	0.135965	0.123904	0.117325											0.00126978	0.00117086	0.00141296	0.00135469	0.00170872	0.00173072	0.00168323	0.00151198
Q9QZB7	Q9QZB7|ARP10_MOUSE	Actin-related protein 10,Actr10 PE=1 SV=2	Actr10	0	2	0	1	0	0	0	0	417		0	0.00479616	0	0.00239808	0	0	0	0											0	3.58144e-05	0	2.1785e-05	0	0	0	0
P61164	P61164|ACTZ_MOUSE	Alpha-centractin,Actr1a PE=1 SV=1	Actr1a	15	24	5	8	8	6	3	5	376		0.0398936	0.0638298	0.0132979	0.0212766	0.0212766	0.0159574	0.00797872	0.0132979											0.000314275	0.000476636	0.000173089	0.000193284	0.000259034	0.000203125	0.000108391	0.000171372
Q8R5C5	Q8R5C5|ACTY_MOUSE	Beta-centractin,Actr1b PE=1 SV=1	Actr1b	0	16	4	6	7	7	2	4	376		0	0.0425532	0.0106383	0.0159574	0.018617	0.018617	0.00531915	0.0106383											0	0.000317757	0.000138472	0.000144963	0.000226655	0.000236979	7.22607e-05	0.000137098
P61161	P61161|ARP2_MOUSE	Actin-related protein 2,Actr2 PE=1 SV=1	Actr2	22	22	13	19	9	12	3	7	394		0.0558376	0.0558376	0.0329949	0.0482234	0.0228426	0.0304569	0.00761421	0.0177665											0.000439879	0.000416956	0.000429473	0.000438078	0.0002781	0.000387691	0.000103439	0.00022896
Q99JY9	Q99JY9|ARP3_MOUSE	Actin-related protein 3,Actr3 PE=1 SV=3	Actr3	24	21	15	14	14	11	5	4	418		0.0574163	0.0502392	0.0358852	0.0334928	0.0334928	0.0263158	0.0119617	0.00956938											0.000452316	0.000375151	0.000467093	0.000304261	0.000407762	0.000334978	0.0001625	0.000123322
Q8R2S9	Q8R2S9|ARP8_MOUSE	Actin-related protein 8 OS=Mus musculus OX=10090 GN=Actr8 PE=2 SV=1	Actr8	0	1	0	0	0	0	0	0	624		0	0.00160256	0	0	0	0	0	0											0	1.19668e-05	0	0	0	0	0	0
Q99JW2	Q99JW2|ACY1_MOUSE	Aminoacylase-1,Acy1 PE=1 SV=1	Acy1	3	3	2	5	2	4	1	0	408		0.00735294	0.00735294	0.00490196	0.0122549	0.00490196	0.00980392	0.00245098	0											5.79252e-05	5.49066e-05	6.38055e-05	0.000111328	5.96794e-05	0.000124796	3.32966e-05	0
P56376	P56376|ACYP1_MOUSE	Acylphosphatase-1,Acyp1 PE=1 SV=2	Acyp1	2	0	0	0	3	3	2	0	99		0.020202	0	0	0	0.030303	0.030303	0.020202	0											0.000159148	0	0	0	0.000368927	0.000385732	0.000274445	0
P56375	P56375|ACYP2_MOUSE	Acylphosphatase-2 OS=Mus musculus OX=10090 GN=Acyp2 PE=1 SV=2	Acyp2	0	1	0	0	0	0	0	0	106		0	0.00943396	0	0	0	0	0	0											0	7.04462e-05	0	0	0	0	0	0
P03958	P03958|ADA_MOUSE	Adenosine deaminase OS=Mus musculus OX=10090 GN=Ada PE=1 SV=3	Ada	3	0	0	0	0	0	0	0	352		0.00852273	0	0	0	0	0	0	0											6.71406e-05	0	0	0	0	0	0	0
O35598	O35598|ADA10_MOUSE	Disintegrin and metalloproteinase domain-containing protein 10,Adam10 PE=1 SV=2	Adam10	0	1	2	0	6	4	7	7	749		0	0.00133511	0.00267023	0	0.00801068	0.00534045	0.00934579	0.00934579											0	9.96969e-06	3.47566e-05	0	9.75268e-05	6.79796e-05	0.000126963	0.000120441
Q9R1V4	Q9R1V4|ADA11_MOUSE	Disintegrin and metalloproteinase domain-containing protein 11,Adam11 PE=1 SV=2	Adam11	0	0	1	1	0	0	0	0	773		0	0	0.00129366	0.00129366	0	0	0	0											0	0	1.68387e-05	1.17521e-05	0	0	0	0
Q9R157	Q9R157|ADA18_MOUSE	Disintegrin and metalloproteinase domain-containing protein 18,Adam18 PE=1 SV=2	Adam18	0	0	1	1	1	1	0	0	719		0	0	0.00139082	0.00139082	0.00139082	0.00139082	0	0											0	0	1.81034e-05	1.26347e-05	1.69327e-05	1.7704e-05	0	0
Q91ZS8	Q91ZS8|RED1_MOUSE	Double-stranded RNA-specific editase 1 OS=Mus musculus OX=10090 GN=Adarb1 PE=1 SV=1	Adarb1	3	4	0	0	0	0	0	0	711		0.00421941	0.00562588	0	0	0	0	0	0											3.32398e-05	4.20101e-05	0	0	0	0	0	0
Q9JHI2	Q9JHI2|ADAT1_MOUSE	tRNA-specific adenosine deaminase 1 OS=Mus musculus OX=10090 GN=Adat1 PE=1 SV=1	Adat1	0	2	0	0	0	0	0	0	499		0	0.00400802	0	0	0	0	0	0											0	2.99291e-05	0	0	0	0	0	0
Q6P6J0	Q6P6J0|ADAT2_MOUSE	tRNA-specific adenosine deaminase 2 OS=Mus musculus OX=10090 GN=Adat2 PE=1 SV=1	Adat2	1	2	0	0	0	0	0	0	191		0.0052356	0.0104712	0	0	0	0	0	0											4.12452e-05	7.81916e-05	0	0	0	0	0	0
Q80V03	Q80V03|ADCK5_MOUSE	Uncharacterized aarF domain-containing protein kinase 5,Adck5 PE=2 SV=2	Adck5	0	0	0	0	1	0	0	0	582		0	0	0	0	0.00171821	0	0	0											0	0	0	0	2.09186e-05	0	0	0
Q9QYC0	Q9QYC0|ADDA_MOUSE	Alpha-adducin,Add1 PE=1 SV=2	Add1	0	1	0	0	5	11	7	4	735		0	0.00136054	0	0	0.00680272	0.014966	0.00952381	0.00544218											0	1.01596e-05	0	0	8.28204e-05	0.000190505	0.000129381	7.01344e-05
Q9QYB5	Q9QYB5|ADDG_MOUSE	Gamma-adducin,Add3 PE=1 SV=2	Add3	0	0	0	0	6	1	7	2	706		0	0	0	0	0.00849858	0.00141643	0.00991501	0.00283286											0	0	0	0	0.000103467	1.803e-05	0.000134696	3.65076e-05
Q3UHD1	Q3UHD1|AGRB1_MOUSE	Adhesion G protein-coupled receptor B1,Adgrb1 PE=1 SV=1	Adgrb1	0	1	0	0	0	0	0	1	1582		0	0.000632111	0	0	0	0	0	0.000632111											0	4.72016e-06	0	0	0	0	0	8.14614e-06
P00329	P00329|ADH1_MOUSE	Alcohol dehydrogenase 1,Adh1 PE=1 SV=2	Adh1	0	0	1	4	20	24	14	13	375		0	0	0.00266667	0.0106667	0.0533333	0.064	0.0373333	0.0346667											0	0	3.47102e-05	9.68998e-05	0.000649312	0.000814667	0.000507174	0.000446756
P28474	P28474|ADHX_MOUSE	Alcohol dehydrogenase class-3,Adh5 PE=1 SV=3	Adh5	7	10	4	9	10	12	9	12	374		0.0187166	0.026738	0.0106952	0.0240642	0.026738	0.0320856	0.0240642	0.0320856											0.000147446	0.00019966	0.000139212	0.000218608	0.000325524	0.000408423	0.000326912	0.000413493
Q60994	Q60994|ADIPO_MOUSE	Adiponectin,Adipoq PE=1 SV=2	Adipoq	2	3	2	0	3	4	5	7	247		0.00809717	0.0121457	0.00809717	0	0.0121457	0.0161943	0.0202429	0.0283401											6.37881e-05	9.0696e-05	0.000105395	0	0.00014787	0.00020614	0.000275	0.000365224
P55264	P55264|ADK_MOUSE	Adenosine kinase,Adk PE=1 SV=2	Adk	7	10	2	6	14	17	3	6	361		0.0193906	0.0277008	0.00554017	0.0166205	0.0387812	0.0470914	0.00831025	0.0166205											0.000152756	0.00020685	7.21126e-05	0.000150987	0.000472145	0.000599435	0.000112895	0.000214192
Q9Z103	Q9Z103|ADNP_MOUSE	Activity-dependent neuroprotector homeobox protein,Adnp PE=1 SV=2	Adnp	8	15	3	10	6	3	2	1	1108		0.00722022	0.0135379	0.00270758	0.00902527	0.00541516	0.00270758	0.00180505	0.000902527											5.68797e-05	0.000101092	3.52428e-05	8.19888e-05	6.59274e-05	3.44653e-05	2.45217e-05	1.1631e-05
Q8VDL4	Q8VDL4|ADPGK_MOUSE	ADP-dependent glucokinase,Adpgk PE=1 SV=2	Adpgk	4	5	4	3	5	7	5	3	496		0.00806452	0.0100806	0.00806452	0.00604839	0.0100806	0.0141129	0.0100806	0.00604839											6.35309e-05	7.52752e-05	0.00010497	5.49457e-05	0.000122728	0.000179646	0.000136946	7.79467e-05
P54923	P54923|ADPRH_MOUSE	[Protein ADP-ribosylarginine] hydrolase,Adprh PE=1 SV=1	Adprh	5	9	4	5	4	4	4	0	362		0.0138122	0.0248619	0.0110497	0.0138122	0.0110497	0.0110497	0.0110497	0											0.00010881	0.000185651	0.000143827	0.000125475	0.000134526	0.000140654	0.000150111	0
Q8CG72	Q8CG72|ARHL2_MOUSE	ADP-ribose glycohydrolase ARH3,Adprhl2 PE=1 SV=1	Adprhl2	2	3	0	2	4	4	4	4	370		0.00540541	0.00810811	0	0.00540541	0.0108108	0.0108108	0.0108108	0.0108108											4.25829e-05	6.05457e-05	0	4.91047e-05	0.000131617	0.000137613	0.000146865	0.000139321
P97714	P97714|ADA1D_MOUSE	Alpha-1D adrenergic receptor,Adra1d PE=2 SV=1	Adra1d	0	0	0	1	0	0	0	0	562		0	0	0	0.00177936	0	0	0	0											0	0	0	1.61643e-05	0	0	0	0
Q3UYH7	Q3UYH7|ARBK2_MOUSE	Beta-adrenergic receptor kinase 2 OS=Mus musculus OX=10090 GN=Adrbk2 PE=1 SV=2	Adrbk2	0	1	0	0	0	0	0	0	688		0	0.00145349	0	0	0	0	0	0											0	1.08536e-05	0	0	0	0	0	0
Q9JKV1	Q9JKV1|ADRM1_MOUSE	Proteasomal ubiquitin receptor ADRM1,Adrm1 PE=1 SV=2	Adrm1	12	16	12	12	3	2	0	0	407		0.029484	0.039312	0.029484	0.029484	0.00737101	0.004914	0	0											0.00023227	0.000293555	0.000383774	0.000267844	8.97391e-05	6.25512e-05	0	0
P54822	P54822|PUR8_MOUSE	Adenylosuccinate lyase,Adsl PE=1 SV=2	Adsl	15	16	10	16	12	13	10	12	484		0.0309917	0.0330579	0.0206612	0.0330579	0.0247934	0.0268595	0.0206612	0.0247934											0.000244148	0.000246853	0.000268932	0.000300309	0.00030185	0.000341899	0.000280682	0.000319517
P46664	P46664|PURA2_MOUSE	Adenylosuccinate synthetase isozyme 2,Adss2 PE=1 SV=2	Adss2	26	30	9	16	2	2	0	1	456		0.0570175	0.0657895	0.0197368	0.0350877	0.00438596	0.00438596	0	0.00219298											0.000449175	0.00049127	0.000256901	0.00031875	5.33974e-05	5.58297e-05	0	2.82614e-05
Q9Z248	Q9Z248|AEBP2_MOUSE	Zinc finger protein AEBP2,Aebp2 PE=1 SV=2	Aebp2	2	0	0	1	0	0	0	0	504		0.00396825	0	0	0.00198413	0	0	0	0											3.12612e-05	0	0	1.80245e-05	0	0	0	0
Q9CZI9	Q9CZI9|AEN_MOUSE	Apoptosis-enhancing nuclease,Aen PE=2 SV=1	Aen	0	0	0	1	0	0	0	0	336		0	0	0	0.00297619	0	0	0	0											0	0	0	2.70368e-05	0	0	0	0
Q9QZQ1	Q9QZQ1|AFAD_MOUSE	Afadin,Afdn PE=1 SV=3	Afdn	0	0	1	0	2	3	1	0	1820		0	0	0.000549451	0	0.0010989	0.00164835	0.000549451	0											0	0	7.15183e-06	0	1.33787e-05	2.09822e-05	7.46429e-06	0
Q9ESC8	Q9ESC8|AFF4_MOUSE	AF4/FMR2 family member 4,Aff4 PE=1 SV=1	Aff4	0	0	0	0	1	0	0	0	1160		0	0	0	0	0.000862069	0	0	0											0	0	0	0	1.04953e-05	0	0	0
Q920A7	Q920A7|AFG31_MOUSE	AFG3-like protein 1,Afg3l1 PE=1 SV=2	Afg3l1	0	0	1	0	0	1	0	0	789		0	0	0.00126743	0	0	0.00126743	0	0											0	0	1.64972e-05	0	0	1.61333e-05	0	0
Q8JZQ2	Q8JZQ2|AFG32_MOUSE	AFG3-like protein 2,Afg3l2 PE=1 SV=1	Afg3l2	5	3	0	1	2	3	5	1	802		0.00623441	0.00374065	0	0.00124688	0.00249377	0.00374065	0.00623441	0.00124688											4.91137e-05	2.79325e-05	0	1.13271e-05	3.03606e-05	4.76154e-05	8.46946e-05	1.60688e-05
Q8BXK8	Q8BXK8|AGAP1_MOUSE	Arf-GAP with GTPase ANK repeat and PH domain-containing protein 1,Agap1 PE=1 SV=1	Agap1	1	1	0	0	0	0	1	2	857		0.00116686	0.00116686	0	0	0	0	0.00116686	0.00233372											9.19234e-06	8.7133e-06	0	0	0	0	1.58518e-05	3.00751e-05
Q8VHH5	Q8VHH5|AGAP3_MOUSE	Arf-GAP with GTPase ANK repeat and PH domain-containing protein 3,Agap3 PE=1 SV=1	Agap3	1	1	0	0	0	0	1	2	910		0.0010989	0.0010989	0	0	0	0	0.0010989	0.0021978											8.65696e-06	8.20582e-06	0	0	0	0	1.49286e-05	2.83235e-05
Q09M02	Q09M02|CBPC5_MOUSE	Cytosolic carboxypeptidase-like protein 5,Agbl5 PE=1 SV=2	Agbl5	0	0	1	0	0	0	0	0	886		0	0	0.00112867	0	0	0	0	0											0	0	1.46911e-05	0	0	0	0	0
Q8K2K6	Q8K2K6|AGFG1_MOUSE	Arf-GAP domain and FG repeat-containing protein 1,Agfg1 PE=1 SV=2	Agfg1	2	1	1	2	0	0	1	0	561		0.00356506	0.00178253	0.00178253	0.00356506	0	0	0.00178253	0											2.8085e-05	1.33107e-05	2.3202e-05	3.23863e-05	0	0	2.42157e-05	0
Q80WC7	Q80WC7|AGFG2_MOUSE	Arf-GAP domain and FG repeat-containing protein 2 OS=Mus musculus OX=10090 GN=Agfg2 PE=1 SV=1	Agfg2	0	0	0	0	0	0	1	0	479		0	0	0	0	0	0	0.00208768	0											0	0	0	0	0	0	2.83612e-05	0
Q7TN31	Q7TN31|AGGF1_MOUSE	Angiogenic factor with G patch and FHA domains 1,Aggf1 PE=2 SV=1	Aggf1	0	0	0	0	0	1	0	0	711		0	0	0	0	0	0.00140647	0	0											0	0	0	0	0	1.79032e-05	0	0
Q9ESW4	Q9ESW4|AGK_MOUSE	Acylglycerol kinase mitochondrial,Agk PE=1 SV=1	Agk	0	2	0	0	1	0	0	1	421		0	0.00475059	0	0	0.0023753	0	0	0.0023753											0	3.54741e-05	0	0	2.89183e-05	0	0	3.06109e-05
Q8CJG1	Q8CJG1|AGO1_MOUSE	Protein argonaute-1,Ago1 PE=1 SV=2	Ago1	0	0	1	1	3	2	0	0	857		0	0	0.00116686	0.00116686	0.00350058	0.00233372	0	0											0	0	1.51882e-05	1.06002e-05	4.26182e-05	2.97064e-05	0	0
Q8CJG0	Q8CJG0|AGO2_MOUSE	Protein argonaute-2,Ago2 PE=1 SV=3	Ago2	7	11	1	5	9	10	7	4	860		0.00813953	0.0127907	0.00116279	0.00581395	0.0104651	0.0116279	0.00813953	0.00465116											6.41219e-05	9.5512e-05	1.51353e-05	5.28161e-05	0.000127409	0.000148014	0.000110576	5.99404e-05
O35083	O35083|PLCA_MOUSE	1-acyl-sn-glycerol-3-phosphate acyltransferase alpha OS=Mus musculus OX=10090 GN=Agpat1 PE=1 SV=1	Agpat1	0	1	0	0	0	0	0	0	285		0	0.00350877	0	0	0	0	0	0											0	2.62011e-05	0	0	0	0	0	0
Q9D517	Q9D517|PLCC_MOUSE	1-acyl-sn-glycerol-3-phosphate acyltransferase gamma,Agpat3 PE=1 SV=2	Agpat3	0	0	2	1	0	0	0	0	376		0	0	0.00531915	0.00265957	0	0	0	0											0	0	6.92358e-05	2.41605e-05	0	0	0	0
Q9D1E8	Q9D1E8|PLCE_MOUSE	1-acyl-sn-glycerol-3-phosphate acyltransferase epsilon,Agpat5 PE=1 SV=2	Agpat5	0	0	0	1	0	0	0	0	365		0	0	0	0.00273973	0	0	0	0											0	0	0	2.48887e-05	0	0	0	0
Q8C0I1	Q8C0I1|ADAS_MOUSE	Alkyldihydroxyacetonephosphate synthase peroxisomal,Agps PE=1 SV=1	Agps	9	14	4	6	0	0	0	0	645		0.0139535	0.0217054	0.00620155	0.00930233	0	0	0	0											0.000109923	0.000162081	8.07214e-05	8.45057e-05	0	0	0	0
Q8CJF7	Q8CJF7|ELYS_MOUSE	Protein ELYS,Ahctf1 PE=1 SV=1	Ahctf1	18	11	0	2	0	1	2	3	2243		0.00802497	0.00490415	0	0.000891663	0	0.000445831	0.000891663	0.00133749											6.32193e-05	3.66207e-05	0	8.10019e-06	0	5.67507e-06	1.21133e-05	1.72365e-05
P50247	P50247|SAHH_MOUSE	Adenosylhomocysteinase,Ahcy PE=1 SV=3	Ahcy	53	50	33	42	60	59	47	56	432		0.122685	0.115741	0.0763889	0.0972222	0.138889	0.136574	0.108796	0.12963											0.000966493	0.000864271	0.000994303	0.000883202	0.00169092	0.00173847	0.001478	0.00167056
Q80SW1	Q80SW1|SAHH2_MOUSE	S-adenosylhomocysteine hydrolase-like protein 1,Ahcyl1 PE=1 SV=1	Ahcyl1	13	6	3	12	6	6	7	8	530		0.0245283	0.0113208	0.00566038	0.0226415	0.0113208	0.0113208	0.0132075	0.0150943											0.00019323	8.45355e-05	7.36773e-05	0.000205684	0.000137826	0.000144104	0.000179425	0.000194524
Q68FL4	Q68FL4|SAHH3_MOUSE	Putative adenosylhomocysteinase 3,Ahcyl2 PE=1 SV=1	Ahcyl2	0	0	3	11	3	5	7	8	613		0	0	0.00489396	0.0179445	0.00489396	0.00815661	0.0114192	0.0130506											0	0	6.37015e-05	0.000163015	5.95821e-05	0.000103827	0.000155131	0.000168185
Q6PAL7	Q6PAL7|AHDC1_MOUSE	AT-hook DNA-binding motif-containing protein 1,Ahdc1 PE=1 SV=1	Ahdc1	0	0	0	2	0	0	1	0	1594		0	0	0	0.00125471	0	0	0.000627353	0											0	0	0	1.13982e-05	0	0	8.52259e-06	0
Q8BK64	Q8BK64|AHSA1_MOUSE	Activator of 90 kDa heat shock protein ATPase homolog 1,Ahsa1 PE=1 SV=2	Ahsa1	13	8	9	14	2	3	1	1	338		0.0384615	0.0236686	0.0266272	0.0414201	0.00591716	0.00887574	0.00295858	0.00295858											0.000302994	0.000176741	0.000346589	0.000376275	7.20391e-05	0.000112981	4.01923e-05	3.81278e-05
Q8N9S3	Q8N9S3|AHSA2_MOUSE	Activator of 90 kDa heat shock protein ATPase homolog 2,Ahsa2 PE=1 SV=2	Ahsa2	3	2	0	0	0	0	0	0	331		0.00906344	0.0060423	0	0	0	0	0	0											7.14003e-05	4.51196e-05	0	0	0	0	0	0
P29699	P29699|FETUA_MOUSE	Alpha-2-HS-glycoprotein,Ahsg PE=1 SV=1	Ahsg	0	0	0	0	0	1	1	2	345		0	0	0	0	0	0.00289855	0.00289855	0.0057971											0	0	0	0	0	3.68962e-05	3.93768e-05	7.47084e-05
Q8C4Q6	Q8C4Q6|AIDA_MOUSE	Axin interactor dorsalization-associated protein,Aida PE=1 SV=1	Aida	0	0	0	1	0	2	0	0	305		0	0	0	0.00327869	0	0.00655738	0	0											0	0	0	2.97848e-05	0	8.347e-05	0	0
Q9EQX4	Q9EQX4|AIF1L_MOUSE	Allograft inflammatory factor 1-like,Aif1l PE=1 SV=1	Aif1l	6	5	3	8	0	0	0	0	150		0.04	0.0333333	0.02	0.0533333	0	0	0	0											0.000315113	0.00024891	0.000260327	0.000484499	0	0	0	0
Q9Z0X1	Q9Z0X1|AIFM1_MOUSE	Apoptosis-inducing factor 1 mitochondrial,Aifm1 PE=1 SV=1	Aifm1	15	15	5	12	10	14	9	12	612		0.0245098	0.0245098	0.00816993	0.0196078	0.0163399	0.0228758	0.0147059	0.0196078											0.000193084	0.000183022	0.000106343	0.000178125	0.000198931	0.00029119	0.00019978	0.00025269
P31230	P31230|AIMP1_MOUSE	Aminoacyl tRNA synthase complex-interacting multifunctional protein 1,Aimp1 PE=1 SV=2	Aimp1	17	22	10	12	2	4	2	1	310		0.0548387	0.0709677	0.0322581	0.0387097	0.00645161	0.0129032	0.00645161	0.00322581											0.00043201	0.000529937	0.000419882	0.000351653	7.85458e-05	0.000164247	8.76452e-05	4.15716e-05
Q8R010	Q8R010|AIMP2_MOUSE	Aminoacyl tRNA synthase complex-interacting multifunctional protein 2,Aimp2 PE=1 SV=2	Aimp2	11	15	24	10	8	5	3	2	320		0.034375	0.046875	0.075	0.03125	0.025	0.015625	0.009375	0.00625											0.0002708	0.00035003	0.000976225	0.000283886	0.000304365	0.000198893	0.000127359	8.0545e-05
O08915	O08915|AIP_MOUSE	AH receptor-interacting protein,Aip PE=1 SV=1	Aip	7	6	4	2	3	3	2	1	330		0.0212121	0.0181818	0.0121212	0.00606061	0.00909091	0.00909091	0.00606061	0.0030303											0.000167106	0.000135769	0.000157774	5.50567e-05	0.000110678	0.00011572	8.23334e-05	3.90521e-05
Q9R0Y5	Q9R0Y5|KAD1_MOUSE	Adenylate kinase isoenzyme 1,Ak1 PE=1 SV=1	Ak1	0	2	0	1	1	2	1	0	194		0	0.0103093	0	0.00515464	0.00515464	0.0103093	0.00515464	0											0	7.69825e-05	0	4.68266e-05	6.27557e-05	0.000131229	7.00258e-05	0
Q9WTP6	Q9WTP6|KAD2_MOUSE	Adenylate kinase 2 mitochondrial,Ak2 PE=1 SV=5	Ak2	33	28	17	25	5	8	8	5	239		0.138075	0.117155	0.0711297	0.104603	0.0209205	0.0334728	0.0334728	0.0209205											0.00108773	0.00087483	0.000925848	0.000950247	0.000254699	0.000426081	0.000454728	0.000269607
Q9WTP7	Q9WTP7|KAD3_MOUSE	GTP:AMP phosphotransferase AK3 mitochondrial,Ak3 PE=1 SV=3	Ak3	5	7	6	5	11	13	14	12	227		0.0220264	0.030837	0.0264317	0.0220264	0.0484581	0.0572687	0.061674	0.0528634											0.000173521	0.000230269	0.000344044	0.000200096	0.000589959	0.000728983	0.000837842	0.000681261
O08715	O08715|AKAP1_MOUSE	A-kinase anchor protein 1 mitochondrial,Akap1 PE=1 SV=4	Akap1	1	3	0	0	0	0	0	0	857		0.00116686	0.00350058	0	0	0	0	0	0											9.19234e-06	2.61399e-05	0	0	0	0	0	0
Q9WTQ5	Q9WTQ5|AKA12_MOUSE	A-kinase anchor protein 12,Akap12 PE=1 SV=1	Akap12	0	0	0	0	0	1	0	0	1684		0	0	0	0	0	0.000593824	0	0											0	0	0	0	0	7.55889e-06	0	0
E9Q394	E9Q394|AKP13_MOUSE	A-kinase anchor protein 13,Akap13 PE=1 SV=1	Akap13	0	0	1	0	0	1	0	0	2776		0	0	0.000360231	0	0	0.000360231	0	0											0	0	4.68888e-06	0	0	4.58544e-06	0	0
O54931	O54931|AKAP2_MOUSE	A-kinase anchor protein 2,Akap2 PE=1 SV=3	Akap2	3	5	6	8	9	9	6	9	893		0.00335946	0.0055991	0.00671892	0.00895857	0.0100784	0.0100784	0.00671892	0.0100784											2.64653e-05	4.18102e-05	8.74557e-05	8.13829e-05	0.0001227	0.00012829	9.12767e-05	0.000129882
Q9DBR0	Q9DBR0|AKAP8_MOUSE	A-kinase anchor protein 8,Akap8 PE=1 SV=1	Akap8	7	6	5	2	0	0	0	0	687		0.0101892	0.00873362	0.00727802	0.00291121	0	0	0	0											8.0269e-05	6.52166e-05	9.47331e-05	2.64465e-05	0	0	0	0
Q70FJ1	Q70FJ1|AKAP9_MOUSE	A-kinase anchor protein 9,Akap9 PE=1 SV=2	Akap9	0	1	0	0	1	0	0	0	3797		0	0.000263366	0	0	0.000263366	0	0	0											0	1.96663e-06	0	0	3.20637e-06	0	0	0
Q9JII6	Q9JII6|AK1A1_MOUSE	Aldo-keto reductase family 1 member A1,Akr1a1 PE=1 SV=3	Akr1a1	12	10	7	19	22	13	15	15	325		0.0369231	0.0307692	0.0215385	0.0584615	0.0676923	0.04	0.0461538	0.0461538											0.000290874	0.000229763	0.000280352	0.000531086	0.000824127	0.000509167	0.000627001	0.000594794
P45376	P45376|ALDR_MOUSE	Aldo-keto reductase family 1 member B1,Akr1b1 PE=1 SV=3	Akr1b1	31	30	31	48	60	55	54	36	316		0.0981013	0.0949367	0.0981013	0.151899	0.189873	0.174051	0.170886	0.113924											0.000772825	0.000708921	0.00127692	0.0013799	0.00231163	0.00221552	0.00232149	0.00146816
P21300	P21300|ALD1_MOUSE	Aldo-keto reductase family 1 member B7,Akr1b7 PE=1 SV=4	Akr1b7	0	0	0	0	0	0	0	1	316		0	0	0	0	0	0	0	0.00316456											0	0	0	0	0	0	0	4.07823e-05
P45377	P45377|ALD2_MOUSE	Aldose reductase-related protein 2,Akr1b8 PE=1 SV=2	Akr1b8	9	11	9	11	3	4	0	1	316		0.028481	0.0348101	0.028481	0.0348101	0.00949367	0.0126582	0	0.00316456											0.000224369	0.000259938	0.000370718	0.000316228	0.000115582	0.000161129	0	4.07823e-05
Q9DCT1	Q9DCT1|AKCL2_MOUSE	1 5-anhydro-D-fructose reductase,Akr1e2 PE=1 SV=1	Akr1e2	0	0	0	3	1	0	0	0	301		0	0	0	0.00996678	0.00332226	0	0	0											0	0	0	9.05418e-05	4.04472e-05	0	0	0
Q8CG76	Q8CG76|ARK72_MOUSE	Aflatoxin B1 aldehyde reductase member 2,Akr7a2 PE=1 SV=3	Akr7a2	1	3	2	3	8	5	1	5	367		0.0027248	0.00817439	0.00544959	0.00817439	0.0217984	0.013624	0.0027248	0.013624											2.14655e-05	6.10406e-05	7.09337e-05	7.42591e-05	0.000265386	0.000173422	3.70164e-05	0.000175575
P31750	P31750|AKT1_MOUSE	RAC-alpha serine/threonine-protein kinase,Akt1 PE=1 SV=2	Akt1	1	4	1	1	0	0	0	1	480		0.00208333	0.00833333	0.00208333	0.00208333	0	0	0	0.00208333											1.64122e-05	6.22275e-05	2.71174e-05	1.89258e-05	0	0	0	2.68483e-05
Q9D1F4	Q9D1F4|AKTS1_MOUSE	Proline-rich AKT1 substrate 1,Akt1s1 PE=1 SV=1	Akt1s1	0	2	1	5	2	1	0	0	257		0	0.0077821	0.00389105	0.0194553	0.0077821	0.00389105	0	0											0	5.81113e-05	5.06472e-05	0.000176739	9.4744e-05	4.95299e-05	0	0
Q60823	Q60823|AKT2_MOUSE	RAC-beta serine/threonine-protein kinase,Akt2 PE=1 SV=1	Akt2	1	1	3	1	4	0	0	0	481		0.002079	0.002079	0.00623701	0.002079	0.00831601	0	0	0											1.6378e-05	1.55245e-05	8.11829e-05	1.88864e-05	0.000101244	0	0	0
Q9WUA6	Q9WUA6|AKT3_MOUSE	RAC-gamma serine/threonine-protein kinase OS=Mus musculus OX=10090 GN=Akt3 PE=1 SV=1	Akt3	1	0	0	0	0	0	0	0	479		0.00208768	0	0	0	0	0	0	0											1.64464e-05	0	0	0	0	0	0	0
P10518	P10518|HEM2_MOUSE	Delta-aminolevulinic acid dehydratase,Alad PE=1 SV=1	Alad	5	7	3	5	4	2	1	0	330		0.0151515	0.0212121	0.00909091	0.0151515	0.0121212	0.00606061	0.0030303	0											0.000119361	0.000158397	0.00011833	0.000137642	0.000147571	7.71465e-05	4.11667e-05	0
P07724	P07724|ALBU_MOUSE	Serum albumin,Alb PE=1 SV=3	Alb	242	261	67	39	102	102	331	217	608		0.398026	0.429276	0.110197	0.0641447	0.167763	0.167763	0.544408	0.356908											0.00313558	0.00320554	0.00143437	0.000582714	0.00204245	0.00213549	0.00739579	0.00459954
Q571I9	Q571I9|A16A1_MOUSE	Aldehyde dehydrogenase family 16 member A1,Aldh16a1 PE=1 SV=2	Aldh16a1	7	7	0	1	0	0	0	0	802		0.00872818	0.00872818	0	0.00124688	0	0	0	0											6.87591e-05	6.51759e-05	0	1.13271e-05	0	0	0	0
Q9Z110	Q9Z110|P5CS_MOUSE	Delta-1-pyrroline-5-carboxylate synthase,Aldh18a1 PE=1 SV=2	Aldh18a1	13	18	15	27	0	0	0	0	795		0.0163522	0.0226415	0.0188679	0.0339623	0	0	0	0											0.00012882	0.000169071	0.000245591	0.000308525	0	0	0	0
P24549	P24549|AL1A1_MOUSE	Retinal dehydrogenase 1,Aldh1a1 PE=1 SV=5	Aldh1a1	1	0	6	14	35	32	31	24	501		0.00199601	0	0.011976	0.0279441	0.0698603	0.0638723	0.0618762	0.0479042											1.57242e-05	0	0.000155884	0.000253854	0.000850521	0.000813041	0.00084059	0.000617351
O35945	O35945|AL1A7_MOUSE	Aldehyde dehydrogenase cytosolic 1,Aldh1a7 PE=1 SV=1	Aldh1a7	1	0	1	5	15	12	0	0	501		0.00199601	0	0.00199601	0.00998004	0.0299401	0.0239521	0	0											1.57242e-05	0	2.59807e-05	9.06623e-05	0.000364509	0.00030489	0	0
P47738	P47738|ALDH2_MOUSE	Aldehyde dehydrogenase mitochondrial,Aldh2 PE=1 SV=1	Aldh2	17	15	27	39	75	68	54	53	519		0.0327553	0.0289017	0.0520231	0.0751445	0.144509	0.131021	0.104046	0.102119											0.000258041	0.000215818	0.00067715	0.00068264	0.00175934	0.00166779	0.00141347	0.00131603
P47739	P47739|AL3A1_MOUSE	Aldehyde dehydrogenase dimeric NADP-preferring,Aldh3a1 PE=1 SV=2	Aldh3a1	0	0	1	0	11	11	12	9	453		0	0	0.00220751	0	0.0242826	0.0242826	0.0264901	0.0198675											0	0	2.87336e-05	0	0.000295631	0.000309097	0.000359868	0.000256037
P47740	P47740|AL3A2_MOUSE	Aldehyde dehydrogenase family 3 member A2,Aldh3a2 PE=1 SV=2	Aldh3a2	0	0	2	0	6	10	11	4	484		0	0	0.00413223	0	0.0123967	0.0206612	0.0227273	0.00826446											0	0	5.37865e-05	0	0.000150925	0.000262999	0.00030875	0.000106506
Q8CHT0	Q8CHT0|AL4A1_MOUSE	Delta-1-pyrroline-5-carboxylate dehydrogenase mitochondrial,Aldh4a1 PE=1 SV=3	Aldh4a1	0	0	0	0	5	1	4	1	562		0	0	0	0	0.0088968	0.00177936	0.00711744	0.00177936											0	0	0	0	0.000108315	2.26498e-05	9.66905e-05	2.29309e-05
Q9EQ20	Q9EQ20|MMSA_MOUSE	Methylmalonate-semialdehyde dehydrogenase [acylating] mitochondrial,Aldh6a1 PE=1 SV=1	Aldh6a1	3	0	5	3	35	43	33	27	535		0.00560748	0	0.00934579	0.00560748	0.0654206	0.0803738	0.0616822	0.0504673											4.41748e-05	0	0.000121648	5.09403e-05	0.000796469	0.00102309	0.000837954	0.000650382
Q9DBF1	Q9DBF1|AL7A1_MOUSE	Alpha-aminoadipic semialdehyde dehydrogenase,Aldh7a1 PE=1 SV=4	Aldh7a1	2	6	4	8	9	12	8	6	539		0.00371058	0.0111317	0.00742115	0.0148423	0.0166976	0.0222635	0.0148423	0.0111317											2.92313e-05	8.31239e-05	9.65961e-05	0.000134833	0.000203286	0.000283395	0.000201633	0.000143457
Q9JLJ2	Q9JLJ2|AL9A1_MOUSE	4-trimethylaminobutyraldehyde dehydrogenase,Aldh9a1 PE=1 SV=1	Aldh9a1	4	1	0	2	1	3	2	3	494		0.00809717	0.00202429	0	0.00404858	0.00202429	0.00607287	0.00404858	0.00607287											6.37881e-05	1.5116e-05	0	3.67788e-05	2.46449e-05	7.73027e-05	5.5e-05	7.82623e-05
P05064	P05064|ALDOA_MOUSE	Fructose-bisphosphate aldolase A,Aldoa PE=1 SV=2	Aldoa	113	119	73	108	75	81	52	53	364		0.31044	0.326923	0.200549	0.296703	0.206044	0.222527	0.142857	0.145604											0.00244559	0.00244123	0.00261042	0.00269536	0.0025085	0.00283259	0.00194072	0.00187643
P05063	P05063|ALDOC_MOUSE	Fructose-bisphosphate aldolase C,Aldoc PE=1 SV=4	Aldoc	0	0	5	5	4	6	0	0	363		0	0	0.0137741	0.0137741	0.0110193	0.0165289	0	0											0	0	0.000179288	0.000125129	0.000134155	0.0002104	0	0
Q9D8C3	Q9D8C3|ALG13_MOUSE	Putative bifunctional UDP-N-acetylglucosamine transferase and deubiquitinase ALG13,Alg13 PE=1 SV=2	Alg13	0	0	0	0	0	0	0	1	1166		0	0	0	0	0	0	0	0.000857633											0	0	0	0	0	0	0	1.10525e-05
Q9DBE8	Q9DBE8|ALG2_MOUSE	Alpha-1 3/1 6-mannosyltransferase ALG2,Alg2 PE=1 SV=2	Alg2	1	0	0	0	0	0	0	0	415		0.00240964	0	0	0	0	0	0	0											1.89827e-05	0	0	0	0	0	0	0
Q9DB25	Q9DB25|ALG5_MOUSE	Dolichyl-phosphate beta-glucosyltransferase,Alg5 PE=1 SV=1	Alg5	0	1	3	4	2	0	1	0	324		0	0.00308642	0.00925926	0.0123457	0.00617284	0	0.00308642	0											0	2.30472e-05	0.000120522	0.000112153	7.51519e-05	0	4.1929e-05	0
Q8K1E6	Q8K1E6|ALKB3_MOUSE	Alpha-ketoglutarate-dependent dioxygenase alkB homolog 3 OS=Mus musculus OX=10090 GN=Alkbh3 PE=1 SV=1	Alkbh3	1	0	0	0	0	0	0	0	286		0.0034965	0	0	0	0	0	0	0											2.75449e-05	0	0	0	0	0	0	0
Q3TSG4	Q3TSG4|ALKB5_MOUSE	RNA demethylase ALKBH5,Alkbh5 PE=1 SV=2	Alkbh5	0	0	0	0	0	0	0	1	395		0	0	0	0	0	0	0	0.00253165											0	0	0	0	0	0	0	3.26258e-05
P09242	P09242|PPBT_MOUSE	Alkaline phosphatase tissue-nonspecific isozyme,Alpl PE=1 SV=2	Alpl	0	0	0	0	1	0	0	0	524		0	0	0	0	0.0019084	0	0	0											0	0	0	0	2.3234e-05	0	0	0
O08583	O08583|THOC4_MOUSE	THO complex subunit 4,Alyref PE=1 SV=3	Alyref	16	19	8	14	5	7	9	10	255		0.0627451	0.0745098	0.0313725	0.054902	0.0196078	0.027451	0.0352941	0.0392157											0.000494295	0.000556387	0.000408355	0.000498749	0.000238718	0.000349428	0.000479471	0.00050538
O09174	O09174|AMACR_MOUSE	Alpha-methylacyl-CoA racemase,Amacr PE=1 SV=4	Amacr	5	9	0	3	0	1	0	0	381		0.0131234	0.023622	0	0.00787402	0	0.00262467	0	0											0.000103384	0.000176393	0	7.15304e-05	0	3.34099e-05	0	0
Q07456	Q07456|AMBP_MOUSE	Protein AMBP,Ambp PE=1 SV=2	Ambp	5	3	8	2	5	5	3	4	349		0.0143266	0.00859599	0.0229226	0.00573066	0.0143266	0.0143266	0.00859599	0.0114613											0.000112863	6.41888e-05	0.000298369	5.20594e-05	0.000174421	0.000182366	0.000116777	0.000147704
Q8JZV7	Q8JZV7|NAGA_MOUSE	N-acetylglucosamine-6-phosphate deacetylase,Amdhd2 PE=1 SV=1	Amdhd2	0	0	0	0	2	2	1	1	409		0	0	0	0	0.00488998	0.00488998	0.00244499	0.00244499											0	0	0	0	5.95335e-05	6.22453e-05	3.32152e-05	3.1509e-05
Q9DBT5	Q9DBT5|AMPD2_MOUSE	AMP deaminase 2,Ampd2 PE=1 SV=1	Ampd2	1	1	0	6	0	0	0	0	798		0.00125313	0.00125313	0	0.0075188	0	0	0	0											9.87197e-06	9.35752e-06	0	6.83035e-05	0	0	0	0
O08739	O08739|AMPD3_MOUSE	AMP deaminase 3,Ampd3 PE=1 SV=2	Ampd3	0	0	2	1	1	2	2	1	766		0	0	0.00261097	0.00130548	0.00130548	0.00261097	0.00261097	0.00130548											0	0	3.39852e-05	1.18595e-05	1.58937e-05	3.32354e-05	3.547e-05	1.6824e-05
P53995	P53995|APC1_MOUSE	Anaphase-promoting complex subunit 1,Anapc1 PE=1 SV=2	Anapc1	3	5	0	1	0	0	0	0	1944		0.00154321	0.00257202	0	0.000514403	0	0	0	0											1.21571e-05	1.9206e-05	0	4.67303e-06	0	0	0	0
Q8R034	Q8R034|APC13_MOUSE	Anaphase-promoting complex subunit 13 OS=Mus musculus OX=10090 GN=Anapc13 PE=3 SV=1	Anapc13	1	0	0	0	0	0	0	0	74		0.0135135	0	0	0	0	0	0	0											0.000106457	0	0	0	0	0	0	0
Q9CPV2	Q9CPV2|APC16_MOUSE	Anaphase-promoting complex subunit 16 OS=Mus musculus OX=10090 GN=Anapc16 PE=3 SV=1	Anapc16	2	1	0	0	0	0	0	0	110		0.0181818	0.00909091	0	0	0	0	0	0											0.000143233	6.78845e-05	0	0	0	0	0	0
Q8BZQ7	Q8BZQ7|ANC2_MOUSE	Anaphase-promoting complex subunit 2,Anapc2 PE=1 SV=2	Anapc2	2	6	0	1	0	0	0	0	837		0.00238949	0.00716846	0	0.00119474	0	0	0	0											1.8824e-05	5.3529e-05	0	1.08535e-05	0	0	0	0
Q91W96	Q91W96|APC4_MOUSE	Anaphase-promoting complex subunit 4,Anapc4 PE=1 SV=1	Anapc4	5	3	0	1	0	0	0	0	807		0.00619579	0.00371747	0	0.00123916	0	0	0	0											4.88094e-05	2.77595e-05	0	1.1257e-05	0	0	0	0
Q8BTZ4	Q8BTZ4|APC5_MOUSE	Anaphase-promoting complex subunit 5 OS=Mus musculus OX=10090 GN=Anapc5 PE=1 SV=1	Anapc5	0	2	0	0	0	0	0	0	740		0	0.0027027	0	0	0	0	0	0											0	2.01819e-05	0	0	0	0	0	0
Q9WVM3	Q9WVM3|APC7_MOUSE	Anaphase-promoting complex subunit 7,Anapc7 PE=1 SV=3	Anapc7	2	5	0	1	1	0	0	0	565		0.00353982	0.00884956	0	0.00176991	0.00176991	0	0	0											2.78861e-05	6.60823e-05	0	1.60785e-05	2.1548e-05	0	0	0
Q9R045	Q9R045|ANGL2_MOUSE	Angiopoietin-related protein 2,Angptl2 PE=2 SV=2	Angptl2	0	0	2	2	0	0	0	0	493		0	0	0.0040568	0.0040568	0	0	0	0											0	0	5.28046e-05	3.68534e-05	0	0	0	0
Q9Z1P8	Q9Z1P8|ANGL4_MOUSE	Angiopoietin-related protein 4,Angptl4 PE=1 SV=1	Angptl4	0	0	1	1	0	0	0	0	410		0	0	0.00243902	0.00243902	0	0	0	0											0	0	3.17471e-05	2.2157e-05	0	0	0	0
G5E8K5	G5E8K5|ANK3_MOUSE	Ankyrin-3,Ank3 PE=1 SV=1	Ank3	13	16	0	1	11	11	16	10	1961		0.00662927	0.0081591	0	0.000509944	0.00560938	0.00560938	0.0081591	0.00509944											5.22243e-05	6.09265e-05	0	4.63251e-06	6.8292e-05	7.14028e-05	0.000110842	6.57175e-05
A2RT91	A2RT91|ANKAR_MOUSE	Ankyrin and armadillo repeat-containing protein,Ankar PE=2 SV=1	Ankar	0	0	0	0	0	0	1	0	1465		0	0	0	0	0	0	0.000682594	0											0	0	0	0	0	0	9.27305e-06	0
Q810B6	Q810B6|ANFY1_MOUSE	Rabankyrin-5,Ankfy1 PE=1 SV=2	Ankfy1	9	7	3	10	4	4	6	2	1169		0.00769889	0.00598802	0.0025663	0.00855432	0.00342173	0.00342173	0.00513259	0.00171086											6.06506e-05	4.47144e-05	3.34038e-05	7.77105e-05	4.16582e-05	4.35558e-05	6.97263e-05	2.20482e-05
Q6P1H6	Q6P1H6|ANKL2_MOUSE	Ankyrin repeat and LEM domain-containing protein 2,Ankle2 PE=1 SV=2	Ankle2	2	3	0	0	0	0	0	0	964		0.00207469	0.00311203	0	0	0	0	0	0											1.63441e-05	2.32385e-05	0	0	0	0	0	0
Q3TPE9	Q3TPE9|ANKY2_MOUSE	Ankyrin repeat and MYND domain-containing protein 2 OS=Mus musculus OX=10090 GN=Ankmy2 PE=1 SV=1	Ankmy2	1	0	0	0	0	0	0	0	440		0.00227273	0	0	0	0	0	0	0											1.79042e-05	0	0	0	0	0	0	0
Q9CR42	Q9CR42|ANKR1_MOUSE	Ankyrin repeat domain-containing protein 1,Ankrd1 PE=1 SV=1	Ankrd1	0	0	0	3	0	0	0	0	319		0	0	0	0.00940439	0	0	0	0											0	0	0	8.54329e-05	0	0	0	0
Q99LW0	Q99LW0|ANR10_MOUSE	Ankyrin repeat domain-containing protein 10 OS=Mus musculus OX=10090 GN=Ankrd10 PE=2 SV=2	Ankrd10	1	2	0	0	0	0	0	0	415		0.00240964	0.00481928	0	0	0	0	0	0											1.89827e-05	3.5987e-05	0	0	0	0	0	0
Q99NH0	Q99NH0|ANR17_MOUSE	Ankyrin repeat domain-containing protein 17,Ankrd17 PE=1 SV=2	Ankrd17	9	16	4	12	0	0	0	0	2603		0.00345755	0.00614675	0.00153669	0.00461007	0	0	0	0											2.7238e-05	4.58997e-05	2.0002e-05	4.18795e-05	0	0	0	0
Q505D1	Q505D1|ANR28_MOUSE	Serine/threonine-protein phosphatase 6 regulatory ankyrin repeat subunit A,Ankrd28 PE=1 SV=1	Ankrd28	0	0	0	1	0	0	0	0	1053		0	0	0	0.000949668	0	0	0	0											0	0	0	8.62712e-06	0	0	0	0
Q8BTI7	Q8BTI7|ANR52_MOUSE	Serine/threonine-protein phosphatase 6 regulatory ankyrin repeat subunit C OS=Mus musculus OX=10090 GN=Ankrd52 PE=1 SV=1	Ankrd52	0	1	0	0	0	0	0	0	1076		0	0.000929368	0	0	0	0	0	0											0	6.93987e-06	0	0	0	0	0	0
Q8K298	Q8K298|ANLN_MOUSE	Anillin,Anln PE=1 SV=2	Anln	34	36	0	6	0	0	0	0	1121		0.0303301	0.0321142	0	0.00535236	0	0	0	0											0.000238935	0.000239806	0	4.86228e-05	0	0	0	0
Q8BH79	Q8BH79|ANO10_MOUSE	Anoctamin-10,Ano10 PE=1 SV=1	Ano10	0	0	0	0	2	1	0	0	659		0	0	0	0	0.0030349	0.00151745	0	0											0	0	0	0	3.69487e-05	1.93159e-05	0	0
Q6P9J9	Q6P9J9|ANO6_MOUSE	Anoctamin-6,Ano6 PE=1 SV=1	Ano6	1	0	0	1	0	0	0	0	911		0.00109769	0	0	0.00109769	0	0	0	0											8.64746e-06	0	0	9.97186e-06	0	0	0	0
O35381	O35381|AN32A_MOUSE	Acidic leucine-rich nuclear phosphoprotein 32 family member A,Anp32a PE=1 SV=1	Anp32a	15	19	11	10	15	18	15	14	247		0.0607287	0.0769231	0.0445344	0.0404858	0.0607287	0.0728745	0.0607287	0.0566802											0.000478411	0.000574408	0.000579675	0.000367788	0.000739348	0.000927632	0.000825001	0.000730448
Q9EST5	Q9EST5|AN32B_MOUSE	Acidic leucine-rich nuclear phosphoprotein 32 family member B,Anp32b PE=1 SV=1	Anp32b	12	16	8	10	6	8	6	6	272		0.0441176	0.0588235	0.0294118	0.0367647	0.0220588	0.0294118	0.0220588	0.0220588											0.000347551	0.000439253	0.000382833	0.000333984	0.000268557	0.000374387	0.000299669	0.000284276
P97822	P97822|AN32E_MOUSE	Acidic leucine-rich nuclear phosphoprotein 32 family member E,Anp32e PE=1 SV=2	Anp32e	12	14	4	12	5	1	8	3	260		0.0461538	0.0538462	0.0153846	0.0461538	0.0192308	0.00384615	0.0307692	0.0115385											0.000363592	0.000402085	0.000200251	0.000419278	0.000234127	4.89584e-05	0.000418	0.000148698
P97449	P97449|AMPN_MOUSE	Aminopeptidase N,Anpep PE=1 SV=4	Anpep	0	0	0	0	4	1	0	0	966		0	0	0	0	0.00414079	0.0010352	0	0											0	0	0	0	5.04124e-05	1.31772e-05	0	0
Q9CZ52	Q9CZ52|ANTR1_MOUSE	Anthrax toxin receptor 1,Antxr1 PE=1 SV=2	Antxr1	0	2	1	0	0	1	0	0	562		0	0.00355872	0.00177936	0	0	0.00177936	0	0											0	2.6574e-05	2.31607e-05	0	0	2.26498e-05	0	0
Q6DFX2	Q6DFX2|ANTR2_MOUSE	Anthrax toxin receptor 2,Antxr2 PE=1 SV=1	Antxr2	3	2	0	0	3	1	1	1	487		0.00616016	0.00410678	0	0	0.00616016	0.00205339	0.00205339	0.00205339											4.85287e-05	3.06665e-05	0	0	7.49975e-05	2.61379e-05	2.78953e-05	2.64624e-05
P10107	P10107|ANXA1_MOUSE	Annexin A1,Anxa1 PE=1 SV=2	Anxa1	64	72	26	42	20	21	16	20	346		0.184971	0.208092	0.0751445	0.121387	0.0578035	0.0606936	0.0462428	0.0578035											0.00145717	0.00155389	0.000978106	0.00110273	0.000703734	0.00077258	0.000628209	0.000744924
P97384	P97384|ANX11_MOUSE	Annexin A11,Anxa11 PE=1 SV=2	Anxa11	18	19	12	10	25	21	25	22	503		0.0357853	0.0377734	0.0238569	0.0198807	0.0497018	0.0417495	0.0497018	0.0437376											0.000281911	0.000282065	0.000310529	0.000180604	0.000605099	0.000531437	0.000675199	0.000563655
Q99JG3	Q99JG3|ANX13_MOUSE	Annexin A13,Anxa13 PE=1 SV=3	Anxa13	0	0	0	1	0	0	0	0	317		0	0	0	0.00315457	0	0	0	0											0	0	0	2.86573e-05	0	0	0	0
P07356	P07356|ANXA2_MOUSE	Annexin A2,Anxa2 PE=1 SV=2	Anxa2	73	68	60	80	99	88	75	73	339		0.215339	0.20059	0.176991	0.235988	0.292035	0.259587	0.221239	0.215339											0.00169641	0.00149787	0.00230378	0.0021438	0.00355541	0.00330433	0.00300553	0.00277512
O35639	O35639|ANXA3_MOUSE	Annexin A3,Anxa3 PE=1 SV=4	Anxa3	9	8	7	8	6	12	13	12	323		0.0278638	0.0247678	0.0216718	0.0247678	0.0185759	0.0371517	0.0402477	0.0371517											0.000219506	0.000184949	0.000282088	0.000225	0.000226154	0.00047291	0.000546765	0.000478781
P97429	P97429|ANXA4_MOUSE	Annexin A4,Anxa4 PE=1 SV=4	Anxa4	17	21	16	18	22	28	21	26	319		0.0532915	0.0658307	0.0501567	0.0564263	0.0689655	0.0877743	0.0658307	0.0815047											0.000419822	0.000491578	0.000652857	0.000512597	0.000839628	0.00111729	0.000894311	0.00105037
P48036	P48036|ANXA5_MOUSE	Annexin A5,Anxa5 PE=1 SV=1	Anxa5	22	20	38	43	80	81	60	74	319		0.0689655	0.0626959	0.119122	0.134796	0.250784	0.253918	0.188088	0.231975											0.000543299	0.000468169	0.00155053	0.00122454	0.00305319	0.00323217	0.00255517	0.00298951
P14824	P14824|ANXA6_MOUSE	Annexin A6,Anxa6 PE=1 SV=3	Anxa6	90	90	72	103	115	99	115	128	673		0.13373	0.13373	0.106984	0.153046	0.170877	0.147103	0.170877	0.190193											0.0010535	0.000998599	0.00139253	0.00139033	0.00208036	0.00187249	0.00232136	0.00245106
Q07076	Q07076|ANXA7_MOUSE	Annexin A7,Anxa7 PE=1 SV=2	Anxa7	11	7	5	7	11	10	10	9	463		0.0237581	0.0151188	0.0107991	0.0151188	0.0237581	0.0215983	0.0215983	0.0194384											0.000187162	0.000112897	0.000140565	0.000137345	0.000289245	0.000274928	0.000293413	0.000250507
Q812C9	Q812C9|AOC2_MOUSE	Retina-specific copper amine oxidase,Aoc2 PE=2 SV=2	Aoc2	3	2	0	0	0	0	2	4	757		0.00396301	0.00264201	0	0	0	0	0.00264201	0.00528402											3.12199e-05	1.97287e-05	0	0	0	0	3.58917e-05	6.80961e-05
O70423	O70423|AOC3_MOUSE	Membrane primary amine oxidase,Aoc3 PE=1 SV=3	Aoc3	3	2	1	1	13	11	2	4	765		0.00392157	0.00261438	0.00130719	0.00130719	0.0169935	0.0143791	0.00261438	0.00522876											3.08935e-05	1.95224e-05	1.70148e-05	1.1875e-05	0.000206889	0.000183034	3.55164e-05	6.7384e-05
O35643	O35643|AP1B1_MOUSE	AP-1 complex subunit beta-1,Ap1b1 PE=1 SV=2	Ap1b1	23	23	4	13	2	5	11	4	943		0.0243902	0.0243902	0.00424178	0.0137858	0.00212089	0.00530223	0.0116649	0.00424178											0.000192142	0.000182129	5.52124e-05	0.000125235	2.5821e-05	6.7493e-05	0.000158468	5.46647e-05
P22892	P22892|AP1G1_MOUSE	AP-1 complex subunit gamma-1,Ap1g1 PE=1 SV=3	Ap1g1	10	9	2	1	1	1	1	0	822		0.0121655	0.0109489	0.00243309	0.00121655	0.00121655	0.00121655	0.00121655	0											9.58374e-05	8.17588e-05	3.16699e-05	1.10515e-05	1.4811e-05	1.54856e-05	1.65268e-05	0
P35585	P35585|AP1M1_MOUSE	AP-1 complex subunit mu-1,Ap1m1 PE=1 SV=3	Ap1m1	13	14	2	8	1	2	1	1	423		0.0307329	0.0330969	0.00472813	0.0189125	0.00236407	0.00472813	0.00236407	0.00236407											0.000242108	0.000247145	6.15429e-05	0.000171808	2.87816e-05	6.01852e-05	3.21159e-05	3.04662e-05
P61967	P61967|AP1S1_MOUSE	AP-1 complex subunit sigma-1A,Ap1s1 PE=1 SV=1	Ap1s1	2	0	1	1	0	0	1	0	158		0.0126582	0	0.00632911	0.00632911	0	0	0.00632911	0											9.97194e-05	0	8.23818e-05	5.7496e-05	0	0	8.59811e-05	0
P17426	P17426|AP2A1_MOUSE	AP-2 complex subunit alpha-1,Ap2a1 PE=1 SV=1	Ap2a1	25	35	11	17	9	7	12	10	977		0.0255885	0.035824	0.011259	0.0174002	0.00921187	0.00716479	0.0122825	0.0102354											0.000201582	0.000267508	0.00014655	0.00015807	0.000112151	9.12018e-05	0.000166858	0.000131906
P17427	P17427|AP2A2_MOUSE	AP-2 complex subunit alpha-2,Ap2a2 PE=1 SV=2	Ap2a2	24	27	9	13	10	13	12	5	938		0.0255864	0.0287846	0.00959488	0.0138593	0.010661	0.0138593	0.0127932	0.00533049											0.000201565	0.000214944	0.00012489	0.000125903	0.000129793	0.000176417	0.000173795	6.86951e-05
Q9DBG3	Q9DBG3|AP2B1_MOUSE	AP-2 complex subunit beta,Ap2b1 PE=1 SV=1	Ap2b1	27	26	5	15	6	7	13	5	937		0.0288154	0.0277481	0.00533618	0.0160085	0.00640342	0.00747065	0.0138741	0.00533618											0.000227003	0.000207204	6.94575e-05	0.000145427	7.7959e-05	9.50952e-05	0.000188479	6.87684e-05
P84091	P84091|AP2M1_MOUSE	AP-2 complex subunit mu,Ap2m1 PE=1 SV=1	Ap2m1	13	16	2	9	7	8	2	1	435		0.0298851	0.0367816	0.0045977	0.0206897	0.016092	0.0183908	0.0045977	0.00229885											0.000235429	0.000274659	5.98452e-05	0.000187952	0.000195913	0.0002341	6.24598e-05	2.96257e-05
P62743	P62743|AP2S1_MOUSE	AP-2 complex subunit sigma,Ap2s1 PE=1 SV=1	Ap2s1	0	4	1	1	3	3	0	0	142		0	0.028169	0.00704225	0.00704225	0.0211268	0.0211268	0	0											0	0.000210346	9.16643e-05	6.39744e-05	0.00025721	0.000268926	0	0
Q9Z1T1	Q9Z1T1|AP3B1_MOUSE	AP-3 complex subunit beta-1,Ap3b1 PE=1 SV=2	Ap3b1	3	4	6	3	1	1	2	0	1105		0.00271493	0.00361991	0.00542986	0.00271493	0.000904977	0.000904977	0.00180995	0											2.13878e-05	2.7031e-05	7.06769e-05	2.46634e-05	1.10177e-05	1.15196e-05	2.45883e-05	0
O54774	O54774|AP3D1_MOUSE	AP-3 complex subunit delta-1,Ap3d1 PE=1 SV=1	Ap3d1	2	7	0	1	0	1	0	0	1199		0.00166806	0.0058382	0	0.000834028	0	0.000834028	0	0											1.31407e-05	4.35956e-05	0	7.57661e-06	0	1.06165e-05	0	0
Q9JKC8	Q9JKC8|AP3M1_MOUSE	AP-3 complex subunit mu-1,Ap3m1 PE=1 SV=1	Ap3m1	0	0	0	5	0	0	0	0	418		0	0	0	0.0119617	0	0	0	0											0	0	0	0.000108665	0	0	0	0
Q9DCR2	Q9DCR2|AP3S1_MOUSE	AP-3 complex subunit sigma-1,Ap3s1 PE=1 SV=2	Ap3s1	3	2	1	2	0	1	1	2	193		0.015544	0.0103627	0.00518135	0.0103627	0	0.00518135	0.00518135	0.0103627											0.000122453	7.73813e-05	6.74421e-05	9.41385e-05	0	6.59543e-05	7.03887e-05	0.000133546
Q8R146	Q8R146|APEH_MOUSE	Acylamino-acid-releasing enzyme,Apeh PE=1 SV=3	Apeh	1	1	0	2	0	1	1	0	732		0.00136612	0.00136612	0	0.00273224	0	0.00136612	0.00136612	0											1.07621e-05	1.02012e-05	0	2.48207e-05	0	1.73896e-05	1.85588e-05	0
P28352	P28352|APEX1_MOUSE	DNA-(apurinic or apyrimidinic site) lyase,Apex1 PE=1 SV=2	Apex1	17	21	8	12	20	24	15	16	317		0.0536278	0.0662461	0.0252366	0.0378549	0.0630915	0.0757098	0.0473186	0.0504732											0.000422471	0.000494679	0.000328488	0.000343887	0.000768114	0.000963723	0.000642824	0.000650458
O35841	O35841|API5_MOUSE	Apoptosis inhibitor 5,Api5 PE=1 SV=2	Api5	17	19	5	13	8	7	8	13	504		0.0337302	0.0376984	0.00992063	0.0257937	0.015873	0.0138889	0.015873	0.0257937											0.000265721	0.000281505	0.00012913	0.000234319	0.000193248	0.000176794	0.000215635	0.000332408
Q9WVQ5	Q9WVQ5|MTNB_MOUSE	Methylthioribulose-1-phosphate dehydratase,Apip PE=1 SV=1	Apip	3	3	0	2	4	7	2	7	241		0.0124481	0.0124481	0	0.00829876	0.0165975	0.0290456	0.00829876	0.0290456											9.80643e-05	9.29539e-05	0	7.53889e-05	0.000202068	0.000369727	0.000112739	0.000374317
Q9D7N9	Q9D7N9|APMAP_MOUSE	Adipocyte plasma membrane-associated protein,Apmap PE=1 SV=1	Apmap	1	4	1	0	3	2	5	5	415		0.00240964	0.00963855	0.00240964	0	0.00722892	0.00481928	0.0120482	0.0120482											1.89827e-05	7.1974e-05	3.13647e-05	0	8.80092e-05	6.13454e-05	0.000163675	0.000155267
E9Q414	E9Q414|APOB_MOUSE	Apolipoprotein B-100,Apob PE=1 SV=1	Apob	4	5	6	2	6	8	5	6	4505		0.000887902	0.00110988	0.00133185	0.000443951	0.00133185	0.0017758	0.00110988	0.00133185											6.99475e-06	8.28779e-06	1.73358e-05	4.03301e-06	1.62148e-05	2.26045e-05	1.50777e-05	1.71639e-05
Q99J72	Q99J72|ABEC3_MOUSE	DNA dC->dU-editing enzyme APOBEC-3 OS=Mus musculus OX=10090 GN=Apobec3 PE=1 SV=3	Apobec3	6	8	0	0	0	0	0	0	440		0.0136364	0.0181818	0	0	0	0	0	0											0.000107425	0.000135769	0	0	0	0	0	0
P08226	P08226|APOE_MOUSE	Apolipoprotein E,Apoe PE=1 SV=2	Apoe	0	0	0	0	1	0	2	0	311		0	0	0	0	0.00321543	0	0.00643087	0											0	0	0	0	3.91466e-05	0	8.73634e-05	0
Q01339	Q01339|APOH_MOUSE	Beta-2-glycoprotein 1,Apoh PE=1 SV=1	Apoh	2	3	1	0	1	1	2	1	345		0.0057971	0.00869565	0.00289855	0	0.00289855	0.00289855	0.0057971	0.00289855											4.56686e-05	6.4933e-05	3.77285e-05	0	3.52887e-05	3.68962e-05	7.87537e-05	3.73542e-05
Q9DCZ4	Q9DCZ4|MIC26_MOUSE	MICOS complex subunit Mic26,Apoo PE=1 SV=2	Apoo	2	0	1	1	1	2	1	0	198		0.010101	0	0.00505051	0.00505051	0.00505051	0.010101	0.00505051	0											7.95741e-05	0	6.5739e-05	4.58806e-05	6.14879e-05	0.000128577	6.86112e-05	0
Q78IK4	Q78IK4|MIC27_MOUSE	MICOS complex subunit Mic27,Apool PE=1 SV=1	Apool	4	6	0	6	0	1	1	1	265		0.0150943	0.0226415	0	0.0226415	0	0.00377358	0.00377358	0.00377358											0.000118911	0.000169071	0	0.000205684	0	4.80346e-05	5.12642e-05	4.86309e-05
P12023	P12023|A4_MOUSE	Amyloid-beta A4 protein,App PE=1 SV=3	App	0	0	0	2	1	0	0	0	770		0	0	0	0.0025974	0.0012987	0	0	0											0	0	0	2.35957e-05	1.58112e-05	0	0	0
Q8K3H0	Q8K3H0|DP13A_MOUSE	DCC-interacting protein 13-alpha,Appl1 PE=1 SV=1	Appl1	2	1	1	1	5	3	4	9	707		0.00282885	0.00141443	0.00141443	0.00141443	0.00707214	0.00424328	0.00565771	0.0127298											2.22852e-05	1.0562e-05	1.84107e-05	1.28492e-05	8.61004e-05	5.40135e-05	7.686e-05	0.000164052
Q8K3G9	Q8K3G9|DP13B_MOUSE	DCC-interacting protein 13-beta,Appl2 PE=1 SV=1	Appl2	0	0	0	0	1	0	1	0	662		0	0	0	0	0.00151057	0	0.00151057	0											0	0	0	0	1.83906e-05	0	2.05212e-05	0
P08030	P08030|APT_MOUSE	Adenine phosphoribosyltransferase,Aprt PE=1 SV=2	Aprt	11	6	11	11	4	4	4	6	180		0.0611111	0.0333333	0.0611111	0.0611111	0.0222222	0.0222222	0.0222222	0.0333333											0.000481423	0.00024891	0.000795442	0.000555155	0.000270547	0.00028287	0.000301889	0.000429573
Q02013	Q02013|AQP1_MOUSE	Aquaporin-1,Aqp1 PE=1 SV=3	Aqp1	2	2	0	0	0	0	2	0	269		0.00743494	0.00743494	0	0	0	0	0.00743494	0											5.85712e-05	5.5519e-05	0	0	0	0	0.000101004	0
Q8CFQ3	Q8CFQ3|AQR_MOUSE	RNA helicase aquarius,Aqr PE=1 SV=2	Aqr	3	7	0	0	2	0	0	0	1481		0.00202566	0.00472654	0	0	0.00135044	0	0	0											1.59578e-05	3.52945e-05	0	0	1.64411e-05	0	0	0
P04627	P04627|ARAF_MOUSE	Serine/threonine-protein kinase A-Raf OS=Mus musculus OX=10090 GN=Araf PE=1 SV=2	Araf	0	0	0	0	0	0	0	1	604		0	0	0	0	0	0	0	0.00165563											0	0	0	0	0	0	0	2.13364e-05
Q5XJY5	Q5XJY5|COPD_MOUSE	Coatomer subunit delta,Arcn1 PE=1 SV=2	Arcn1	25	22	19	31	20	18	10	5	511		0.0489237	0.0430528	0.037182	0.0606654	0.0391389	0.035225	0.0195695	0.00978474											0.000385413	0.000321488	0.000483973	0.000551106	0.000476501	0.000448386	0.000265852	0.000126098
P84078	P84078|ARF1_MOUSE	ADP-ribosylation factor 1,Arf1 PE=1 SV=2	Arf1	25	0	13	22	13	12	9	6	181		0.138122	0	0.0718232	0.121547	0.0718232	0.0662983	0.0497238	0.0331492											0.0010881	0	0.000934875	0.00110418	0.000874419	0.000843923	0.000675498	0.0004272
Q8BSL7	Q8BSL7|ARF2_MOUSE	ADP-ribosylation factor 2 OS=Mus musculus OX=10090 GN=Arf2 PE=1 SV=2	Arf2	0	15	0	0	0	0	0	0	181		0	0.0828729	0	0	0	0	0	0											0	0.000618837	0	0	0	0	0	0
P61205	P61205|ARF3_MOUSE	ADP-ribosylation factor 3,Arf3 PE=2 SV=2	Arf3	25	0	0	0	0	0	9	6	181		0.138122	0	0	0	0	0	0.0497238	0.0331492											0.0010881	0	0	0	0	0	0.000675498	0.0004272
P61750	P61750|ARF4_MOUSE	ADP-ribosylation factor 4,Arf4 PE=1 SV=2	Arf4	18	10	5	9	6	3	7	4	180		0.1	0.0555556	0.0277778	0.05	0.0333333	0.0166667	0.0388889	0.0222222											0.000787783	0.00041485	0.000361565	0.000454218	0.00040582	0.000212153	0.000528306	0.000286382
P84084	P84084|ARF5_MOUSE	ADP-ribosylation factor 5,Arf5 PE=1 SV=2	Arf5	23	14	5	8	8	3	0	0	180		0.127778	0.0777778	0.0277778	0.0444444	0.0444444	0.0166667	0	0											0.00100661	0.00058079	0.000361565	0.000403749	0.000541093	0.000212153	0	0
P62331	P62331|ARF6_MOUSE	ADP-ribosylation factor 6,Arf6 PE=1 SV=2	Arf6	6	4	1	2	3	3	2	1	175		0.0342857	0.0228571	0.00571429	0.0114286	0.0171429	0.0171429	0.0114286	0.00571429											0.000270097	0.000170681	7.4379e-05	0.000103821	0.000208707	0.000218214	0.000155257	7.36411e-05
Q9EPJ9	Q9EPJ9|ARFG1_MOUSE	ADP-ribosylation factor GTPase-activating protein 1,Arfgap1 PE=1 SV=2	Arfgap1	1	3	1	4	0	0	0	0	414		0.00241546	0.00724638	0.00241546	0.00966184	0	0	0	0											1.90286e-05	5.41109e-05	3.14404e-05	8.77716e-05	0	0	0	0
Q99K28	Q99K28|ARFG2_MOUSE	ADP-ribosylation factor GTPase-activating protein 2,Arfgap2 PE=1 SV=1	Arfgap2	7	8	2	7	2	1	2	3	520		0.0134615	0.0153846	0.00384615	0.0134615	0.00384615	0.00192308	0.00384615	0.00576923											0.000106048	0.000114882	5.00628e-05	0.000122289	4.68254e-05	2.44792e-05	5.225e-05	7.43492e-05
G3X9K3	G3X9K3|BIG1_MOUSE	Brefeldin A-inhibited guanine nucleotide-exchange protein 1 OS=Mus musculus OX=10090 GN=Arfgef1 PE=1 SV=1	Arfgef1	1	2	0	0	0	0	0	0	1846		0.000541712	0.00108342	0	0	0	0	0	0											4.26752e-06	8.09025e-06	0	0	0	0	0	0
A2A5R2	A2A5R2|BIG2_MOUSE	Brefeldin A-inhibited guanine nucleotide-exchange protein 2,Arfgef2 PE=1 SV=1	Arfgef2	1	2	0	0	0	0	0	0	1792		0.000558036	0.00111607	0	0	0	0	0	0											4.39611e-06	8.33404e-06	0	0	0	0	0	0
Q3UL36	Q3UL36|ARGL1_MOUSE	Arginine and glutamate-rich protein 1,Arglu1 PE=1 SV=2	Arglu1	0	0	0	1	0	0	1	0	271		0	0	0	0.00369004	0	0	0.00369004	0											0	0	0	3.35216e-05	0	0	5.01292e-05	0
Q5FWK3	Q5FWK3|RHG01_MOUSE	Rho GTPase-activating protein 1,Arhgap1 PE=1 SV=1	Arhgap1	9	4	2	3	7	4	2	1	439		0.0205011	0.00911162	0.00455581	0.00683371	0.0159453	0.00911162	0.00455581	0.0022779											0.000161505	6.80392e-05	5.92999e-05	6.20799e-05	0.000194128	0.000115983	6.18907e-05	2.93558e-05
Q3UIA2	Q3UIA2|RHG17_MOUSE	Rho GTPase-activating protein 17,Arhgap17 PE=1 SV=1	Arhgap17	2	1	0	2	0	0	0	0	846		0.00236407	0.00118203	0	0.00236407	0	0	0	0											1.86237e-05	8.8266e-06	0	2.1476e-05	0	0	0	0
Q8BL80	Q8BL80|RHG22_MOUSE	Rho GTPase-activating protein 22,Arhgap22 PE=1 SV=2	Arhgap22	2	1	2	1	0	0	0	0	702		0.002849	0.0014245	0.002849	0.0014245	0	0	0	0											2.2444e-05	1.06372e-05	3.70836e-05	1.29407e-05	0	0	0	0
Q8C4V1	Q8C4V1|RHG24_MOUSE	Rho GTPase-activating protein 24,Arhgap24 PE=1 SV=2	Arhgap24	0	0	2	1	9	10	3	5	747		0	0	0.00267738	0.00133869	0.0120482	0.0133869	0.00401606	0.00669344											0	0	3.48496e-05	1.21611e-05	0.000146682	0.000170404	5.45583e-05	8.62597e-05
Q8CGF1	Q8CGF1|RHG29_MOUSE	Rho GTPase-activating protein 29,Arhgap29 PE=1 SV=1	Arhgap29	0	0	0	0	1	2	0	0	1266		0	0	0	0	0.000789889	0.00157978	0	0											0	0	0	0	9.61659e-06	2.01093e-05	0	0
Q91YM2	Q91YM2|RHG35_MOUSE	Rho GTPase-activating protein 35 OS=Mus musculus OX=10090 GN=Arhgap35 PE=1 SV=3	Arhgap35	0	1	0	0	0	0	0	0	1499		0	0.000667111	0	0	0	0	0	0											0	4.98152e-06	0	0	0	0	0	0
P97393	P97393|RHG05_MOUSE	Rho GTPase-activating protein 5 OS=Mus musculus OX=10090 GN=Arhgap5 PE=1 SV=2	Arhgap5	1	0	0	0	0	0	0	0	1501		0.000666223	0	0	0	0	0	0	0											5.24839e-06	0	0	0	0	0	0	0
Q99PT1	Q99PT1|GDIR1_MOUSE	Rho GDP-dissociation inhibitor 1,Arhgdia PE=1 SV=3	Arhgdia	30	32	17	31	21	20	19	28	204		0.147059	0.156863	0.0833333	0.151961	0.102941	0.0980392	0.0931373	0.137255											0.0011585	0.00117134	0.00108469	0.00138047	0.00125327	0.00124796	0.00126527	0.00176883
Q61210	Q61210|ARHG1_MOUSE	Rho guanine nucleotide exchange factor 1,Arhgef1 PE=1 SV=2	Arhgef1	1	3	2	6	1	1	0	0	920		0.00108696	0.00326087	0.00217391	0.00652174	0.00108696	0.00108696	0	0											8.56286e-06	2.43499e-05	2.82964e-05	5.92458e-05	1.32333e-05	1.38361e-05	0	0
Q80U35	Q80U35|ARHGH_MOUSE	Rho guanine nucleotide exchange factor 17,Arhgef17 PE=1 SV=2	Arhgef17	0	0	0	0	1	0	0	0	2057		0	0	0	0	0.000486145	0	0	0											0	0	0	0	5.91862e-06	0	0	0
Q60875	Q60875|ARHG2_MOUSE	Rho guanine nucleotide exchange factor 2,Arhgef2 PE=1 SV=4	Arhgef2	32	42	13	30	12	4	15	12	985		0.0324873	0.0426396	0.013198	0.0304569	0.0121827	0.00406091	0.0152284	0.0121827											0.00025593	0.000318403	0.000171789	0.000276681	0.00014832	5.16921e-05	0.000206878	0.000157001
Q3UPH7	Q3UPH7|ARH40_MOUSE	Rho guanine nucleotide exchange factor 40,Arhgef40 PE=1 SV=1	Arhgef40	1	1	0	0	0	0	0	0	1517		0.000659196	0.000659196	0	0	0	0	0	0											5.19303e-06	4.92241e-06	0	0	0	0	0	0
Q9ES28	Q9ES28|ARHG7_MOUSE	Rho guanine nucleotide exchange factor 7,Arhgef7 PE=1 SV=2	Arhgef7	0	2	1	1	3	1	0	2	862		0	0.00232019	0.00116009	0.00116009	0.00348028	0.00116009	0	0.00232019											0	1.73255e-05	1.51002e-05	1.05387e-05	4.2371e-05	1.4767e-05	0	2.99007e-05
A2BH40	A2BH40|ARI1A_MOUSE	AT-rich interactive domain-containing protein 1A,Arid1a PE=1 SV=1	Arid1a	5	7	0	0	0	0	0	0	2283		0.0021901	0.00306614	0	0	0	0	0	0											1.72532e-05	2.28958e-05	0	0	0	0	0	0
E9Q4N7	E9Q4N7|ARI1B_MOUSE	AT-rich interactive domain-containing protein 1B,Arid1b PE=1 SV=1	Arid1b	0	0	0	0	1	0	1	2	2244		0	0	0	0	0.000445633	0	0.000445633	0.000891266											0	0	0	0	5.4254e-06	0	6.05393e-06	1.14859e-05
E9Q7E2	E9Q7E2|ARID2_MOUSE	AT-rich interactive domain-containing protein 2,Arid2 PE=1 SV=1	Arid2	0	1	0	0	0	0	0	0	1828		0	0.000547046	0	0	0	0	0	0											0	4.08496e-06	0	0	0	0	0	0
Q9Z1K5	Q9Z1K5|ARI1_MOUSE	E3 ubiquitin-protein ligase ARIH1,Arih1 PE=1 SV=3	Arih1	2	9	0	4	1	0	3	1	555		0.0036036	0.0162162	0	0.00720721	0.0018018	0	0.00540541	0.0018018											2.83886e-05	0.000121091	0	6.54729e-05	2.19362e-05	0	7.34325e-05	2.32202e-05
P61211	P61211|ARL1_MOUSE	ADP-ribosylation factor-like protein 1,Arl1 PE=1 SV=1	Arl1	3	4	4	4	1	2	0	1	181		0.0165746	0.0220994	0.0220994	0.0220994	0.00552486	0.0110497	0	0.00552486											0.000130572	0.000165023	0.000287654	0.000200759	6.7263e-05	0.000140654	0	7.12e-05
Q9D0J4	Q9D0J4|ARL2_MOUSE	ADP-ribosylation factor-like protein 2,Arl2 PE=1 SV=1	Arl2	5	4	0	1	0	0	0	0	184		0.0271739	0.0217391	0	0.00543478	0	0	0	0											0.000214072	0.000162333	0	4.93715e-05	0	0	0	0
Q9WUL7	Q9WUL7|ARL3_MOUSE	ADP-ribosylation factor-like protein 3,Arl3 PE=1 SV=1	Arl3	2	5	1	4	1	2	1	1	182		0.010989	0.0274725	0.00549451	0.021978	0.00549451	0.010989	0.00549451	0.00549451											8.65696e-05	0.000205146	7.15183e-05	0.000199656	6.68934e-05	0.000139881	7.46429e-05	7.08088e-05
Q9JKW0	Q9JKW0|AR6P1_MOUSE	ADP-ribosylation factor-like protein 6-interacting protein 1,Arl6ip1 PE=1 SV=1	Arl6ip1	0	2	3	3	0	0	0	0	203		0	0.00985222	0.0147783	0.0147783	0	0	0	0											0	7.35695e-05	0.00019236	0.000134252	0	0	0	0
Q8R5J9	Q8R5J9|PRAF3_MOUSE	PRA1 family protein 3,Arl6ip5 PE=1 SV=2	Arl6ip5	11	6	5	7	3	4	7	3	188		0.0585106	0.0319149	0.0265957	0.037234	0.0159574	0.0212766	0.037234	0.0159574											0.000460937	0.000238318	0.000346179	0.000338247	0.000194276	0.000270833	0.000505825	0.000205647
Q8VEH3	Q8VEH3|ARL8A_MOUSE	ADP-ribosylation factor-like protein 8A,Arl8a PE=1 SV=1	Arl8a	3	0	0	1	1	0	2	3	186		0.016129	0	0	0.00537634	0.00537634	0	0.0107527	0.016129											0.000127062	0	0	4.88406e-05	6.54548e-05	0	0.000146075	0.000207858
Q9CQW2	Q9CQW2|ARL8B_MOUSE	ADP-ribosylation factor-like protein 8B,Arl8b PE=1 SV=1	Arl8b	3	4	2	5	2	4	0	0	186		0.016129	0.0215054	0.0107527	0.0268817	0.0107527	0.0215054	0	0											0.000127062	0.000160587	0.000139961	0.000244203	0.00013091	0.000273746	0	0
Q9D7A8	Q9D7A8|ARMC1_MOUSE	Armadillo repeat-containing protein 1,Armc1 PE=1 SV=1	Armc1	2	3	1	3	1	2	0	0	282		0.0070922	0.0106383	0.0035461	0.0106383	0.0035461	0.0070922	0	0											5.58712e-05	7.94394e-05	4.61572e-05	9.66421e-05	4.31723e-05	9.02778e-05	0	0
Q9D0L7	Q9D0L7|ARM10_MOUSE	Armadillo repeat-containing protein 10,Armc10 PE=1 SV=1	Armc10	7	7	0	2	0	1	1	3	306		0.0228758	0.0228758	0	0.00653595	0	0.00326797	0.00326797	0.00980392											0.000180212	0.000170821	0	5.93749e-05	0	4.15986e-05	4.43955e-05	0.000126345
Q8BNU0	Q8BNU0|ARMC6_MOUSE	Armadillo repeat-containing protein 6,Armc6 PE=1 SV=1	Armc6	6	5	3	5	0	0	0	0	468		0.0128205	0.0106838	0.00641026	0.0106838	0	0	0	0											0.000100998	7.97788e-05	8.3438e-05	9.70551e-05	0	0	0	0
Q9DBR3	Q9DBR3|ARMC8_MOUSE	Armadillo repeat-containing protein 8,Armc8 PE=1 SV=2	Armc8	0	1	1	3	0	1	0	0	673		0	0.00148588	0.00148588	0.00445765	0	0.00148588	0	0											0	1.10955e-05	1.93408e-05	4.04949e-05	0	1.89141e-05	0	0
Q6A058	Q6A058|ARMX2_MOUSE	Armadillo repeat-containing X-linked protein 2,Armcx2 PE=2 SV=2	Armcx2	3	0	0	2	0	0	0	0	784		0.00382653	0	0	0.00255102	0	0	0	0											3.01448e-05	0	0	2.31744e-05	0	0	0	0
Q8BHS6	Q8BHS6|ARMX3_MOUSE	Armadillo repeat-containing X-linked protein 3,Armcx3 PE=1 SV=1	Armcx3	6	5	0	4	0	1	0	0	379		0.0158311	0.0131926	0	0.0105541	0	0.00263852	0	0											0.000124715	9.85132e-05	0	9.58772e-05	0	3.35862e-05	0	0
A6H630	A6H630|ARMT1_MOUSE	Damage-control phosphatase ARMT1 OS=Mus musculus OX=10090 GN=Armt1 PE=1 SV=1	Armt1	1	0	0	0	0	0	0	0	439		0.0022779	0	0	0	0	0	0	0											1.79449e-05	0	0	0	0	0	0	0
Q9R0Q6	Q9R0Q6|ARC1A_MOUSE	Actin-related protein 2/3 complex subunit 1A,Arpc1a PE=1 SV=1	Arpc1a	0	0	0	0	4	5	2	0	370		0	0	0	0	0.0108108	0.0135135	0.00540541	0											0	0	0	0	0.000131617	0.000172016	7.34325e-05	0
Q9WV32	Q9WV32|ARC1B_MOUSE	Actin-related protein 2/3 complex subunit 1B,Arpc1b PE=1 SV=4	Arpc1b	16	16	10	15	3	4	2	1	372		0.0430108	0.0430108	0.0268817	0.0403226	0.00806452	0.0107527	0.00537634	0.00268817											0.000338832	0.000321174	0.000349901	0.000366305	9.81823e-05	0.000136873	7.30377e-05	3.4643e-05
Q9CVB6	Q9CVB6|ARPC2_MOUSE	Actin-related protein 2/3 complex subunit 2,Arpc2 PE=1 SV=3	Arpc2	8	14	5	6	5	4	4	2	300		0.0266667	0.0466667	0.0166667	0.02	0.0166667	0.0133333	0.0133333	0.00666667											0.000210076	0.000348474	0.000216939	0.000181687	0.00020291	0.000169722	0.000181133	8.59146e-05
Q9JM76	Q9JM76|ARPC3_MOUSE	Actin-related protein 2/3 complex subunit 3,Arpc3 PE=1 SV=3	Arpc3	11	11	10	11	6	7	0	2	178		0.0617978	0.0617978	0.0561798	0.0617978	0.0337079	0.0393258	0	0.011236											0.000486832	0.000461462	0.000731254	0.000561393	0.00041038	0.000500585	0	0.0001448
P59999	P59999|ARPC4_MOUSE	Actin-related protein 2/3 complex subunit 4,Arpc4 PE=1 SV=3	Arpc4	5	6	4	7	0	4	6	4	168		0.0297619	0.0357143	0.0238095	0.0416667	0	0.0238095	0.0357143	0.0238095											0.000234459	0.000266689	0.000309913	0.000378515	0	0.000303076	0.000485179	0.000306838
Q9CPW4	Q9CPW4|ARPC5_MOUSE	Actin-related protein 2/3 complex subunit 5,Arpc5 PE=1 SV=3	Arpc5	6	6	0	4	1	2	2	2	151		0.0397351	0.0397351	0	0.0264901	0.00662252	0.013245	0.013245	0.013245											0.000313026	0.000296714	0	0.000240645	8.06265e-05	0.000168598	0.000179934	0.000170691
Q9D898	Q9D898|ARP5L_MOUSE	Actin-related protein 2/3 complex subunit 5-like protein,Arpc5l PE=1 SV=1	Arpc5l	3	3	0	2	0	0	0	0	153		0.0196078	0.0196078	0	0.0130719	0	0	0	0											0.000154467	0.000146418	0	0.00011875	0	0	0	0
Q9D0A3	Q9D0A3|ARPIN_MOUSE	Arpin,Arpin PE=1 SV=1	Arpin	3	3	0	2	0	0	0	1	226		0.0132743	0.0132743	0	0.00884956	0	0	0	0.00442478											0.000104573	9.91235e-05	0	8.03926e-05	0	0	0	5.7023e-05
P56212	P56212|ARP19_MOUSE	cAMP-regulated phosphoprotein 19,Arpp19 PE=1 SV=2	Arpp19	3	2	1	3	2	1	1	2	112		0.0267857	0.0178571	0.00892857	0.0267857	0.0178571	0.00892857	0.00892857	0.0178571											0.000211013	0.000133345	0.000116217	0.000243331	0.000217404	0.000113653	0.000121295	0.000230128
Q8BWG8	Q8BWG8|ARRB1_MOUSE	Beta-arrestin-1,Arrb1 PE=1 SV=1	Arrb1	0	0	0	0	1	6	1	2	418		0	0	0	0	0.00239234	0.0143541	0.00239234	0.00478469											0	0	0	0	2.91258e-05	0.000182715	3.25e-05	6.16612e-05
P98203	P98203|ARVC_MOUSE	Armadillo repeat protein deleted in velo-cardio-facial syndrome homolog,Arvcf PE=1 SV=2	Arvcf	0	0	0	0	2	2	1	0	962		0	0	0	0	0.002079	0.002079	0.0010395	0											0	0	0	0	2.5311e-05	2.6464e-05	1.41216e-05	0
Q91WU5	Q91WU5|AS3MT_MOUSE	Arsenite methyltransferase,As3mt PE=1 SV=2	As3mt	1	0	0	1	11	6	2	0	376		0.00265957	0	0	0.00265957	0.0292553	0.0159574	0.00531915	0											2.09517e-05	0	0	2.41605e-05	0.000356172	0.000203125	7.22607e-05	0
Q9WV54	Q9WV54|ASAH1_MOUSE	Acid ceramidase,Asah1 PE=1 SV=1	Asah1	5	8	3	8	7	9	6	3	394		0.0126904	0.0203046	0.00761421	0.0203046	0.0177665	0.0228426	0.0152284	0.00761421											9.99725e-05	0.00015162	9.91091e-05	0.000184454	0.0002163	0.000290768	0.000206878	9.81258e-05
Q7SIG6	Q7SIG6|ASAP2_MOUSE	Arf-GAP with SH3 domain ANK repeat and PH domain-containing protein 2,Asap2 PE=1 SV=3	Asap2	0	0	1	0	0	0	0	0	958		0	0	0.00104384	0	0	0	0	0											0	0	1.3587e-05	0	0	0	0	0
Q9WV72	Q9WV72|ASB3_MOUSE	Ankyrin repeat and SOCS box protein 3,Asb3 PE=1 SV=2	Asb3	0	0	0	1	0	1	0	0	525		0	0	0	0.00190476	0	0.00190476	0	0											0	0	0	1.73035e-05	0	2.4246e-05	0	0
Q91ZU1	Q91ZU1|ASB6_MOUSE	Ankyrin repeat and SOCS box protein 6 OS=Mus musculus OX=10090 GN=Asb6 PE=1 SV=1	Asb6	0	1	0	0	0	0	0	0	418		0	0.00239234	0	0	0	0	0	0											0	1.78644e-05	0	0	0	0	0	0
Q91WR3	Q91WR3|ASCC2_MOUSE	Activating signal cointegrator 1 complex subunit 2 OS=Mus musculus OX=10090 GN=Ascc2 PE=1 SV=1	Ascc2	0	2	0	0	0	0	0	0	749		0	0.00267023	0	0	0	0	0	0											0	1.99394e-05	0	0	0	0	0	0
E9PZJ8	E9PZJ8|ASCC3_MOUSE	Activating signal cointegrator 1 complex subunit 3 OS=Mus musculus OX=10090 GN=Ascc3 PE=1 SV=1	Ascc3	1	3	0	0	0	0	0	0	2198		0.000454959	0.00136488	0	0	0	0	0	0											3.58409e-06	1.01919e-05	0	0	0	0	0	0
Q9CQE6	Q9CQE6|ASF1A_MOUSE	Histone chaperone ASF1A OS=Mus musculus OX=10090 GN=Asf1a PE=1 SV=1	Asf1a	0	2	0	0	0	0	0	0	204		0	0.00980392	0	0	0	0	0	0											0	7.32088e-05	0	0	0	0	0	0
Q91X20	Q91X20|ASH2L_MOUSE	Set1/Ash2 histone methyltransferase complex subunit ASH2,Ash2l PE=1 SV=1	Ash2l	5	5	0	5	0	0	0	0	623		0.00802568	0.00802568	0	0.00802568	0	0	0	0											6.3225e-05	5.99302e-05	0	7.29082e-05	0	0	0	0
Q91YI0	Q91YI0|ARLY_MOUSE	Argininosuccinate lyase,Asl PE=1 SV=1	Asl	4	1	0	1	1	0	2	2	464		0.00862069	0.00215517	0	0.00215517	0.00215517	0	0.00431034	0.00431034											6.79124e-05	1.60933e-05	0	1.95784e-05	2.62384e-05	0	5.85561e-05	5.55482e-05
O54984	O54984|ASNA_MOUSE	ATPase Asna1,Asna1 PE=1 SV=2	Asna1	6	8	5	1	1	0	1	2	348		0.0172414	0.0229885	0.0143678	0.00287356	0.00287356	0	0.00287356	0.00574713											0.000135825	0.000171662	0.000187016	2.61045e-05	3.49845e-05	0	3.90374e-05	7.40643e-05
Q61024	Q61024|ASNS_MOUSE	Asparagine synthetase [glutamine-hydrolyzing],Asns PE=1 SV=3	Asns	16	14	27	30	0	0	0	0	561		0.0285205	0.0249554	0.0481283	0.0534759	0	0	0	0											0.00022468	0.00018635	0.000626454	0.000485795	0	0	0	0
Q8BSY0	Q8BSY0|ASPH_MOUSE	Aspartyl/asparaginyl beta-hydroxylase,Asph PE=1 SV=1	Asph	14	13	5	9	7	9	9	5	741		0.0188934	0.0175439	0.00674764	0.0121457	0.00944669	0.0121457	0.0121457	0.00674764											0.000148839	0.000131005	8.78295e-05	0.000110336	0.00011501	0.000154605	0.000165	8.69581e-05
Q8VBT9	Q8VBT9|ASPC1_MOUSE	Tether containing UBX domain for GLUT4 OS=Mus musculus OX=10090 GN=Aspscr1 PE=1 SV=1	Aspscr1	0	0	0	0	0	0	1	0	550		0	0	0	0	0	0	0.00181818	0											0	0	0	0	0	0	2.47e-05	0
Q8C0M9	Q8C0M9|ASGL1_MOUSE	Isoaspartyl peptidase/L-asparaginase,Asrgl1 PE=1 SV=1	Asrgl1	1	1	0	0	0	1	2	0	326		0.00306748	0.00306748	0	0	0	0.00306748	0.00613497	0											2.41651e-05	2.29058e-05	0	0	0	3.90465e-05	8.33436e-05	0
P16460	P16460|ASSY_MOUSE	Argininosuccinate synthase,Ass1 PE=1 SV=1	Ass1	4	7	18	29	3	1	0	0	412		0.00970874	0.0169903	0.0436893	0.0703883	0.00728155	0.00242718	0	0											7.64838e-05	0.000126872	0.000568675	0.000639433	8.865e-05	3.0896e-05	0	0
Q8VD46	Q8VD46|ASZ1_MOUSE	Ankyrin repeat SAM and basic leucine zipper domain-containing protein 1,Asz1 PE=1 SV=2	Asz1	0	0	1	0	1	0	0	0	475		0	0	0.00210526	0	0.00210526	0	0	0											0	0	2.74028e-05	0	2.56307e-05	0	0	0
Q9D5T0	Q9D5T0|ATAD1_MOUSE	ATPase family AAA domain-containing protein 1,Atad1 PE=1 SV=1	Atad1	5	4	3	4	1	1	0	0	361		0.0138504	0.0110803	0.00831025	0.0110803	0.00277008	0.00277008	0	0											0.000109111	8.27402e-05	0.000108169	0.000100658	3.37247e-05	3.52609e-05	0	0
Q8CDM1	Q8CDM1|ATAD2_MOUSE	ATPase family AAA domain-containing protein 2 OS=Mus musculus OX=10090 GN=Atad2 PE=1 SV=1	Atad2	1	2	0	0	0	0	0	0	1040		0.000961538	0.00192308	0	0	0	0	0	0											7.57484e-06	1.43602e-05	0	0	0	0	0	0
Q925I1	Q925I1|ATAD3_MOUSE	ATPase family AAA domain-containing protein 3,Atad3 PE=1 SV=1	Atad3	13	9	7	11	3	5	7	7	591		0.0219966	0.0152284	0.0118443	0.0186125	0.00507614	0.00846024	0.0118443	0.0118443											0.000173286	0.000113715	0.00015417	0.000169083	6.18e-05	0.000107692	0.000160905	0.00015264
Q9Z2A5	Q9Z2A5|ATE1_MOUSE	Arginyl-tRNA--protein transferase 1,Ate1 PE=1 SV=2	Ate1	1	2	0	0	0	0	0	0	516		0.00193798	0.00387597	0	0	0	0	0	0											1.52671e-05	2.8943e-05	0	0	0	0	0	0
P81269	P81269|ATF1_MOUSE	Cyclic AMP-dependent transcription factor ATF-1,Atf1 PE=1 SV=1	Atf1	0	0	0	1	1	0	0	0	269		0	0	0	0.00371747	0.00371747	0	0	0											0	0	0	3.37709e-05	4.52587e-05	0	0	0
F6VAN0	F6VAN0|ATF6A_MOUSE	Cyclic AMP-dependent transcription factor ATF-6 alpha,Atf6 PE=1 SV=2	Atf6	0	0	0	2	0	0	0	0	656		0	0	0	0.00304878	0	0	0	0											0	0	0	2.76962e-05	0	0	0	0
Q7TT18	Q7TT18|MCAF1_MOUSE	Activating transcription factor 7-interacting protein 1 OS=Mus musculus OX=10090 GN=Atf7ip PE=1 SV=1	Atf7ip	4	3	0	0	0	0	1	0	1306		0.00306279	0.00229709	0	0	0	0	0.000765697	0											2.41281e-05	1.71531e-05	0	0	0	0	1.0402e-05	0
Q80XK6	Q80XK6|ATG2B_MOUSE	Autophagy-related protein 2 homolog B,Atg2b PE=1 SV=3	Atg2b	0	0	0	1	0	0	0	0	2075		0	0	0	0.000481928	0	0	0	0											0	0	0	4.37801e-06	0	0	0	0
Q9CPX6	Q9CPX6|ATG3_MOUSE	Ubiquitin-like-conjugating enzyme ATG3,Atg3 PE=1 SV=1	Atg3	2	5	2	4	2	1	2	3	314		0.00636943	0.0159236	0.00636943	0.0127389	0.00636943	0.00318471	0.00636943	0.00955414											5.01773e-05	0.000118906	8.29066e-05	0.000115724	7.75452e-05	4.05388e-05	8.65287e-05	0.000123126
Q8BGE6	Q8BGE6|ATG4B_MOUSE	Cysteine protease ATG4B,Atg4b PE=1 SV=2	Atg4b	3	3	0	3	0	0	0	0	393		0.00763359	0.00763359	0	0.00763359	0	0	0	0											6.01361e-05	5.70023e-05	0	6.93463e-05	0	0	0	0
Q99J83	Q99J83|ATG5_MOUSE	Autophagy protein 5 OS=Mus musculus OX=10090 GN=Atg5 PE=1 SV=1	Atg5	0	1	0	0	0	0	0	0	275		0	0.00363636	0	0	0	0	0	0											0	2.71538e-05	0	0	0	0	0	0
Q9D906	Q9D906|ATG7_MOUSE	Ubiquitin-like modifier-activating enzyme ATG7,Atg7 PE=1 SV=1	Atg7	1	2	1	0	0	0	0	0	698		0.00143266	0.00286533	0.00143266	0	0	0	0	0											1.12863e-05	2.13963e-05	1.8648e-05	0	0	0	0	0
Q9CWJ9	Q9CWJ9|PUR9_MOUSE	Bifunctional purine biosynthesis protein PURH,Atic PE=1 SV=2	Atic	61	68	40	54	28	30	35	28	592		0.103041	0.114865	0.0675676	0.0912162	0.0472973	0.0506757	0.0591216	0.0472973											0.000811736	0.00085773	0.000879482	0.000828641	0.000575826	0.000645059	0.000803168	0.000609529
Q6PA06	Q6PA06|ATLA2_MOUSE	Atlastin-2,Atl2 PE=1 SV=1	Atl2	1	6	3	1	3	2	1	4	583		0.00171527	0.0102916	0.0051458	0.00171527	0.0051458	0.00343053	0.00171527	0.00686106											1.35126e-05	7.68504e-05	6.69794e-05	1.55821e-05	6.2648e-05	4.36678e-05	2.33019e-05	8.84198e-05
Q91YH5	Q91YH5|ATLA3_MOUSE	Atlastin-3,Atl3 PE=1 SV=1	Atl3	6	5	4	2	8	7	2	3	541		0.0110906	0.00924214	0.00739372	0.00369686	0.0147874	0.012939	0.00369686	0.00554529											8.73697e-05	6.90139e-05	9.6239e-05	3.35836e-05	0.000180031	0.000164703	5.02219e-05	7.14632e-05
O08997	O08997|ATOX1_MOUSE	Copper transport protein ATOX1,Atox1 PE=1 SV=1	Atox1	3	1	2	3	3	4	0	2	68		0.0441176	0.0147059	0.0294118	0.0441176	0.0441176	0.0588235	0	0.0294118											0.000347551	0.000109813	0.000382833	0.000400781	0.000537115	0.000748775	0	0.000379035
Q9QZW0	Q9QZW0|AT11C_MOUSE	Phospholipid-transporting ATPase 11C,Atp11c PE=1 SV=2	Atp11c	2	2	0	0	0	0	0	0	1129		0.00177148	0.00177148	0	0	0	0	0	0											1.39554e-05	1.32282e-05	0	0	0	0	0	0
Q9Z1W8	Q9Z1W8|AT12A_MOUSE	Potassium-transporting ATPase alpha chain 2,Atp12a PE=1 SV=3	Atp12a	0	0	2	2	2	3	0	0	1035		0	0	0.00193237	0.00193237	0.00193237	0.00289855	0	0											0	0	2.51523e-05	1.75543e-05	2.35258e-05	3.68962e-05	0	0
Q9EPE9	Q9EPE9|AT131_MOUSE	Manganese-transporting ATPase 13A1,Atp13a1 PE=1 SV=2	Atp13a1	10	11	1	6	3	5	2	2	1200		0.00833333	0.00916667	0.000833333	0.005	0.0025	0.00416667	0.00166667	0.00166667											6.56486e-05	6.84503e-05	1.08469e-05	4.54218e-05	3.04365e-05	5.30382e-05	2.26417e-05	2.14787e-05
Q8VDN2	Q8VDN2|AT1A1_MOUSE	Sodium/potassium-transporting ATPase subunit alpha-1,Atp1a1 PE=1 SV=1	Atp1a1	53	56	23	39	10	14	32	20	1023		0.0518084	0.054741	0.0224829	0.0381232	0.00977517	0.0136852	0.0312805	0.0195503											0.000408138	0.000408767	0.000292645	0.000346325	0.000119009	0.000174202	0.000424947	0.000251949
Q6PIE5	Q6PIE5|AT1A2_MOUSE	Sodium/potassium-transporting ATPase subunit alpha-2,Atp1a2 PE=1 SV=1	Atp1a2	0	0	10	12	27	20	26	18	1020		0	0	0.00980392	0.0117647	0.0264706	0.0196078	0.0254902	0.0176471											0	0	0.000127611	0.000106875	0.000322269	0.000249592	0.000346285	0.000227421
P14094	P14094|AT1B1_MOUSE	Sodium/potassium-transporting ATPase subunit beta-1,Atp1b1 PE=1 SV=1	Atp1b1	9	9	0	1	0	0	2	0	304		0.0296053	0.0296053	0	0.00328947	0	0	0.00657895	0											0.000233225	0.000221071	0	2.98828e-05	0	0	8.93751e-05	0
P14231	P14231|AT1B2_MOUSE	Sodium/potassium-transporting ATPase subunit beta-2,Atp1b2 PE=1 SV=2	Atp1b2	0	0	0	0	1	2	0	0	290		0	0	0	0	0.00344828	0.00689655	0	0											0	0	0	0	4.19814e-05	8.77874e-05	0	0
P97370	P97370|AT1B3_MOUSE	Sodium/potassium-transporting ATPase subunit beta-3,Atp1b3 PE=1 SV=1	Atp1b3	5	8	5	6	6	7	3	3	278		0.0179856	0.028777	0.0179856	0.0215827	0.0215827	0.0251799	0.0107914	0.0107914											0.000141688	0.000214886	0.000234107	0.000196065	0.000262761	0.000320519	0.000146601	0.00013907
Q8R429	Q8R429|AT2A1_MOUSE	Sarcoplasmic/endoplasmic reticulum calcium ATPase 1,Atp2a1 PE=1 SV=1	Atp2a1	27	23	7	9	16	22	22	14	994		0.027163	0.0231388	0.00704225	0.00905433	0.0160966	0.0221328	0.0221328	0.0140845											0.000213985	0.000172785	9.16643e-05	8.22528e-05	0.000195969	0.000281732	0.000300674	0.00018151
O55143	O55143|AT2A2_MOUSE	Sarcoplasmic/endoplasmic reticulum calcium ATPase 2,Atp2a2 PE=1 SV=2	Atp2a2	50	56	19	26	14	14	14	10	1044		0.0478927	0.0536398	0.0181992	0.0249042	0.01341	0.01341	0.01341	0.00957854											0.000377291	0.000400545	0.000236887	0.000226239	0.000163261	0.000170698	0.000182174	0.000123441
Q64518	Q64518|AT2A3_MOUSE	Sarcoplasmic/endoplasmic reticulum calcium ATPase 3,Atp2a3 PE=1 SV=3	Atp2a3	0	0	2	7	6	5	0	0	1038		0	0	0.00192678	0.00674374	0.00578035	0.00481696	0	0											0	0	2.50796e-05	6.12625e-05	7.03734e-05	6.13159e-05	0	0
G5E829	G5E829|AT2B1_MOUSE	Plasma membrane calcium-transporting ATPase 1,Atp2b1 PE=1 SV=1	Atp2b1	25	20	6	13	19	7	19	13	1220		0.0204918	0.0163934	0.00491803	0.0106557	0.0155738	0.0057377	0.0155738	0.0106557											0.000161431	0.000122415	6.40147e-05	9.68006e-05	0.000189604	7.30362e-05	0.00021157	0.000137323
Q6Q477	Q6Q477|AT2B4_MOUSE	Plasma membrane calcium-transporting ATPase 4,Atp2b4 PE=1 SV=1	Atp2b4	9	7	5	6	21	13	20	14	1205		0.00746888	0.00580913	0.00414938	0.00497925	0.0174274	0.0107884	0.0165975	0.0116183											5.88386e-05	4.33785e-05	5.40097e-05	4.52333e-05	0.000212171	0.000137327	0.000225477	0.000149727
Q80XR2	Q80XR2|AT2C1_MOUSE	Calcium-transporting ATPase type 2C member 1 OS=Mus musculus OX=10090 GN=Atp2c1 PE=1 SV=2	Atp2c1	1	1	0	0	0	0	0	0	918		0.00108932	0.00108932	0	0	0	0	0	0											8.58152e-06	8.13431e-06	0	0	0	0	0	0
Q64436	Q64436|ATP4A_MOUSE	Potassium-transporting ATPase alpha chain 1,Atp4a PE=1 SV=3	Atp4a	0	0	3	5	5	5	0	0	1033		0	0	0.00290416	0.00484027	0.00484027	0.00484027	0	0											0	0	3.78015e-05	4.39708e-05	5.89284e-05	6.16126e-05	0	0
Q03265	Q03265|ATPA_MOUSE	ATP synthase subunit alpha mitochondrial,Atp5f1a PE=1 SV=1	Atp5f1a	85	87	67	84	64	66	93	90	553		0.153707	0.157324	0.121157	0.151899	0.115732	0.119349	0.168174	0.162749											0.00121088	0.00117478	0.00157702	0.0013799	0.001409	0.00151921	0.00228464	0.00209737
P56480	P56480|ATPB_MOUSE	ATP synthase subunit beta mitochondrial,Atp5f1b PE=1 SV=2	Atp5f1b	135	140	117	127	120	113	129	144	529		0.255198	0.26465	0.221172	0.240076	0.226843	0.213611	0.243856	0.272212											0.00201041	0.00197622	0.00287885	0.00218093	0.00276172	0.00271909	0.00331279	0.00350804
Q91VR2	Q91VR2|ATPG_MOUSE	ATP synthase subunit gamma mitochondrial,Atp5f1c PE=1 SV=1	Atp5f1c	21	14	10	18	15	10	15	14	298		0.0704698	0.0469799	0.033557	0.0604027	0.0503356	0.033557	0.0503356	0.0469799											0.000555149	0.000350813	0.00043679	0.00054872	0.000612816	0.000427153	0.000683809	0.000605439
Q9D3D9	Q9D3D9|ATPD_MOUSE	ATP synthase subunit delta mitochondrial,Atp5f1d PE=1 SV=1	Atp5f1d	3	3	1	2	2	1	3	3	168		0.0178571	0.0178571	0.00595238	0.0119048	0.0119048	0.00595238	0.0178571	0.0178571											0.000140676	0.000133345	7.74782e-05	0.000108147	0.000144936	7.57689e-05	0.000242589	0.000230128
P56382	P56382|ATP5E_MOUSE	ATP synthase subunit epsilon mitochondrial,Atp5f1e PE=1 SV=2	Atp5f1e	0	0	0	1	0	0	0	0	52		0	0	0	0.0192308	0	0	0	0											0	0	0	0.000174699	0	0	0	0
O35143	O35143|ATIF1_MOUSE	ATPase inhibitor mitochondrial,ATP5IF1 PE=1 SV=2	ATP5IF1	1	1	1	3	2	1	0	1	106		0.00943396	0.00943396	0.00943396	0.0283019	0.0188679	0.00943396	0	0.00943396											7.43192e-05	7.04462e-05	0.000122796	0.000257105	0.000229709	0.000120087	0	0.000121577
Q78IK2	Q78IK2|ATPMD_MOUSE	ATP synthase membrane subunit DAPIT mitochondrial,Atp5md PE=1 SV=1	Atp5md	3	7	3	3	3	2	5	0	58		0.0517241	0.12069	0.0517241	0.0517241	0.0517241	0.0344828	0.0862069	0											0.000407474	0.000901226	0.000673258	0.000469881	0.000629721	0.000438937	0.00117112	0
Q06185	Q06185|ATP5I_MOUSE	ATP synthase subunit e mitochondrial,Atp5me PE=1 SV=2	Atp5me	8	12	8	8	6	6	6	6	71		0.112676	0.169014	0.112676	0.112676	0.084507	0.084507	0.084507	0.084507											0.000887643	0.00126208	0.00146663	0.00102359	0.00102884	0.0010757	0.00114803	0.00108906
P56135	P56135|ATPK_MOUSE	ATP synthase subunit f mitochondrial,Atp5mf PE=1 SV=3	Atp5mf	11	15	6	7	8	7	9	12	88		0.125	0.170455	0.0681818	0.0795455	0.0909091	0.0795455	0.102273	0.136364											0.000984729	0.00127284	0.000887477	0.00072262	0.00110678	0.00101255	0.00138938	0.00175734
Q9CPQ8	Q9CPQ8|ATP5L_MOUSE	ATP synthase subunit g mitochondrial,Atp5mg PE=1 SV=1	Atp5mg	10	8	11	13	12	10	15	17	103		0.0970874	0.0776699	0.106796	0.126214	0.116505	0.0970874	0.145631	0.165049											0.000764838	0.000579984	0.00139009	0.00114657	0.0014184	0.00123584	0.0019784	0.00212701
P56379	P56379|ATP68_MOUSE	ATP synthase subunit ATP5MPL mitochondrial,Atp5mpl PE=1 SV=1	Atp5mpl	1	1	0	0	0	0	0	0	58		0.0172414	0.0172414	0	0	0	0	0	0											0.000135825	0.000128747	0	0	0	0	0	0
Q9CQQ7	Q9CQQ7|AT5F1_MOUSE	ATP synthase F(0) complex subunit B1 mitochondrial,Atp5pb PE=1 SV=1	Atp5pb	10	11	8	23	18	7	10	10	256		0.0390625	0.0429688	0.03125	0.0898438	0.0703125	0.0273438	0.0390625	0.0390625											0.000307728	0.000320861	0.00040676	0.000816173	0.000856027	0.000348063	0.000530665	0.000503406
Q9DCX2	Q9DCX2|ATP5H_MOUSE	ATP synthase subunit d mitochondrial,Atp5pd PE=1 SV=3	Atp5pd	28	23	23	22	22	22	19	14	161		0.173913	0.142857	0.142857	0.136646	0.136646	0.136646	0.118012	0.0869565											0.00137006	0.00106676	0.00185948	0.00124134	0.00166361	0.00173939	0.0016032	0.00112063
P97450	P97450|ATP5J_MOUSE	ATP synthase-coupling factor 6 mitochondrial,Atp5pf PE=1 SV=1	Atp5pf	6	12	1	2	4	3	14	9	108		0.0555556	0.111111	0.00925926	0.0185185	0.037037	0.0277778	0.12963	0.0833333											0.000437657	0.0008297	0.000120522	0.000168229	0.000450911	0.000353588	0.00176102	0.00107393
Q9DB20	Q9DB20|ATPO_MOUSE	ATP synthase subunit O mitochondrial,Atp5po PE=1 SV=1	Atp5po	19	27	7	15	16	17	21	20	213		0.0892019	0.126761	0.0328638	0.0704225	0.0751174	0.0798122	0.0985915	0.0938967											0.000702717	0.000946559	0.000427767	0.000639744	0.000914524	0.00101594	0.00133937	0.00121007
Q9R1Q9	Q9R1Q9|VAS1_MOUSE	V-type proton ATPase subunit S1 OS=Mus musculus OX=10090 GN=Atp6ap1 PE=1 SV=1	Atp6ap1	1	1	0	0	0	0	0	0	463		0.00215983	0.00215983	0	0	0	0	0	0											1.70148e-05	1.61281e-05	0	0	0	0	0	0
Q9CYN9	Q9CYN9|RENR_MOUSE	Renin receptor OS=Mus musculus OX=10090 GN=Atp6ap2 PE=1 SV=2	Atp6ap2	0	1	0	0	0	0	0	0	350		0	0.00285714	0	0	0	0	0	0											0	2.13351e-05	0	0	0	0	0	0
P51863	P51863|VA0D1_MOUSE	V-type proton ATPase subunit d 1,Atp6v0d1 PE=1 SV=2	Atp6v0d1	0	1	0	4	0	0	0	0	351		0	0.002849	0	0.011396	0	0	0	0											0	2.12744e-05	0	0.000103525	0	0	0	0
P50516	P50516|VATA_MOUSE	V-type proton ATPase catalytic subunit A,Atp6v1a PE=1 SV=2	Atp6v1a	17	15	10	15	5	6	2	0	617		0.0275527	0.0243112	0.0162075	0.0243112	0.00810373	0.00972447	0.00324149	0											0.000217055	0.000181539	0.000210962	0.000220852	9.86597e-05	0.000123784	4.40357e-05	0
P62814	P62814|VATB2_MOUSE	V-type proton ATPase subunit B brain isoform,Atp6v1b2 PE=1 SV=1	Atp6v1b2	9	13	4	12	2	1	0	0	511		0.0176125	0.0254403	0.00782779	0.0234834	0.00391389	0.00195695	0	0											0.000138749	0.00018997	0.000101889	0.000213331	4.76501e-05	2.49103e-05	0	0
Q9Z1G3	Q9Z1G3|VATC1_MOUSE	V-type proton ATPase subunit C 1,Atp6v1c1 PE=1 SV=4	Atp6v1c1	1	3	6	3	0	0	0	0	382		0.0026178	0.0078534	0.0157068	0.0078534	0	0	0	0											2.06226e-05	5.86437e-05	0.000204445	7.13431e-05	0	0	0	0
P57746	P57746|VATD_MOUSE	V-type proton ATPase subunit D,Atp6v1d PE=1 SV=1	Atp6v1d	2	3	0	0	0	0	0	0	247		0.00809717	0.0121457	0	0	0	0	0	0											6.37881e-05	9.0696e-05	0	0	0	0	0	0
P50518	P50518|VATE1_MOUSE	V-type proton ATPase subunit E 1,Atp6v1e1 PE=1 SV=2	Atp6v1e1	5	5	1	3	0	0	0	0	226		0.0221239	0.0221239	0.00442478	0.0132743	0	0	0	0											0.000174288	0.000165206	5.75944e-05	0.000120589	0	0	0	0
Q9CR51	Q9CR51|VATG1_MOUSE	V-type proton ATPase subunit G 1,Atp6v1g1 PE=1 SV=3	Atp6v1g1	3	6	4	2	2	2	0	1	118		0.0254237	0.0508475	0.0338983	0.0169492	0.0169492	0.0169492	0	0.00847458											0.000200284	0.000379693	0.000441232	0.000153972	0.000206349	0.000215749	0	0.000109213
Q8BVE3	Q8BVE3|VATH_MOUSE	V-type proton ATPase subunit H,Atp6v1h PE=1 SV=1	Atp6v1h	1	0	1	0	0	0	0	0	483		0.00207039	0	0.00207039	0	0	0	0	0											1.63102e-05	0	2.69489e-05	0	0	0	0	0
Q91YY4	Q91YY4|ATPF2_MOUSE	ATP synthase mitochondrial F1 complex assembly factor 2 OS=Mus musculus OX=10090 GN=Atpaf2 PE=1 SV=1	Atpaf2	5	3	0	0	0	0	0	0	289		0.017301	0.0103806	0	0	0	0	0	0											0.000136295	7.75152e-05	0	0	0	0	0	0
Q9WU60	Q9WU60|ATRN_MOUSE	Attractin,Atrn PE=1 SV=3	Atrn	17	13	6	1	9	7	12	15	1428		0.0119048	0.00910364	0.00420168	0.00070028	0.00630252	0.00490196	0.00840336	0.0105042											9.37837e-05	6.79796e-05	5.46905e-05	6.3616e-06	7.67307e-05	6.23979e-05	0.00011416	0.00013537
Q61687	Q61687|ATRX_MOUSE	Transcriptional regulator ATRX,Atrx PE=1 SV=3	Atrx	8	8	3	2	2	3	2	1	2476		0.00323102	0.00323102	0.00121163	0.000807754	0.000807754	0.00121163	0.000807754	0.000403877											2.54534e-05	2.4127e-05	1.5771e-05	7.33793e-06	9.83409e-06	1.54231e-05	1.09734e-05	5.20484e-06
P28658	P28658|ATX10_MOUSE	Ataxin-10,Atxn10 PE=1 SV=2	Atxn10	9	8	2	10	1	1	5	1	475		0.0189474	0.0168421	0.00421053	0.0210526	0.00210526	0.00210526	0.0105263	0.00210526											0.000149264	0.000125765	5.48056e-05	0.00019125	2.56307e-05	2.67983e-05	0.000143	2.71309e-05
O70305	O70305|ATX2_MOUSE	Ataxin-2,Atxn2 PE=1 SV=1	Atxn2	11	12	5	7	1	0	0	0	1285		0.00856031	0.00933852	0.00389105	0.00544747	0.00077821	0	0	0											6.74367e-05	6.97335e-05	5.06472e-05	4.94868e-05	9.4744e-06	0	0	0
Q7TQH0	Q7TQH0|ATX2L_MOUSE	Ataxin-2-like protein,Atxn2l PE=1 SV=1	Atxn2l	9	17	8	12	2	1	1	0	1049		0.0085796	0.0162059	0.00762631	0.0114395	0.00190658	0.000953289	0.000953289	0											6.75887e-05	0.000121014	9.92666e-05	0.00010392	2.32118e-05	1.21346e-05	1.29504e-05	0
Q9JLZ3	Q9JLZ3|AUHM_MOUSE	Methylglutaconyl-CoA hydratase mitochondrial,Auh PE=1 SV=1	Auh	0	0	0	0	0	1	0	0	314		0	0	0	0	0	0.00318471	0	0											0	0	0	0	0	4.05388e-05	0	0
P97477	P97477|AURKA_MOUSE	Aurora kinase A,Aurka PE=1 SV=1	Aurka	0	1	0	1	0	0	0	0	395		0	0.00253165	0	0.00253165	0	0	0	0											0	1.89046e-05	0	2.29984e-05	0	0	0	0
Q9D9K3	Q9D9K3|AVEN_MOUSE	Cell death regulator Aven,Aven PE=1 SV=2	Aven	0	0	0	2	0	0	0	0	342		0	0	0	0.00584795	0	0	0	0											0	0	0	5.31249e-05	0	0	0	0
Q3UZ57	Q3UZ57|AXDN1_MOUSE	Axonemal dynein light chain domain-containing protein 1,Axdnd1 PE=1 SV=1	Axdnd1	1	0	0	0	0	0	0	0	424		0.00235849	0	0	0	0	0	0	0											1.85798e-05	0	0	0	0	0	0	0
Q00993	Q00993|UFO_MOUSE	Tyrosine-protein kinase receptor UFO,Axl PE=1 SV=2	Axl	0	0	1	4	0	0	0	0	888		0	0	0.00112613	0.0045045	0	0	0	0											0	0	1.4658e-05	4.09205e-05	0	0	0	0
P01887	P01887|B2MG_MOUSE	Beta-2-microglobulin,B2m PE=1 SV=2	B2m	3	0	0	2	0	0	1	2	119		0.0252101	0	0	0.0168067	0	0	0.00840336	0.0168067											0.000198601	0	0	0.000152678	0	0	0.00011416	0.000216591
Q8BHT6	Q8BHT6|B3GLT_MOUSE	Beta-1 3-glucosyltransferase OS=Mus musculus OX=10090 GN=B3glct PE=1 SV=3	B3glct	0	0	0	0	0	0	0	1	489		0	0	0	0	0	0	0	0.00204499											0	0	0	0	0	0	0	2.63542e-05
Q8BGY6	Q8BGY6|B3GN5_MOUSE	Lactosylceramide 1 3-N-acetyl-beta-D-glucosaminyltransferase,B3gnt5 PE=2 SV=1	B3gnt5	0	0	0	0	1	1	0	0	376		0	0	0	0	0.00265957	0.00265957	0	0											0	0	0	0	3.23793e-05	3.38542e-05	0	0
P15535	P15535|B4GT1_MOUSE	Beta-1 4-galactosyltransferase 1,B4galt1 PE=1 SV=1	B4galt1	0	0	1	0	0	0	0	0	399		0	0	0.00250627	0	0	0	0	0											0	0	3.26224e-05	0	0	0	0	0
Q8BWP8	Q8BWP8|B4GA1_MOUSE	Beta-1 4-glucuronyltransferase 1,B4gat1 PE=1 SV=1	B4gat1	2	3	0	0	1	1	2	0	415		0.00481928	0.00722892	0	0	0.00240964	0.00240964	0.00481928	0											3.79655e-05	5.39805e-05	0	0	2.93364e-05	3.06727e-05	6.54699e-05	0
Q3UI43	Q3UI43|BABA1_MOUSE	BRISC and BRCA1-A complex member 1 OS=Mus musculus OX=10090 GN=Babam1 PE=1 SV=1	Babam1	1	2	0	0	0	0	0	0	333		0.003003	0.00600601	0	0	0	0	0	0											2.36572e-05	4.48486e-05	0	0	0	0	0	0
Q8K3W0	Q8K3W0|BABA2_MOUSE	BRISC and BRCA1-A complex member 2,Babam2 PE=1 SV=2	Babam2	5	3	0	0	1	1	0	0	383		0.0130548	0.0078329	0	0	0.00261097	0.00261097	0	0											0.000102844	5.84906e-05	0	0	3.17875e-05	3.32354e-05	0	0
Q60739	Q60739|BAG1_MOUSE	BAG family molecular chaperone regulator 1,Bag1 PE=1 SV=3	Bag1	3	3	0	1	0	0	0	2	355		0.0084507	0.0084507	0	0.0028169	0	0	0	0.0056338											6.65732e-05	6.31039e-05	0	2.55897e-05	0	0	0	7.26039e-05
Q91YN9	Q91YN9|BAG2_MOUSE	BAG family molecular chaperone regulator 2,Bag2 PE=1 SV=1	Bag2	2	2	0	1	0	0	0	0	210		0.00952381	0.00952381	0	0.0047619	0	0	0	0											7.5027e-05	7.11171e-05	0	4.32589e-05	0	0	0	0
Q9JLV1	Q9JLV1|BAG3_MOUSE	BAG family molecular chaperone regulator 3,Bag3 PE=1 SV=2	Bag3	7	8	9	13	3	3	0	0	577		0.0121317	0.0138648	0.0155979	0.0225303	0.00519931	0.00519931	0	0											9.55716e-05	0.000103533	0.000203028	0.000204674	6.32995e-05	6.61829e-05	0	0
Q8CI61	Q8CI61|BAG4_MOUSE	BAG family molecular chaperone regulator 4 OS=Mus musculus OX=10090 GN=Bag4 PE=1 SV=2	Bag4	2	0	0	0	0	0	0	0	457		0.00437637	0	0	0	0	0	0	0											3.44763e-05	0	0	0	0	0	0	0
Q8CI32	Q8CI32|BAG5_MOUSE	BAG family molecular chaperone regulator 5,Bag5 PE=1 SV=1	Bag5	3	2	0	0	1	2	3	0	447		0.00671141	0.00447427	0	0	0.00223714	0.00447427	0.00671141	0											5.28714e-05	3.34107e-05	0	0	2.72362e-05	5.69538e-05	9.11746e-05	0
Q9Z1R2	Q9Z1R2|BAG6_MOUSE	Large proline-rich protein BAG6,Bag6 PE=1 SV=1	Bag6	13	18	7	11	5	8	4	4	1154		0.0112652	0.0155979	0.00606586	0.00953206	0.00433276	0.00693241	0.0034662	0.0034662											8.87451e-05	0.000116474	7.89552e-05	8.65927e-05	5.27496e-05	8.82438e-05	4.70884e-05	4.46696e-05
Q8BKX1	Q8BKX1|BAIP2_MOUSE	Brain-specific angiogenesis inhibitor 1-associated protein 2 OS=Mus musculus OX=10090 GN=Baiap2 PE=1 SV=2	Baiap2	15	16	0	0	0	0	0	0	535		0.0280374	0.0299065	0	0	0	0	0	0											0.000220874	0.000223321	0	0	0	0	0	0
Q9DBJ3	Q9DBJ3|BI2L1_MOUSE	Brain-specific angiogenesis inhibitor 1-associated protein 2-like protein 1,Baiap2l1 PE=1 SV=1	Baiap2l1	5	3	0	1	0	0	0	0	514		0.00972763	0.00583658	0	0.00194553	0	0	0	0											7.66326e-05	4.35835e-05	0	1.76739e-05	0	0	0	0
O08734	O08734|BAK_MOUSE	Bcl-2 homologous antagonist/killer OS=Mus musculus OX=10090 GN=Bak1 PE=1 SV=3	Bak1	1	2	0	0	0	0	0	0	209		0.00478469	0.00956938	0	0	0	0	0	0											3.7693e-05	7.14574e-05	0	0	0	0	0	0
O54962	O54962|BAF_MOUSE	Barrier-to-autointegration factor,Banf1 PE=1 SV=1	Banf1	10	15	13	15	20	18	5	5	89		0.11236	0.168539	0.146067	0.168539	0.224719	0.202247	0.0561798	0.0561798											0.00088515	0.00125853	0.00190126	0.00153107	0.00273587	0.00257444	0.000763203	0.000724
Q80VH0	Q80VH0|BANK1_MOUSE	B-cell scaffold protein with ankyrin repeats,Bank1 PE=1 SV=3	Bank1	0	0	1	0	0	0	0	0	783		0	0	0.00127714	0	0	0	0	0											0	0	1.66237e-05	0	0	0	0	0
Q9DCT6	Q9DCT6|BAP18_MOUSE	Chromatin complexes subunit BAP18,Bap18 PE=1 SV=1	Bap18	1	1	0	2	2	2	1	1	171		0.00584795	0.00584795	0	0.0116959	0.0116959	0.0116959	0.00584795	0.00584795											4.60692e-05	4.36684e-05	0	0.00010625	0.000142393	0.000148879	7.94445e-05	7.53637e-05
Q91XV3	Q91XV3|BASP1_MOUSE	Brain acid soluble protein 1,Basp1 PE=1 SV=3	Basp1	11	7	1	1	0	0	0	0	226		0.0486726	0.0309735	0.00442478	0.00442478	0	0	0	0											0.000383434	0.000231288	5.75944e-05	4.01963e-05	0	0	0	0
Q07813	Q07813|BAX_MOUSE	Apoptosis regulator BAX,Bax PE=1 SV=1	Bax	14	14	9	17	4	5	2	3	192		0.0729167	0.0729167	0.046875	0.0885417	0.0208333	0.0260417	0.0104167	0.015625											0.000574425	0.000544491	0.00061014	0.000804344	0.000253638	0.000331489	0.000141511	0.000201362
O88379	O88379|BAZ1A_MOUSE	Bromodomain adjacent to zinc finger domain protein 1A,Baz1a PE=1 SV=3	Baz1a	11	10	0	4	0	0	0	0	1555		0.00707395	0.00643087	0	0.00257235	0	0	0	0											5.57274e-05	4.80212e-05	0	2.33681e-05	0	0	0	0
Q9Z277	Q9Z277|BAZ1B_MOUSE	Tyrosine-protein kinase BAZ1B,Baz1b PE=1 SV=2	Baz1b	25	31	7	11	4	1	6	3	1479		0.0169033	0.0209601	0.00473293	0.00743746	0.00270453	0.000676133	0.0040568	0.0020284											0.000133161	0.000156515	6.16053e-05	6.75645e-05	3.29266e-05	8.60661e-06	5.51116e-05	2.61403e-05
Q9R069	Q9R069|BCAM_MOUSE	Basal cell adhesion molecule,Bcam PE=1 SV=1	Bcam	0	0	0	1	6	6	0	0	622		0	0	0	0.00160772	0.0096463	0.0096463	0	0											0	0	0	1.46051e-05	0.00011744	0.000122789	0	0
Q61334	Q61334|BAP29_MOUSE	B-cell receptor-associated protein 29,Bcap29 PE=1 SV=1	Bcap29	0	1	0	4	0	0	0	0	240		0	0.00416667	0	0.0166667	0	0	0	0											0	3.11138e-05	0	0.000151406	0	0	0	0
Q61335	Q61335|BAP31_MOUSE	B-cell receptor-associated protein 31,Bcap31 PE=1 SV=4	Bcap31	6	3	5	10	3	1	0	3	245		0.0244898	0.0122449	0.0204082	0.0408163	0.0122449	0.00408163	0	0.0122449											0.000192927	9.14363e-05	0.000265639	0.00037079	0.000149077	5.19558e-05	0	0.000157802
Q61140	Q61140|BCAR1_MOUSE	Breast cancer anti-estrogen resistance protein 1,Bcar1 PE=1 SV=2	Bcar1	7	6	8	14	0	0	0	0	874		0.00800915	0.00686499	0.00915332	0.0160183	0	0	0	0											6.30948e-05	5.12629e-05	0.000119143	0.000145516	0	0	0	0
Q9D287	Q9D287|SPF27_MOUSE	Pre-mRNA-splicing factor SPF27,Bcas2 PE=1 SV=1	Bcas2	11	8	3	5	5	3	4	3	225		0.0488889	0.0355556	0.0133333	0.0222222	0.0222222	0.0133333	0.0177778	0.0133333											0.000385138	0.000265504	0.000173551	0.000201875	0.000270547	0.000169722	0.000241511	0.000171829
P24288	P24288|BCAT1_MOUSE	Branched-chain-amino-acid aminotransferase cytosolic OS=Mus musculus OX=10090 GN=Bcat1 PE=1 SV=2	Bcat1	3	4	0	0	0	0	0	0	386		0.00777202	0.0103627	0	0	0	0	0	0											6.12267e-05	7.73813e-05	0	0	0	0	0	0
O35855	O35855|BCAT2_MOUSE	Branched-chain-amino-acid aminotransferase mitochondrial,Bcat2 PE=1 SV=2	Bcat2	1	2	3	2	3	5	2	2	393		0.00254453	0.00508906	0.00763359	0.00508906	0.00763359	0.0127226	0.00508906	0.00508906											2.00454e-05	3.80015e-05	9.93613e-05	4.62308e-05	9.29359e-05	0.000161949	6.91349e-05	6.55837e-05
Q9CWI3	Q9CWI3|BCCIP_MOUSE	BRCA2 and CDKN1A-interacting protein,Bccip PE=1 SV=1	Bccip	5	5	2	6	1	3	0	0	316		0.0158228	0.0158228	0.00632911	0.0189873	0.00316456	0.00949367	0	0											0.000124649	0.000118153	8.23818e-05	0.000172488	3.85272e-05	0.000120847	0	0
P50136	P50136|ODBA_MOUSE	2-oxoisovalerate dehydrogenase subunit alpha mitochondrial,Bckdha PE=1 SV=1	Bckdha	2	0	3	0	3	4	5	4	442		0.00452489	0	0.00678733	0	0.00678733	0.00904977	0.0113122	0.00904977											3.56463e-05	0	8.83461e-05	0	8.2633e-05	0.000115196	0.000153677	0.000116626
Q6P3A8	Q6P3A8|ODBB_MOUSE	2-oxoisovalerate dehydrogenase subunit beta mitochondrial,Bckdhb PE=1 SV=2	Bckdhb	1	0	0	0	3	2	2	2	390		0.0025641	0	0	0	0.00769231	0.00512821	0.00512821	0.00512821											2.01996e-05	0	0	0	9.36508e-05	6.52778e-05	6.96667e-05	6.60882e-05
O55028	O55028|BCKD_MOUSE	[3-methyl-2-oxobutanoate dehydrogenase [lipoamide]] kinase mitochondrial OS=Mus musculus OX=10090 GN=Bckdk PE=1 SV=1	Bckdk	0	0	0	0	0	0	0	1	412		0	0	0	0	0	0	0	0.00242718											0	0	0	0	0	0	0	3.12796e-05
Q9Z0H7	Q9Z0H7|BCL10_MOUSE	B-cell lymphoma/leukemia 10 OS=Mus musculus OX=10090 GN=Bcl10 PE=1 SV=1	Bcl10	0	2	0	0	0	0	0	0	233		0	0.00858369	0	0	0	0	0	0											0	6.4097e-05	0	0	0	0	0	0
P10417	P10417|BCL2_MOUSE	Apoptosis regulator Bcl-2,Bcl2 PE=1 SV=3	Bcl2	0	0	0	0	1	0	0	0	236		0	0	0	0	0.00423729	0	0	0											0	0	0	0	5.15873e-05	0	0	0
P59017	P59017|B2L13_MOUSE	Bcl-2-like protein 13,Bcl2l13 PE=1 SV=2	Bcl2l13	5	5	1	4	6	4	4	3	434		0.0115207	0.0115207	0.00230415	0.00921659	0.0138249	0.00921659	0.00921659	0.00691244											9.07584e-05	8.60288e-05	2.99915e-05	8.37268e-05	0.000168312	0.00011732	0.000125207	8.9082e-05
O08664	O08664|BCL7C_MOUSE	B-cell CLL/lymphoma 7 protein family member C,Bcl7c PE=1 SV=1	Bcl7c	3	2	0	0	0	1	0	0	217		0.0138249	0.00921659	0	0	0	0.00460829	0	0											0.00010891	6.8823e-05	0	0	0	5.86598e-05	0	0
Q8K019	Q8K019|BCLF1_MOUSE	Bcl-2-associated transcription factor 1,Bclaf1 PE=1 SV=2	Bclaf1	12	12	8	11	2	3	1	2	919		0.0130577	0.0130577	0.00870511	0.0119695	0.00217628	0.00326442	0.00108814	0.00217628											0.000102866	9.75056e-05	0.000113309	0.000108736	2.64953e-05	4.15533e-05	1.47824e-05	2.80461e-05
A2AG58	A2AG58|BCLA3_MOUSE	BCLAF1 and THRAP3 family member 3,Bclaf3 PE=1 SV=1	Bclaf3	0	0	0	0	0	1	0	0	752		0	0	0	0	0	0.00132979	0	0											0	0	0	0	0	1.69271e-05	0	0
Q6PAJ1	Q6PAJ1|BCR_MOUSE	Breakpoint cluster region protein OS=Mus musculus OX=10090 GN=Bcr PE=1 SV=3	Bcr	0	0	0	0	0	0	0	1	1270		0	0	0	0	0	0	0	0.000787402											0	0	0	0	0	0	0	1.01474e-05
Q9CZP5	Q9CZP5|BCS1_MOUSE	Mitochondrial chaperone BCS1,Bcs1l PE=1 SV=1	Bcs1l	1	0	0	0	1	0	0	0	418		0.00239234	0	0	0	0.00239234	0	0	0											1.88465e-05	0	0	0	2.91258e-05	0	0	0
Q80XN0	Q80XN0|BDH_MOUSE	D-beta-hydroxybutyrate dehydrogenase mitochondrial,Bdh1 PE=1 SV=2	Bdh1	0	0	0	0	1	0	0	0	343		0	0	0	0	0.00291545	0	0	0											0	0	0	0	3.54945e-05	0	0	0
Q6PAL0	Q6PAL0|BEND3_MOUSE	BEN domain-containing protein 3 OS=Mus musculus OX=10090 GN=Bend3 PE=1 SV=1	Bend3	0	1	0	0	0	0	0	0	825		0	0.00121212	0	0	0	0	0	0											0	9.05127e-06	0	0	0	0	0	0
P28653	P28653|PGS1_MOUSE	Biglycan,Bgn PE=1 SV=1	Bgn	0	0	0	1	0	0	0	0	369		0	0	0	0.00271003	0	0	0	0											0	0	0	2.46189e-05	0	0	0	0
Q921C5	Q921C5|BICD2_MOUSE	Protein bicaudal D homolog 2,Bicd2 PE=1 SV=1	Bicd2	7	8	5	14	0	0	0	0	820		0.00853659	0.0097561	0.00609756	0.0170732	0	0	0	0											6.72498e-05	7.28517e-05	7.93679e-05	0.000155099	0	0	0	0
P70444	P70444|BID_MOUSE	BH3-interacting domain death agonist OS=Mus musculus OX=10090 GN=Bid PE=1 SV=2	Bid	0	1	0	0	0	0	0	0	195		0	0.00512821	0	0	0	0	0	0											0	3.82938e-05	0	0	0	0	0	0
O08539	O08539|BIN1_MOUSE	Myc box-dependent-interacting protein 1,Bin1 PE=1 SV=1	Bin1	20	31	16	24	7	6	6	2	588		0.0340136	0.0527211	0.0272109	0.0408163	0.0119048	0.0102041	0.0102041	0.00340136											0.000267953	0.000393684	0.000354186	0.00037079	0.000144936	0.00012989	0.000138623	4.3834e-05
Q9JI08	Q9JI08|BIN3_MOUSE	Bridging integrator 3,Bin3 PE=1 SV=1	Bin3	0	0	0	1	0	0	0	0	253		0	0	0	0.00395257	0	0	0	0											0	0	0	3.59066e-05	0	0	0	0
O70201	O70201|BIRC5_MOUSE	Baculoviral IAP repeat-containing protein 5 OS=Mus musculus OX=10090 GN=Birc5 PE=1 SV=1	Birc5	1	3	0	0	0	0	0	0	140		0.00714286	0.0214286	0	0	0	0	0	0											5.62702e-05	0.000160014	0	0	0	0	0	0
O88738	O88738|BIRC6_MOUSE	Baculoviral IAP repeat-containing protein 6,Birc6 PE=1 SV=2	Birc6	16	20	3	14	0	1	0	0	4882		0.00327735	0.00409668	0.000614502	0.00286768	0	0.000204834	0	0											2.58184e-05	3.05912e-05	7.99856e-06	2.6051e-05	0	2.60737e-06	0	0
Q8VD62	Q8VD62|CK068_MOUSE	UPF0696 protein C11orf68 homolog,Bles03 PE=1 SV=2	Bles03	4	4	1	1	1	2	3	1	298		0.0134228	0.0134228	0.0033557	0.0033557	0.0033557	0.00671141	0.0100671	0.0033557											0.000105743	0.000100232	4.3679e-05	3.04844e-05	4.08544e-05	8.54307e-05	0.000136762	4.32456e-05
Q8R016	Q8R016|BLMH_MOUSE	Bleomycin hydrolase,Blmh PE=1 SV=1	Blmh	14	12	10	14	3	5	3	1	455		0.0307692	0.0263736	0.021978	0.0307692	0.00659341	0.010989	0.00659341	0.0021978											0.000242395	0.00019694	0.000286073	0.000279519	8.02721e-05	0.000139881	8.95715e-05	2.83235e-05
Q9CY64	Q9CY64|BIEA_MOUSE	Biliverdin reductase A,Blvra PE=1 SV=1	Blvra	3	2	2	3	2	4	3	1	295		0.0101695	0.00677966	0.00677966	0.0101695	0.00677966	0.0135593	0.0101695	0.00338983											8.01136e-05	5.06258e-05	8.82463e-05	9.23833e-05	8.25397e-05	0.000172599	0.000138153	4.36854e-05
Q923D2	Q923D2|BLVRB_MOUSE	Flavin reductase (NADPH),Blvrb PE=1 SV=3	Blvrb	0	0	1	1	0	0	2	1	206		0	0	0.00485437	0.00485437	0	0	0.00970874	0.00485437											0	0	6.31861e-05	4.40988e-05	0	0	0.000131893	6.25592e-05
P21275	P21275|BMP4_MOUSE	Bone morphogenetic protein 4,Bmp4 PE=1 SV=2	Bmp4	0	0	0	1	0	1	0	0	408		0	0	0	0.00245098	0	0.00245098	0	0											0	0	0	2.22656e-05	0	3.1199e-05	0	0
Q5SQY2	Q5SQY2|BOD1_MOUSE	Biorientation of chromosomes in cell division protein 1,Bod1 PE=3 SV=1	Bod1	0	0	0	2	0	0	0	0	173		0	0	0	0.0115607	0	0	0	0											0	0	0	0.000105022	0	0	0	0
Q9D8S9	Q9D8S9|BOLA1_MOUSE	BolA-like protein 1,Bola1 PE=1 SV=1	Bola1	2	5	2	1	1	1	3	0	137		0.0145985	0.0364964	0.0145985	0.00729927	0.00729927	0.00729927	0.0218978	0											0.000115005	0.000272529	0.000190019	6.63092e-05	8.88657e-05	9.29137e-05	0.000297482	0
Q8BGS2	Q8BGS2|BOLA2_MOUSE	BolA-like protein 2,Bola2 PE=1 SV=1	Bola2	5	5	1	5	1	2	4	0	86		0.0581395	0.0581395	0.0116279	0.0581395	0.0116279	0.0232558	0.0465116	0											0.000458014	0.000434145	0.000151353	0.000528161	0.000141565	0.000296027	0.000631861	0
Q8CEI1	Q8CEI1|BOLA3_MOUSE	BolA-like protein 3 OS=Mus musculus OX=10090 GN=Bola3 PE=1 SV=1	Bola3	1	3	0	0	0	0	0	0	110		0.00909091	0.0272727	0	0	0	0	0	0											7.16167e-05	0.000203654	0	0	0	0	0	0
P97452	P97452|BOP1_MOUSE	Ribosome biogenesis protein BOP1,Bop1 PE=1 SV=1	Bop1	12	18	8	17	3	4	2	0	732		0.0163934	0.0245902	0.010929	0.023224	0.00409836	0.00546448	0.00273224	0											0.000129145	0.000183622	0.000142255	0.000210976	4.98959e-05	6.95583e-05	3.71175e-05	0
P15327	P15327|PMGE_MOUSE	Bisphosphoglycerate mutase,Bpgm PE=1 SV=2	Bpgm	0	0	0	0	0	1	0	0	259		0	0	0	0	0	0.003861	0	0											0	0	0	0	0	4.91474e-05	0	0
Q8R164	Q8R164|BPHL_MOUSE	Valacyclovir hydrolase,Bphl PE=1 SV=1	Bphl	0	0	0	0	8	7	5	6	291		0	0	0	0	0.0274914	0.024055	0.0171821	0.0206186											0	0	0	0	0.000334697	0.0003062	0.000233419	0.000265715
Q9Z0S1	Q9Z0S1|BPNT1_MOUSE	3'(2') 5'-bisphosphate nucleotidase 1,Bpnt1 PE=1 SV=2	Bpnt1	13	11	4	9	6	2	5	2	308		0.0422078	0.0357143	0.012987	0.0292208	0.0194805	0.00649351	0.0162338	0.00649351											0.000332506	0.000266689	0.000169043	0.000265452	0.000237168	8.2657e-05	0.000220536	8.36831e-05
P28028	P28028|BRAF_MOUSE	Serine/threonine-protein kinase B-raf OS=Mus musculus OX=10090 GN=Braf PE=1 SV=3	Braf	0	0	0	0	0	0	0	1	804		0	0	0	0	0	0	0	0.00124378											0	0	0	0	0	0	0	1.60288e-05
Q99MP8	Q99MP8|BRAP_MOUSE	BRCA1-associated protein OS=Mus musculus OX=10090 GN=Brap PE=1 SV=1	Brap	1	1	0	0	0	0	0	0	591		0.00169205	0.00169205	0	0	0	0	0	0											1.33297e-05	1.2635e-05	0	0	0	0	0	0
Q8C3R1	Q8C3R1|BRAT1_MOUSE	BRCA1-associated ATM activator 1,Brat1 PE=1 SV=1	Brat1	0	0	0	6	0	0	0	0	822		0	0	0	0.00729927	0	0	0	0											0	0	0	6.63092e-05	0	0	0	0
P46737	P46737|BRCC3_MOUSE	Lys-63-specific deubiquitinase BRCC36,Brcc3 PE=1 SV=1	Brcc3	1	0	0	1	1	1	2	0	291		0.00343643	0	0	0.00343643	0.00343643	0.00343643	0.00687285	0											2.70716e-05	0	0	3.12177e-05	4.18371e-05	4.37429e-05	9.33678e-05	0
Q7JJ13	Q7JJ13|BRD2_MOUSE	Bromodomain-containing protein 2 OS=Mus musculus OX=10090 GN=Brd2 PE=1 SV=1	Brd2	0	2	0	0	0	0	0	0	798		0	0.00250627	0	0	0	0	0	0											0	1.8715e-05	0	0	0	0	0	0
Q8K2F0	Q8K2F0|BRD3_MOUSE	Bromodomain-containing protein 3,Brd3 PE=1 SV=2	Brd3	6	5	2	1	3	2	1	0	726		0.00826446	0.00688705	0.00275482	0.00137741	0.00413223	0.00275482	0.00137741	0											6.51061e-05	5.14277e-05	3.58577e-05	1.25129e-05	5.03083e-05	3.50666e-05	1.87121e-05	0
Q9ESU6	Q9ESU6|BRD4_MOUSE	Bromodomain-containing protein 4,Brd4 PE=1 SV=2	Brd4	0	6	1	0	2	2	2	2	1400		0	0.00428571	0.000714286	0	0.00142857	0.00142857	0.00142857	0.00142857											0	3.20027e-05	9.29738e-06	0	1.73923e-05	1.81845e-05	1.94072e-05	1.84103e-05
O88665	O88665|BRD7_MOUSE	Bromodomain-containing protein 7 OS=Mus musculus OX=10090 GN=Brd7 PE=1 SV=1	Brd7	0	1	0	0	0	0	0	0	651		0	0.0015361	0	0	0	0	0	0											0	1.14705e-05	0	0	0	0	0	0
Q8BXV2	Q8BXV2|BRI3B_MOUSE	BRI3-binding protein OS=Mus musculus OX=10090 GN=Bri3bp PE=1 SV=1	Bri3bp	6	7	0	0	0	0	0	0	253		0.0237154	0.027668	0	0	0	0	0	0											0.000186826	0.000206605	0	0	0	0	0	0
Q9DCA5	Q9DCA5|BRX1_MOUSE	Ribosome biogenesis protein BRX1 homolog,Brix1 PE=1 SV=3	Brix1	11	11	2	6	1	1	0	0	353		0.0311615	0.0311615	0.00566572	0.0169972	0.00283286	0.00283286	0	0											0.000245485	0.000232692	7.37469e-05	0.000154408	3.4489e-05	3.606e-05	0	0
Q91VR8	Q91VR8|BRK1_MOUSE	Protein BRICK1,Brk1 PE=1 SV=1	Brk1	5	4	0	2	2	1	1	0	75		0.0666667	0.0533333	0	0.0266667	0.0266667	0.0133333	0.0133333	0											0.000525189	0.000398256	0	0.00024225	0.000324656	0.000169722	0.000181133	0
Q8K2Q7	Q8K2Q7|BROX_MOUSE	BRO1 domain-containing protein BROX,Brox PE=1 SV=1	Brox	0	1	1	1	2	1	1	0	411		0	0.00243309	0.00243309	0.00243309	0.00486618	0.00243309	0.00243309	0											0	1.81686e-05	3.16699e-05	2.21031e-05	5.92438e-05	3.09712e-05	3.30536e-05	0
P18572	P18572|BASI_MOUSE	Basigin,Bsg PE=1 SV=2	Bsg	4	5	3	3	1	3	1	2	389		0.0102828	0.0128535	0.00771208	0.00771208	0.00257069	0.00771208	0.00257069	0.00514139											8.1006e-05	9.59807e-05	0.000100383	7.00593e-05	3.12972e-05	9.81684e-05	3.49229e-05	6.62581e-05
P58544	P58544|BTBD1_MOUSE	BTB/POZ domain-containing protein 1,Btbd1 PE=1 SV=3	Btbd1	0	1	1	1	0	2	0	0	488		0	0.00204918	0.00204918	0.00204918	0	0.00409836	0	0											0	1.53018e-05	2.66728e-05	1.86155e-05	0	5.21687e-05	0	0
Q64152	Q64152|BTF3_MOUSE	Transcription factor BTF3,Btf3 PE=1 SV=3	Btf3	9	15	7	10	7	5	5	4	204		0.0441176	0.0735294	0.0343137	0.0490196	0.0343137	0.0245098	0.0245098	0.0196078											0.000347551	0.000549066	0.000446639	0.000445312	0.000417756	0.00031199	0.000332966	0.00025269
Q9CQH7	Q9CQH7|BT3L4_MOUSE	Transcription factor BTF3 homolog 4,Btf3l4 PE=1 SV=1	Btf3l4	0	0	0	1	1	0	0	0	158		0	0	0	0.00632911	0.00632911	0	0	0											0	0	0	5.7496e-05	7.70544e-05	0	0	0
Q3ULA2	Q3ULA2|FBW1A_MOUSE	F-box/WD repeat-containing protein 1A OS=Mus musculus OX=10090 GN=Btrc PE=1 SV=2	Btrc	0	1	0	0	0	0	0	0	605		0	0.00165289	0	0	0	0	0	0											0	1.23426e-05	0	0	0	0	0	0
Q9Z1S0	Q9Z1S0|BUB1B_MOUSE	Mitotic checkpoint serine/threonine-protein kinase BUB1 beta OS=Mus musculus OX=10090 GN=Bub1b PE=1 SV=2	Bub1b	2	2	0	0	0	0	0	0	1052		0.00190114	0.00190114	0	0	0	0	0	0											1.49769e-05	1.41964e-05	0	0	0	0	0	0
Q9WVA3	Q9WVA3|BUB3_MOUSE	Mitotic checkpoint protein BUB3,Bub3 PE=1 SV=2	Bub3	23	19	12	15	8	8	7	5	326		0.0705521	0.0582822	0.0368098	0.0460123	0.0245399	0.0245399	0.0214724	0.0153374											0.000555798	0.000435211	0.000479129	0.000417992	0.000298763	0.000312372	0.000291703	0.000197656
Q8R149	Q8R149|BUD13_MOUSE	BUD13 homolog OS=Mus musculus OX=10090 GN=Bud13 PE=1 SV=1	Bud13	0	1	0	0	0	0	0	0	637		0	0.00156986	0	0	0	0	0	0											0	1.17226e-05	0	0	0	0	0	0
Q9CY21	Q9CY21|BUD23_MOUSE	Probable 18S rRNA (guanine-N(7))-methyltransferase,Bud23 PE=1 SV=1	Bud23	2	4	0	1	0	0	0	0	281		0.00711744	0.0142349	0	0.00355872	0	0	0	0											5.607e-05	0.000106296	0	3.23287e-05	0	0	0	0
Q6PGH1	Q6PGH1|BUD31_MOUSE	Protein BUD31 homolog,Bud31 PE=1 SV=2	Bud31	7	12	8	10	3	6	0	3	144		0.0486111	0.0833333	0.0555556	0.0694444	0.0208333	0.0416667	0	0.0208333											0.00038295	0.000622275	0.000723129	0.000630858	0.000253638	0.000530382	0	0.000268483
O54825	O54825|BYST_MOUSE	Bystin,Bysl PE=1 SV=3	Bysl	19	11	3	4	1	0	0	0	436		0.043578	0.0252294	0.00688073	0.00917431	0.00229358	0	0	0											0.0003433	0.000188395	8.95619e-05	8.33428e-05	2.79234e-05	0	0	0
Q9CQC6	Q9CQC6|BZW1_MOUSE	Basic leucine zipper and W2 domain-containing protein 1,Bzw1 PE=1 SV=1	Bzw1	16	20	12	10	0	0	0	0	419		0.0381862	0.0477327	0.0286396	0.0238663	0	0	0	0											0.000300824	0.000356434	0.000372783	0.000216811	0	0	0	0
Q91VK1	Q91VK1|BZW2_MOUSE	Basic leucine zipper and W2 domain-containing protein 2,Bzw2 PE=1 SV=1	Bzw2	12	10	1	3	0	0	0	0	419		0.0286396	0.0238663	0.00238663	0.0071599	0	0	0	0											0.000225618	0.000178217	3.10652e-05	6.50432e-05	0	0	0	0
O35473	O35473|C1D_MOUSE	Nuclear nucleic acid-binding protein C1D,C1d PE=1 SV=1	C1d	0	1	1	1	0	0	0	0	141		0	0.0070922	0.0070922	0.0070922	0	0	0	0											0	5.29596e-05	9.23144e-05	6.44281e-05	0	0	0	0
O35658	O35658|C1QBP_MOUSE	Complement component 1 Q subcomponent-binding protein mitochondrial,C1qbp PE=1 SV=1	C1qbp	13	13	9	8	4	5	4	8	278		0.0467626	0.0467626	0.0323741	0.028777	0.0143885	0.0179856	0.0143885	0.028777											0.000368388	0.00034919	0.000421392	0.00026142	0.000175174	0.000228942	0.000195468	0.000370854
Q02105	Q02105|C1QC_MOUSE	Complement C1q subcomponent subunit C,C1qc PE=1 SV=2	C1qc	1	1	3	1	2	3	1	2	246		0.00406504	0.00406504	0.0121951	0.00406504	0.00813008	0.0121951	0.00406504	0.00813008											3.20237e-05	3.03549e-05	0.000158736	3.69283e-05	9.89805e-05	0.000155234	5.52236e-05	0.000104774
Q9ES30	Q9ES30|C1QT3_MOUSE	Complement C1q tumor necrosis factor-related protein 3,C1qtnf3 PE=2 SV=1	C1qtnf3	0	0	6	10	2	0	0	0	246		0	0	0.0243902	0.0406504	0.00813008	0	0	0											0	0	0.000317471	0.000369283	9.89805e-05	0	0	0
Q8CG16	Q8CG16|C1RA_MOUSE	Complement C1r-A subcomponent,C1ra PE=1 SV=1	C1ra	1	2	1	0	0	1	0	0	707		0.00141443	0.00282885	0.00141443	0	0	0.00141443	0	0											1.11426e-05	2.11239e-05	1.84107e-05	0	0	1.80045e-05	0	0
Q8CFG9	Q8CFG9|C1RB_MOUSE	Complement C1r-B subcomponent,C1rb PE=2 SV=1	C1rb	1	2	1	0	0	1	0	0	706		0.00141643	0.00283286	0.00141643	0	0	0.00141643	0	0											1.11584e-05	2.11538e-05	1.84367e-05	0	0	1.803e-05	0	0
P01027	P01027|CO3_MOUSE	Complement C3,C3 PE=1 SV=3	C3	39	39	30	22	30	35	39	53	1663		0.0234516	0.0234516	0.0180397	0.0132291	0.0180397	0.0210463	0.0234516	0.0318701											0.000184748	0.00017512	0.000234811	0.000120178	0.000219626	0.000267902	0.00031859	0.000410716
P01029	P01029|CO4B_MOUSE	Complement C4-B,C4b PE=1 SV=3	C4b	19	17	14	12	17	16	18	18	1738		0.0109321	0.00978136	0.00805524	0.00690449	0.00978136	0.00920598	0.0103567	0.0103567											8.61213e-05	7.30403e-05	0.00010485	6.27229e-05	0.000119084	0.000117185	0.000140696	0.000133469
P06684	P06684|CO5_MOUSE	Complement C5,C5 PE=1 SV=2	C5	0	1	0	0	0	0	0	0	1680		0	0.000595238	0	0	0	0	0	0											0	4.44482e-06	0	0	0	0	0	0
Q8K182	Q8K182|CO8A_MOUSE	Complement component C8 alpha chain,C8a PE=1 SV=1	C8a	1	1	1	2	2	1	1	1	587		0.00170358	0.00170358	0.00170358	0.00340716	0.00340716	0.00170358	0.00170358	0.00170358											1.34205e-05	1.27211e-05	2.21743e-05	3.09518e-05	4.14808e-05	2.16851e-05	2.31431e-05	2.19543e-05
Q8BH35	Q8BH35|CO8B_MOUSE	Complement component C8 beta chain,C8b PE=1 SV=1	C8b	0	1	0	0	0	0	1	1	589		0	0.00169779	0	0	0	0	0.00169779	0.00169779											0	1.26779e-05	0	0	0	0	2.30645e-05	2.18798e-05
Q8VCG4	Q8VCG4|CO8G_MOUSE	Complement component C8 gamma chain,C8g PE=1 SV=1	C8g	2	2	1	0	1	0	0	0	202		0.00990099	0.00990099	0.0049505	0	0.0049505	0	0	0											7.79983e-05	7.39337e-05	6.44373e-05	0	6.02703e-05	0	0	0
P13634	P13634|CAH1_MOUSE	Carbonic anhydrase 1,Ca1 PE=1 SV=4	Ca1	0	0	0	0	1	0	0	0	261		0	0	0	0	0.00383142	0	0	0											0	0	0	0	4.6646e-05	0	0	0
P00920	P00920|CAH2_MOUSE	Carbonic anhydrase 2,Ca2 PE=1 SV=4	Ca2	0	0	0	0	2	4	0	0	260		0	0	0	0	0.00769231	0.0153846	0	0											0	0	0	0	9.36508e-05	0.000195833	0	0
P16015	P16015|CAH3_MOUSE	Carbonic anhydrase 3,Ca3 PE=1 SV=3	Ca3	1	0	0	0	5	4	0	0	260		0.00384615	0	0	0	0.0192308	0.0153846	0	0											3.02994e-05	0	0	0	0.000234127	0.000195833	0	0
Q06138	Q06138|CAB39_MOUSE	Calcium-binding protein 39,Cab39 PE=1 SV=2	Cab39	5	8	0	5	5	2	0	0	341		0.0146628	0.0234604	0	0.0146628	0.0146628	0.0058651	0	0											0.000115511	0.000175186	0	0.000133202	0.000178513	7.46579e-05	0	0
O08532	O08532|CA2D1_MOUSE	Voltage-dependent calcium channel subunit alpha-2/delta-1,Cacna2d1 PE=1 SV=1	Cacna2d1	2	1	1	0	8	6	7	9	1103		0.00181324	0.000906618	0.000906618	0	0.00725295	0.00543971	0.00634633	0.00815956											1.42844e-05	6.76999e-06	1.18008e-05	0	8.83017e-05	6.9243e-05	8.62149e-05	0.000105154
Q9CS00	Q9CS00|CATIN_MOUSE	Cactin,Cactin PE=1 SV=2	Cactin	0	0	0	1	0	0	0	0	772		0	0	0	0.00129534	0	0	0	0											0	0	0	1.17673e-05	0	0	0	0
Q9CXW3	Q9CXW3|CYBP_MOUSE	Calcyclin-binding protein,Cacybp PE=1 SV=1	Cacybp	18	20	8	22	1	1	0	0	229		0.0786026	0.0873362	0.0349345	0.0960699	0.00436681	0.00436681	0	0											0.000619218	0.000652166	0.000454719	0.000872733	5.31642e-05	5.55859e-05	0	0
B2RQC6	B2RQC6|PYR1_MOUSE	CAD protein,Cad PE=1 SV=1	Cad	75	74	43	71	10	8	3	7	2225		0.0337079	0.0332584	0.0193258	0.0319101	0.00449438	0.00359551	0.00134831	0.00314607											0.000265545	0.000248351	0.000251552	0.000289883	5.47173e-05	4.57678e-05	1.83169e-05	4.0544e-05
Q8CGU1	Q8CGU1|CACO1_MOUSE	Calcium-binding and coiled-coil domain-containing protein 1 OS=Mus musculus OX=10090 GN=Calcoco1 PE=1 SV=2	Calcoco1	0	2	0	0	0	0	0	0	691		0	0.00289436	0	0	0	0	0	0											0	2.1613e-05	0	0	0	0	0	0
Q60755	Q60755|CALCR_MOUSE	Calcitonin receptor,Calcr PE=2 SV=2	Calcr	0	0	0	0	2	2	3	3	533		0	0	0	0	0.00375235	0.00375235	0.00562852	0.00562852											0	0	0	0	4.56833e-05	4.77642e-05	7.64635e-05	7.25358e-05
P0DP26	P0DP26|CALM1_MOUSE	Calmodulin-1,Calm1 PE=1 SV=1	Calm1	54	43	15	18	22	20	18	19	149		0.362416	0.288591	0.100671	0.120805	0.147651	0.134228	0.120805	0.127517											0.00285505	0.00215499	0.00131037	0.00109744	0.00179759	0.00170861	0.00164114	0.00164333
P0DP27	P0DP27|CALM2_MOUSE	Calmodulin-2,Calm2 PE=1 SV=1	Calm2	54	43	15	18	22	20	18	19	149		0.362416	0.288591	0.100671	0.120805	0.147651	0.134228	0.120805	0.127517											0.00285505	0.00215499	0.00131037	0.00109744	0.00179759	0.00170861	0.00164114	0.00164333
P0DP28	P0DP28|CALM3_MOUSE	Calmodulin-3,Calm3 PE=1 SV=1	Calm3	54	43	15	18	22	20	18	19	149		0.362416	0.288591	0.100671	0.120805	0.147651	0.134228	0.120805	0.127517											0.00285505	0.00215499	0.00131037	0.00109744	0.00179759	0.00170861	0.00164114	0.00164333
P14211	P14211|CALR_MOUSE	Calreticulin,Calr PE=1 SV=1	Calr	60	51	46	51	31	31	12	18	416		0.144231	0.122596	0.110577	0.122596	0.0745192	0.0745192	0.0288462	0.0432692											0.00113623	0.000915462	0.00143931	0.00111371	0.000907242	0.000948568	0.000391875	0.000557619
O35887	O35887|CALU_MOUSE	Calumenin,Calu PE=1 SV=1	Calu	31	36	13	16	7	6	6	6	315		0.0984127	0.114286	0.0412698	0.0507937	0.0222222	0.0190476	0.0190476	0.0190476											0.000775279	0.000853406	0.000537182	0.000461428	0.000270547	0.00024246	0.000258762	0.00024547
P11798	P11798|KCC2A_MOUSE	Calcium/calmodulin-dependent protein kinase type II subunit alpha,Camk2a PE=1 SV=2	Camk2a	0	0	2	1	4	5	0	3	478		0	0	0.0041841	0.00209205	0.0083682	0.0104603	0	0.00627615											0	0	5.44616e-05	1.90049e-05	0.00010188	0.00013315	0	8.0882e-05
P28652	P28652|KCC2B_MOUSE	Calcium/calmodulin-dependent protein kinase type II subunit beta,Camk2b PE=1 SV=2	Camk2b	0	0	4	4	7	7	0	0	542		0	0	0.00738007	0.00738007	0.0129151	0.0129151	0	0											0	0	9.60615e-05	6.70433e-05	0.000157237	0.000164399	0	0
Q6PHZ2	Q6PHZ2|KCC2D_MOUSE	Calcium/calmodulin-dependent protein kinase type II subunit delta,Camk2d PE=1 SV=1	Camk2d	3	8	2	1	7	5	0	5	499		0.00601202	0.0160321	0.00400802	0.00200401	0.0140281	0.01002	0	0.01002											4.73617e-05	0.000119716	5.21697e-05	1.82051e-05	0.000170786	0.000127547	0	0.00012913
Q923T9	Q923T9|KCC2G_MOUSE	Calcium/calmodulin-dependent protein kinase type II subunit gamma,Camk2g PE=1 SV=1	Camk2g	5	7	6	8	9	6	4	3	529		0.0094518	0.0132325	0.0113422	0.0151229	0.0170132	0.0113422	0.00756144	0.00567108											7.44597e-05	9.88112e-05	0.000147633	0.000137382	0.000207129	0.000144376	0.000102722	7.30843e-05
A2AHC3	A2AHC3|CAMP1_MOUSE	Calmodulin-regulated spectrin-associated protein 1,Camsap1 PE=1 SV=1	Camsap1	0	1	0	1	0	0	0	0	1581		0	0.000632511	0	0.000632511	0	0	0	0											0	4.72315e-06	0	5.74596e-06	0	0	0	0
Q6ZQ38	Q6ZQ38|CAND1_MOUSE	Cullin-associated NEDD8-dissociated protein 1,Cand1 PE=1 SV=2	Cand1	68	64	29	35	31	33	20	17	1230		0.0552846	0.0520325	0.0235772	0.0284553	0.0252033	0.0268293	0.0162602	0.0138211											0.000435522	0.000388542	0.000306889	0.000258498	0.00030684	0.000341514	0.000220894	0.000178116
Q6ZQ73	Q6ZQ73|CAND2_MOUSE	Cullin-associated NEDD8-dissociated protein 2,Cand2 PE=1 SV=2	Cand2	10	12	14	15	2	0	0	0	1235		0.00809717	0.0097166	0.011336	0.0121457	0.00161943	0	0	0											6.37881e-05	7.25568e-05	0.000147554	0.000110336	1.9716e-05	0	0	0
P35564	P35564|CALX_MOUSE	Calnexin,Canx PE=1 SV=1	Canx	32	40	26	34	14	11	6	5	591		0.0541455	0.0676819	0.0439932	0.0575296	0.0236887	0.0186125	0.0101523	0.00846024											0.000426549	0.000505401	0.00057263	0.00052262	0.0002884	0.000236922	0.000137919	0.000109029
P40124	P40124|CAP1_MOUSE	Adenylyl cyclase-associated protein 1,Cap1 PE=1 SV=4	Cap1	45	39	23	31	11	13	14	12	474		0.0949367	0.0822785	0.0485232	0.0654008	0.0232068	0.0274262	0.0295359	0.0253165											0.000747896	0.000614398	0.000631594	0.000594125	0.000282533	0.000349112	0.000401245	0.000326258
Q9CYT6	Q9CYT6|CAP2_MOUSE	Adenylyl cyclase-associated protein 2,Cap2 PE=1 SV=1	Cap2	6	4	3	2	1	1	0	0	476		0.012605	0.00840336	0.00630252	0.00420168	0.00210084	0.00210084	0	0											9.93004e-05	6.27504e-05	8.20357e-05	3.81696e-05	2.55769e-05	2.6742e-05	0	0
P24452	P24452|CAPG_MOUSE	Macrophage-capping protein,Capg PE=1 SV=2	Capg	4	3	7	5	4	5	4	7	352		0.0113636	0.00852273	0.0198864	0.0142045	0.0113636	0.0142045	0.0113636	0.0198864											8.95208e-05	6.36418e-05	0.000258847	0.000129039	0.000138348	0.000180812	0.000154375	0.000256279
O35350	O35350|CAN1_MOUSE	Calpain-1 catalytic subunit,Capn1 PE=1 SV=1	Capn1	8	6	1	0	1	3	3	1	713		0.0112202	0.00841515	0.00140252	0	0.00140252	0.00420757	0.00420757	0.00140252											8.83908e-05	6.28384e-05	1.82557e-05	0	1.70752e-05	5.35589e-05	5.71599e-05	1.80746e-05
O08529	O08529|CAN2_MOUSE	Calpain-2 catalytic subunit,Capn2 PE=1 SV=4	Capn2	35	41	18	28	22	17	16	4	700		0.05	0.0585714	0.0257143	0.04	0.0314286	0.0242857	0.0228571	0.00571429											0.000393892	0.00043737	0.000334706	0.000363374	0.00038263	0.000309137	0.000310515	7.36411e-05
O35646	O35646|CAN6_MOUSE	Calpain-6,Capn6 PE=1 SV=2	Capn6	1	2	0	0	0	0	0	0	641		0.00156006	0.00312012	0	0	0	0	0	0											1.22899e-05	2.32989e-05	0	0	0	0	0	0
O88456	O88456|CPNS1_MOUSE	Calpain small subunit 1,Capns1 PE=1 SV=1	Capns1	5	9	16	19	12	8	2	3	269		0.0185874	0.0334572	0.0594796	0.070632	0.0446097	0.0297398	0.00743494	0.0111524											0.000146428	0.000249835	0.000774206	0.000641646	0.000543105	0.000378563	0.000101004	0.000143723
Q60865	Q60865|CAPR1_MOUSE	Caprin-1,Caprin1 PE=1 SV=2	Caprin1	26	25	15	16	1	1	4	3	707		0.0367751	0.0353607	0.0212164	0.0226308	0.00141443	0.00141443	0.00565771	0.00424328											0.000289708	0.000264049	0.00027616	0.000205587	1.72201e-05	1.80045e-05	7.686e-05	5.4684e-05
P47753	P47753|CAZA1_MOUSE	F-actin-capping protein subunit alpha-1,Capza1 PE=1 SV=4	Capza1	10	11	9	16	6	6	10	13	286		0.034965	0.0384615	0.0314685	0.0559441	0.020979	0.020979	0.034965	0.0454545											0.000275449	0.000287204	0.000409605	0.000508216	0.000255411	0.000267046	0.000475	0.000585781
P47754	P47754|CAZA2_MOUSE	F-actin-capping protein subunit alpha-2,Capza2 PE=1 SV=3	Capza2	16	20	8	12	7	11	8	5	286		0.0559441	0.0699301	0.027972	0.041958	0.0244755	0.0384615	0.027972	0.0174825											0.000440718	0.000522189	0.000364093	0.000381162	0.00029798	0.000489584	0.00038	0.000225301
P47757	P47757|CAPZB_MOUSE	F-actin-capping protein subunit beta,Capzb PE=1 SV=3	Capzb	19	22	10	13	7	7	9	7	277		0.0685921	0.0794224	0.0361011	0.0469314	0.0252708	0.0252708	0.032491	0.0252708											0.000540357	0.000593071	0.000469904	0.000426342	0.000307661	0.000321676	0.00044139	0.000325669
Q9CR86	Q9CR86|CHSP1_MOUSE	Calcium-regulated heat stable protein 1,Carhsp1 PE=1 SV=1	Carhsp1	3	3	3	3	3	3	2	2	148		0.0202703	0.0202703	0.0202703	0.0202703	0.0202703	0.0202703	0.0135135	0.0135135											0.000159686	0.000151364	0.000263845	0.000184142	0.000246782	0.000258024	0.000183581	0.000174151
Q9WVG6	Q9WVG6|CARM1_MOUSE	Histone-arginine methyltransferase CARM1,Carm1 PE=1 SV=2	Carm1	11	13	3	4	0	0	0	0	608		0.0180921	0.0213816	0.00493421	0.00657895	0	0	0	0											0.000142527	0.000159663	6.42253e-05	5.97655e-05	0	0	0	0
Q3V3V9	Q3V3V9|CARL2_MOUSE	Capping protein Arp2/3 and myosin-I linker protein 2,Carmil2 PE=1 SV=2	Carmil2	0	0	1	0	2	2	0	0	1296		0	0	0.000771605	0	0.00154321	0.00154321	0	0											0	0	1.00435e-05	0	1.8788e-05	1.96438e-05	0	0
Q9ER72	Q9ER72|SYCC_MOUSE	Cysteine--tRNA ligase cytoplasmic,Cars PE=1 SV=2	Cars	21	28	12	26	0	0	0	0	831		0.0252708	0.0336943	0.0144404	0.0312876	0	0	0	0											0.000199079	0.000251606	0.000187961	0.000284228	0	0	0	0
O70589	O70589|CSKP_MOUSE	Peripheral plasma membrane protein CASK,Cask PE=1 SV=2	Cask	0	0	1	0	1	0	0	0	926		0	0	0.00107991	0	0.00107991	0	0	0											0	0	1.40565e-05	0	1.31475e-05	0	0	0
P70677	P70677|CASP3_MOUSE	Caspase-3,Casp3 PE=1 SV=1	Casp3	13	12	0	0	0	0	0	0	277		0.0469314	0.0433213	0	0	0	0	0	0											0.000369718	0.000323493	0	0	0	0	0	0
O08738	O08738|CASP6_MOUSE	Caspase-6,Casp6 PE=1 SV=1	Casp6	5	3	0	0	1	0	0	0	276		0.0181159	0.0108696	0	0	0.00362319	0	0	0											0.000142714	8.11663e-05	0	0	4.41109e-05	0	0	0
P97864	P97864|CASP7_MOUSE	Caspase-7,Casp7 PE=1 SV=2	Casp7	0	1	1	2	0	0	0	0	303		0	0.00330033	0.00330033	0.00660066	0	0	0	0											0	2.46446e-05	4.29582e-05	5.99628e-05	0	0	0	0
O89110	O89110|CASP8_MOUSE	Caspase-8 OS=Mus musculus OX=10090 GN=Casp8 PE=1 SV=1	Casp8	2	4	0	0	0	0	0	0	480		0.00416667	0.00833333	0	0	0	0	0	0											3.28243e-05	6.22275e-05	0	0	0	0	0	0
O09165	O09165|CASQ1_MOUSE	Calsequestrin-1,Casq1 PE=1 SV=3	Casq1	9	6	0	0	8	12	5	2	405		0.0222222	0.0148148	0	0	0.0197531	0.0296296	0.0123457	0.00493827											0.000175063	0.000110627	0	0	0.000240486	0.000377161	0.000167716	6.36405e-05
P51125	P51125|ICAL_MOUSE	Calpastatin,Cast PE=1 SV=2	Cast	10	5	5	8	7	2	3	3	788		0.0126904	0.00634518	0.00634518	0.0101523	0.00888325	0.00253807	0.00380711	0.00380711											9.99725e-05	4.73813e-05	8.25909e-05	9.2227e-05	0.00010815	3.23075e-05	5.17196e-05	4.90629e-05
P24270	P24270|CATA_MOUSE	Catalase,Cat PE=1 SV=4	Cat	9	12	15	22	12	6	3	5	527		0.0170778	0.0227704	0.028463	0.0417457	0.0227704	0.0113852	0.0056926	0.00948767											0.000134536	0.000170033	0.000370484	0.000379233	0.000277221	0.000144924	7.7334e-05	0.000122269
P49817	P49817|CAV1_MOUSE	Caveolin-1,Cav1 PE=1 SV=1	Cav1	8	9	10	6	18	22	10	11	178		0.0449438	0.0505618	0.0561798	0.0337079	0.101124	0.123596	0.0561798	0.0617978											0.00035406	0.00037756	0.000731254	0.000306214	0.00123114	0.00157327	0.000763203	0.0007964
Q9WVC3	Q9WVC3|CAV2_MOUSE	Caveolin-2 OS=Mus musculus OX=10090 GN=Cav2 PE=1 SV=1	Cav2	0	0	0	0	0	0	1	2	162		0	0	0	0	0	0	0.00617284	0.0123457											0	0	0	0	0	0	8.38581e-05	0.000159101
O54724	O54724|CAVN1_MOUSE	Caveolae-associated protein 1,Cavin1 PE=1 SV=1	Cavin1	26	31	12	14	42	44	32	39	392		0.0663265	0.0790816	0.0306122	0.0357143	0.107143	0.112245	0.0816327	0.0994898											0.000522509	0.000590526	0.000398459	0.000324441	0.00130442	0.00142878	0.00110898	0.00128214
Q63918	Q63918|CAVN2_MOUSE	Caveolae-associated protein 2,Cavin2 PE=1 SV=3	Cavin2	14	10	2	2	19	11	25	22	418		0.0334928	0.0239234	0.00478469	0.00478469	0.0454545	0.0263158	0.0598086	0.0526316											0.000263851	0.000178644	6.22791e-05	4.34658e-05	0.000553391	0.000334978	0.000812501	0.000678273
Q91VJ2	Q91VJ2|CAVN3_MOUSE	Caveolae-associated protein 3,Cavin3 PE=1 SV=1	Cavin3	1	0	0	0	3	4	0	0	260		0.00384615	0	0	0	0.0115385	0.0153846	0	0											3.02994e-05	0	0	0	0.000140476	0.000195833	0	0
A2AMM0	A2AMM0|CAVN4_MOUSE	Caveolae-associated protein 4,Cavin4 PE=1 SV=1	Cavin4	7	10	5	5	0	0	0	0	362		0.019337	0.0276243	0.0138122	0.0138122	0	0	0	0											0.000152334	0.000206279	0.000179784	0.000125475	0	0	0	0
Q08024	Q08024|PEBB_MOUSE	Core-binding factor subunit beta,Cbfb PE=1 SV=1	Cbfb	7	6	3	2	0	0	0	0	187		0.0374332	0.0320856	0.0160428	0.0106952	0	0	0	0											0.000294892	0.000239593	0.000208818	9.71589e-05	0	0	0	0
P48758	P48758|CBR1_MOUSE	Carbonyl reductase [NADPH] 1,Cbr1 PE=1 SV=3	Cbr1	0	1	2	6	10	7	7	8	277		0	0.00361011	0.00722022	0.0216606	0.0361011	0.0252708	0.0252708	0.0288809											0	2.69578e-05	9.39807e-05	0.000196773	0.000439516	0.000321676	0.000343304	0.000372193
Q8K354	Q8K354|CBR3_MOUSE	Carbonyl reductase [NADPH] 3,Cbr3 PE=1 SV=1	Cbr3	0	0	5	6	9	5	3	3	277		0	0	0.0180505	0.0216606	0.032491	0.0180505	0.0108303	0.0108303											0	0	0.000234952	0.000196773	0.000395565	0.000229768	0.00014713	0.000139572
P83917	P83917|CBX1_MOUSE	Chromobox protein homolog 1,Cbx1 PE=1 SV=1	Cbx1	16	15	11	15	16	14	17	15	185		0.0864865	0.0810811	0.0594595	0.0810811	0.0864865	0.0756757	0.0918919	0.0810811											0.000681326	0.000605457	0.000773944	0.00073657	0.00105294	0.000963289	0.00124835	0.00104491
P23198	P23198|CBX3_MOUSE	Chromobox protein homolog 3,Cbx3 PE=1 SV=2	Cbx3	36	30	21	21	22	20	21	19	183		0.196721	0.163934	0.114754	0.114754	0.120219	0.10929	0.114754	0.103825											0.00154974	0.00122415	0.00149368	0.00104247	0.00146361	0.00139117	0.00155894	0.00133801
Q61686	Q61686|CBX5_MOUSE	Chromobox protein homolog 5,Cbx5 PE=1 SV=1	Cbx5	19	24	5	5	3	4	4	3	191		0.0994764	0.125654	0.026178	0.026178	0.0157068	0.0209424	0.0209424	0.0157068											0.000783659	0.000938299	0.000340742	0.00023781	0.000191224	0.00026658	0.000284503	0.000202417
Q8K1A6	Q8K1A6|C2D1A_MOUSE	Coiled-coil and C2 domain-containing protein 1A OS=Mus musculus OX=10090 GN=Cc2d1a PE=1 SV=2	Cc2d1a	0	1	0	0	0	0	0	0	943		0	0.00106045	0	0	0	0	0	0											0	7.91866e-06	0	0	0	0	0	0
Q8BRN9	Q8BRN9|C2D1B_MOUSE	Coiled-coil and C2 domain-containing protein 1B OS=Mus musculus OX=10090 GN=Cc2d1b PE=1 SV=1	Cc2d1b	1	1	0	0	0	0	1	0	848		0.00117925	0.00117925	0	0	0	0	0.00117925	0											9.2899e-06	8.80578e-06	0	0	0	0	1.60201e-05	0
Q8CFW7	Q8CFW7|C2D2A_MOUSE	Coiled-coil and C2 domain-containing protein 2A,Cc2d2a PE=1 SV=1	Cc2d2a	0	0	0	0	0	1	0	0	1633		0	0	0	0	0	0.00061237	0	0											0	0	0	0	0	7.79496e-06	0	0
Q8CH18	Q8CH18|CCAR1_MOUSE	Cell division cycle and apoptosis regulator protein 1,Ccar1 PE=1 SV=1	Ccar1	4	8	5	8	9	5	8	4	1146		0.0034904	0.0069808	0.004363	0.0069808	0.0078534	0.004363	0.0069808	0.0034904											2.74968e-05	5.21277e-05	5.67903e-05	6.34161e-05	9.56121e-05	5.55374e-05	9.48343e-05	4.49815e-05
Q8VDP4	Q8VDP4|CCAR2_MOUSE	Cell cycle and apoptosis regulator protein 2,Ccar2 PE=1 SV=2	Ccar2	13	11	4	5	10	14	5	10	922		0.0140998	0.0119306	0.00433839	0.00542299	0.010846	0.0151844	0.00542299	0.010846											0.000111076	8.90893e-05	5.647e-05	4.92644e-05	0.000132046	0.000193285	7.36714e-05	0.000139774
Q8VE99	Q8VE99|CC115_MOUSE	Coiled-coil domain-containing protein 115 OS=Mus musculus OX=10090 GN=Ccdc115 PE=1 SV=1	Ccdc115	1	0	0	0	0	0	0	0	180		0.00555556	0	0	0	0	0	0	0											4.37657e-05	0	0	0	0	0	0	0
Q8R344	Q8R344|CCD12_MOUSE	Coiled-coil domain-containing protein 12,Ccdc12 PE=1 SV=2	Ccdc12	2	1	0	2	0	0	0	1	166		0.0120482	0.0060241	0	0.0120482	0	0	0	0.0060241											9.49136e-05	4.49837e-05	0	0.00010945	0	0	0	7.76337e-05
Q9D8X2	Q9D8X2|CC124_MOUSE	Coiled-coil domain-containing protein 124,Ccdc124 PE=1 SV=1	Ccdc124	6	2	1	3	0	0	0	0	217		0.0276498	0.00921659	0.00460829	0.0138249	0	0	0	0											0.00021782	6.8823e-05	5.99831e-05	0.00012559	0	0	0	0
Q3TC33	Q3TC33|CC127_MOUSE	Coiled-coil domain-containing protein 127,Ccdc127 PE=1 SV=2	Ccdc127	0	0	0	0	1	0	1	0	260		0	0	0	0	0.00384615	0	0.00384615	0											0	0	0	0	4.68254e-05	0	5.225e-05	0
D3YV10	D3YV10|CCD13_MOUSE	Coiled-coil domain-containing protein 13,Ccdc13 PE=1 SV=1	Ccdc13	0	0	0	1	0	0	0	0	709		0	0	0	0.00141044	0	0	0	0											0	0	0	1.28129e-05	0	0	0	0
Q8C7V8	Q8C7V8|CC134_MOUSE	Coiled-coil domain-containing protein 134,Ccdc134 PE=1 SV=1	Ccdc134	0	4	1	3	1	1	2	1	229		0	0.0174672	0.00436681	0.0131004	0.00436681	0.00436681	0.00873362	0.00436681											0	0.000130433	5.68399e-05	0.000119009	5.31642e-05	5.55859e-05	0.000118646	5.62759e-05
Q8R0K4	Q8R0K4|CC137_MOUSE	Coiled-coil domain-containing protein 137,Ccdc137 PE=2 SV=1	Ccdc137	1	3	0	0	0	0	0	0	290		0.00344828	0.0103448	0	0	0	0	0	0											2.71649e-05	7.72479e-05	0	0	0	0	0	0
Q8K2J4	Q8K2J4|CCD14_MOUSE	Coiled-coil domain-containing protein 14,Ccdc14 PE=2 SV=3	Ccdc14	0	0	1	0	0	0	0	0	934		0	0	0.00107066	0	0	0	0	0											0	0	1.39361e-05	0	0	0	0	0
Q8CDI7	Q8CDI7|CC150_MOUSE	Coiled-coil domain-containing protein 150,Ccdc150 PE=2 SV=2	Ccdc150	0	0	0	0	2	0	0	0	1110		0	0	0	0	0.0018018	0	0	0											0	0	0	0	2.19362e-05	0	0	0
Q5SPX1	Q5SPX1|CC157_MOUSE	Coiled-coil domain-containing protein 157,Ccdc157 PE=1 SV=1	Ccdc157	0	0	1	0	0	0	0	0	718		0	0	0.00139276	0	0	0	0	0											0	0	1.81286e-05	0	0	0	0	0
Q8CDI6	Q8CDI6|CD158_MOUSE	Coiled-coil domain-containing protein 158,Ccdc158 PE=2 SV=1	Ccdc158	0	0	1	0	0	0	1	2	1109		0	0	0.000901713	0	0	0	0.000901713	0.00180343											0	0	1.1737e-05	0	0	0	1.22498e-05	2.32411e-05
Q8C5V8	Q8C5V8|CC187_MOUSE	Coiled-coil domain-containing protein 187,Ccdc187 PE=2 SV=1	Ccdc187	0	0	1	0	0	0	0	0	958		0	0	0.00104384	0	0	0	0	0											0	0	1.3587e-05	0	0	0	0	0
Q9JIG7	Q9JIG7|CCD22_MOUSE	Coiled-coil domain-containing protein 22,Ccdc22 PE=1 SV=1	Ccdc22	4	7	0	2	0	0	0	0	627		0.00637959	0.0111643	0	0.00318979	0	0	0	0											5.02573e-05	8.3367e-05	0	2.89772e-05	0	0	0	0
Q78PG9	Q78PG9|CCD25_MOUSE	Coiled-coil domain-containing protein 25,Ccdc25 PE=1 SV=1	Ccdc25	2	3	0	2	0	0	0	0	208		0.00961538	0.0144231	0	0.00961538	0	0	0	0											7.57484e-05	0.000107701	0	8.73496e-05	0	0	0	0
Q3ULW6	Q3ULW6|CCD33_MOUSE	Coiled-coil domain-containing protein 33,Ccdc33 PE=2 SV=2	Ccdc33	0	0	1	1	0	0	0	0	985		0	0	0.00101523	0.00101523	0	0	0	0											0	0	1.32145e-05	9.2227e-06	0	0	0	0
Q9D024	Q9D024|CCD47_MOUSE	Coiled-coil domain-containing protein 47,Ccdc47 PE=1 SV=2	Ccdc47	11	13	9	13	6	2	2	2	483		0.0227743	0.0269151	0.0186335	0.0269151	0.0124224	0.00414079	0.00414079	0.00414079											0.000179412	0.000200983	0.00024254	0.000244507	0.000151237	5.27088e-05	5.62526e-05	5.33631e-05
Q3URS9	Q3URS9|MITOK_MOUSE	Mitochondrial potassium channel,Ccdc51 PE=1 SV=1	Ccdc51	0	0	0	1	0	0	0	0	406		0	0	0	0.00246305	0	0	0	0											0	0	0	2.23753e-05	0	0	0	0
Q8R3Q6	Q8R3Q6|CCD58_MOUSE	Coiled-coil domain-containing protein 58,Ccdc58 PE=1 SV=1	Ccdc58	7	6	6	8	0	0	1	2	144		0.0486111	0.0416667	0.0416667	0.0555556	0	0	0.00694444	0.0138889											0.00038295	0.000311138	0.000542347	0.000504687	0	0	9.43404e-05	0.000178989
D3YZP9	D3YZP9|CCDC6_MOUSE	Coiled-coil domain-containing protein 6,Ccdc6 PE=1 SV=1	Ccdc6	4	0	2	2	1	4	1	0	469		0.00852878	0	0.00426439	0.00426439	0.0021322	0.00852878	0.0021322	0											6.71883e-05	0	5.55067e-05	3.87393e-05	2.59586e-05	0.000108564	2.89659e-05	0
Q9D541	Q9D541|CCDC7_MOUSE	Coiled-coil domain-containing protein 7,Ccdc7 PE=2 SV=1	Ccdc7	0	0	1	0	0	0	0	0	371		0	0	0.00269542	0	0	0	0	0											0	0	3.50844e-05	0	0	0	0	0
D3YZV8	D3YZV8|CCDC8_MOUSE	Coiled-coil domain-containing protein 8 homolog,Ccdc8 PE=1 SV=2	Ccdc8	1	0	0	0	0	0	1	0	685		0.00145985	0	0	0	0	0	0.00145985	0											1.15005e-05	0	0	0	0	0	1.98321e-05	0
Q9JJ89	Q9JJ89|CCD86_MOUSE	Coiled-coil domain-containing protein 86,Ccdc86 PE=1 SV=2	Ccdc86	3	3	0	1	0	0	0	0	426		0.00704225	0.00704225	0	0.00234742	0	0	0	0											5.54777e-05	5.25866e-05	0	2.13248e-05	0	0	0	0
Q9CR92	Q9CR92|CCD96_MOUSE	Coiled-coil domain-containing protein 96,Ccdc96 PE=2 SV=1	Ccdc96	0	0	1	0	0	0	0	0	584		0	0	0.00171233	0	0	0	0	0											0	0	2.22882e-05	0	0	0	0	0
P18406	P18406|CCN1_MOUSE	CCN family member 1,Ccn1 PE=1 SV=1	Ccn1	0	0	10	23	0	0	0	0	379		0	0	0.0263852	0.060686	0	0	0	0											0	0	0.000343439	0.000551294	0	0	0	0
P29268	P29268|CCN2_MOUSE	CCN family member 2,Ccn2 PE=2 SV=3	Ccn2	2	1	2	0	0	0	0	0	348		0.00574713	0.00287356	0.00574713	0	0	0	0	0											4.52749e-05	2.14578e-05	7.48065e-05	0	0	0	0	0
P51943	P51943|CCNA2_MOUSE	Cyclin-A2 OS=Mus musculus OX=10090 GN=Ccna2 PE=1 SV=2	Ccna2	3	1	0	0	0	0	0	0	422		0.007109	0.00236967	0	0	0	0	0	0											5.60036e-05	1.7695e-05	0	0	0	0	0	0
P24860	P24860|CCNB1_MOUSE	G2/mitotic-specific cyclin-B1 OS=Mus musculus OX=10090 GN=Ccnb1 PE=1 SV=3	Ccnb1	4	5	0	0	0	0	0	0	430		0.00930233	0.0116279	0	0	0	0	0	0											7.32822e-05	8.68291e-05	0	0	0	0	0	0
P25322	P25322|CCND1_MOUSE	G1/S-specific cyclin-D1 OS=Mus musculus OX=10090 GN=Ccnd1 PE=1 SV=1	Ccnd1	1	0	0	0	0	0	0	0	295		0.00338983	0	0	0	0	0	0	0											2.67045e-05	0	0	0	0	0	0	0
P30282	P30282|CCND3_MOUSE	G1/S-specific cyclin-D3,Ccnd3 PE=1 SV=1	Ccnd3	0	0	0	4	0	0	0	0	292		0	0	0	0.0136986	0	0	0	0											0	0	0	0.000124443	0	0	0	0
Q61458	Q61458|CCNH_MOUSE	Cyclin-H,Ccnh PE=1 SV=2	Ccnh	3	3	0	3	0	0	0	0	323		0.00928793	0.00928793	0	0.00928793	0	0	0	0											7.31687e-05	6.93557e-05	0	8.43749e-05	0	0	0	0
O88874	O88874|CCNK_MOUSE	Cyclin-K OS=Mus musculus OX=10090 GN=Ccnk PE=1 SV=3	Ccnk	1	0	0	0	0	0	0	0	554		0.00180505	0	0	0	0	0	0	0											1.42199e-05	0	0	0	0	0	0	0
Q8QZR8	Q8QZR8|CCNQ_MOUSE	Cyclin-Q,Ccnq PE=2 SV=2	Ccnq	0	0	0	1	0	0	0	0	250		0	0	0	0.004	0	0	0	0											0	0	0	3.63374e-05	0	0	0	0
Q9QWV9	Q9QWV9|CCNT1_MOUSE	Cyclin-T1,Ccnt1 PE=1 SV=3	Ccnt1	2	2	0	1	0	1	0	0	724		0.00276243	0.00276243	0	0.00138122	0	0.00138122	0	0											2.1762e-05	2.06279e-05	0	1.25475e-05	0	1.75817e-05	0	0
Q9WU84	Q9WU84|CCS_MOUSE	Copper chaperone for superoxide dismutase OS=Mus musculus OX=10090 GN=Ccs PE=1 SV=1	Ccs	0	1	0	0	0	0	0	0	274		0	0.00364964	0	0	0	0	0	0											0	2.72529e-05	0	0	0	0	0	0
P80314	P80314|TCPB_MOUSE	T-complex protein 1 subunit beta,Cct2 PE=1 SV=4	Cct2	75	78	63	83	37	24	14	17	535		0.140187	0.145794	0.117757	0.15514	0.0691589	0.0448598	0.0261682	0.0317757											0.00110437	0.00108869	0.00153276	0.00140935	0.000841982	0.000571028	0.000355496	0.0004095
P80318	P80318|TCPG_MOUSE	T-complex protein 1 subunit gamma,Cct3 PE=1 SV=1	Cct3	102	96	67	76	24	29	21	15	545		0.187156	0.176147	0.122936	0.13945	0.0440367	0.053211	0.0385321	0.0275229											0.00147438	0.00131534	0.00160017	0.00126681	0.000536129	0.000677332	0.000523459	0.000354693
P80315	P80315|TCPD_MOUSE	T-complex protein 1 subunit delta,Cct4 PE=1 SV=3	Cct4	82	76	47	67	19	16	22	21	539		0.152134	0.141002	0.0871985	0.124304	0.0352505	0.0296846	0.0408163	0.038961											0.00119848	0.0010529	0.001135	0.00112922	0.00042916	0.00037786	0.00055449	0.000502098
P80316	P80316|TCPE_MOUSE	T-complex protein 1 subunit epsilon,Cct5 PE=1 SV=1	Cct5	51	43	42	49	18	20	9	9	541		0.0942699	0.0794824	0.077634	0.090573	0.0332717	0.0369686	0.0166359	0.0166359											0.000742642	0.000593519	0.00101051	0.000822798	0.00040507	0.000470579	0.000225998	0.00021439
P80317	P80317|TCPZ_MOUSE	T-complex protein 1 subunit zeta,Cct6a PE=1 SV=3	Cct6a	32	34	27	44	10	10	8	10	531		0.0602637	0.0640301	0.0508475	0.0828625	0.0188324	0.0188324	0.0150659	0.0188324											0.000474747	0.000478132	0.000661847	0.000752753	0.000229277	0.000239721	0.000204671	0.000242697
P80313	P80313|TCPH_MOUSE	T-complex protein 1 subunit eta,Cct7 PE=1 SV=1	Cct7	56	59	39	52	12	10	12	11	544		0.102941	0.108456	0.0716912	0.0955882	0.0220588	0.0183824	0.0220588	0.0202206											0.000810953	0.000809873	0.000933156	0.000868358	0.000268557	0.000233992	0.000299669	0.000260587
P42932	P42932|TCPQ_MOUSE	T-complex protein 1 subunit theta,Cct8 PE=1 SV=3	Cct8	93	77	41	53	10	13	22	25	548		0.169708	0.140511	0.0748175	0.0967153	0.0182482	0.0237226	0.040146	0.0456204											0.00133693	0.00104924	0.00097385	0.000878597	0.000222164	0.000301969	0.000545384	0.000587919
Q8C1Y8	Q8C1Y8|CCZ1_MOUSE	Vacuolar fusion protein CCZ1 homolog,Ccz1 PE=1 SV=1	Ccz1	0	0	0	1	0	0	0	0	480		0	0	0	0.00208333	0	0	0	0											0	0	0	1.89258e-05	0	0	0	0
O54901	O54901|OX2G_MOUSE	OX-2 membrane glycoprotein,Cd200 PE=1 SV=1	Cd200	0	0	1	1	2	2	2	2	278		0	0	0.00359712	0.00359712	0.00719424	0.00719424	0.00719424	0.00719424											0	0	4.68213e-05	3.26776e-05	8.75871e-05	9.15768e-05	9.77339e-05	9.27136e-05
Q9JLQ0	Q9JLQ0|CD2AP_MOUSE	CD2-associated protein,Cd2ap PE=1 SV=3	Cd2ap	7	6	4	10	5	4	1	2	637		0.010989	0.00941915	0.00627943	0.0156986	0.00784929	0.00627943	0.00156986	0.00313972											8.65696e-05	7.03356e-05	8.17352e-05	0.000142612	9.5562e-05	7.9932e-05	2.13265e-05	4.04621e-05
Q9CWK3	Q9CWK3|CD2B2_MOUSE	CD2 antigen cytoplasmic tail-binding protein 2,Cd2bp2 PE=1 SV=1	Cd2bp2	4	4	2	1	1	2	2	0	342		0.0116959	0.0116959	0.00584795	0.00292398	0.00292398	0.00584795	0.00584795	0											9.21384e-05	8.73368e-05	7.61189e-05	2.65625e-05	3.55983e-05	7.44396e-05	7.94445e-05	0
Q64314	Q64314|CD34_MOUSE	Hematopoietic progenitor cell antigen CD34,Cd34 PE=1 SV=1	Cd34	0	0	0	0	2	2	0	1	382		0	0	0	0	0.0052356	0.0052356	0	0.0026178											0	0	0	0	6.37414e-05	6.66449e-05	0	3.37361e-05
Q08857	Q08857|CD36_MOUSE	Platelet glycoprotein 4,Cd36 PE=1 SV=2	Cd36	0	0	2	0	5	3	0	1	472		0	0	0.00423729	0	0.0105932	0.00635593	0	0.00211864											0	0	5.51539e-05	0	0.000128968	8.09058e-05	0	2.73034e-05
Q76KJ5	Q76KJ5|RPA34_MOUSE	DNA-directed RNA polymerase I subunit RPA34,Cd3eap PE=1 SV=2	Cd3eap	5	2	0	2	0	0	0	0	399		0.0125313	0.00501253	0	0.00501253	0	0	0	0											9.87197e-05	3.74301e-05	0	4.55356e-05	0	0	0	0
P15379	P15379|CD44_MOUSE	CD44 antigen,Cd44 PE=1 SV=3	Cd44	13	22	5	12	0	0	0	0	778		0.0167095	0.0282776	0.00642674	0.0154242	0	0	0	0											0.000131635	0.000211158	8.36525e-05	0.000140119	0	0	0	0
Q61735	Q61735|CD47_MOUSE	Leukocyte surface antigen CD47,Cd47 PE=1 SV=2	Cd47	1	1	4	10	3	2	3	4	303		0.00330033	0.00330033	0.0132013	0.0330033	0.00990099	0.00660066	0.00990099	0.0132013											2.59994e-05	2.46446e-05	0.000171833	0.000299814	0.000120541	8.40209e-05	0.000134505	0.000170128
P41731	P41731|CD63_MOUSE	CD63 antigen,Cd63 PE=1 SV=2	Cd63	4	3	1	0	0	1	0	0	238		0.0168067	0.012605	0.00420168	0	0	0.00420168	0	0											0.000132401	9.41256e-05	5.46905e-05	0	0	5.34839e-05	0	0
P35762	P35762|CD81_MOUSE	CD81 antigen,Cd81 PE=1 SV=2	Cd81	0	0	3	4	2	1	3	0	236		0	0	0.0127119	0.0169492	0.00847458	0.00423729	0.0127119	0											0	0	0.000165462	0.000153972	0.000103175	5.39372e-05	0.000172691	0
P40237	P40237|CD82_MOUSE	CD82 antigen,Cd82 PE=1 SV=1	Cd82	4	5	1	2	1	2	1	2	266		0.0150376	0.018797	0.0037594	0.0075188	0.0037594	0.0075188	0.0037594	0.0075188											0.000118464	0.000140363	4.89336e-05	6.83035e-05	4.57692e-05	9.57081e-05	5.10715e-05	9.68962e-05
P40240	P40240|CD9_MOUSE	CD9 antigen OS=Mus musculus OX=10090 GN=Cd9 PE=1 SV=2	Cd9	0	0	0	0	0	0	2	3	226		0	0	0	0	0	0	0.00884956	0.0132743											0	0	0	0	0	0	0.000120221	0.000171069
Q9Z0M6	Q9Z0M6|CD97_MOUSE	CD97 antigen,Cd97 PE=1 SV=2	Cd97	11	10	2	5	0	0	2	0	818		0.0134474	0.0122249	0.00244499	0.00611247	0	0	0.00244499	0											0.000105937	9.12873e-05	3.18248e-05	5.55279e-05	0	0	3.32152e-05	0
P56389	P56389|CDD_MOUSE	Cytidine deaminase,Cda PE=1 SV=2	Cda	0	0	0	1	1	1	1	0	146		0	0	0	0.00684932	0.00684932	0.00684932	0.00684932	0											0	0	0	6.22216e-05	8.33877e-05	8.71861e-05	9.3048e-05	0
Q8CII2	Q8CII2|CD123_MOUSE	Cell division cycle protein 123 homolog,Cdc123 PE=1 SV=2	Cdc123	5	3	0	4	0	0	0	0	336		0.014881	0.00892857	0	0.0119048	0	0	0	0											0.00011723	6.66723e-05	0	0.000108147	0	0	0	0
Q8R349	Q8R349|CDC16_MOUSE	Cell division cycle protein 16 homolog,Cdc16 PE=1 SV=1	Cdc16	0	4	0	1	0	0	1	0	620		0	0.00645161	0	0.0016129	0	0	0.0016129	0											0	4.81761e-05	0	1.46522e-05	0	0	2.19113e-05	0
Q9JJ66	Q9JJ66|CDC20_MOUSE	Cell division cycle protein 20 homolog OS=Mus musculus OX=10090 GN=Cdc20 PE=1 SV=2	Cdc20	0	1	0	0	0	0	0	0	499		0	0.00200401	0	0	0	0	0	0											0	1.49645e-05	0	0	0	0	0	0
Q8BGZ4	Q8BGZ4|CDC23_MOUSE	Cell division cycle protein 23 homolog,Cdc23 PE=1 SV=2	Cdc23	8	8	0	0	0	1	0	0	597		0.0134003	0.0134003	0	0	0	0.00167504	0	0											0.000105566	0.000100064	0	0	0	2.13219e-05	0	0
Q99JP4	Q99JP4|CDC26_MOUSE	Anaphase-promoting complex subunit CDC26 OS=Mus musculus OX=10090 GN=Cdc26 PE=1 SV=1	Cdc26	1	0	0	0	0	0	0	0	85		0.0117647	0	0	0	0	0	0	0											9.26804e-05	0	0	0	0	0	0	0
A2A6Q5	A2A6Q5|CDC27_MOUSE	Cell division cycle protein 27 homolog OS=Mus musculus OX=10090 GN=Cdc27 PE=1 SV=1	Cdc27	0	3	0	0	0	0	0	0	825		0	0.00363636	0	0	0	0	0	0											0	2.71538e-05	0	0	0	0	0	0
Q8CFI2	Q8CFI2|UB2R1_MOUSE	Ubiquitin-conjugating enzyme E2 R1,Cdc34 PE=1 SV=1	Cdc34	2	0	1	0	0	0	0	0	235		0.00851064	0	0.00425532	0	0	0	0	0											6.70454e-05	0	5.53886e-05	0	0	0	0	0
Q61081	Q61081|CDC37_MOUSE	Hsp90 co-chaperone Cdc37,Cdc37 PE=1 SV=1	Cdc37	17	24	13	25	5	7	5	1	379		0.0448549	0.0633245	0.0343008	0.0659631	0.0131926	0.0184697	0.0131926	0.00263852											0.000353359	0.000472863	0.00044647	0.000599232	0.000160615	0.000235103	0.000179222	3.40031e-05
Q9DC48	Q9DC48|PRP17_MOUSE	Pre-mRNA-processing factor 17,Cdc40 PE=2 SV=1	Cdc40	3	4	0	3	1	0	0	0	579		0.00518135	0.00690846	0	0.00518135	0.00172712	0	0	0											4.08178e-05	5.15876e-05	0	4.70692e-05	2.10269e-05	0	0	0
P60766	P60766|CDC42_MOUSE	Cell division control protein 42 homolog,Cdc42 PE=1 SV=2	Cdc42	6	11	10	17	24	12	5	9	191		0.0314136	0.0575916	0.052356	0.0890052	0.125654	0.0628272	0.026178	0.0471204											0.000247471	0.000430054	0.000681483	0.000808556	0.00152979	0.000799739	0.000355629	0.00060725
Q7TT50	Q7TT50|MRCKB_MOUSE	Serine/threonine-protein kinase MRCK beta,Cdc42bpb PE=1 SV=2	Cdc42bpb	0	0	0	0	2	0	0	0	1713		0	0	0	0	0.00116754	0	0	0											0	0	0	0	1.42144e-05	0	0	0
Q80UW5	Q80UW5|MRCKG_MOUSE	Serine/threonine-protein kinase MRCK gamma OS=Mus musculus OX=10090 GN=Cdc42bpg PE=1 SV=2	Cdc42bpg	0	1	0	0	0	0	0	0	1551		0	0.000644745	0	0	0	0	0	0											0	4.81451e-06	0	0	0	0	0	0
Q91W92	Q91W92|BORG5_MOUSE	Cdc42 effector protein 1,Cdc42ep1 PE=1 SV=1	Cdc42ep1	0	0	0	0	6	4	1	1	409		0	0	0	0	0.0146699	0.00977995	0.00244499	0.00244499											0	0	0	0	0.000178601	0.000124491	3.32152e-05	3.1509e-05
Q9Z0X0	Q9Z0X0|BORG3_MOUSE	Cdc42 effector protein 5,Cdc42ep5 PE=1 SV=2	Cdc42ep5	0	0	0	1	0	0	0	0	150		0	0	0	0.00666667	0	0	0	0											0	0	0	6.05624e-05	0	0	0	0
Q8BHL7	Q8BHL7|C42S1_MOUSE	CDC42 small effector protein 1 OS=Mus musculus OX=10090 GN=Cdc42se1 PE=1 SV=1	Cdc42se1	0	1	0	0	0	0	0	0	80		0	0.0125	0	0	0	0	0	0											0	9.33413e-05	0	0	0	0	0	0
Q8BGH7	Q8BGH7|C42S2_MOUSE	CDC42 small effector protein 2 OS=Mus musculus OX=10090 GN=Cdc42se2 PE=1 SV=1	Cdc42se2	0	1	0	0	0	0	0	0	84		0	0.0119048	0	0	0	0	0	0											0	8.88964e-05	0	0	0	0	0	0
Q9Z1X9	Q9Z1X9|CDC45_MOUSE	Cell division control protein 45 homolog OS=Mus musculus OX=10090 GN=Cdc45 PE=1 SV=2	Cdc45	1	0	0	0	0	0	0	0	566		0.00176678	0	0	0	0	0	0	0											1.39184e-05	0	0	0	0	0	0	0
Q6A068	Q6A068|CDC5L_MOUSE	Cell division cycle 5-like protein,Cdc5l PE=1 SV=2	Cdc5l	19	22	8	12	4	6	5	6	802		0.0236908	0.0274314	0.00997506	0.0149626	0.00498753	0.0074813	0.00623441	0.0074813											0.000186632	0.000204839	0.000129839	0.000135926	6.07212e-05	9.52307e-05	8.46946e-05	9.64129e-05
O89033	O89033|CDC6_MOUSE	Cell division control protein 6 homolog,Cdc6 PE=1 SV=2	Cdc6	0	0	0	0	0	1	0	0	562		0	0	0	0	0	0.00177936	0	0											0	0	0	0	0	2.26498e-05	0	0
Q8JZM7	Q8JZM7|CDC73_MOUSE	Parafibromin,Cdc73 PE=1 SV=1	Cdc73	2	7	0	2	0	0	0	0	531		0.00376648	0.0131827	0	0.00376648	0	0	0	0											2.96717e-05	9.8439e-05	0	3.4216e-05	0	0	0	0
Q14B71	Q14B71|CDCA2_MOUSE	Cell division cycle-associated protein 2 OS=Mus musculus OX=10090 GN=Cdca2 PE=1 SV=2	Cdca2	1	1	0	0	0	0	0	0	982		0.00101833	0.00101833	0	0	0	0	0	0											8.02223e-06	7.60418e-06	0	0	0	0	0	0
Q99M54	Q99M54|CDCA3_MOUSE	Cell division cycle-associated protein 3,Cdca3 PE=1 SV=2	Cdca3	0	1	0	0	0	0	0	0	266		0	0.0037594	0	0	0	0	0	0											0	2.80726e-05	0	0	0	0	0	0
Q8BHX3	Q8BHX3|BOREA_MOUSE	Borealin OS=Mus musculus OX=10090 GN=Cdca8 PE=1 SV=2	Cdca8	3	0	0	0	0	0	0	0	289		0.0103806	0	0	0	0	0	0	0											8.17768e-05	0	0	0	0	0	0	0
Q9WTR5	Q9WTR5|CAD13_MOUSE	Cadherin-13,Cdh13 PE=1 SV=2	Cdh13	2	2	1	1	5	4	4	9	714		0.00280112	0.00280112	0.00140056	0.00140056	0.0070028	0.00560224	0.00560224	0.012605											2.20668e-05	2.09168e-05	1.82302e-05	1.27232e-05	8.52563e-05	7.13119e-05	7.61065e-05	0.000162444
P33146	P33146|CAD15_MOUSE	Cadherin-15,Cdh15 PE=1 SV=3	Cdh15	0	0	12	9	1	1	2	1	784		0	0	0.0153061	0.0114796	0.00127551	0.00127551	0.00255102	0.00127551											0	0	0.00019923	0.000104285	1.55288e-05	1.62362e-05	3.46556e-05	1.64377e-05
P15116	P15116|CADH2_MOUSE	Cadherin-2,Cdh2 PE=1 SV=2	Cdh2	5	9	2	5	0	0	0	0	906		0.00551876	0.00993377	0.00220751	0.00551876	0	0	0	0											4.34759e-05	7.41785e-05	2.87336e-05	5.01344e-05	0	0	0	0
Q8VDP6	Q8VDP6|CDIPT_MOUSE	CDP-diacylglycerol--inositol 3-phosphatidyltransferase,Cdipt PE=1 SV=1	Cdipt	2	4	0	1	0	0	0	0	213		0.00938967	0.0187793	0	0.00469484	0	0	0	0											7.39703e-05	0.000140231	0	4.26496e-05	0	0	0	0
P11440	P11440|CDK1_MOUSE	Cyclin-dependent kinase 1,Cdk1 PE=1 SV=3	Cdk1	25	34	13	17	0	0	0	0	297		0.0841751	0.114478	0.043771	0.0572391	0	0	0	0											0.000663117	0.000854842	0.000569738	0.00051998	0	0	0	0
P24788	P24788|CD11B_MOUSE	Cyclin-dependent kinase 11B,Cdk11b PE=1 SV=2	Cdk11b	6	6	1	4	0	0	1	1	784		0.00765306	0.00765306	0.00127551	0.00510204	0	0	0.00127551	0.00127551											6.02895e-05	5.71477e-05	1.66025e-05	4.63488e-05	0	0	1.73278e-05	1.64377e-05
P97377	P97377|CDK2_MOUSE	Cyclin-dependent kinase 2,Cdk2 PE=1 SV=2	Cdk2	9	5	5	6	0	0	0	0	346		0.0260116	0.0144509	0.0144509	0.017341	0	0	0	0											0.000204915	0.000107909	0.000188097	0.000157532	0	0	0	0
P30285	P30285|CDK4_MOUSE	Cyclin-dependent kinase 4,Cdk4 PE=1 SV=1	Cdk4	5	6	5	6	1	2	0	0	303		0.0165017	0.019802	0.0165017	0.019802	0.00330033	0.00660066	0	0											0.000129997	0.000147867	0.000214791	0.000179888	4.01802e-05	8.40209e-05	0	0
P49615	P49615|CDK5_MOUSE	Cyclin-dependent-like kinase 5,Cdk5 PE=1 SV=1	Cdk5	0	2	0	0	0	0	0	0	292		0	0.00684932	0	0	0	0	0	0											0	5.11459e-05	0	0	0	0	0	0
Q8K389	Q8K389|CK5P2_MOUSE	CDK5 regulatory subunit-associated protein 2,Cdk5rap2 PE=1 SV=3	Cdk5rap2	0	0	1	0	0	0	0	0	1822		0	0	0.000548847	0	0	0	0	0											0	0	7.14398e-06	0	0	0	0	0
Q99LM2	Q99LM2|CK5P3_MOUSE	CDK5 regulatory subunit-associated protein 3 OS=Mus musculus OX=10090 GN=Cdk5rap3 PE=1 SV=1	Cdk5rap3	3	1	0	0	0	0	2	0	503		0.00596421	0.00198807	0	0	0	0	0.00397614	0											4.69851e-05	1.48455e-05	0	0	0	0	5.4016e-05	0
Q64261	Q64261|CDK6_MOUSE	Cyclin-dependent kinase 6,Cdk6 PE=1 SV=2	Cdk6	17	16	3	2	0	0	0	0	326		0.0521472	0.0490798	0.00920245	0.00613497	0	0	0	0											0.000410807	0.000366493	0.000119782	5.57323e-05	0	0	0	0
Q03147	Q03147|CDK7_MOUSE	Cyclin-dependent kinase 7,Cdk7 PE=1 SV=2	Cdk7	2	5	0	2	0	0	0	0	346		0.00578035	0.0144509	0	0.00578035	0	0	0	0											4.55366e-05	0.000107909	0	5.25108e-05	0	0	0	0
Q99J95	Q99J95|CDK9_MOUSE	Cyclin-dependent kinase 9,Cdk9 PE=1 SV=1	Cdk9	2	4	0	2	0	0	0	0	372		0.00537634	0.0107527	0	0.00537634	0	0	0	0											4.23539e-05	8.02935e-05	0	4.88406e-05	0	0	0	0
Q91WE6	Q91WE6|CDKAL_MOUSE	Threonylcarbamoyladenosine tRNA methylthiotransferase OS=Mus musculus OX=10090 GN=Cdkal1 PE=1 SV=1	Cdkal1	0	2	0	0	0	0	0	0	578		0	0.00346021	0	0	0	0	0	0											0	2.58384e-05	0	0	0	0	0	0
Q9QUK0	Q9QUK0|CDKL2_MOUSE	Cyclin-dependent kinase-like 2,Cdkl2 PE=2 SV=1	Cdkl2	0	0	0	0	0	0	0	1	568		0	0	0	0	0	0	0	0.00176056											0	0	0	0	0	0	0	2.26887e-05
Q3UTQ8	Q3UTQ8|CDKL5_MOUSE	Cyclin-dependent kinase-like 5,Cdkl5 PE=1 SV=1	Cdkl5	0	0	0	0	2	1	0	0	938		0	0	0	0	0.0021322	0.0010661	0	0											0	0	0	0	2.59586e-05	1.35705e-05	0	0
P39689	P39689|CDN1A_MOUSE	Cyclin-dependent kinase inhibitor 1,Cdkn1a PE=1 SV=4	Cdkn1a	0	1	1	1	0	0	0	0	159		0	0.00628931	0.00628931	0.00628931	0	0	0	0											0	4.69642e-05	8.18637e-05	5.71343e-05	0	0	0	0
P46414	P46414|CDN1B_MOUSE	Cyclin-dependent kinase inhibitor 1B,Cdkn1b PE=1 SV=2	Cdkn1b	0	0	0	0	1	1	0	1	197		0	0	0	0	0.00507614	0.00507614	0	0.00507614											0	0	0	0	6.18e-05	6.46151e-05	0	6.54172e-05
Q8BI72	Q8BI72|CARF_MOUSE	CDKN2A-interacting protein,Cdkn2aip PE=1 SV=1	Cdkn2aip	3	2	0	0	3	1	4	2	563		0.0053286	0.0035524	0	0	0.0053286	0.0017762	0.0071048	0.0035524											4.19778e-05	2.65268e-05	0	0	6.48735e-05	2.26095e-05	9.65187e-05	4.57804e-05
Q9D211	Q9D211|C2AIL_MOUSE	CDKN2AIP N-terminal-like protein OS=Mus musculus OX=10090 GN=Cdkn2aipnl PE=3 SV=1	Cdkn2aipnl	4	2	0	0	0	0	0	0	116		0.0344828	0.0172414	0	0	0	0	0	0											0.000271649	0.000128747	0	0	0	0	0	0
P55271	P55271|CDN2B_MOUSE	Cyclin-dependent kinase 4 inhibitor B OS=Mus musculus OX=10090 GN=Cdkn2b PE=1 SV=1	Cdkn2b	1	0	0	0	0	0	0	0	130		0.00769231	0	0	0	0	0	0	0											6.05987e-05	0	0	0	0	0	0	0
Q32MD9	Q32MD9|CDON_MOUSE	Cell adhesion molecule-related/down-regulated by oncogenes,Cdon PE=1 SV=2	Cdon	0	0	2	15	0	0	0	0	1250		0	0	0.0016	0.012	0	0	0	0											0	0	2.08261e-05	0.000109012	0	0	0	0
Q4VAA2	Q4VAA2|CDV3_MOUSE	Protein CDV3,Cdv3 PE=1 SV=2	Cdv3	10	9	11	10	0	1	0	1	281		0.0355872	0.0320285	0.0391459	0.0355872	0	0.00355872	0	0.00355872											0.00028035	0.000239166	0.000509536	0.000323287	0	4.52995e-05	0	4.58619e-05
P28033	P28033|CEBPB_MOUSE	CCAAT/enhancer-binding protein beta,Cebpb PE=1 SV=1	Cebpb	0	0	0	0	1	1	0	0	296		0	0	0	0	0.00337838	0.00337838	0	0											0	0	0	0	4.11304e-05	4.3004e-05	0	0
Q00322	Q00322|CEBPD_MOUSE	CCAAT/enhancer-binding protein delta,Cebpd PE=1 SV=2	Cebpd	0	0	0	0	2	2	0	0	268		0	0	0	0	0.00746269	0.00746269	0	0											0	0	0	0	9.08552e-05	9.49938e-05	0	0
P53569	P53569|CEBPZ_MOUSE	CCAAT/enhancer-binding protein zeta,Cebpz PE=1 SV=2	Cebpz	13	13	0	1	0	0	0	0	1052		0.0123574	0.0123574	0	0.00095057	0	0	0	0											9.73496e-05	9.22765e-05	0	8.63532e-06	0	0	0	0
E9Q2Z1	E9Q2Z1|CECR2_MOUSE	Cat eye syndrome critical region protein 2 homolog OS=Mus musculus OX=10090 GN=Cecr2 PE=1 SV=1	Cecr2	0	1	0	0	0	0	0	0	1453		0	0.000688231	0	0	0	0	0	0											0	5.13923e-06	0	0	0	0	0	0
P28659	P28659|CELF1_MOUSE	CUGBP Elav-like family member 1,Celf1 PE=1 SV=2	Celf1	7	14	7	13	7	1	0	0	486		0.0144033	0.0288066	0.0144033	0.026749	0.0144033	0.00205761	0	0											0.000113467	0.000215107	0.000187478	0.000242997	0.000175354	2.61917e-05	0	0
Q9Z0H4	Q9Z0H4|CELF2_MOUSE	CUGBP Elav-like family member 2,Celf2 PE=1 SV=1	Celf2	12	15	8	13	5	6	4	6	508		0.023622	0.0295276	0.015748	0.0255906	0.00984252	0.011811	0.00787402	0.011811											0.000186091	0.000220491	0.000204982	0.000232474	0.000119829	0.000150345	0.000106969	0.000152211
P49452	P49452|CENPC_MOUSE	Centromere protein C,Cenpc PE=1 SV=2	Cenpc	0	0	0	0	1	0	0	0	906		0	0	0	0	0.00110375	0	0	0											0	0	0	0	1.34378e-05	0	0	0
Q6RT24	Q6RT24|CENPE_MOUSE	Centromere-associated protein E,Cenpe PE=1 SV=1	Cenpe	0	1	1	1	1	1	0	1	2474		0	0.000404204	0.000404204	0.000404204	0.000404204	0.000404204	0	0.000404204											0	3.01831e-06	5.26125e-06	3.67193e-06	4.92102e-06	5.14518e-06	0	5.20905e-06
Q9CXS4	Q9CXS4|CENPV_MOUSE	Centromere protein V,Cenpv PE=1 SV=2	Cenpv	4	3	2	4	7	8	12	11	252		0.015873	0.0119048	0.00793651	0.015873	0.0277778	0.031746	0.047619	0.0436508											0.000125045	8.88964e-05	0.000103304	0.000144196	0.000338183	0.000404101	0.000646905	0.000562536
Q80V31	Q80V31|CE104_MOUSE	Centrosomal protein of 104 kDa,Cep104 PE=1 SV=1	Cep104	0	0	1	2	3	2	0	0	926		0	0	0.00107991	0.00215983	0.00323974	0.00215983	0	0											0	0	1.40565e-05	1.96206e-05	3.94426e-05	2.74928e-05	0	0
Q7TSG1	Q7TSG1|CE120_MOUSE	Centrosomal protein of 120 kDa OS=Mus musculus OX=10090 GN=Cep120 PE=1 SV=1	Cep120	0	0	0	0	0	0	1	0	988		0	0	0	0	0	0	0.00101215	0											0	0	0	0	0	0	1.375e-05	0
A2AUM9	A2AUM9|CE152_MOUSE	Centrosomal protein of 152 kDa,Cep152 PE=1 SV=1	Cep152	0	0	0	0	0	1	1	0	1736		0	0	0	0	0	0.000576037	0.000576037	0											0	0	0	0	0	7.33247e-06	7.82547e-06	0
Q6A065	Q6A065|CE170_MOUSE	Centrosomal protein of 170 kDa,Cep170 PE=1 SV=2	Cep170	4	6	2	5	0	0	0	0	1588		0.00251889	0.00377834	0.00125945	0.00314861	0	0	0	0											1.98434e-05	2.8214e-05	1.63934e-05	2.86032e-05	0	0	0	0
Q8BQ48	Q8BQ48|CE295_MOUSE	Centrosomal protein of 295 kDa,Cep295 PE=1 SV=3	Cep295	0	0	1	0	0	0	0	0	2412		0	0	0.000414594	0	0	0	0	0											0	0	5.39649e-06	0	0	0	0	0
E9Q309	E9Q309|CE350_MOUSE	Centrosome-associated protein 350,Cep350 PE=1 SV=1	Cep350	0	0	0	0	1	0	0	0	3095		0	0	0	0	0.000323102	0	0	0											0	0	0	0	3.93364e-06	0	0	0
Q8BT07	Q8BT07|CEP55_MOUSE	Centrosomal protein of 55 kDa OS=Mus musculus OX=10090 GN=Cep55 PE=1 SV=2	Cep55	5	9	0	0	0	0	0	0	462		0.0108225	0.0194805	0	0	0	0	0	0											8.52579e-05	0.000145467	0	0	0	0	0	0
Q8BGS7	Q8BGS7|CEPT1_MOUSE	Choline/ethanolaminephosphotransferase 1,Cept1 PE=1 SV=1	Cept1	1	0	2	0	1	4	3	3	416		0.00240385	0	0.00480769	0	0.00240385	0.00961538	0.00721154	0.00721154											1.89371e-05	0	6.25785e-05	0	2.92659e-05	0.000122396	9.79688e-05	9.29365e-05
Q924Z4	Q924Z4|CERS2_MOUSE	Ceramide synthase 2,Cers2 PE=1 SV=1	Cers2	3	7	0	1	1	0	0	1	380		0.00789474	0.0184211	0	0.00263158	0.00263158	0	0	0.00263158											6.21934e-05	0.000137556	0	2.39062e-05	3.20384e-05	0	0	3.39137e-05
Q9EQG9	Q9EQG9|CERT_MOUSE	Ceramide transfer protein,Cert PE=1 SV=1	Cert	0	1	0	1	0	0	0	0	624		0	0.00160256	0	0.00160256	0	0	0	0											0	1.19668e-05	0	1.45583e-05	0	0	0	0
Q8VCC2	Q8VCC2|EST1_MOUSE	Liver carboxylesterase 1,Ces1 PE=1 SV=1	Ces1	3	3	0	2	0	0	6	10	565		0.00530973	0.00530973	0	0.00353982	0	0	0.0106195	0.0176991											4.18292e-05	3.96494e-05	0	3.2157e-05	0	0	0.000144266	0.000228092
P23953	P23953|EST1C_MOUSE	Carboxylesterase 1C,Ces1c PE=1 SV=4	Ces1c	4	1	3	0	1	1	1	1	554		0.00722022	0.00180505	0.00541516	0	0.00180505	0.00180505	0.00180505	0.00180505											5.68797e-05	1.34789e-05	7.04855e-05	0	2.19758e-05	2.29768e-05	2.45217e-05	2.32621e-05
Q8VCT4	Q8VCT4|CES1D_MOUSE	Carboxylesterase 1D,Ces1d PE=1 SV=1	Ces1d	0	0	3	0	1	1	1	1	565		0	0	0.00530973	0	0.00176991	0.00176991	0.00176991	0.00176991											0	0	6.91133e-05	0	2.1548e-05	2.25295e-05	2.40443e-05	2.28092e-05
Q91WU0	Q91WU0|CES1F_MOUSE	Carboxylesterase 1F,Ces1f PE=1 SV=1	Ces1f	3	3	0	2	0	0	6	10	561		0.00534759	0.00534759	0	0.00356506	0	0	0.0106952	0.0178253											4.21274e-05	3.99321e-05	0	3.23863e-05	0	0	0.000145294	0.000229718
Q91WG0	Q91WG0|EST2C_MOUSE	Acylcarnitine hydrolase,Ces2c PE=1 SV=1	Ces2c	0	0	0	2	0	0	0	0	561		0	0	0	0.00356506	0	0	0	0											0	0	0	3.23863e-05	0	0	0	0
Q9R1K9	Q9R1K9|CETN2_MOUSE	Centrin-2,Cetn2 PE=1 SV=1	Cetn2	4	4	2	3	1	1	0	0	172		0.0232558	0.0232558	0.0116279	0.0174419	0.00581395	0.00581395	0	0											0.000183205	0.000173658	0.000151353	0.000158448	7.07826e-05	7.40068e-05	0	0
O35648	O35648|CETN3_MOUSE	Centrin-3 OS=Mus musculus OX=10090 GN=Cetn3 PE=1 SV=1	Cetn3	0	1	0	0	0	0	0	0	167		0	0.00598802	0	0	0	0	0	0											0	4.47144e-05	0	0	0	0	0	0
Q8BTU1	Q8BTU1|CFA20_MOUSE	Cilia- and flagella-associated protein 20,Cfap20 PE=1 SV=1	Cfap20	0	0	0	0	0	2	0	0	193		0	0	0	0	0	0.0103627	0	0											0	0	0	0	0	0.000131909	0	0
A9Q751	A9Q751|PCDP1_MOUSE	Cilia- and flagella-associated protein 221,Cfap221 PE=1 SV=1	Cfap221	0	0	0	0	1	0	0	0	836		0	0	0	0	0.00119617	0	0	0											0	0	0	0	1.45629e-05	0	0	0
E9Q7R9	E9Q7R9|CFA43_MOUSE	Cilia- and flagella-associated protein 43,Cfap43 PE=1 SV=1	Cfap43	0	0	0	1	0	0	0	0	1682		0	0	0	0.00059453	0	0	0	0											0	0	0	5.40093e-06	0	0	0	0
Q3UY96	Q3UY96|CFA74_MOUSE	Cilia- and flagella-associated protein 74,Cfap74 PE=2 SV=3	Cfap74	0	1	2	0	2	2	0	0	1578		0	0.000633714	0.00126743	0	0.00126743	0.00126743	0	0											0	4.73213e-06	1.64972e-05	0	1.54304e-05	1.61333e-05	0	0
P04186	P04186|CFAB_MOUSE	Complement factor B,Cfb PE=1 SV=2	Cfb	5	5	12	4	11	16	8	4	761		0.0065703	0.0065703	0.0157687	0.00525624	0.0144547	0.021025	0.0105125	0.00525624											5.17597e-05	4.90624e-05	0.000205251	4.77496e-05	0.00017598	0.00026763	0.000142812	6.77382e-05
O88271	O88271|CFDP1_MOUSE	Craniofacial development protein 1,Cfdp1 PE=1 SV=1	Cfdp1	6	7	4	4	3	1	6	3	295		0.020339	0.0237288	0.0135593	0.0135593	0.0101695	0.00338983	0.020339	0.0101695											0.000160227	0.00017719	0.000176493	0.000123178	0.00012381	4.31497e-05	0.000276305	0.000131056
P06909	P06909|CFAH_MOUSE	Complement factor H,Cfh PE=1 SV=2	Cfh	0	0	1	0	0	0	0	0	1234		0	0	0.000810373	0	0	0	0	0											0	0	1.05481e-05	0	0	0	0	0
P18760	P18760|COF1_MOUSE	Cofilin-1,Cfl1 PE=1 SV=3	Cfl1	69	81	49	67	48	29	27	25	166		0.415663	0.487952	0.295181	0.403614	0.289157	0.174699	0.162651	0.150602											0.00327452	0.00364368	0.00384217	0.00366658	0.00352037	0.00222377	0.00220961	0.00194084
P45591	P45591|COF2_MOUSE	Cofilin-2,Cfl2 PE=1 SV=1	Cfl2	22	27	22	30	12	16	9	7	166		0.13253	0.162651	0.13253	0.180723	0.0722892	0.0963855	0.0542169	0.0421687											0.00104405	0.00121456	0.00172506	0.00164175	0.000880092	0.00122691	0.000736537	0.000543436
Q8BHG9	Q8BHG9|CGBP1_MOUSE	CGG triplet repeat-binding protein 1,Cggbp1 PE=1 SV=1	Cggbp1	0	0	0	0	0	0	1	0	167		0	0	0	0	0	0	0.00598802	0											0	0	0	0	0	0	8.13474e-05	0
Q9QWF0	Q9QWF0|CAF1A_MOUSE	Chromatin assembly factor 1 subunit A OS=Mus musculus OX=10090 GN=Chaf1a PE=1 SV=1	Chaf1a	0	1	0	0	0	0	0	0	911		0	0.00109769	0	0	0	0	0	0											0	8.19682e-06	0	0	0	0	0	0
Q9D0N7	Q9D0N7|CAF1B_MOUSE	Chromatin assembly factor 1 subunit B,Chaf1b PE=1 SV=1	Chaf1b	1	4	1	1	0	0	0	0	572		0.00174825	0.00699301	0.00174825	0.00174825	0	0	0	0											1.37724e-05	5.22189e-05	2.27558e-05	1.58817e-05	0	0	0	0
Q8K327	Q8K327|CHAP1_MOUSE	Chromosome alignment-maintaining phosphoprotein 1,Champ1 PE=1 SV=1	Champ1	2	2	2	3	3	1	0	0	802		0.00249377	0.00249377	0.00249377	0.00374065	0.00374065	0.00124688	0	0											1.96455e-05	1.86217e-05	3.24597e-05	3.39814e-05	4.55409e-05	1.58718e-05	0	0
Q9CQA6	Q9CQA6|CHCH1_MOUSE	Coiled-coil-helix-coiled-coil-helix domain-containing protein 1,Chchd1 PE=1 SV=1	Chchd1	4	1	1	1	0	0	0	0	118		0.0338983	0.00847458	0.00847458	0.00847458	0	0	0	0											0.000267045	6.32822e-05	0.000110308	7.69861e-05	0	0	0	0
Q9D1L0	Q9D1L0|CHCH2_MOUSE	Coiled-coil-helix-coiled-coil-helix domain-containing protein 2,Chchd2 PE=2 SV=1	Chchd2	6	4	0	1	0	0	4	3	153		0.0392157	0.0261438	0	0.00653595	0	0	0.0261438	0.0196078											0.000308935	0.000195224	0	5.93749e-05	0	0	0.000355164	0.00025269
Q9CRB9	Q9CRB9|MIC19_MOUSE	MICOS complex subunit Mic19,Chchd3 PE=1 SV=1	Chchd3	7	8	9	9	6	6	2	2	227		0.030837	0.0352423	0.0396476	0.0396476	0.0264317	0.0264317	0.00881057	0.00881057											0.000242929	0.000263165	0.000516066	0.000360173	0.000321796	0.000336454	0.000119692	0.000113544
Q8VEA4	Q8VEA4|MIA40_MOUSE	Mitochondrial intermembrane space import and assembly protein 40 OS=Mus musculus OX=10090 GN=Chchd4 PE=1 SV=1	Chchd4	0	3	0	0	0	0	0	0	139		0	0.0215827	0	0	0	0	0	0											0	0.000161165	0	0	0	0	0	0
Q9CQP3	Q9CQP3|CHCH5_MOUSE	Coiled-coil-helix-coiled-coil-helix domain-containing protein 5 OS=Mus musculus OX=10090 GN=Chchd5 PE=1 SV=1	Chchd5	2	0	0	0	0	0	0	0	110		0.0181818	0	0	0	0	0	0	0											0.000143233	0	0	0	0	0	0	0
Q91VN4	Q91VN4|MIC25_MOUSE	MICOS complex subunit Mic25,Chchd6 PE=1 SV=2	Chchd6	0	3	0	3	0	2	1	2	273		0	0.010989	0	0.010989	0	0.00732601	0.003663	0.00732601											0	8.20582e-05	0	9.98281e-05	0	9.3254e-05	4.97619e-05	9.44117e-05
P40201	P40201|CHD1_MOUSE	Chromodomain-helicase-DNA-binding protein 1,Chd1 PE=1 SV=3	Chd1	0	5	0	0	0	0	0	0	1711		0	0.00292227	0	0	0	0	0	0											0	2.18214e-05	0	0	0	0	0	0
Q6PDQ2	Q6PDQ2|CHD4_MOUSE	Chromodomain-helicase-DNA-binding protein 4,Chd4 PE=1 SV=1	Chd4	40	47	25	31	22	22	12	11	1915		0.0208877	0.0245431	0.0130548	0.016188	0.0114883	0.0114883	0.00626632	0.00574413											0.00016455	0.000183271	0.000169926	0.000147058	0.000139865	0.000146236	8.5128e-05	7.40256e-05
A2A8L1	A2A8L1|CHD5_MOUSE	Chromodomain-helicase-DNA-binding protein 5,Chd5 PE=1 SV=1	Chd5	13	22	4	10	4	5	0	0	1946		0.00668037	0.0113052	0.0020555	0.00513875	0.0020555	0.00256937	0	0											5.26268e-05	8.44196e-05	2.6755e-05	4.66822e-05	2.50249e-05	3.2706e-05	0	0
A3KFM7	A3KFM7|CHD6_MOUSE	Chromodomain-helicase-DNA-binding protein 6 OS=Mus musculus OX=10090 GN=Chd6 PE=1 SV=1	Chd6	2	2	0	0	0	0	0	0	2711		0.000737735	0.000737735	0	0	0	0	0	0											5.81175e-06	5.50889e-06	0	0	0	0	0	0
A2AJK6	A2AJK6|CHD7_MOUSE	Chromodomain-helicase-DNA-binding protein 7,Chd7 PE=1 SV=1	Chd7	2	2	0	0	0	0	0	0	2986		0.000669792	0.000669792	0	0	0	0	0	0											5.27651e-06	5.00154e-06	0	0	0	0	0	0
Q09XV5	Q09XV5|CHD8_MOUSE	Chromodomain-helicase-DNA-binding protein 8,Chd8 PE=1 SV=1	Chd8	2	2	0	0	0	0	0	0	2582		0.000774593	0.000774593	0	0	0	0	0	0											6.10212e-06	5.78412e-06	0	0	0	0	0	0
Q8BYH8	Q8BYH8|CHD9_MOUSE	Chromodomain-helicase-DNA-binding protein 9 OS=Mus musculus OX=10090 GN=Chd9 PE=1 SV=2	Chd9	2	2	0	0	0	0	0	0	2885		0.000693241	0.000693241	0	0	0	0	0	0											5.46124e-06	5.17664e-06	0	0	0	0	0	0
O35280	O35280|CHK1_MOUSE	Serine/threonine-protein kinase Chk1,Chek1 PE=1 SV=2	Chek1	2	2	0	1	0	0	0	0	476		0.00420168	0.00420168	0	0.00210084	0	0	0	0											3.31001e-05	3.13752e-05	0	1.90848e-05	0	0	0	0
Q8CGZ0	Q8CGZ0|CHERP_MOUSE	Calcium homeostasis endoplasmic reticulum protein,Cherp PE=1 SV=1	Cherp	12	10	1	3	3	1	0	1	936		0.0128205	0.0106838	0.00106838	0.00320513	0.00320513	0.00106838	0	0.00106838											0.000100998	7.97788e-05	1.39063e-05	2.91165e-05	3.90212e-05	1.35995e-05	0	1.37684e-05
Q922Q9	Q922Q9|CHID1_MOUSE	Chitinase domain-containing protein 1,Chid1 PE=1 SV=1	Chid1	0	1	0	0	3	2	0	0	393		0	0.00254453	0	0	0.00763359	0.00508906	0	0											0	1.90008e-05	0	0	9.29359e-05	6.47795e-05	0	0
O54804	O54804|CHKA_MOUSE	Choline kinase alpha OS=Mus musculus OX=10090 GN=Chka PE=1 SV=3	Chka	0	1	0	0	0	0	0	0	453		0	0.00220751	0	0	0	0	0	0											0	1.64841e-05	0	0	0	0	0	0
O55229	O55229|CHKB_MOUSE	Choline/ethanolamine kinase,Chkb PE=1 SV=3	Chkb	0	0	0	0	5	0	1	0	394		0	0	0	0	0.0126904	0	0.00253807	0											0	0	0	0	0.0001545	0	3.44797e-05	0
Q921W0	Q921W0|CHM1A_MOUSE	Charged multivesicular body protein 1a,Chmp1a PE=1 SV=1	Chmp1a	2	5	0	3	0	1	0	1	196		0.0102041	0.0255102	0	0.0153061	0	0.00510204	0	0.00510204											8.0386e-05	0.000190492	0	0.000139046	0	6.49448e-05	0	6.5751e-05
Q9CQD4	Q9CQD4|CH1B2_MOUSE	Charged multivesicular body protein 1b-2,Chmp1b2 PE=2 SV=2	Chmp1b2	0	1	0	1	0	1	0	0	199		0	0.00502513	0	0.00502513	0	0.00502513	0	0											0	3.75241e-05	0	4.56501e-05	0	6.39657e-05	0	0
Q9DB34	Q9DB34|CHM2A_MOUSE	Charged multivesicular body protein 2a,Chmp2a PE=1 SV=1	Chmp2a	1	0	0	4	2	1	0	0	222		0.0045045	0	0	0.018018	0.00900901	0.0045045	0	0											3.54857e-05	0	0	0.000163682	0.000109681	5.73386e-05	0	0
Q9CQ10	Q9CQ10|CHMP3_MOUSE	Charged multivesicular body protein 3,Chmp3 PE=1 SV=3	Chmp3	0	3	0	1	1	2	2	0	224		0	0.0133929	0	0.00446429	0.00446429	0.00892857	0.00892857	0											0	0.000100008	0	4.05552e-05	5.43509e-05	0.000113653	0.000121295	0
Q9D8B3	Q9D8B3|CHM4B_MOUSE	Charged multivesicular body protein 4b,Chmp4b PE=1 SV=2	Chmp4b	5	4	2	3	4	3	5	3	224		0.0223214	0.0178571	0.00892857	0.0133929	0.0178571	0.0133929	0.0223214	0.0133929											0.000175844	0.000133345	0.000116217	0.000121666	0.000217404	0.00017048	0.000303237	0.000172596
Q9D7S9	Q9D7S9|CHMP5_MOUSE	Charged multivesicular body protein 5,Chmp5 PE=1 SV=1	Chmp5	1	3	5	5	5	3	3	1	219		0.00456621	0.0136986	0.0228311	0.0228311	0.0228311	0.0136986	0.0136986	0.00456621											3.59718e-05	0.000102292	0.000297176	0.000207405	0.000277959	0.000174372	0.000186096	5.88456e-05
P0C0A3	P0C0A3|CHMP6_MOUSE	Charged multivesicular body protein 6,Chmp6 PE=1 SV=2	Chmp6	4	3	0	1	2	0	1	1	200		0.02	0.015	0	0.005	0.01	0	0.005	0.005											0.000157557	0.00011201	0	4.54218e-05	0.000121746	0	6.79251e-05	6.4436e-05
Q9CXM0	Q9CXM0|CHODL_MOUSE	Chondrolectin,Chodl PE=1 SV=3	Chodl	0	0	0	0	0	2	0	2	273		0	0	0	0	0	0.00732601	0	0.00732601											0	0	0	0	0	9.3254e-05	0	9.44117e-05
Q9D1P4	Q9D1P4|CHRD1_MOUSE	Cysteine and histidine-rich domain-containing protein 1,Chordc1 PE=1 SV=1	Chordc1	8	10	8	15	2	1	0	2	331		0.0241692	0.0302115	0.0241692	0.0453172	0.0060423	0.00302115	0	0.0060423											0.000190401	0.000225598	0.000314594	0.000411678	7.35625e-05	3.84567e-05	0	7.78682e-05
P61022	P61022|CHP1_MOUSE	Calcineurin B homologous protein 1,Chp1 PE=1 SV=2	Chp1	4	5	5	6	9	3	0	3	195		0.0205128	0.025641	0.025641	0.0307692	0.0461538	0.0153846	0	0.0153846											0.000161597	0.000191469	0.000333752	0.000279519	0.000561905	0.000195833	0	0.000198265
Q8C025	Q8C025|CHPT1_MOUSE	Cholinephosphotransferase 1,Chpt1 PE=1 SV=1	Chpt1	0	0	0	0	0	0	1	2	398		0	0	0	0	0	0	0.00251256	0.00502513											0	0	0	0	0	0	3.41332e-05	6.47598e-05
Q9JKP8	Q9JKP8|CHRC1_MOUSE	Chromatin accessibility complex protein 1,Chrac1 PE=1 SV=1	Chrac1	0	2	4	3	0	0	1	0	129		0	0.0155039	0.0310078	0.0232558	0	0	0.00775194	0											0	0.000115772	0.000403607	0.000211264	0	0	0.00010531	0
Q9ERZ3	Q9ERZ3|ACM3_MOUSE	Muscarinic acetylcholine receptor M3,Chrm3 PE=1 SV=1	Chrm3	0	0	0	0	0	1	0	0	589		0	0	0	0	0	0.00169779	0	0											0	0	0	0	0	2.16115e-05	0	0
P04756	P04756|ACHA_MOUSE	Acetylcholine receptor subunit alpha,Chrna1 PE=1 SV=1	Chrna1	0	0	0	1	0	0	0	0	457		0	0	0	0.00218818	0	0	0	0											0	0	0	1.98783e-05	0	0	0	0
Q9EQC0	Q9EQC0|CHST1_MOUSE	Carbohydrate sulfotransferase 1,Chst1 PE=2 SV=1	Chst1	0	0	0	1	0	0	0	0	411		0	0	0	0.00243309	0	0	0	0											0	0	0	2.21031e-05	0	0	0	0
Q9R1I1	Q9R1I1|CHST4_MOUSE	Carbohydrate sulfotransferase 4,Chst4 PE=2 SV=1	Chst4	0	0	0	0	0	1	0	0	388		0	0	0	0	0	0.00257732	0	0											0	0	0	0	0	3.28071e-05	0	0
Q8BIW9	Q8BIW9|CTF18_MOUSE	Chromosome transmission fidelity protein 18 homolog OS=Mus musculus OX=10090 GN=Chtf18 PE=1 SV=2	Chtf18	6	7	0	0	0	0	0	0	969		0.00619195	0.00722394	0	0	0	0	0	0											4.87791e-05	5.39433e-05	0	0	0	0	0	0
Q9CY57	Q9CY57|CHTOP_MOUSE	Chromatin target of PRMT1 protein,Chtop PE=1 SV=2	Chtop	6	9	3	5	4	6	0	1	249		0.0240964	0.0361446	0.0120482	0.0200803	0.0160643	0.0240964	0	0.00401606											0.000189827	0.000269902	0.000156823	0.000182417	0.000195576	0.000306727	0	5.17558e-05
Q99KN2	Q99KN2|CIAO1_MOUSE	Probable cytosolic iron-sulfur protein assembly protein CIAO1,Ciao1 PE=1 SV=1	Ciao1	5	6	2	3	0	0	0	0	339		0.0147493	0.0176991	0.00589971	0.00884956	0	0	0	0											0.000116192	0.000132165	7.67925e-05	8.03926e-05	0	0	0	0
Q8WTY4	Q8WTY4|CPIN1_MOUSE	Anamorsin,Ciapin1 PE=1 SV=1	Ciapin1	8	4	2	2	0	0	0	0	309		0.02589	0.012945	0.00647249	0.00647249	0	0	0	0											0.000203957	9.66641e-05	8.42481e-05	5.87985e-05	0	0	0	0
Q8BWY9	Q8BWY9|CIP2A_MOUSE	Protein CIP2A,Cip2a PE=1 SV=3	Cip2a	4	8	0	1	0	0	0	0	907		0.00441014	0.00882029	0	0.00110254	0	0	0	0											3.47424e-05	6.58637e-05	0	1.00158e-05	0	0	0	0
P60824	P60824|CIRBP_MOUSE	Cold-inducible RNA-binding protein,Cirbp PE=1 SV=1	Cirbp	4	2	0	3	5	2	5	1	172		0.0232558	0.0116279	0	0.0174419	0.0290698	0.0116279	0.0290698	0.00581395											0.000183205	8.68291e-05	0	0.000158448	0.000353913	0.000148014	0.000394913	7.49255e-05
Q91WS0	Q91WS0|CISD1_MOUSE	CDGSH iron-sulfur domain-containing protein 1,Cisd1 PE=1 SV=1	Cisd1	1	5	5	5	6	5	0	3	108		0.00925926	0.0462963	0.0462963	0.0462963	0.0555556	0.0462963	0	0.0277778											7.29429e-05	0.000345708	0.000602608	0.000420572	0.000676367	0.000589314	0	0.000357978
Q9CQB5	Q9CQB5|CISD2_MOUSE	CDGSH iron-sulfur domain-containing protein 2,Cisd2 PE=1 SV=1	Cisd2	2	4	1	3	4	1	3	2	135		0.0148148	0.0296296	0.00740741	0.0222222	0.0296296	0.00740741	0.0222222	0.0148148											0.000116709	0.000221253	9.64173e-05	0.000201875	0.000360729	9.42902e-05	0.000301889	0.000190921
P49025	P49025|CTRO_MOUSE	Citron Rho-interacting kinase OS=Mus musculus OX=10090 GN=Cit PE=1 SV=3	Cit	1	4	0	0	0	0	0	0	2055		0.000486618	0.00194647	0	0	0	0	0	0											3.8335e-06	1.45349e-05	0	0	0	0	0	0
Q3V1H1	Q3V1H1|CKAP2_MOUSE	Cytoskeleton-associated protein 2,Ckap2 PE=1 SV=1	Ckap2	0	0	1	4	0	0	0	0	664		0	0	0.00150602	0.0060241	0	0	0	0											0	0	1.96029e-05	5.47251e-05	0	0	0	0
Q8BMK4	Q8BMK4|CKAP4_MOUSE	Cytoskeleton-associated protein 4,Ckap4 PE=1 SV=2	Ckap4	26	33	23	33	10	3	9	12	575		0.0452174	0.0573913	0.04	0.0573913	0.0173913	0.00521739	0.0156522	0.0208696											0.000356215	0.000428558	0.000520653	0.000521363	0.000211732	6.64131e-05	0.000212635	0.00026895
A2AGT5	A2AGT5|CKAP5_MOUSE	Cytoskeleton-associated protein 5,Ckap5 PE=1 SV=1	Ckap5	58	52	9	15	0	1	0	0	2032		0.0285433	0.0255906	0.00442913	0.00738189	0	0.000492126	0	0											0.000224859	0.000191092	5.76511e-05	6.70598e-05	0	6.26436e-06	0	0
Q04447	Q04447|KCRB_MOUSE	Creatine kinase B-type,Ckb PE=1 SV=1	Ckb	11	15	18	26	7	6	8	5	381		0.0288714	0.0393701	0.0472441	0.0682415	0.0183727	0.015748	0.0209974	0.0131234											0.000227444	0.000293988	0.000614945	0.00061993	0.00022368	0.000200459	0.00028525	0.000169123
P07310	P07310|KCRM_MOUSE	Creatine kinase M-type,Ckm PE=1 SV=1	Ckm	23	19	0	0	19	19	12	8	381		0.0603675	0.0498688	0	0	0.0498688	0.0498688	0.0314961	0.0209974											0.000475565	0.000372385	0	0	0.000607132	0.000634788	0.000427874	0.000270597
P30275	P30275|KCRU_MOUSE	Creatine kinase U-type mitochondrial,Ckmt1 PE=1 SV=1	Ckmt1	0	0	2	0	3	2	0	0	418		0	0	0.00478469	0	0.00717703	0.00478469	0	0											0	0	6.22791e-05	0	8.73775e-05	6.09051e-05	0	0
Q6P8J7	Q6P8J7|KCRS_MOUSE	Creatine kinase S-type mitochondrial,Ckmt2 PE=1 SV=1	Ckmt2	11	14	2	0	21	25	15	11	419		0.026253	0.0334129	0.00477327	0	0.0501193	0.0596659	0.0357995	0.026253											0.000206817	0.000249504	6.21305e-05	0	0.000610183	0.000759497	0.000486337	0.000338327
P61025	P61025|CKS1_MOUSE	Cyclin-dependent kinases regulatory subunit 1,Cks1b PE=3 SV=1	Cks1b	3	2	0	2	0	0	0	0	79		0.0379747	0.0253165	0	0.0253165	0	0	0	0											0.000299158	0.000189046	0	0.000229984	0	0	0	0
P56390	P56390|CKS2_MOUSE	Cyclin-dependent kinases regulatory subunit 2,Cks2 PE=1 SV=1	Cks2	4	0	1	4	0	0	0	0	79		0.0506329	0	0.0126582	0.0506329	0	0	0	0											0.000398878	0	0.000164764	0.000459968	0	0	0	0
Q80TV8	Q80TV8|CLAP1_MOUSE	CLIP-associating protein 1,Clasp1 PE=1 SV=2	Clasp1	4	8	1	7	1	0	0	0	1535		0.00260586	0.00521173	0.000651466	0.00456026	0.000651466	0	0	0											2.05286e-05	3.89175e-05	8.47969e-06	4.14271e-05	7.93134e-06	0	0	0
Q8BRT1	Q8BRT1|CLAP2_MOUSE	CLIP-associating protein 2,Clasp2 PE=1 SV=1	Clasp2	2	6	3	3	5	2	4	0	1286		0.00155521	0.00466563	0.00233281	0.00233281	0.00388802	0.00155521	0.00311042	0											1.22517e-05	3.48397e-05	3.03647e-05	2.11921e-05	4.73352e-05	1.97965e-05	4.22551e-05	0
Q9D7Z6	Q9D7Z6|CLCA1_MOUSE	Calcium-activated chloride channel regulator 1 OS=Mus musculus OX=10090 GN=Clca1 PE=1 SV=2	Clca1	1	0	0	0	0	0	0	0	913		0.00109529	0	0	0	0	0	0	0											8.62851e-06	0	0	0	0	0	0	0
Q9WVD4	Q9WVD4|CLCN5_MOUSE	H(+)/Cl(-) exchange transporter 5,Clcn5 PE=1 SV=1	Clcn5	0	2	3	2	0	0	0	0	746		0	0.00268097	0.00402145	0.00268097	0	0	0	0											0	2.00196e-05	5.23445e-05	2.43549e-05	0	0	0	0
Q9Z1Q5	Q9Z1Q5|CLIC1_MOUSE	Chloride intracellular channel protein 1,Clic1 PE=1 SV=3	Clic1	29	36	11	15	4	3	5	5	241		0.120332	0.149378	0.0456432	0.0622407	0.0165975	0.0124481	0.0207469	0.0207469											0.000947955	0.00111545	0.000594106	0.000565417	0.000202068	0.000158454	0.000281847	0.000267369
Q9QYB1	Q9QYB1|CLIC4_MOUSE	Chloride intracellular channel protein 4,Clic4 PE=1 SV=3	Clic4	15	14	8	17	5	4	10	4	253		0.0592885	0.055336	0.0316206	0.0671937	0.0197628	0.0158103	0.0395257	0.0158103											0.000467065	0.00041321	0.000411584	0.000610412	0.000240605	0.000201252	0.000536957	0.00020375
Q99KN9	Q99KN9|EPN4_MOUSE	Clathrin interactor 1,Clint1 PE=1 SV=2	Clint1	6	6	6	10	3	3	1	0	631		0.00950872	0.00950872	0.00950872	0.0158479	0.00475436	0.00475436	0.00158479	0											7.49081e-05	7.10044e-05	0.000123769	0.000143968	5.78824e-05	6.0519e-05	2.15293e-05	0
Q922J3	Q922J3|CLIP1_MOUSE	CAP-Gly domain-containing linker protein 1,Clip1 PE=1 SV=1	Clip1	3	2	3	2	0	1	0	0	1391		0.00215672	0.00143781	0.00215672	0.00143781	0	0.000718907	0	0											1.69903e-05	1.07366e-05	2.80726e-05	1.30616e-05	0	9.15109e-06	0	0
P22518	P22518|CLK1_MOUSE	Dual specificity protein kinase CLK1,Clk1 PE=1 SV=2	Clk1	0	0	0	0	0	1	0	0	483		0	0	0	0	0	0.00207039	0	0											0	0	0	0	0	2.63544e-05	0	0
O35493	O35493|CLK4_MOUSE	Dual specificity protein kinase CLK4,Clk4 PE=1 SV=1	Clk4	0	0	0	0	0	1	0	0	481		0	0	0	0	0	0.002079	0	0											0	0	0	0	0	2.6464e-05	0	0
Q8C5W0	Q8C5W0|CLMN_MOUSE	Calmin,Clmn PE=1 SV=2	Clmn	0	0	0	0	9	4	4	1	1052		0	0	0	0	0.00855513	0.00380228	0.00380228	0.00095057											0	0	0	0	0.000104155	4.83999e-05	5.1654e-05	1.22502e-05
Q61189	Q61189|ICLN_MOUSE	Methylosome subunit pICln,Clns1a PE=1 SV=1	Clns1a	10	9	2	4	1	3	0	0	236		0.0423729	0.0381356	0.00847458	0.0169492	0.00423729	0.0127119	0	0											0.000333806	0.00028477	0.000110308	0.000153972	5.15873e-05	0.000161812	0	0
Q99LI9	Q99LI9|CLP1_MOUSE	Polyribonucleotide 5'-hydroxyl-kinase Clp1 OS=Mus musculus OX=10090 GN=Clp1 PE=1 SV=1	Clp1	1	0	0	0	0	0	0	0	425		0.00235294	0	0	0	0	0	0	0											1.85361e-05	0	0	0	0	0	0	0
Q60649	Q60649|CLPB_MOUSE	Caseinolytic peptidase B protein homolog,Clpb PE=1 SV=1	Clpb	1	0	0	1	0	0	0	0	677		0.0014771	0	0	0.0014771	0	0	0	0											1.16364e-05	0	0	1.34186e-05	0	0	0	0
O88696	O88696|CLPP_MOUSE	ATP-dependent Clp protease proteolytic subunit mitochondrial,Clpp PE=1 SV=1	Clpp	7	6	2	3	2	4	4	3	272		0.0257353	0.0220588	0.00735294	0.0110294	0.00735294	0.0147059	0.0147059	0.0110294											0.000202738	0.00016472	9.57083e-05	0.000100195	8.95191e-05	0.000187194	0.00019978	0.000142138
Q8VBZ3	Q8VBZ3|CLPT1_MOUSE	Cleft lip and palate transmembrane protein 1 homolog,Clptm1 PE=1 SV=1	Clptm1	13	14	6	6	2	3	2	0	664		0.0195783	0.0210843	0.00903614	0.00903614	0.00301205	0.00451807	0.00301205	0											0.000154235	0.000157443	0.000117617	8.20876e-05	3.66705e-05	5.75113e-05	4.09187e-05	0
Q8BXA5	Q8BXA5|CLP1L_MOUSE	Cleft lip and palate transmembrane protein 1-like protein,Clptm1l PE=1 SV=1	Clptm1l	0	5	0	0	1	0	1	0	539		0	0.00927644	0	0	0.00185529	0	0.00185529	0											0	6.92699e-05	0	0	2.25874e-05	0	2.52041e-05	0
Q9JHS4	Q9JHS4|CLPX_MOUSE	ATP-dependent Clp protease ATP-binding subunit clpX-like mitochondrial,Clpx PE=1 SV=2	Clpx	6	6	1	0	0	0	0	0	634		0.00946372	0.00946372	0.00157729	0	0	0	0	0											7.45536e-05	7.06685e-05	2.05305e-05	0	0	0	0	0
O08585	O08585|CLCA_MOUSE	Clathrin light chain A,Clta PE=1 SV=2	Clta	1	2	3	3	1	1	2	0	235		0.00425532	0.00851064	0.012766	0.012766	0.00425532	0.00425532	0.00851064	0											3.35227e-05	6.35515e-05	0.000166166	0.000115971	5.18068e-05	5.41667e-05	0.000115617	0
Q6IRU5	Q6IRU5|CLCB_MOUSE	Clathrin light chain B,Cltb PE=1 SV=1	Cltb	1	0	0	0	1	2	1	1	229		0.00436681	0	0	0	0.00436681	0.00873362	0.00436681	0.00436681											3.4401e-05	0	0	0	5.31642e-05	0.000111172	5.93232e-05	5.62759e-05
Q68FD5	Q68FD5|CLH1_MOUSE	Clathrin heavy chain 1,Cltc PE=1 SV=3	Cltc	108	111	68	88	76	76	51	46	1675		0.0644776	0.0662687	0.040597	0.0525373	0.0453731	0.0453731	0.0304478	0.0274627											0.000507944	0.000494848	0.000528424	0.000477268	0.0005524	0.000577562	0.000413633	0.000353917
Q5SW19	Q5SW19|CLU_MOUSE	Clustered mitochondria protein homolog,Cluh PE=1 SV=2	Cluh	45	47	11	22	0	0	0	0	1315		0.0342205	0.0357414	0.00836502	0.01673	0	0	0	0											0.000269584	0.000266892	0.000108882	0.000151982	0	0	0	0
Q8BG92	Q8BG92|CLVS2_MOUSE	Clavesin-2,Clvs2 PE=1 SV=1	Clvs2	0	0	0	0	1	1	0	0	327		0	0	0	0	0.0030581	0.0030581	0	0											0	0	0	0	3.72312e-05	3.89271e-05	0	0
Q8R4N0	Q8R4N0|CLYBL_MOUSE	Citramalyl-CoA lyase mitochondrial,Clybl PE=1 SV=2	Clybl	1	0	0	0	0	0	1	0	338		0.00295858	0	0	0	0	0	0.00295858	0											2.33072e-05	0	0	0	0	0	4.01923e-05	0
P21844	P21844|CMA1_MOUSE	Chymase,Cma1 PE=1 SV=2	Cma1	0	0	0	0	2	0	0	0	247		0	0	0	0	0.00809717	0	0	0											0	0	0	0	9.85798e-05	0	0	0
Q99KK2	Q99KK2|NEUA_MOUSE	N-acylneuraminate cytidylyltransferase,Cmas PE=1 SV=2	Cmas	0	2	0	0	5	0	2	0	432		0	0.00462963	0	0	0.0115741	0	0.00462963	0											0	3.45708e-05	0	0	0.00014091	0	6.28936e-05	0
Q9DBP5	Q9DBP5|KCY_MOUSE	UMP-CMP kinase,Cmpk1 PE=1 SV=1	Cmpk1	4	4	4	6	5	4	4	2	196		0.0204082	0.0204082	0.0204082	0.0306122	0.0255102	0.0204082	0.0204082	0.0102041											0.000160772	0.000152394	0.000265639	0.000278093	0.000310577	0.000259779	0.000277245	0.000131502
Q3U5Q7	Q3U5Q7|CMPK2_MOUSE	UMP-CMP kinase 2 mitochondrial,Cmpk2 PE=1 SV=2	Cmpk2	0	0	0	0	7	6	7	6	447		0	0	0	0	0.01566	0.0134228	0.01566	0.0134228											0	0	0	0	0.000190654	0.000170861	0.000212741	0.000172982
Q9CZT6	Q9CZT6|CMS1_MOUSE	Protein CMSS1 OS=Mus musculus OX=10090 GN=Cmss1 PE=2 SV=1	Cmss1	1	4	0	0	0	0	0	0	276		0.00362319	0.0144928	0	0	0	0	0	0											2.85429e-05	0.000108222	0	0	0	0	0	0
Q9DBC3	Q9DBC3|CMTR1_MOUSE	Cap-specific mRNA (nucleoside-2'-O-)-methyltransferase 1,Cmtr1 PE=1 SV=1	Cmtr1	0	2	0	0	0	0	0	0	837		0	0.00238949	0	0	0	0	0	0											0	1.7843e-05	0	0	0	0	0	0
P53996	P53996|CNBP_MOUSE	Cellular nucleic acid-binding protein,Cnbp PE=1 SV=2	Cnbp	23	26	8	11	6	5	4	10	178		0.129213	0.146067	0.0449438	0.0617978	0.0337079	0.0280899	0.0224719	0.0561798											0.00101792	0.00109073	0.000585004	0.000561393	0.00041038	0.000357561	0.000305281	0.000724
Q9D1A2	Q9D1A2|CNDP2_MOUSE	Cytosolic non-specific dipeptidase,Cndp2 PE=1 SV=1	Cndp2	12	10	5	6	7	9	3	7	475		0.0252632	0.0210526	0.0105263	0.0126316	0.0147368	0.0189474	0.00631579	0.0147368											0.000199019	0.000157206	0.000137014	0.00011475	0.000179415	0.000241184	8.58001e-05	0.000189917
Q3UJ81	Q3UJ81|NEPR1_MOUSE	Nuclear envelope phosphatase-regulatory subunit 1 OS=Mus musculus OX=10090 GN=Cnep1r1 PE=1 SV=1	Cnep1r1	0	1	0	0	0	0	0	0	125		0	0.008	0	0	0	0	0	0											0	5.97384e-05	0	0	0	0	0	0
Q9CX13	Q9CX13|CNIH4_MOUSE	Protein cornichon homolog 4 OS=Mus musculus OX=10090 GN=Cnih4 PE=2 SV=1	Cnih4	1	0	0	0	0	0	0	0	139		0.00719424	0	0	0	0	0	0	0											5.66751e-05	0	0	0	0	0	0	0
Q80YA9	Q80YA9|CNKR2_MOUSE	Connector enhancer of kinase suppressor of ras 2,Cnksr2 PE=1 SV=1	Cnksr2	0	0	1	0	0	0	0	0	1032		0	0	0.000968992	0	0	0	0	0											0	0	1.26127e-05	0	0	0	0	0
Q08093	Q08093|CNN2_MOUSE	Calponin-2,Cnn2 PE=1 SV=1	Cnn2	3	0	10	13	3	3	0	0	305		0.00983607	0	0.0327869	0.042623	0.00983607	0.00983607	0	0											7.74869e-05	0	0.000426765	0.000387202	0.00011975	0.000125205	0	0
Q9DAW9	Q9DAW9|CNN3_MOUSE	Calponin-3,Cnn3 PE=1 SV=1	Cnn3	24	24	33	29	36	30	32	42	330		0.0727273	0.0727273	0.1	0.0878788	0.109091	0.0909091	0.0969697	0.127273											0.000572933	0.000543076	0.00130163	0.000798323	0.00132814	0.0011572	0.00131733	0.00164019
Q32NY4	Q32NY4|CNNM3_MOUSE	Metal transporter CNNM3,Cnnm3 PE=1 SV=2	Cnnm3	0	0	0	0	0	0	3	0	713		0	0	0	0	0	0	0.00420757	0											0	0	0	0	0	0	5.71599e-05	0
Q6ZQ08	Q6ZQ08|CNOT1_MOUSE	CCR4-NOT transcription complex subunit 1,Cnot1 PE=1 SV=2	Cnot1	25	24	6	9	2	1	0	0	2375		0.0105263	0.0101053	0.00252632	0.00378947	0.000842105	0.000421053	0	0											8.29246e-05	7.5459e-05	3.28834e-05	3.44249e-05	1.02523e-05	5.35965e-06	0	0
Q8BH15	Q8BH15|CNO10_MOUSE	CCR4-NOT transcription complex subunit 10 OS=Mus musculus OX=10090 GN=Cnot10 PE=1 SV=1	Cnot10	2	4	0	0	0	0	0	0	744		0.00268817	0.00537634	0	0	0	0	0	0											2.1177e-05	4.01468e-05	0	0	0	0	0	0
Q8K0V4	Q8K0V4|CNOT3_MOUSE	CCR4-NOT transcription complex subunit 3,Cnot3 PE=1 SV=1	Cnot3	3	4	0	1	0	0	0	0	751		0.00399467	0.00532623	0	0.00133156	0	0	0	0											3.14694e-05	3.97726e-05	0	1.20964e-05	0	0	0	0
Q8VEG6	Q8VEG6|CNO6L_MOUSE	CCR4-NOT transcription complex subunit 6-like OS=Mus musculus OX=10090 GN=Cnot6l PE=1 SV=2	Cnot6l	1	0	0	0	0	0	0	0	555		0.0018018	0	0	0	0	0	0	0											1.41943e-05	0	0	0	0	0	0	0
Q60809	Q60809|CNOT7_MOUSE	CCR4-NOT transcription complex subunit 7 OS=Mus musculus OX=10090 GN=Cnot7 PE=1 SV=1	Cnot7	2	1	0	0	0	0	0	0	285		0.00701754	0.00350877	0	0	0	0	0	0											5.5283e-05	2.62011e-05	0	0	0	0	0	0
Q9D8X5	Q9D8X5|CNOT8_MOUSE	CCR4-NOT transcription complex subunit 8,Cnot8 PE=2 SV=1	Cnot8	1	1	0	1	0	0	0	0	292		0.00342466	0.00342466	0	0.00342466	0	0	0	0											2.69789e-05	2.55729e-05	0	3.11108e-05	0	0	0	0
Q9JKY0	Q9JKY0|CNOT9_MOUSE	CCR4-NOT transcription complex subunit 9,Cnot9 PE=1 SV=1	Cnot9	3	7	1	1	2	3	0	0	299		0.0100334	0.0234114	0.00334448	0.00334448	0.00668896	0.0100334	0	0											7.90418e-05	0.00017482	4.35329e-05	3.03825e-05	8.14355e-05	0.000127717	0	0
P16330	P16330|CN37_MOUSE	2' 3'-cyclic-nucleotide 3'-phosphodiesterase,Cnp PE=1 SV=3	Cnp	0	0	0	0	3	1	2	1	420		0	0	0	0	0.00714286	0.00238095	0.0047619	0.00238095											0	0	0	0	8.69614e-05	3.03076e-05	6.46905e-05	3.06838e-05
Q9QXT0	Q9QXT0|CNPY2_MOUSE	Protein canopy homolog 2,Cnpy2 PE=1 SV=1	Cnpy2	12	15	5	6	9	10	10	10	182		0.0659341	0.0824176	0.0274725	0.032967	0.0494505	0.0549451	0.0549451	0.0549451											0.000519418	0.000615437	0.000357591	0.000299484	0.000602041	0.000699405	0.000746429	0.000708088
Q9DAU1	Q9DAU1|CNPY3_MOUSE	Protein canopy homolog 3,Cnpy3 PE=1 SV=1	Cnpy3	0	0	4	2	4	3	1	0	276		0	0	0.0144928	0.00724638	0.0144928	0.0108696	0.00362319	0											0	0	0.000188642	6.58287e-05	0.000176444	0.000138361	4.92211e-05	0
Q8BQ47	Q8BQ47|CNPY4_MOUSE	Protein canopy homolog 4,Cnpy4 PE=1 SV=1	Cnpy4	4	3	2	3	3	3	0	3	245		0.0163265	0.0122449	0.00816327	0.0122449	0.0122449	0.0122449	0	0.0122449											0.000128618	9.14363e-05	0.000106256	0.000111237	0.000149077	0.000155867	0	0.000157802
Q5M8N0	Q5M8N0|CNRP1_MOUSE	CB1 cannabinoid receptor-interacting protein 1,Cnrip1 PE=1 SV=1	Cnrip1	0	0	0	0	1	0	1	2	164		0	0	0	0	0.00609756	0	0.00609756	0.0121951											0	0	0	0	7.42354e-05	0	8.28354e-05	0.000157161
Q9D2R6	Q9D2R6|COA3_MOUSE	Cytochrome c oxidase assembly factor 3 homolog mitochondrial,Coa3 PE=1 SV=1	Coa3	2	4	0	0	0	0	0	0	108		0.0185185	0.037037	0	0	0	0	0	0											0.000145886	0.000276567	0	0	0	0	0	0
Q99M07	Q99M07|COA5_MOUSE	Cytochrome c oxidase assembly factor 5 OS=Mus musculus OX=10090 GN=Coa5 PE=1 SV=1	Coa5	1	0	0	0	0	0	0	0	74		0.0135135	0	0	0	0	0	0	0											0.000106457	0	0	0	0	0	0	0
Q921H9	Q921H9|COA7_MOUSE	Cytochrome c oxidase assembly factor 7 OS=Mus musculus OX=10090 GN=Coa7 PE=1 SV=1	Coa7	1	2	0	0	0	0	0	0	231		0.004329	0.00865801	0	0	0	0	0	0											3.41032e-05	6.46519e-05	0	0	0	0	0	0
Q9DBL7	Q9DBL7|COASY_MOUSE	Bifunctional coenzyme A synthase,Coasy PE=1 SV=2	Coasy	0	1	0	2	1	1	0	0	563		0	0.0017762	0	0.0035524	0.0017762	0.0017762	0	0											0	1.32634e-05	0	3.22713e-05	2.16245e-05	2.26095e-05	0	0
Q3UMF0	Q3UMF0|COBL1_MOUSE	Cordon-bleu protein-like 1 OS=Mus musculus OX=10090 GN=Cobll1 PE=1 SV=2	Cobll1	0	2	0	0	0	0	0	0	1273		0	0.00157109	0	0	0	0	0	0											0	1.17318e-05	0	0	0	0	0	0
Q9Z160	Q9Z160|COG1_MOUSE	Conserved oligomeric Golgi complex subunit 1 OS=Mus musculus OX=10090 GN=Cog1 PE=1 SV=3	Cog1	1	0	0	0	0	0	0	0	980		0.00102041	0	0	0	0	0	0	0											8.0386e-06	0	0	0	0	0	0	0
Q5SU73	Q5SU73|COIL_MOUSE	Coilin,Coil PE=1 SV=1	Coil	1	2	0	1	0	0	0	0	570		0.00175439	0.00350877	0	0.00175439	0	0	0	0											1.38208e-05	2.62011e-05	0	1.59375e-05	0	0	0	0
Q61245	Q61245|COBA1_MOUSE	Collagen alpha-1(XI) chain,Col11a1 PE=1 SV=2	Col11a1	0	0	0	1	0	0	0	0	1804		0	0	0	0.000554324	0	0	0	0											0	0	0	5.03568e-06	0	0	0	0
P11087	P11087|CO1A1_MOUSE	Collagen alpha-1(I) chain,Col1a1 PE=1 SV=4	Col1a1	0	0	2	0	0	0	0	0	1453		0	0	0.00137646	0	0	0	0	0											0	0	1.79165e-05	0	0	0	0	0
Q01149	Q01149|CO1A2_MOUSE	Collagen alpha-2(I) chain,Col1a2 PE=1 SV=2	Col1a2	0	1	0	0	0	0	0	0	1372		0	0.000728863	0	0	0	0	0	0											0	5.44264e-06	0	0	0	0	0	0
Q30D77	Q30D77|COOA1_MOUSE	Collagen alpha-1(XXIV) chain,Col24a1 PE=2 SV=2	Col24a1	0	0	1	1	0	0	0	0	1733		0	0	0.000577034	0.000577034	0	0	0	0											0	0	7.51087e-06	5.24199e-06	0	0	0	0
Q2UY11	Q2UY11|COSA1_MOUSE	Collagen alpha-1(XXVIII) chain,Col28a1 PE=2 SV=1	Col28a1	0	0	1	0	0	0	0	0	1141		0	0	0.000876424	0	0	0	0	0											0	0	1.14078e-05	0	0	0	0	0
P08121	P08121|CO3A1_MOUSE	Collagen alpha-1(III) chain,Col3a1 PE=1 SV=4	Col3a1	0	0	7	6	0	0	0	1	1464		0	0	0.00478142	0.00409836	0	0	0	0.00068306											0	0	6.22366e-05	3.7231e-05	0	0	0	8.80273e-06
P02463	P02463|CO4A1_MOUSE	Collagen alpha-1(IV) chain,Col4a1 PE=1 SV=4	Col4a1	0	0	8	5	0	0	0	0	1669		0	0	0.00479329	0.00299581	0	0	0	0											0	0	6.2391e-05	2.7215e-05	0	0	0	0
O88207	O88207|CO5A1_MOUSE	Collagen alpha-1(V) chain,Col5a1 PE=1 SV=2	Col5a1	0	0	3	2	0	0	0	0	1838		0	0	0.00163221	0.00108814	0	0	0	0											0	0	2.12454e-05	9.88505e-06	0	0	0	0
Q3U962	Q3U962|CO5A2_MOUSE	Collagen alpha-2(V) chain,Col5a2 PE=1 SV=1	Col5a2	0	0	5	5	0	0	0	0	1497		0	0	0.00334001	0.00334001	0	0	0	0											0	0	4.34747e-05	3.03419e-05	0	0	0	0
Q04857	Q04857|CO6A1_MOUSE	Collagen alpha-1(VI) chain,Col6a1 PE=1 SV=1	Col6a1	1	1	1	0	5	4	1	2	1025		0.00097561	0.00097561	0.00097561	0	0.00487805	0.00390244	0.00097561	0.00195122											7.68569e-06	7.28517e-06	1.26989e-05	0	5.93883e-05	4.96748e-05	1.32537e-05	2.51457e-05
Q02788	Q02788|CO6A2_MOUSE	Collagen alpha-2(VI) chain OS=Mus musculus OX=10090 GN=Col6a2 PE=1 SV=3	Col6a2	0	0	0	0	0	0	0	1	1034		0	0	0	0	0	0	0	0.000967118											0	0	0	0	0	0	0	1.24634e-05
A2AX52	A2AX52|CO6A4_MOUSE	Collagen alpha-4(VI) chain,Col6a4 PE=1 SV=2	Col6a4	0	0	0	1	0	0	0	0	2309		0	0	0	0.000433088	0	0	0	0											0	0	0	3.93433e-06	0	0	0	0
Q63870	Q63870|CO7A1_MOUSE	Collagen alpha-1(VII) chain,Col7a1 PE=1 SV=3	Col7a1	0	0	1	0	0	0	0	0	2944		0	0	0.000339674	0	0	0	0	0											0	0	4.42131e-06	0	0	0	0	0
Q3SXB8	Q3SXB8|COL11_MOUSE	Collectin-11,Colec11 PE=2 SV=2	Colec11	0	0	1	0	0	0	0	0	272		0	0	0.00367647	0	0	0	0	0											0	0	4.78542e-05	0	0	0	0	0
Q8K297	Q8K297|GT251_MOUSE	Procollagen galactosyltransferase 1,Colgalt1 PE=1 SV=2	Colgalt1	6	10	6	7	1	2	1	0	617		0.00972447	0.0162075	0.00972447	0.0113452	0.00162075	0.00324149	0.00162075	0											7.66078e-05	0.000121026	0.000126577	0.000103064	1.97319e-05	4.12615e-05	2.20178e-05	0
Q63829	Q63829|COMD3_MOUSE	COMM domain-containing protein 3,Commd3 PE=1 SV=1	Commd3	6	7	0	2	0	0	0	0	195		0.0307692	0.0358974	0	0.0102564	0	0	0	0											0.000242395	0.000268057	0	9.31729e-05	0	0	0	0
Q3V4B5	Q3V4B5|COMD6_MOUSE	COMM domain-containing protein 6,Commd6 PE=1 SV=1	Commd6	1	2	0	3	0	0	0	0	87		0.0114943	0.0229885	0	0.0344828	0	0	0	0											9.05498e-05	0.000171662	0	0.000313254	0	0	0	0
Q9R0G6	Q9R0G6|COMP_MOUSE	Cartilage oligomeric matrix protein OS=Mus musculus OX=10090 GN=Comp PE=1 SV=2	Comp	0	0	0	0	0	0	0	1	755		0	0	0	0	0	0	0	0.0013245											0	0	0	0	0	0	0	1.70691e-05
O88587	O88587|COMT_MOUSE	Catechol O-methyltransferase,Comt PE=1 SV=2	Comt	1	3	0	3	5	4	1	1	265		0.00377358	0.0113208	0	0.0113208	0.0188679	0.0150943	0.00377358	0.00377358											2.97277e-05	8.45355e-05	0	0.000102842	0.000229709	0.000192138	5.12642e-05	4.86309e-05
Q8CIE6	Q8CIE6|COPA_MOUSE	Coatomer subunit alpha,Copa PE=1 SV=2	Copa	39	40	20	39	18	10	10	10	1224		0.0318627	0.0326797	0.0163399	0.0318627	0.0147059	0.00816993	0.00816993	0.00816993											0.000251009	0.000244029	0.000212685	0.000289453	0.000179038	0.000103997	0.000110989	0.000105288
Q9JIF7	Q9JIF7|COPB_MOUSE	Coatomer subunit beta,Copb1 PE=1 SV=1	Copb1	32	36	21	37	19	12	12	7	953		0.0335782	0.0377754	0.0220357	0.0388248	0.019937	0.0125918	0.0125918	0.00734523											0.000264523	0.000282081	0.000286824	0.000352698	0.000242726	0.000160283	0.00017106	9.46593e-05
O55029	O55029|COPB2_MOUSE	Coatomer subunit beta',Copb2 PE=1 SV=2	Copb2	25	24	20	22	16	16	12	9	905		0.0276243	0.0265193	0.0220994	0.0243094	0.0176796	0.0176796	0.0132597	0.00994475											0.00021762	0.000198028	0.000287654	0.000220835	0.000215242	0.000225046	0.000180133	0.00012816
O89079	O89079|COPE_MOUSE	Coatomer subunit epsilon,Cope PE=1 SV=3	Cope	5	6	12	16	8	9	5	9	308		0.0162338	0.0194805	0.038961	0.0519481	0.025974	0.0292208	0.0162338	0.0292208											0.000127887	0.000145467	0.00050713	0.000471915	0.000316223	0.000371956	0.000220536	0.000376574
Q9QZE5	Q9QZE5|COPG1_MOUSE	Coatomer subunit gamma-1,Copg1 PE=1 SV=1	Copg1	19	15	13	27	23	17	17	10	874		0.0217391	0.0171625	0.0148741	0.0308924	0.0263158	0.0194508	0.0194508	0.0114416											0.000171257	0.000128157	0.000193607	0.000280638	0.000320384	0.000247593	0.000264239	0.000147451
Q9QXK3	Q9QXK3|COPG2_MOUSE	Coatomer subunit gamma-2,Copg2 PE=1 SV=1	Copg2	2	0	2	3	7	2	2	4	871		0.00229621	0	0.00229621	0.00344432	0.00803674	0.00229621	0.00229621	0.00459242											1.80892e-05	0	2.98882e-05	3.12894e-05	9.78441e-05	2.92289e-05	3.11941e-05	5.91834e-05
P61202	P61202|CSN2_MOUSE	COP9 signalosome complex subunit 2,Cops2 PE=1 SV=1	Cops2	21	20	8	20	6	4	2	2	443		0.0474041	0.0451467	0.0180587	0.0451467	0.013544	0.00902935	0.00451467	0.00451467											0.000373441	0.000337124	0.000235058	0.000410129	0.000164893	0.000114936	6.13319e-05	5.81815e-05
O88543	O88543|CSN3_MOUSE	COP9 signalosome complex subunit 3,Cops3 PE=1 SV=3	Cops3	11	13	4	6	4	2	3	2	423		0.0260047	0.0307329	0.00945626	0.0141844	0.00945626	0.00472813	0.0070922	0.00472813											0.000204861	0.000229491	0.000123086	0.000128856	0.000115126	6.01852e-05	9.63476e-05	6.09324e-05
O88544	O88544|CSN4_MOUSE	COP9 signalosome complex subunit 4,Cops4 PE=1 SV=1	Cops4	16	17	5	14	6	8	7	5	406		0.0394089	0.0418719	0.0123153	0.0344828	0.0147783	0.0197044	0.0172414	0.0123153											0.000310456	0.00031267	0.0001603	0.000313254	0.00017992	0.000250821	0.000234224	0.000158709
O35864	O35864|CSN5_MOUSE	COP9 signalosome complex subunit 5,Cops5 PE=1 SV=3	Cops5	12	13	7	8	5	4	0	0	334		0.0359281	0.0389222	0.0209581	0.0239521	0.0149701	0.011976	0	0											0.000283036	0.000290643	0.000272797	0.000217589	0.000182255	0.000152445	0	0
O88545	O88545|CSN6_MOUSE	COP9 signalosome complex subunit 6,Cops6 PE=1 SV=1	Cops6	12	9	14	13	4	7	4	0	324		0.037037	0.0277778	0.0432099	0.0401235	0.0123457	0.0216049	0.0123457	0											0.000291772	0.000207425	0.000562434	0.000364496	0.000150304	0.000275013	0.000167716	0
Q9CZ04	Q9CZ04|CSN7A_MOUSE	COP9 signalosome complex subunit 7a,Cops7a PE=1 SV=2	Cops7a	4	4	2	3	5	1	2	1	275		0.0145455	0.0145455	0.00727273	0.0109091	0.0181818	0.00363636	0.00727273	0.00363636											0.000114587	0.000108615	9.46642e-05	9.91021e-05	0.000221356	4.62879e-05	9.88001e-05	4.68625e-05
Q8BV13	Q8BV13|CSN7B_MOUSE	COP9 signalosome complex subunit 7b,Cops7b PE=1 SV=1	Cops7b	0	0	0	1	0	0	0	0	264		0	0	0	0.00378788	0	0	0	0											0	0	0	3.44105e-05	0	0	0	0
Q8VBV7	Q8VBV7|CSN8_MOUSE	COP9 signalosome complex subunit 8,Cops8 PE=1 SV=1	Cops8	3	2	0	4	0	2	2	1	209		0.0143541	0.00956938	0	0.0191388	0	0.00956938	0.00956938	0.00478469											0.000113079	7.14574e-05	0	0.000173863	0	0.00012181	0.00013	6.16612e-05
P61924	P61924|COPZ1_MOUSE	Coatomer subunit zeta-1,Copz1 PE=1 SV=1	Copz1	4	7	4	5	3	3	0	0	177		0.0225989	0.039548	0.0225989	0.0282486	0.0169492	0.0169492	0	0											0.00017803	0.000295317	0.000294154	0.00025662	0.000206349	0.000215749	0	0
Q9JHH9	Q9JHH9|COPZ2_MOUSE	Coatomer subunit zeta-2,Copz2 PE=1 SV=1	Copz2	0	0	0	0	0	0	2	2	205		0	0	0	0	0	0	0.0097561	0.0097561											0	0	0	0	0	0	0.000132537	0.000125729
Q8BMS4	Q8BMS4|COQ3_MOUSE	Ubiquinone biosynthesis O-methyltransferase mitochondrial,Coq3 PE=1 SV=1	Coq3	3	1	0	1	0	0	0	0	370		0.00810811	0.0027027	0	0.0027027	0	0	0	0											6.38743e-05	2.01819e-05	0	2.45523e-05	0	0	0	0
Q9CXI0	Q9CXI0|COQ5_MOUSE	2-methoxy-6-polyprenyl-1 4-benzoquinol methylase mitochondrial,Coq5 PE=1 SV=2	Coq5	3	0	0	0	0	0	0	1	327		0.00917431	0	0	0	0	0	0	0.0030581											7.22737e-05	0	0	0	0	0	0	3.94104e-05
Q8R1S0	Q8R1S0|COQ6_MOUSE	Ubiquinone biosynthesis monooxygenase COQ6 mitochondrial,Coq6 PE=1 SV=3	Coq6	0	0	0	0	0	1	0	1	476		0	0	0	0	0	0.00210084	0	0.00210084											0	0	0	0	0	2.6742e-05	0	2.70739e-05
P97478	P97478|COQ7_MOUSE	5-demethoxyubiquinone hydroxylase mitochondrial,Coq7 PE=1 SV=3	Coq7	1	1	0	0	0	0	1	1	217		0.00460829	0.00460829	0	0	0	0	0.00460829	0.00460829											3.63034e-05	3.44115e-05	0	0	0	0	6.26037e-05	5.9388e-05
Q60936	Q60936|COQ8A_MOUSE	Atypical kinase COQ8A mitochondrial,Coq8a PE=1 SV=2	Coq8a	0	0	0	0	5	3	7	10	645		0	0	0	0	0.00775194	0.00465116	0.0108527	0.0155039											0	0	0	0	9.43768e-05	5.92055e-05	0.000147434	0.000199801
Q8K1Z0	Q8K1Z0|COQ9_MOUSE	Ubiquinone biosynthesis protein COQ9 mitochondrial,Coq9 PE=1 SV=1	Coq9	1	0	2	2	2	1	2	2	313		0.00319489	0	0.00638978	0.00638978	0.00638978	0.00319489	0.00638978	0.00638978											2.51688e-05	0	8.31714e-05	5.8047e-05	7.7793e-05	4.06683e-05	8.68052e-05	8.23463e-05
O89053	O89053|COR1A_MOUSE	Coronin-1A OS=Mus musculus OX=10090 GN=Coro1a PE=1 SV=5	Coro1a	3	2	0	0	0	0	2	0	461		0.00650759	0.00433839	0	0	0	0	0.00433839	0											5.12657e-05	3.23961e-05	0	0	0	0	5.89371e-05	0
Q9WUM3	Q9WUM3|COR1B_MOUSE	Coronin-1B,Coro1b PE=1 SV=1	Coro1b	3	3	2	2	4	1	2	2	484		0.00619835	0.00619835	0.00413223	0.00413223	0.00826446	0.00206612	0.00413223	0.00413223											4.88295e-05	4.62849e-05	5.37865e-05	3.75387e-05	0.000100617	2.62999e-05	5.61364e-05	5.32529e-05
Q9WUM4	Q9WUM4|COR1C_MOUSE	Coronin-1C,Coro1c PE=1 SV=2	Coro1c	19	19	23	29	10	10	5	7	474		0.0400844	0.0400844	0.0485232	0.0611814	0.021097	0.021097	0.0105485	0.0147679											0.000315778	0.000299322	0.000631594	0.000555794	0.000256848	0.000268548	0.000143302	0.000190317
Q9CQI6	Q9CQI6|COTL1_MOUSE	Coactosin-like protein,Cotl1 PE=1 SV=3	Cotl1	0	0	2	3	3	1	1	0	142		0	0	0.0140845	0.0211268	0.0211268	0.00704225	0.00704225	0											0	0	0.000183329	0.000191923	0.00025721	8.96421e-05	9.56691e-05	0
Q8BJ03	Q8BJ03|COX15_MOUSE	Cytochrome c oxidase assembly protein COX15 homolog OS=Mus musculus OX=10090 GN=Cox15 PE=1 SV=1	Cox15	1	1	0	0	0	0	0	0	413		0.00242131	0.00242131	0	0	0	0	0	0											1.90747e-05	1.80806e-05	0	0	0	0	0	0
P56394	P56394|COX17_MOUSE	Cytochrome c oxidase copper chaperone OS=Mus musculus OX=10090 GN=Cox17 PE=1 SV=2	Cox17	4	3	0	0	0	0	0	0	63		0.0634921	0.047619	0	0	0	0	0	0											0.00050018	0.000355586	0	0	0	0	0	0
Q9D7J4	Q9D7J4|COX20_MOUSE	Cytochrome c oxidase assembly protein COX20 mitochondrial OS=Mus musculus OX=10090 GN=Cox20 PE=1 SV=1	Cox20	2	0	0	0	0	0	0	0	117		0.017094	0	0	0	0	0	0	0											0.000134664	0	0	0	0	0	0	0
P19783	P19783|COX41_MOUSE	Cytochrome c oxidase subunit 4 isoform 1 mitochondrial,Cox4i1 PE=1 SV=2	Cox4i1	17	24	11	18	7	9	19	16	169		0.100592	0.142012	0.0650888	0.106509	0.0414201	0.0532544	0.112426	0.0946746											0.000792445	0.00106044	0.000847217	0.000967565	0.000504273	0.000677885	0.00152731	0.00122009
P12787	P12787|COX5A_MOUSE	Cytochrome c oxidase subunit 5A mitochondrial,Cox5a PE=1 SV=2	Cox5a	12	9	11	13	12	12	7	7	146		0.0821918	0.0616438	0.0753425	0.0890411	0.0821918	0.0821918	0.0479452	0.0479452											0.000647493	0.000460313	0.000980682	0.000808881	0.00100065	0.00104623	0.000651336	0.000617879
P19536	P19536|COX5B_MOUSE	Cytochrome c oxidase subunit 5B mitochondrial,Cox5b PE=1 SV=1	Cox5b	9	8	1	4	2	5	11	5	128		0.0703125	0.0625	0.0078125	0.03125	0.015625	0.0390625	0.0859375	0.0390625											0.00055391	0.000466706	0.00010169	0.000283886	0.000190228	0.000497233	0.00116746	0.000503406
P43024	P43024|CX6A1_MOUSE	Cytochrome c oxidase subunit 6A1 mitochondrial,Cox6a1 PE=1 SV=2	Cox6a1	0	0	2	2	3	1	0	0	111		0	0	0.018018	0.018018	0.027027	0.00900901	0	0											0	0	0.000234528	0.000163682	0.000329043	0.000114677	0	0
P56391	P56391|CX6B1_MOUSE	Cytochrome c oxidase subunit 6B1,Cox6b1 PE=1 SV=2	Cox6b1	7	10	5	4	6	4	5	6	86		0.0813953	0.116279	0.0581395	0.0465116	0.0697674	0.0465116	0.0581395	0.0697674											0.000641219	0.000868291	0.000756763	0.000422528	0.000849391	0.000592055	0.000789826	0.000899106
Q9CPQ1	Q9CPQ1|COX6C_MOUSE	Cytochrome c oxidase subunit 6C,Cox6c PE=1 SV=3	Cox6c	3	2	2	5	3	2	6	0	76		0.0394737	0.0263158	0.0263158	0.0657895	0.0394737	0.0263158	0.0789474	0											0.000310967	0.000196508	0.000342535	0.000597655	0.000480576	0.000334978	0.0010725	0
P56392	P56392|CX7A1_MOUSE	Cytochrome c oxidase subunit 7A1 mitochondrial,Cox7a1 PE=1 SV=1	Cox7a1	0	0	0	0	0	0	2	4	80		0	0	0	0	0	0	0.025	0.05											0	0	0	0	0	0	0.000339625	0.00064436
P48771	P48771|CX7A2_MOUSE	Cytochrome c oxidase subunit 7A2 mitochondrial,Cox7a2 PE=1 SV=2	Cox7a2	0	1	0	2	0	0	1	1	83		0	0.0120482	0	0.0240964	0	0	0.0120482	0.0120482											0	8.99675e-05	0	0.0002189	0	0	0.000163675	0.000155267
Q61387	Q61387|COX7R_MOUSE	Cytochrome c oxidase subunit 7A-related protein mitochondrial OS=Mus musculus OX=10090 GN=Cox7a2l PE=1 SV=1	Cox7a2l	1	1	0	0	0	0	0	0	111		0.00900901	0.00900901	0	0	0	0	0	0											7.09715e-05	6.7273e-05	0	0	0	0	0	0
Q61147	Q61147|CERU_MOUSE	Ceruloplasmin,Cp PE=1 SV=2	Cp	17	23	9	7	24	31	22	28	1061		0.0160226	0.0216777	0.00848256	0.00659755	0.0226202	0.0292177	0.0207352	0.0263902											0.000126224	0.000161874	0.000110412	5.99345e-05	0.000275392	0.000371917	0.000281687	0.000340096
Q6P8K8	Q6P8K8|CBPA4_MOUSE	Carboxypeptidase A4,Cpa4 PE=2 SV=2	Cpa4	0	0	0	0	1	0	0	0	420		0	0	0	0	0.00238095	0	0	0											0	0	0	0	2.89871e-05	0	0	0
Q9JHH6	Q9JHH6|CBPB2_MOUSE	Carboxypeptidase B2,Cpb2 PE=1 SV=1	Cpb2	1	1	0	0	0	0	0	1	422		0.00236967	0.00236967	0	0	0	0	0	0.00236967											1.86679e-05	1.7695e-05	0	0	0	0	0	3.05384e-05
O89001	O89001|CBPD_MOUSE	Carboxypeptidase D,Cpd PE=1 SV=2	Cpd	0	0	0	1	0	0	0	0	1377		0	0	0	0.000726216	0	0	0	0											0	0	0	6.59721e-06	0	0	0	0
P70166	P70166|CPEB1_MOUSE	Cytoplasmic polyadenylation element-binding protein 1,Cpeb1 PE=1 SV=1	Cpeb1	0	0	0	1	0	0	0	0	561		0	0	0	0.00178253	0	0	0	0											0	0	0	1.61932e-05	0	0	0	0
Q9JJN5	Q9JJN5|CBPN_MOUSE	Carboxypeptidase N catalytic chain,Cpn1 PE=1 SV=1	Cpn1	2	3	3	0	1	5	0	0	457		0.00437637	0.00656455	0.00656455	0	0.00218818	0.0109409	0	0											3.44763e-05	4.90195e-05	8.54464e-05	0	2.66403e-05	0.000139269	0	0
Q8C166	Q8C166|CPNE1_MOUSE	Copine-1,Cpne1 PE=1 SV=1	Cpne1	10	7	11	12	18	13	5	13	536		0.0186567	0.0130597	0.0205224	0.0223881	0.0335821	0.0242537	0.00932836	0.0242537											0.000146974	9.75207e-05	0.000267126	0.000203381	0.000408849	0.00030873	0.000126726	0.000312563
Q8BT60	Q8BT60|CPNE3_MOUSE	Copine-3,Cpne3 PE=1 SV=2	Cpne3	11	9	1	4	7	4	7	9	533		0.0206379	0.0168856	0.00187617	0.00750469	0.0131332	0.00750469	0.0131332	0.0168856											0.000162582	0.000126089	2.44209e-05	6.81753e-05	0.000159892	9.55285e-05	0.000178415	0.000217607
P36552	P36552|HEM6_MOUSE	Oxygen-dependent coproporphyrinogen-III oxidase mitochondrial,Cpox PE=1 SV=2	Cpox	2	4	1	5	3	1	0	0	443		0.00451467	0.00902935	0.00225734	0.0112867	0.00677201	0.00225734	0	0											3.55658e-05	6.74248e-05	2.93822e-05	0.000102532	8.24465e-05	2.8734e-05	0	0
Q8BFS6	Q8BFS6|CPPED_MOUSE	Serine/threonine-protein phosphatase CPPED1,Cpped1 PE=1 SV=1	Cpped1	2	2	1	1	0	2	1	1	312		0.00641026	0.00641026	0.00320513	0.00320513	0	0.00641026	0.00320513	0.00320513											5.04989e-05	4.78673e-05	4.1719e-05	2.91165e-05	0	8.15973e-05	4.35417e-05	4.13051e-05
Q9WVJ3	Q9WVJ3|CBPQ_MOUSE	Carboxypeptidase Q,Cpq PE=1 SV=1	Cpq	0	0	0	0	1	1	3	1	470		0	0	0	0	0.00212766	0.00212766	0.00638298	0.00212766											0	0	0	0	2.59034e-05	2.70833e-05	8.67128e-05	2.74196e-05
Q9EPU4	Q9EPU4|CPSF1_MOUSE	Cleavage and polyadenylation specificity factor subunit 1,Cpsf1 PE=1 SV=1	Cpsf1	9	17	0	6	0	0	4	1	1441		0.00624566	0.0117974	0	0.00416378	0	0	0.00277585	0.000693963											4.92023e-05	8.80944e-05	0	3.78252e-05	0	0	3.771e-05	8.94323e-06
O35218	O35218|CPSF2_MOUSE	Cleavage and polyadenylation specificity factor subunit 2,Cpsf2 PE=1 SV=1	Cpsf2	10	11	3	3	2	0	0	0	782		0.0127877	0.0140665	0.00383632	0.00383632	0.00255754	0	0	0											0.00010074	0.000105039	4.99348e-05	3.48505e-05	3.11371e-05	0	0	0
Q9QXK7	Q9QXK7|CPSF3_MOUSE	Cleavage and polyadenylation specificity factor subunit 3,Cpsf3 PE=1 SV=2	Cpsf3	6	10	4	3	1	1	0	0	684		0.00877193	0.0146199	0.00584795	0.00438596	0.00146199	0.00146199	0	0											6.91038e-05	0.000109171	7.61189e-05	3.98437e-05	1.77991e-05	1.86099e-05	0	0
Q8BQZ5	Q8BQZ5|CPSF4_MOUSE	Cleavage and polyadenylation specificity factor subunit 4,Cpsf4 PE=2 SV=1	Cpsf4	1	2	0	2	0	0	0	0	211		0.00473934	0.00947867	0	0.00947867	0	0	0	0											3.73357e-05	7.07801e-05	0	8.61077e-05	0	0	0	0
Q6NVF9	Q6NVF9|CPSF6_MOUSE	Cleavage and polyadenylation specificity factor subunit 6,Cpsf6 PE=1 SV=1	Cpsf6	11	9	5	5	5	8	4	8	551		0.0199637	0.0163339	0.00907441	0.00907441	0.00907441	0.0145191	0.00725953	0.0145191											0.000157271	0.00012197	0.000118116	8.24352e-05	0.000110477	0.000184816	9.86208e-05	0.00018711
Q8BTV2	Q8BTV2|CPSF7_MOUSE	Cleavage and polyadenylation specificity factor subunit 7,Cpsf7 PE=1 SV=2	Cpsf7	7	3	4	5	6	6	4	5	471		0.014862	0.00636943	0.00849257	0.0106157	0.0127389	0.0127389	0.00849257	0.0106157											0.00011708	4.75624e-05	0.000110542	9.6437e-05	0.00015509	0.000162155	0.000115372	0.000136807
P97742	P97742|CPT1A_MOUSE	Carnitine O-palmitoyltransferase 1 liver isoform,Cpt1a PE=1 SV=4	Cpt1a	2	4	1	1	7	7	5	4	773		0.00258732	0.00517464	0.00129366	0.00129366	0.00905563	0.00905563	0.00646831	0.00517464											2.03825e-05	3.86406e-05	1.68387e-05	1.17521e-05	0.000110249	0.000115271	8.7872e-05	6.66866e-05
P52825	P52825|CPT2_MOUSE	Carnitine O-palmitoyltransferase 2 mitochondrial,Cpt2 PE=1 SV=2	Cpt2	1	3	1	4	8	3	10	7	658		0.00151976	0.00455927	0.00151976	0.00607903	0.0121581	0.00455927	0.0151976	0.0106383											1.19724e-05	3.40454e-05	1.97817e-05	5.52241e-05	0.000148019	5.80357e-05	0.000206459	0.000137098
P47934	P47934|CACP_MOUSE	Carnitine O-acetyltransferase,Crat PE=1 SV=3	Crat	1	0	0	0	2	6	7	2	626		0.00159744	0	0	0	0.00319489	0.00958466	0.0111821	0.00319489											1.25844e-05	0	0	0	3.88965e-05	0.000122005	0.000151909	4.11731e-05
Q01147	Q01147|CREB1_MOUSE	Cyclic AMP-responsive element-binding protein 1,Creb1 PE=1 SV=1	Creb1	2	0	0	0	0	0	4	0	341		0.0058651	0	0	0	0	0	0.0117302	0											4.62043e-05	0	0	0	0	0	0.000159355	0
O88668	O88668|CREG1_MOUSE	Protein CREG1,Creg1 PE=1 SV=1	Creg1	0	0	1	3	1	1	0	0	220		0	0	0.00454545	0.0136364	0.00454545	0.00454545	0	0											0	0	5.91651e-05	0.000123878	5.53391e-05	5.78599e-05	0	0
Q91XD7	Q91XD7|CREL1_MOUSE	Protein disulfide isomerase Creld1,Creld1 PE=1 SV=1	Creld1	0	0	0	1	0	0	0	0	420		0	0	0	0.00238095	0	0	0	0											0	0	0	2.16294e-05	0	0	0	0
Q9CYA0	Q9CYA0|CREL2_MOUSE	Protein disulfide isomerase Creld2,Creld2 PE=1 SV=1	Creld2	8	7	4	3	0	0	1	0	350		0.0228571	0.02	0.0114286	0.00857143	0	0	0.00285714	0											0.000180065	0.000149346	0.000148758	7.78659e-05	0	0	3.88143e-05	0
P63254	P63254|CRIP1_MOUSE	Cysteine-rich protein 1,Crip1 PE=1 SV=2	Crip1	1	3	6	7	14	17	2	3	77		0.012987	0.038961	0.0779221	0.0909091	0.181818	0.220779	0.025974	0.038961											0.00010231	0.000290934	0.00101426	0.000825851	0.00221356	0.00281034	0.000352857	0.000502098
Q9DCT8	Q9DCT8|CRIP2_MOUSE	Cysteine-rich protein 2,Crip2 PE=1 SV=1	Crip2	16	18	37	40	33	35	19	22	208		0.0769231	0.0865385	0.177885	0.192308	0.158654	0.168269	0.0913462	0.105769											0.000605987	0.000646209	0.0023154	0.00174699	0.00193155	0.00214193	0.00124094	0.00136307
Q64010	Q64010|CRK_MOUSE	Adapter molecule crk,Crk PE=1 SV=1	Crk	11	9	5	3	8	6	1	0	304		0.0361842	0.0296053	0.0164474	0.00986842	0.0263158	0.0197368	0.00328947	0											0.000285053	0.000221071	0.000214084	8.96483e-05	0.000320384	0.000251234	4.46875e-05	0
P47941	P47941|CRKL_MOUSE	Crk-like protein,Crkl PE=1 SV=2	Crkl	10	10	0	1	0	0	4	0	303		0.0330033	0.0330033	0	0.00330033	0	0	0.0132013	0											0.000259994	0.000246446	0	2.99814e-05	0	0	0.00017934	0
Q9JM58	Q9JM58|CRLF1_MOUSE	Cytokine receptor-like factor 1,Crlf1 PE=1 SV=1	Crlf1	0	0	0	0	0	0	0	2	425		0	0	0	0	0	0	0	0.00470588											0	0	0	0	0	0	0	6.06456e-05
Q9Z2L7	Q9Z2L7|CRLF3_MOUSE	Cytokine receptor-like factor 3 OS=Mus musculus OX=10090 GN=Crlf3 PE=1 SV=1	Crlf3	1	3	0	0	0	0	0	0	442		0.00226244	0.00678733	0	0	0	0	0	0											1.78232e-05	5.0683e-05	0	0	0	0	0	0
P63154	P63154|CRNL1_MOUSE	Crooked neck-like protein 1,Crnkl1 PE=1 SV=1	Crnkl1	14	16	1	8	0	0	1	0	690		0.0202899	0.0231884	0.00144928	0.0115942	0	0	0.00144928	0											0.00015984	0.000173155	1.88642e-05	0.000105326	0	0	1.96884e-05	0
Q8CJ40	Q8CJ40|CROCC_MOUSE	Rootletin,Crocc PE=1 SV=2	Crocc	0	0	0	0	0	0	2	1	2009		0	0	0	0	0	0	0.00099552	0.00049776											0	0	0	0	0	0	1.35242e-05	6.41473e-06
Q9DC50	Q9DC50|OCTC_MOUSE	Peroxisomal carnitine O-octanoyltransferase OS=Mus musculus OX=10090 GN=Crot PE=1 SV=1	Crot	0	2	0	0	0	0	0	0	612		0	0.00326797	0	0	0	0	0	0											0	2.44029e-05	0	0	0	0	0	0
Q9CYD3	Q9CYD3|CRTAP_MOUSE	Cartilage-associated protein,Crtap PE=1 SV=3	Crtap	0	1	1	3	0	0	0	0	400		0	0.0025	0.0025	0.0075	0	0	0	0											0	1.86683e-05	3.25408e-05	6.81327e-05	0	0	0	0
Q91X84	Q91X84|CRTC3_MOUSE	CREB-regulated transcription coactivator 3,Crtc3 PE=1 SV=2	Crtc3	0	0	0	0	1	1	0	1	619		0	0	0	0	0.00161551	0.00161551	0	0.00161551											0	0	0	0	1.96682e-05	2.05641e-05	0	2.08194e-05
P23927	P23927|CRYAB_MOUSE	Alpha-crystallin B chain,Cryab PE=1 SV=2	Cryab	2	0	4	7	1	1	0	0	175		0.0114286	0	0.0228571	0.04	0.00571429	0.00571429	0	0											9.00324e-05	0	0.000297516	0.000363374	6.95692e-05	7.27381e-05	0	0
Q99KP3	Q99KP3|CRYL1_MOUSE	Lambda-crystallin homolog,Cryl1 PE=1 SV=3	Cryl1	0	0	0	0	3	2	2	2	319		0	0	0	0	0.00940439	0.00626959	0.00626959	0.00626959											0	0	0	0	0.000114495	7.98067e-05	8.51725e-05	8.07974e-05
P47199	P47199|QOR_MOUSE	Quinone oxidoreductase,Cryz PE=1 SV=1	Cryz	4	3	0	1	5	6	4	7	331		0.0120846	0.00906344	0	0.00302115	0.0151057	0.0181269	0.0120846	0.021148											9.52004e-05	6.76795e-05	0	2.74452e-05	0.000183906	0.00023074	0.000164169	0.000272539
Q921W4	Q921W4|QORL1_MOUSE	Quinone oxidoreductase-like protein 1,Cryzl1 PE=1 SV=1	Cryzl1	0	0	0	1	0	0	0	0	348		0	0	0	0.00287356	0	0	0	0											0	0	0	2.61045e-05	0	0	0	0
Q9CZU6	Q9CZU6|CISY_MOUSE	Citrate synthase mitochondrial,Cs PE=1 SV=1	Cs	42	44	20	23	21	18	19	16	464		0.0905172	0.0948276	0.0431034	0.049569	0.0452586	0.0387931	0.0409483	0.0344828											0.00071308	0.000708106	0.000561049	0.000450302	0.000551006	0.000493804	0.000556283	0.000444386
Q9DBE0	Q9DBE0|CSAD_MOUSE	Cysteine sulfinic acid decarboxylase,Csad PE=1 SV=1	Csad	0	0	0	0	0	1	0	0	493		0	0	0	0	0	0.0020284	0	0											0	0	0	0	0	2.58198e-05	0	0
Q91W50	Q91W50|CSDE1_MOUSE	Cold shock domain-containing protein E1,Csde1 PE=1 SV=1	Csde1	37	42	11	20	1	0	2	3	798		0.0463659	0.0526316	0.0137845	0.0250627	0.00125313	0	0.00250627	0.0037594											0.000365263	0.000393016	0.000179423	0.000227678	1.52564e-05	0	3.40476e-05	4.84481e-05
Q9ERK4	Q9ERK4|XPO2_MOUSE	Exportin-2,Cse1l PE=1 SV=1	Cse1l	68	65	16	24	9	8	11	7	971		0.0700309	0.0669413	0.0164779	0.0247168	0.0092688	0.00823893	0.0113285	0.00720906											0.000551692	0.000499871	0.000214481	0.000224536	0.000112844	0.000104875	0.000153898	9.29046e-05
P41241	P41241|CSK_MOUSE	Tyrosine-protein kinase CSK,Csk PE=1 SV=2	Csk	7	9	5	8	0	0	0	0	450		0.0155556	0.02	0.0111111	0.0177778	0	0	0	0											0.000122544	0.000149346	0.000144626	0.0001615	0	0	0	0
Q80T79	Q80T79|CSMD3_MOUSE	CUB and sushi domain-containing protein 3,Csmd3 PE=1 SV=3	Csmd3	0	0	0	0	1	0	0	0	3707		0	0	0	0	0.00026976	0	0	0											0	0	0	0	3.28422e-06	0	0	0
Q8BK63	Q8BK63|KC1A_MOUSE	Casein kinase I isoform alpha,Csnk1a1 PE=1 SV=2	Csnk1a1	7	3	0	3	2	0	0	0	337		0.0207715	0.00890208	0	0.00890208	0.00593472	0	0	0											0.000163635	6.64745e-05	0	8.08697e-05	7.22528e-05	0	0	0
Q9DC28	Q9DC28|KC1D_MOUSE	Casein kinase I isoform delta,Csnk1d PE=1 SV=2	Csnk1d	2	3	0	1	0	0	0	0	415		0.00481928	0.00722892	0	0.00240964	0	0	0	0											3.79655e-05	5.39805e-05	0	2.189e-05	0	0	0	0
Q9JMK2	Q9JMK2|KC1E_MOUSE	Casein kinase I isoform epsilon,Csnk1e PE=1 SV=2	Csnk1e	0	0	0	1	0	0	0	0	416		0	0	0	0.00240385	0	0	0	0											0	0	0	2.18374e-05	0	0	0	0
Q60737	Q60737|CSK21_MOUSE	Casein kinase II subunit alpha,Csnk2a1 PE=1 SV=2	Csnk2a1	19	16	18	20	14	7	3	4	391		0.0485934	0.0409207	0.0460358	0.0511509	0.0358056	0.0179028	0.00767263	0.0102302											0.00038281	0.000305567	0.000599217	0.000464673	0.000435919	0.000227888	0.000104233	0.000131838
O54833	O54833|CSK22_MOUSE	Casein kinase II subunit alpha',Csnk2a2 PE=1 SV=1	Csnk2a2	10	10	4	15	1	1	0	0	350		0.0285714	0.0285714	0.0114286	0.0428571	0.00285714	0.00285714	0	0											0.000225081	0.000213351	0.000148758	0.00038933	3.47846e-05	3.63691e-05	0	0
P67871	P67871|CSK2B_MOUSE	Casein kinase II subunit beta,Csnk2b PE=1 SV=1	Csnk2b	5	8	3	3	1	0	3	0	215		0.0232558	0.0372093	0.0139535	0.0139535	0.00465116	0	0.0139535	0											0.000183205	0.000277853	0.000181623	0.000126759	5.66261e-05	0	0.000189558	0
P97315	P97315|CSRP1_MOUSE	Cysteine and glycine-rich protein 1,Csrp1 PE=1 SV=3	Csrp1	12	13	6	9	11	13	10	12	193		0.0621762	0.0673575	0.0310881	0.0466321	0.0569948	0.0673575	0.0518135	0.0621762											0.000489813	0.000502979	0.000404653	0.000423623	0.000693889	0.000857405	0.000703887	0.000801276
P97314	P97314|CSRP2_MOUSE	Cysteine and glycine-rich protein 2,Csrp2 PE=1 SV=3	Csrp2	2	2	0	4	2	5	0	0	193		0.0103627	0.0103627	0	0.0207254	0.0103627	0.0259067	0	0											8.16356e-05	7.73813e-05	0	0.000188277	0.000126162	0.000329771	0	0
Q62426	Q62426|CYTB_MOUSE	Cystatin-B,Cstb PE=1 SV=1	Cstb	6	6	14	15	8	11	4	3	98		0.0612245	0.0612245	0.142857	0.153061	0.0816327	0.112245	0.0408163	0.0306122											0.000482316	0.000457182	0.00185948	0.00139046	0.000993845	0.00142878	0.00055449	0.000394506
Q99LC2	Q99LC2|CSTF1_MOUSE	Cleavage stimulation factor subunit 1,Cstf1 PE=1 SV=1	Cstf1	11	7	2	5	4	1	0	0	431		0.025522	0.0162413	0.00464037	0.0116009	0.00928074	0.00232019	0	0											0.000201058	0.000121279	6.04006e-05	0.000105387	0.000112989	2.9534e-05	0	0
Q8BIQ5	Q8BIQ5|CSTF2_MOUSE	Cleavage stimulation factor subunit 2,Cstf2 PE=1 SV=2	Cstf2	6	4	3	2	0	1	2	1	580		0.0103448	0.00689655	0.00517241	0.00344828	0	0.00172414	0.00344828	0.00172414											8.14948e-05	5.14986e-05	6.73258e-05	3.13254e-05	0	2.19468e-05	4.68449e-05	2.22193e-05
Q8C7E9	Q8C7E9|CSTFT_MOUSE	Cleavage stimulation factor subunit 2 tau variant,Cstf2t PE=1 SV=2	Cstf2t	0	0	0	0	0	0	2	1	632		0	0	0	0	0	0	0.00316456	0.00158228											0	0	0	0	0	0	4.29905e-05	2.03911e-05
Q99LI7	Q99LI7|CSTF3_MOUSE	Cleavage stimulation factor subunit 3,Cstf3 PE=1 SV=1	Cstf3	5	9	1	4	0	1	1	1	717		0.0069735	0.0125523	0.0013947	0.0055788	0	0.0013947	0.0013947	0.0013947											5.49361e-05	9.37318e-05	1.81539e-05	5.06798e-05	0	1.77534e-05	1.8947e-05	1.79738e-05
O88712	O88712|CTBP1_MOUSE	C-terminal-binding protein 1,Ctbp1 PE=1 SV=2	Ctbp1	7	4	1	3	1	0	5	4	441		0.015873	0.00907029	0.00226757	0.00680272	0.00226757	0	0.0113379	0.00907029											0.000125045	6.77306e-05	2.95155e-05	6.17984e-05	2.76068e-05	0	0.000154025	0.000116891
P56546	P56546|CTBP2_MOUSE	C-terminal-binding protein 2,Ctbp2 PE=1 SV=2	Ctbp2	11	9	1	4	1	0	4	4	445		0.0247191	0.0202247	0.00224719	0.00898876	0.00224719	0	0.00898876	0.00898876											0.000194733	0.000151024	2.92502e-05	8.16572e-05	2.73587e-05	0	0.000122112	0.00011584
Q5SUQ9	Q5SUQ9|CTC1_MOUSE	CST complex subunit CTC1,Ctc1 PE=1 SV=2	Ctc1	3	3	0	4	0	0	0	0	1212		0.00247525	0.00247525	0	0.00330033	0	0	0	0											1.94996e-05	1.84834e-05	0	2.99814e-05	0	0	0	0
Q61164	Q61164|CTCF_MOUSE	Transcriptional repressor CTCF,Ctcf PE=1 SV=2	Ctcf	2	4	2	4	5	5	3	1	736		0.00271739	0.00543478	0.00271739	0.00543478	0.00679348	0.00679348	0.00407609	0.0013587											2.14072e-05	4.05832e-05	3.53705e-05	4.93715e-05	8.27079e-05	8.64754e-05	5.53737e-05	1.75098e-05
Q3TP92	Q3TP92|CNEP1_MOUSE	CTD nuclear envelope phosphatase 1 OS=Mus musculus OX=10090 GN=Ctdnep1 PE=1 SV=2	Ctdnep1	0	3	0	0	0	0	0	0	244		0	0.0122951	0	0	0	0	0	0											0	9.18111e-05	0	0	0	0	0	0
Q7TSG2	Q7TSG2|CTDP1_MOUSE	RNA polymerase II subunit A C-terminal domain phosphatase,Ctdp1 PE=1 SV=1	Ctdp1	7	5	1	1	0	0	0	0	960		0.00729167	0.00520833	0.00104167	0.00104167	0	0	0	0											5.74425e-05	3.88922e-05	1.35587e-05	9.46288e-06	0	0	0	0
P58466	P58466|CTDS1_MOUSE	Carboxy-terminal domain RNA polymerase II polypeptide A small phosphatase 1,Ctdsp1 PE=1 SV=1	Ctdsp1	0	0	0	1	2	1	0	0	261		0	0	0	0.00383142	0.00766284	0.00383142	0	0											0	0	0	3.4806e-05	9.3292e-05	4.87708e-05	0	0
P26231	P26231|CTNA1_MOUSE	Catenin alpha-1,Ctnna1 PE=1 SV=1	Ctnna1	39	36	26	47	31	27	30	19	906		0.0430464	0.0397351	0.0286976	0.0518764	0.0342163	0.0298013	0.0331126	0.0209713											0.000339112	0.000296714	0.000373537	0.000471264	0.00041657	0.000379346	0.000449835	0.000270261
Q61301	Q61301|CTNA2_MOUSE	Catenin alpha-2,Ctnna2 PE=1 SV=3	Ctnna2	0	14	5	14	6	8	0	0	953		0	0.0146905	0.00524659	0.0146905	0.00629591	0.00839454	0	0											0	0.000109698	6.82913e-05	0.000133453	7.66502e-05	0.000106856	0	0
Q02248	Q02248|CTNB1_MOUSE	Catenin beta-1,Ctnnb1 PE=1 SV=1	Ctnnb1	22	23	13	18	10	10	16	8	781		0.028169	0.0294494	0.0166453	0.0230474	0.0128041	0.0128041	0.0204866	0.0102433											0.000221911	0.000219908	0.000216661	0.000209371	0.000155885	0.000162986	0.00027831	0.000132007
Q9CWL8	Q9CWL8|CTBL1_MOUSE	Beta-catenin-like protein 1,Ctnnbl1 PE=1 SV=1	Ctnnbl1	3	4	1	7	1	3	0	0	563		0.0053286	0.0071048	0.0017762	0.0124334	0.0017762	0.0053286	0	0											4.19778e-05	5.30536e-05	2.31196e-05	0.000112949	2.16245e-05	6.78286e-05	0	0
P30999	P30999|CTND1_MOUSE	Catenin delta-1,Ctnnd1 PE=1 SV=2	Ctnnd1	23	27	12	23	25	23	20	19	938		0.0245203	0.0287846	0.0127932	0.0245203	0.0266525	0.0245203	0.021322	0.0202559											0.000193166	0.000214944	0.00016652	0.000222751	0.000324483	0.000312123	0.000289659	0.000261041
O35927	O35927|CTND2_MOUSE	Catenin delta-2,Ctnnd2 PE=1 SV=1	Ctnnd2	0	0	1	0	2	0	0	0	1247		0	0	0.000801925	0	0.00160385	0	0	0											0	0	1.04381e-05	0	1.95262e-05	0	0	0
P70698	P70698|PYRG1_MOUSE	CTP synthase 1,Ctps1 PE=1 SV=2	Ctps1	21	26	17	18	0	0	0	0	591		0.035533	0.0439932	0.0287648	0.0304569	0	0	0	0											0.000279923	0.000328511	0.000374412	0.000276681	0	0	0	0
Q62018	Q62018|CTR9_MOUSE	RNA polymerase-associated protein CTR9 homolog,Ctr9 PE=1 SV=2	Ctr9	8	4	2	2	2	2	0	0	1173		0.00682012	0.00341006	0.00170503	0.00170503	0.00170503	0.00170503	0	0											5.37278e-05	2.54639e-05	2.21932e-05	1.54891e-05	2.07581e-05	2.17036e-05	0	0
P16675	P16675|PPGB_MOUSE	Lysosomal protective protein,Ctsa PE=1 SV=1	Ctsa	1	1	0	0	2	1	0	0	474		0.0021097	0.0021097	0	0	0.00421941	0.0021097	0	0											1.66199e-05	1.57538e-05	0	0	5.13696e-05	2.68548e-05	0	0
P10605	P10605|CATB_MOUSE	Cathepsin B,Ctsb PE=1 SV=2	Ctsb	15	12	8	5	9	7	6	5	339		0.0442478	0.0353982	0.0235988	0.0147493	0.0265487	0.020649	0.0176991	0.0147493											0.000348577	0.000264329	0.00030717	0.000133988	0.00032322	0.000262844	0.000240443	0.000190077
P97821	P97821|CATC_MOUSE	Dipeptidyl peptidase 1,Ctsc PE=1 SV=1	Ctsc	2	1	0	0	0	1	1	1	462		0.004329	0.0021645	0	0	0	0.0021645	0.0021645	0.0021645											3.41032e-05	1.6163e-05	0	0	0	2.75523e-05	2.94048e-05	2.78944e-05
P18242	P18242|CATD_MOUSE	Cathepsin D,Ctsd PE=1 SV=1	Ctsd	14	16	16	23	17	23	8	10	410		0.0341463	0.0390244	0.0390244	0.0560976	0.0414634	0.0560976	0.0195122	0.0243902											0.000268999	0.000291407	0.000507954	0.00050961	0.000504801	0.000714076	0.000265073	0.000314322
Q9R013	Q9R013|CATF_MOUSE	Cathepsin F,Ctsf PE=1 SV=1	Ctsf	0	0	0	0	1	1	1	0	462		0	0	0	0	0.0021645	0.0021645	0.0021645	0											0	0	0	0	2.6352e-05	2.75523e-05	2.94048e-05	0
P06797	P06797|CATL1_MOUSE	Cathepsin L1,Ctsl PE=1 SV=2	Ctsl	12	9	1	1	1	1	0	0	334		0.0359281	0.0269461	0.00299401	0.00299401	0.00299401	0.00299401	0	0											0.000283036	0.000201215	3.8971e-05	2.71987e-05	3.64509e-05	3.81113e-05	0	0
Q9WUU7	Q9WUU7|CATZ_MOUSE	Cathepsin Z,Ctsz PE=1 SV=1	Ctsz	2	6	4	3	7	3	8	5	306		0.00653595	0.0196078	0.0130719	0.00980392	0.0228758	0.00980392	0.0261438	0.0163399											5.14891e-05	0.000146418	0.000170148	8.90624e-05	0.000278504	0.000124796	0.000355164	0.000210575
Q60598	Q60598|SRC8_MOUSE	Src substrate cortactin,Cttn PE=1 SV=2	Cttn	23	19	6	13	5	8	7	3	546		0.0421245	0.0347985	0.010989	0.0238095	0.00915751	0.014652	0.0128205	0.00549451											0.00033185	0.000259851	0.000143037	0.000216294	0.000111489	0.000186508	0.000174167	7.08088e-05
Q99LJ0	Q99LJ0|CT2NL_MOUSE	CTTNBP2 N-terminal-like protein,Cttnbp2nl PE=1 SV=1	Cttnbp2nl	2	5	0	1	0	0	0	0	638		0.0031348	0.00783699	0	0.0015674	0	0	0	0											2.46954e-05	5.85212e-05	0	1.42388e-05	0	0	0	0
Q99J10	Q99J10|CTU1_MOUSE	Cytoplasmic tRNA 2-thiolation protein 1 OS=Mus musculus OX=10090 GN=Ctu1 PE=2 SV=1	Ctu1	1	0	0	0	0	0	0	0	420		0.00238095	0	0	0	0	0	0	0											1.87567e-05	0	0	0	0	0	0	0
Q3U308	Q3U308|CTU2_MOUSE	Cytoplasmic tRNA 2-thiolation protein 2,Ctu2 PE=1 SV=1	Ctu2	1	2	1	1	0	0	0	0	514		0.00194553	0.00389105	0.00194553	0.00194553	0	0	0	0											1.53265e-05	2.90556e-05	2.53236e-05	1.76739e-05	0	0	0	0
Q9WTX6	Q9WTX6|CUL1_MOUSE	Cullin-1,Cul1 PE=1 SV=1	Cul1	12	10	5	9	3	3	1	0	776		0.0154639	0.0128866	0.0064433	0.0115979	0.00386598	0.00386598	0.00128866	0											0.000121822	9.62281e-05	8.38681e-05	0.00010536	4.70668e-05	4.92107e-05	1.75065e-05	0
Q9D4H8	Q9D4H8|CUL2_MOUSE	Cullin-2,Cul2 PE=1 SV=2	Cul2	6	11	0	5	1	0	0	0	745		0.00805369	0.0147651	0	0.00671141	0.00134228	0	0	0											6.34456e-05	0.000110255	0	6.09689e-05	1.63417e-05	0	0	0
Q9JLV5	Q9JLV5|CUL3_MOUSE	Cullin-3,Cul3 PE=1 SV=1	Cul3	13	13	9	15	1	3	1	1	768		0.0169271	0.0169271	0.0117188	0.0195312	0.00130208	0.00390625	0.00130208	0.00130208											0.000133349	0.0001264	0.000152535	0.000177429	1.58523e-05	4.97233e-05	1.76888e-05	1.67802e-05
Q3TCH7	Q3TCH7|CUL4A_MOUSE	Cullin-4A,Cul4a PE=1 SV=1	Cul4a	11	14	0	4	0	0	0	1	759		0.0144928	0.0184453	0	0.00527009	0	0	0	0.00131752											0.000114171	0.000137737	0	4.78754e-05	0	0	0	1.69792e-05
A2A432	A2A432|CUL4B_MOUSE	Cullin-4B,Cul4b PE=1 SV=1	Cul4b	15	13	1	5	0	0	0	0	970		0.0154639	0.0134021	0.00103093	0.00515464	0	0	0	0											0.000121822	0.000100077	1.34189e-05	4.68266e-05	0	0	0	0
Q9D5V5	Q9D5V5|CUL5_MOUSE	Cullin-5,Cul5 PE=1 SV=3	Cul5	5	17	4	6	3	3	2	1	780		0.00641026	0.0217949	0.00512821	0.00769231	0.00384615	0.00384615	0.0025641	0.00128205											5.04989e-05	0.000162749	6.67504e-05	6.98797e-05	4.68254e-05	4.89584e-05	3.48334e-05	1.6522e-05
Q8VE73	Q8VE73|CUL7_MOUSE	Cullin-7,Cul7 PE=1 SV=2	Cul7	1	2	2	7	2	1	0	0	1689		0.000592066	0.00118413	0.00118413	0.00414446	0.00118413	0.000592066	0	0											4.6642e-06	8.84227e-06	1.54131e-05	3.76498e-05	1.44163e-05	7.53651e-06	0	0
Q80TT8	Q80TT8|CUL9_MOUSE	Cullin-9 OS=Mus musculus OX=10090 GN=Cul9 PE=1 SV=2	Cul9	1	0	0	0	0	0	0	0	1865		0.000536193	0	0	0	0	0	0	0											4.22404e-06	0	0	0	0	0	0	0
Q9CQ89	Q9CQ89|CUTA_MOUSE	Protein CutA,Cuta PE=1 SV=3	Cuta	1	1	2	1	2	1	0	0	177		0.00564972	0.00564972	0.0112994	0.00564972	0.0112994	0.00564972	0	0											4.45075e-05	4.21881e-05	0.000147077	5.13241e-05	0.000137566	7.19162e-05	0	0
Q9D8X1	Q9D8X1|CUTC_MOUSE	Copper homeostasis protein cutC homolog,Cutc PE=1 SV=1	Cutc	0	0	1	0	6	7	7	13	272		0	0	0.00367647	0	0.0220588	0.0257353	0.0257353	0.0477941											0	0	4.78542e-05	0	0.000268557	0.000327589	0.000349614	0.000615932
P70403	P70403|CASP_MOUSE	Protein CASP,Cux1 PE=1 SV=2	Cux1	0	0	1	4	0	0	0	0	678		0	0	0.00147493	0.00589971	0	0	0	0											0	0	1.91981e-05	5.3595e-05	0	0	0	0
P53564	P53564|CUX1_MOUSE	Homeobox protein cut-like 1,Cux1 PE=1 SV=3	Cux1	0	0	2	6	0	0	1	0	1515		0	0	0.00132013	0.0039604	0	0	0.000660066	0											0	0	1.71833e-05	3.59777e-05	0	0	8.967e-06	0
P70412	P70412|CUZD1_MOUSE	CUB and zona pellucida-like domain-containing protein 1,Cuzd1 PE=1 SV=2	Cuzd1	0	0	1	0	1	0	0	0	606		0	0	0.00165017	0	0.00165017	0	0	0											0	0	2.14791e-05	0	2.00901e-05	0	0	0
Q9JHS9	Q9JHS9|CWC15_MOUSE	Spliceosome-associated protein CWC15 homolog OS=Mus musculus OX=10090 GN=Cwc15 PE=1 SV=1	Cwc15	2	1	0	0	0	0	0	0	229		0.00873362	0.00436681	0	0	0	0	0	0											6.8802e-05	3.26083e-05	0	0	0	0	0	0
Q8C5N3	Q8C5N3|CWC22_MOUSE	Pre-mRNA-splicing factor CWC22 homolog,Cwc22 PE=1 SV=1	Cwc22	1	4	1	3	1	2	0	0	908		0.00110132	0.00440529	0.00110132	0.00330396	0.00110132	0.00220264	0	0											8.67603e-06	3.28956e-05	1.43352e-05	3.00144e-05	1.34082e-05	2.80378e-05	0	0
Q3TKY6	Q3TKY6|CWC27_MOUSE	Spliceosome-associated protein CWC27 homolog,Cwc27 PE=1 SV=1	Cwc27	4	3	0	2	1	0	0	0	469		0.00852878	0.00639659	0	0.00426439	0.0021322	0	0	0											6.71883e-05	4.77652e-05	0	3.87393e-05	2.59586e-05	0	0	0
Q8CI33	Q8CI33|C19L1_MOUSE	CWF19-like protein 1,Cwf19l1 PE=1 SV=2	Cwf19l1	5	5	0	5	4	1	0	0	537		0.00931099	0.00931099	0	0.00931099	0.00744879	0.0018622	0	0											7.33504e-05	6.95279e-05	0	8.45844e-05	9.0686e-05	2.37042e-05	0	0
P40224	P40224|SDF1_MOUSE	Stromal cell-derived factor 1,Cxcl12 PE=2 SV=2	Cxcl12	0	0	1	1	1	0	2	0	93		0	0	0.0107527	0.0107527	0.0107527	0	0.0215054	0											0	0	0.000139961	9.76813e-05	0.00013091	0	0.000292151	0
P70658	P70658|CXCR4_MOUSE	C-X-C chemokine receptor type 4,Cxcr4 PE=1 SV=2	Cxcr4	0	0	0	0	2	0	0	0	359		0	0	0	0	0.00557103	0	0	0											0	0	0	0	6.78251e-05	0	0	0
P56395	P56395|CYB5_MOUSE	Cytochrome b5,Cyb5a PE=1 SV=2	Cyb5a	3	3	2	2	4	5	4	5	134		0.0223881	0.0223881	0.0149254	0.0149254	0.0298507	0.0373134	0.0298507	0.0373134											0.000176369	0.000167178	0.000194274	0.000135587	0.000363421	0.000474969	0.000405523	0.000480865
Q9CQX2	Q9CQX2|CYB5B_MOUSE	Cytochrome b5 type B,Cyb5b PE=1 SV=1	Cyb5b	3	6	3	3	2	2	1	1	146		0.0205479	0.0410959	0.0205479	0.0205479	0.0136986	0.0136986	0.00684932	0.00684932											0.000161873	0.000306875	0.000267459	0.000186665	0.000166775	0.000174372	9.3048e-05	8.82684e-05
Q9DB73	Q9DB73|NB5R1_MOUSE	NADH-cytochrome b5 reductase 1,Cyb5r1 PE=1 SV=1	Cyb5r1	0	0	0	3	0	0	1	1	305		0	0	0	0.00983607	0	0	0.00327869	0.00327869											0	0	0	8.93544e-05	0	0	4.4541e-05	4.22531e-05
Q9DCN2	Q9DCN2|NB5R3_MOUSE	NADH-cytochrome b5 reductase 3,Cyb5r3 PE=1 SV=3	Cyb5r3	10	16	5	11	7	8	13	14	301		0.0332226	0.0531561	0.0166113	0.0365449	0.0232558	0.0265781	0.0431894	0.0465116											0.000261722	0.000396933	0.000216218	0.000331987	0.00028313	0.000338317	0.000586728	0.000599404
Q9D0M3	Q9D0M3|CY1_MOUSE	Cytochrome c1 heme protein mitochondrial,Cyc1 PE=1 SV=1	Cyc1	16	18	4	13	17	10	5	6	325		0.0492308	0.0553846	0.0123077	0.04	0.0523077	0.0307692	0.0153846	0.0184615											0.000387832	0.000413574	0.000160201	0.000363374	0.000636825	0.000391667	0.000209	0.000237917
P62897	P62897|CYC_MOUSE	Cytochrome c somatic,Cycs PE=1 SV=2	Cycs	14	26	8	7	13	9	2	6	105		0.133333	0.247619	0.0761905	0.0666667	0.12381	0.0857143	0.0190476	0.0571429											0.00105038	0.00184905	0.00099172	0.000605624	0.00150733	0.00109107	0.000258762	0.000736411
Q7TMB8	Q7TMB8|CYFP1_MOUSE	Cytoplasmic FMR1-interacting protein 1,Cyfip1 PE=1 SV=1	Cyfip1	12	13	3	5	5	4	2	4	1253		0.00957702	0.0103751	0.00239425	0.00399042	0.00399042	0.00319234	0.00159617	0.00319234											7.54461e-05	7.7474e-05	3.11644e-05	3.62504e-05	4.85818e-05	4.06358e-05	2.1684e-05	4.11403e-05
Q80TQ2	Q80TQ2|CYLD_MOUSE	Ubiquitin carboxyl-terminal hydrolase CYLD OS=Mus musculus OX=10090 GN=Cyld PE=1 SV=2	Cyld	0	1	0	0	0	0	0	0	952		0	0.00105042	0	0	0	0	0	0											0	7.8438e-06	0	0	0	0	0	0
Q8BKE6	Q8BKE6|CP20A_MOUSE	Cytochrome P450 20A1,Cyp20a1 PE=1 SV=1	Cyp20a1	1	4	2	3	2	2	1	2	462		0.0021645	0.00865801	0.004329	0.00649351	0.004329	0.004329	0.0021645	0.004329											1.70516e-05	6.46519e-05	5.63477e-05	5.89894e-05	5.27039e-05	5.51046e-05	2.94048e-05	5.57887e-05
Q64458	Q64458|CP2CT_MOUSE	Cytochrome P450 2C29,Cyp2c29 PE=1 SV=2	Cyp2c29	0	0	0	0	0	0	1	0	490		0	0	0	0	0	0	0.00204082	0											0	0	0	0	0	0	2.77245e-05	0
P56654	P56654|CP237_MOUSE	Cytochrome P450 2C37,Cyp2c37 PE=1 SV=2	Cyp2c37	0	0	0	0	0	0	1	1	490		0	0	0	0	0	0	0.00204082	0.00204082											0	0	0	0	0	0	2.77245e-05	2.63004e-05
Q91X77	Q91X77|CY250_MOUSE	Cytochrome P450 2C50,Cyp2c50 PE=1 SV=2	Cyp2c50	0	0	0	0	0	0	1	1	490		0	0	0	0	0	0	0.00204082	0.00204082											0	0	0	0	0	0	2.77245e-05	2.63004e-05
Q6XVG2	Q6XVG2|CP254_MOUSE	Cytochrome P450 2C54,Cyp2c54 PE=1 SV=1	Cyp2c54	0	0	0	0	0	0	1	1	490		0	0	0	0	0	0	0.00204082	0.00204082											0	0	0	0	0	0	2.77245e-05	2.63004e-05
P24456	P24456|CP2DA_MOUSE	Cytochrome P450 2D10,Cyp2d10 PE=1 SV=2	Cyp2d10	0	0	0	1	2	2	0	0	504		0	0	0	0.00198413	0.00396825	0.00396825	0	0											0	0	0	1.80245e-05	4.83119e-05	5.05126e-05	0	0
P24457	P24457|CP2DB_MOUSE	Cytochrome P450 2D11,Cyp2d11 PE=2 SV=2	Cyp2d11	0	0	0	0	3	2	3	2	504		0	0	0	0	0.00595238	0.00396825	0.00595238	0.00396825											0	0	0	0	7.24679e-05	5.05126e-05	8.08632e-05	5.11397e-05
Q8CIM7	Q8CIM7|CP2DQ_MOUSE	Cytochrome P450 2D26,Cyp2d26 PE=1 SV=1	Cyp2d26	0	0	0	0	3	3	3	3	500		0	0	0	0	0.006	0.006	0.006	0.006											0	0	0	0	7.30476e-05	7.6375e-05	8.15101e-05	7.73232e-05
P11714	P11714|CP2D9_MOUSE	Cytochrome P450 2D9,Cyp2d9 PE=1 SV=2	Cyp2d9	0	0	0	0	0	1	0	0	504		0	0	0	0	0	0.00198413	0	0											0	0	0	0	0	2.52563e-05	0	0
Q9JKJ9	Q9JKJ9|CP39A_MOUSE	24-hydroxycholesterol 7-alpha-hydroxylase,Cyp39a1 PE=1 SV=1	Cyp39a1	0	0	0	0	6	3	3	0	470		0	0	0	0	0.012766	0.00638298	0.00638298	0											0	0	0	0	0.00015542	8.125e-05	8.67128e-05	0
Q8K0C4	Q8K0C4|CP51A_MOUSE	Lanosterol 14-alpha demethylase,Cyp51a1 PE=1 SV=1	Cyp51a1	19	8	15	15	0	0	0	0	503		0.0377734	0.0159046	0.0298211	0.0298211	0	0	0	0											0.000297572	0.000118764	0.000388161	0.000270905	0	0	0	0
Q8BHG2	Q8BHG2|CZIB_MOUSE	CXXC motif containing zinc binding protein,Czib PE=1 SV=1	Czib	4	3	0	1	3	2	2	3	160		0.025	0.01875	0	0.00625	0.01875	0.0125	0.0125	0.01875											0.000196946	0.000140012	0	5.67773e-05	0.000228274	0.000159115	0.000169813	0.000241635
P16381	P16381|DDX3L_MOUSE	Putative ATP-dependent RNA helicase Pl10 OS=Mus musculus OX=10090 GN=D1Pas1 PE=1 SV=1	D1Pas1	0	0	0	0	0	0	0	11	660		0	0	0	0	0	0	0	0.0166667											0	0	0	0	0	0	0	0.000214787
Q8R1F0	Q8R1F0|L10K_MOUSE	Leydig cell tumor 10 kDa protein homolog,D8Ertd738e PE=3 SV=1	D8Ertd738e	0	0	0	0	4	2	0	0	94		0	0	0	0	0.0425532	0.0212766	0	0											0	0	0	0	0.000518068	0.000270833	0	0
P98078	P98078|DAB2_MOUSE	Disabled homolog 2 OS=Mus musculus OX=10090 GN=Dab2 PE=1 SV=2	Dab2	1	2	0	0	0	0	0	0	766		0.00130548	0.00261097	0	0	0	0	0	0											1.02844e-05	1.94969e-05	0	0	0	0	0	0
P61804	P61804|DAD1_MOUSE	Dolichyl-diphosphooligosaccharide--protein glycosyltransferase subunit DAD1,Dad1 PE=1 SV=3	Dad1	2	1	0	0	0	0	3	1	113		0.0176991	0.00884956	0	0	0	0	0.0265487	0.00884956											0.000139431	6.60823e-05	0	0	0	0	0.000360664	0.000114046
Q62165	Q62165|DAG1_MOUSE	Dystroglycan,Dag1 PE=1 SV=4	Dag1	0	2	4	11	5	2	3	3	893		0	0.00223964	0.00447928	0.012318	0.0055991	0.00223964	0.00335946	0.00335946											0	1.67241e-05	5.83038e-05	0.000111901	6.81669e-05	2.85088e-05	4.56383e-05	4.3294e-05
Q91XC8	Q91XC8|DAP1_MOUSE	Death-associated protein 1,Dap PE=1 SV=3	Dap	0	0	0	1	0	1	0	0	102		0	0	0	0.00980392	0	0.00980392	0	0											0	0	0	8.90624e-05	0	0.000124796	0	0
Q9ER88	Q9ER88|RT29_MOUSE	28S ribosomal protein S29 mitochondrial,Dap3 PE=1 SV=1	Dap3	12	15	2	2	0	0	0	0	391		0.0306905	0.0383632	0.00511509	0.00511509	0	0	0	0											0.000241775	0.000286469	6.65797e-05	4.64673e-05	0	0	0	0
Q8VDF3	Q8VDF3|DAPK2_MOUSE	Death-associated protein kinase 2,Dapk2 PE=1 SV=1	Dapk2	0	0	4	4	0	0	0	0	370		0	0	0.0108108	0.0108108	0	0	0	0											0	0	0.000140717	9.82093e-05	0	0	0	0
Q922B2	Q922B2|SYDC_MOUSE	Aspartate--tRNA ligase cytoplasmic,Dars PE=1 SV=2	Dars	40	44	22	31	20	21	19	16	501		0.0798403	0.0878244	0.0439122	0.0618762	0.0399202	0.0419162	0.0379242	0.0319361											0.000628969	0.000655811	0.000571575	0.000562106	0.000486012	0.000533558	0.0005152	0.000411567
Q8BIP0	Q8BIP0|SYDM_MOUSE	Aspartate--tRNA ligase mitochondrial OS=Mus musculus OX=10090 GN=Dars2 PE=1 SV=1	Dars2	1	1	0	0	0	0	0	0	653		0.00153139	0.00153139	0	0	0	0	0	0											1.20641e-05	1.14354e-05	0	0	0	0	0	0
O35613	O35613|DAXX_MOUSE	Death domain-associated protein 6,Daxx PE=1 SV=1	Daxx	0	0	1	0	0	0	0	0	739		0	0	0.00135318	0	0	0	0	0											0	0	1.76134e-05	0	0	0	0	0
Q9JII5	Q9JII5|DAZP1_MOUSE	DAZ-associated protein 1,Dazap1 PE=1 SV=2	Dazap1	13	16	7	8	7	6	4	3	406		0.0320197	0.0394089	0.0172414	0.0197044	0.0172414	0.0147783	0.00985222	0.00738916											0.000252246	0.000294278	0.000224419	0.000179002	0.000209907	0.000188116	0.000133842	9.52256e-05
P31786	P31786|ACBP_MOUSE	Acyl-CoA-binding protein,Dbi PE=1 SV=2	Dbi	13	12	11	17	10	13	9	11	87		0.149425	0.137931	0.126437	0.195402	0.114943	0.149425	0.103448	0.126437											0.00117715	0.00102997	0.00164574	0.0017751	0.00139938	0.00190206	0.00140535	0.00162942
Q9QXS6	Q9QXS6|DREB_MOUSE	Drebrin,Dbn1 PE=1 SV=4	Dbn1	4	9	0	1	0	0	0	0	706		0.00566572	0.0127479	0	0.00141643	0	0	0	0											4.46336e-05	9.51922e-05	0	1.28674e-05	0	0	0	0
Q62418	Q62418|DBNL_MOUSE	Drebrin-like protein,Dbnl PE=1 SV=2	Dbnl	16	13	9	8	7	6	3	5	436		0.0366972	0.0298165	0.0206422	0.0183486	0.016055	0.0137615	0.00688073	0.0114679											0.000289095	0.000222649	0.000268686	0.000166686	0.000195464	0.000175172	9.34749e-05	0.000147789
P53395	P53395|ODB2_MOUSE	Lipoamide acyltransferase component of branched-chain alpha-keto acid dehydrogenase complex mitochondrial,Dbt PE=1 SV=2	Dbt	1	0	11	7	14	14	3	5	482		0.00207469	0	0.0228216	0.0145228	0.0290456	0.0290456	0.00622407	0.0103734											1.63441e-05	0	0.000297053	0.000131931	0.000353619	0.000369727	8.4554e-05	0.000133685
Q80TR8	Q80TR8|DCAF1_MOUSE	DDB1- and CUL4-associated factor 1,Dcaf1 PE=1 SV=4	Dcaf1	3	5	0	1	0	0	0	0	1506		0.00199203	0.00332005	0	0.000664011	0	0	0	0											1.56929e-05	2.47918e-05	0	6.03211e-06	0	0	0	0
Q6PAC3	Q6PAC3|DCA13_MOUSE	DDB1- and CUL4-associated factor 13,Dcaf13 PE=2 SV=2	Dcaf13	8	13	1	4	0	0	0	0	445		0.0179775	0.0292135	0.00224719	0.00898876	0	0	0	0											0.000141624	0.000218146	2.92502e-05	8.16572e-05	0	0	0	0
Q80T85	Q80T85|DCAF5_MOUSE	DDB1- and CUL4-associated factor 5,Dcaf5 PE=1 SV=2	Dcaf5	0	0	0	0	1	0	0	0	946		0	0	0	0	0.00105708	0	0	0											0	0	0	0	1.28696e-05	0	0	0
P61963	P61963|DCAF7_MOUSE	DDB1- and CUL4-associated factor 7,Dcaf7 PE=1 SV=1	Dcaf7	3	3	0	2	1	2	2	1	342		0.00877193	0.00877193	0	0.00584795	0.00292398	0.00584795	0.00584795	0.00292398											6.91038e-05	6.55026e-05	0	5.31249e-05	3.55983e-05	7.44396e-05	7.94445e-05	3.76818e-05
Q8N7N5	Q8N7N5|DCAF8_MOUSE	DDB1- and CUL4-associated factor 8,Dcaf8 PE=1 SV=1	Dcaf8	9	7	1	4	0	2	3	0	591		0.0152284	0.0118443	0.00169205	0.00676819	0	0.00338409	0.00507614	0											0.000119967	8.84452e-05	2.20242e-05	6.14847e-05	0	4.30767e-05	6.89595e-05	0
Q8BHC4	Q8BHC4|DCAKD_MOUSE	Dephospho-CoA kinase domain-containing protein,Dcakd PE=1 SV=1	Dcakd	0	2	2	5	3	5	1	2	231		0	0.00865801	0.00865801	0.021645	0.012987	0.021645	0.004329	0.00865801											0	6.46519e-05	0.000112695	0.000196631	0.000158112	0.000275523	5.88096e-05	0.000111577
P43346	P43346|DCK_MOUSE	Deoxycytidine kinase OS=Mus musculus OX=10090 GN=Dck PE=1 SV=1	Dck	0	2	0	0	0	0	0	0	260		0	0.00769231	0	0	0	0	0	0											0	5.74408e-05	0	0	0	0	0	0
Q9JLM8	Q9JLM8|DCLK1_MOUSE	Serine/threonine-protein kinase DCLK1,Dclk1 PE=1 SV=1	Dclk1	5	7	5	11	0	0	0	0	756		0.00661376	0.00925926	0.00661376	0.0145503	0	0	0	0											5.21021e-05	6.91417e-05	8.60868e-05	0.00013218	0	0	0	0
Q91YD3	Q91YD3|DCP1A_MOUSE	mRNA-decapping enzyme 1A OS=Mus musculus OX=10090 GN=Dcp1a PE=1 SV=1	Dcp1a	0	1	0	0	0	0	0	0	602		0	0.00166113	0	0	0	0	0	0											0	1.24042e-05	0	0	0	0	0	0
Q3U564	Q3U564|DCP1B_MOUSE	mRNA-decapping enzyme 1B,Dcp1b PE=1 SV=1	Dcp1b	0	0	1	1	0	1	2	1	578		0	0	0.0017301	0.0017301	0	0.0017301	0.00346021	0.0017301											0	0	2.25196e-05	1.57169e-05	0	2.20228e-05	4.7007e-05	2.22962e-05
Q9DAR7	Q9DAR7|DCPS_MOUSE	m7GpppX diphosphatase,Dcps PE=1 SV=1	Dcps	11	13	6	6	10	8	3	4	338		0.0325444	0.0384615	0.0177515	0.0177515	0.0295858	0.0236686	0.00887574	0.0118343											0.000256379	0.000287204	0.000231059	0.000161261	0.000360195	0.000301282	0.000120577	0.000152511
O08788	O08788|DCTN1_MOUSE	Dynactin subunit 1,Dctn1 PE=1 SV=3	Dctn1	17	13	6	14	6	13	4	9	1281		0.0132709	0.0101483	0.00468384	0.010929	0.00468384	0.0101483	0.00312256	0.00702576											0.000104546	7.57806e-05	6.09664e-05	9.92826e-05	5.70239e-05	0.00012918	4.242e-05	9.05423e-05
Q99KJ8	Q99KJ8|DCTN2_MOUSE	Dynactin subunit 2,Dctn2 PE=1 SV=3	Dctn2	18	12	11	14	8	12	12	6	402		0.0447761	0.0298507	0.0273632	0.0348259	0.0199005	0.0298507	0.0298507	0.0149254											0.000352739	0.000222904	0.000356168	0.000316371	0.000242281	0.000379975	0.000405523	0.000192346
Q9Z0Y1	Q9Z0Y1|DCTN3_MOUSE	Dynactin subunit 3,Dctn3 PE=1 SV=2	Dctn3	0	0	0	2	0	0	0	0	186		0	0	0	0.0107527	0	0	0	0											0	0	0	9.76813e-05	0	0	0	0
Q8CBY8	Q8CBY8|DCTN4_MOUSE	Dynactin subunit 4,Dctn4 PE=1 SV=1	Dctn4	2	5	1	5	0	1	2	3	467		0.00428266	0.0107066	0.00214133	0.0107066	0	0.00214133	0.00428266	0.00642398											3.3738e-05	7.99497e-05	2.78722e-05	9.7263e-05	0	2.72573e-05	5.81799e-05	8.27871e-05
Q9QZB9	Q9QZB9|DCTN5_MOUSE	Dynactin subunit 5,Dctn5 PE=1 SV=1	Dctn5	2	1	0	0	0	0	0	0	182		0.010989	0.00549451	0	0	0	0	0	0											8.65696e-05	4.10291e-05	0	0	0	0	0	0
Q9QY93	Q9QY93|DCTP1_MOUSE	dCTP pyrophosphatase 1,Dctpp1 PE=1 SV=1	Dctpp1	1	0	0	4	0	0	0	0	170		0.00588235	0	0	0.0235294	0	0	0	0											4.63402e-05	0	0	0.00021375	0	0	0	0
Q9QZ73	Q9QZ73|DCNL1_MOUSE	DCN1-like protein 1,Dcun1d1 PE=2 SV=1	Dcun1d1	2	2	1	2	0	0	0	0	259		0.00772201	0.00772201	0.003861	0.00772201	0	0	0	0											6.08327e-05	5.76625e-05	5.02561e-05	7.01495e-05	0	0	0	0
Q9CXV9	Q9CXV9|DCNL5_MOUSE	DCN1-like protein 5,Dcun1d5 PE=1 SV=1	Dcun1d5	5	4	0	0	1	1	0	0	237		0.021097	0.0168776	0	0	0.00421941	0.00421941	0	0											0.000166199	0.00012603	0	0	5.13696e-05	5.37096e-05	0	0
Q9D9Z5	Q9D9Z5|DDA1_MOUSE	DET1- and DDB1-associated protein 1 OS=Mus musculus OX=10090 GN=Dda1 PE=1 SV=1	Dda1	1	2	0	0	0	0	0	1	102		0.00980392	0.0196078	0	0	0	0	0	0.00980392											7.72337e-05	0.000146418	0	0	0	0	0	0.000126345
Q9CWS0	Q9CWS0|DDAH1_MOUSE	N(G) N(G)-dimethylarginine dimethylaminohydrolase 1,Ddah1 PE=1 SV=3	Ddah1	5	3	5	5	0	0	0	0	285		0.0175439	0.0105263	0.0175439	0.0175439	0	0	0	0											0.000138208	7.86032e-05	0.000228357	0.000159375	0	0	0	0
Q99LD8	Q99LD8|DDAH2_MOUSE	N(G) N(G)-dimethylarginine dimethylaminohydrolase 2,Ddah2 PE=1 SV=1	Ddah2	8	10	8	12	17	25	15	15	285		0.0280702	0.0350877	0.0280702	0.0421053	0.0596491	0.0877193	0.0526316	0.0526316											0.000221132	0.000262011	0.000365371	0.000382499	0.000726204	0.00111659	0.000715001	0.000678273
Q3U1J4	Q3U1J4|DDB1_MOUSE	DNA damage-binding protein 1,Ddb1 PE=1 SV=2	Ddb1	62	52	21	31	8	11	14	4	1140		0.054386	0.045614	0.0184211	0.027193	0.00701754	0.00964912	0.0122807	0.00350877											0.000428444	0.000340614	0.000239775	0.000247031	8.54358e-05	0.000122825	0.000166833	4.52182e-05
A2ADY9	A2ADY9|DDI2_MOUSE	Protein DDI1 homolog 2,Ddi2 PE=1 SV=1	Ddi2	5	7	4	4	1	0	0	0	399		0.0125313	0.0175439	0.0100251	0.0100251	0.00250627	0	0	0											9.87197e-05	0.000131005	0.00013049	9.10713e-05	3.05128e-05	0	0	0
Q9D3F7	Q9D3F7|DDIT4_MOUSE	DNA damage-inducible transcript 4 protein,Ddit4 PE=1 SV=1	Ddit4	0	0	0	1	0	0	0	0	229		0	0	0	0.00436681	0	0	0	0											0	0	0	3.96697e-05	0	0	0	0
O54734	O54734|OST48_MOUSE	Dolichyl-diphosphooligosaccharide--protein glycosyltransferase 48 kDa subunit,Ddost PE=1 SV=2	Ddost	18	19	7	10	8	7	11	7	441		0.0408163	0.0430839	0.015873	0.0226757	0.0181406	0.015873	0.0249433	0.015873											0.000321544	0.00032172	0.000206608	0.000205995	0.000220854	0.00020205	0.000338855	0.000204559
O35215	O35215|DOPD_MOUSE	D-dopachrome decarboxylase,Ddt PE=1 SV=3	Ddt	0	0	1	1	2	5	2	0	118		0	0	0.00847458	0.00847458	0.0169492	0.0423729	0.0169492	0											0	0	0.000110308	7.69861e-05	0.000206349	0.000539372	0.000230254	0
Q91VR5	Q91VR5|DDX1_MOUSE	ATP-dependent RNA helicase DDX1,Ddx1 PE=1 SV=1	Ddx1	25	32	14	18	8	12	7	8	740		0.0337838	0.0432432	0.0189189	0.0243243	0.0108108	0.0162162	0.00945946	0.0108108											0.000266143	0.00032291	0.000246255	0.000220971	0.000131617	0.000206419	0.000128507	0.000139321
Q80Y44	Q80Y44|DDX10_MOUSE	Probable ATP-dependent RNA helicase DDX10,Ddx10 PE=1 SV=2	Ddx10	0	3	0	2	0	0	0	0	875		0	0.00342857	0	0.00228571	0	0	0	0											0	2.56022e-05	0	2.07643e-05	0	0	0	0
Q501J6	Q501J6|DDX17_MOUSE	Probable ATP-dependent RNA helicase DDX17,Ddx17 PE=1 SV=1	Ddx17	41	45	25	29	33	28	30	27	650		0.0630769	0.0692308	0.0384615	0.0446154	0.0507692	0.0430769	0.0461538	0.0415385											0.000496909	0.000516967	0.000500628	0.000405302	0.000618095	0.000548334	0.000627001	0.000535314
Q8K363	Q8K363|DDX18_MOUSE	ATP-dependent RNA helicase DDX18,Ddx18 PE=1 SV=1	Ddx18	15	32	4	7	1	1	2	1	660		0.0227273	0.0484848	0.00606061	0.0106061	0.00151515	0.00151515	0.0030303	0.00151515											0.000179042	0.000362051	7.88868e-05	9.63493e-05	1.84464e-05	1.92866e-05	4.11667e-05	1.9526e-05
Q61655	Q61655|DD19A_MOUSE	ATP-dependent RNA helicase DDX19A,Ddx19a PE=1 SV=2	Ddx19a	21	17	9	9	2	4	3	3	478		0.0439331	0.0355649	0.0188285	0.0188285	0.0041841	0.0083682	0.00627615	0.00627615											0.000346097	0.000265573	0.000245077	0.000171044	5.09398e-05	0.00010652	8.52616e-05	8.0882e-05
Q9JJY4	Q9JJY4|DDX20_MOUSE	Probable ATP-dependent RNA helicase DDX20,Ddx20 PE=1 SV=2	Ddx20	5	5	0	2	0	0	0	0	825		0.00606061	0.00606061	0	0.00242424	0	0	0	0											4.77444e-05	4.52564e-05	0	2.20227e-05	0	0	0	0
Q9JIK5	Q9JIK5|DDX21_MOUSE	Nucleolar RNA helicase 2,Ddx21 PE=1 SV=3	Ddx21	97	112	47	78	17	24	23	24	851		0.113984	0.13161	0.0552291	0.0916569	0.0199765	0.0282021	0.027027	0.0282021											0.000897943	0.00098277	0.000718881	0.000832644	0.000243206	0.00035899	0.000367162	0.000363446
Q9ESV0	Q9ESV0|DDX24_MOUSE	ATP-dependent RNA helicase DDX24,Ddx24 PE=1 SV=2	Ddx24	8	6	0	1	0	0	0	0	857		0.00933489	0.00700117	0	0.00116686	0	0	0	0											7.35387e-05	5.22798e-05	0	1.06002e-05	0	0	0	0
Q9QY15	Q9QY15|DDX25_MOUSE	ATP-dependent RNA helicase DDX25,Ddx25 PE=1 SV=2	Ddx25	0	0	1	2	1	2	0	0	484		0	0	0.00206612	0.00413223	0.00206612	0.00413223	0	0											0	0	2.68932e-05	3.75387e-05	2.51541e-05	5.25999e-05	0	0
Q921N6	Q921N6|DDX27_MOUSE	Probable ATP-dependent RNA helicase DDX27,Ddx27 PE=1 SV=3	Ddx27	20	21	1	6	1	0	0	0	760		0.0263158	0.0276316	0.00131579	0.00789474	0.00131579	0	0	0											0.000207311	0.000206333	1.71268e-05	7.17186e-05	1.60192e-05	0	0	0
Q9CWT6	Q9CWT6|DDX28_MOUSE	Probable ATP-dependent RNA helicase DDX28 OS=Mus musculus OX=10090 GN=Ddx28 PE=2 SV=2	Ddx28	0	2	0	0	0	0	0	0	540		0	0.0037037	0	0	0	0	0	0											0	2.76567e-05	0	0	0	0	0	0
Q6NZQ2	Q6NZQ2|DDX31_MOUSE	Probable ATP-dependent RNA helicase DDX31,Ddx31 PE=2 SV=2	Ddx31	5	4	0	1	0	0	0	0	687		0.00727802	0.00582242	0	0.0014556	0	0	0	0											5.7335e-05	4.34777e-05	0	1.32232e-05	0	0	0	0
Q8VDW0	Q8VDW0|DX39A_MOUSE	ATP-dependent RNA helicase DDX39A,Ddx39a PE=1 SV=1	Ddx39a	36	36	11	19	13	15	0	0	427		0.0843091	0.0843091	0.0257611	0.0444965	0.030445	0.0351288	0	0											0.000664173	0.000629562	0.000335315	0.000404222	0.000370655	0.000447161	0	0
Q9Z1N5	Q9Z1N5|DX39B_MOUSE	Spliceosome RNA helicase Ddx39b,Ddx39b PE=1 SV=1	Ddx39b	36	41	17	32	32	24	22	26	428		0.0841121	0.0957944	0.0397196	0.0747664	0.0747664	0.0560748	0.0514019	0.0607477											0.000662621	0.000715325	0.000517004	0.000679205	0.000910251	0.000713785	0.000698295	0.000782867
Q62167	Q62167|DDX3X_MOUSE	ATP-dependent RNA helicase DDX3X,Ddx3x PE=1 SV=3	Ddx3x	66	78	34	39	16	23	18	11	662		0.0996979	0.117825	0.0513595	0.0589124	0.0241692	0.0347432	0.0271903	0.0166163											0.000785403	0.000879833	0.000668512	0.000535181	0.00029425	0.000442252	0.000369381	0.000214138
Q62095	Q62095|DDX3Y_MOUSE	ATP-dependent RNA helicase DDX3Y OS=Mus musculus OX=10090 GN=Ddx3y PE=1 SV=2	Ddx3y	57	65	0	0	0	0	0	11	658		0.0866261	0.0987842	0	0	0	0	0	0.0167173											0.000682426	0.000737651	0	0	0	0	0	0.000215439
Q91VN6	Q91VN6|DDX41_MOUSE	Probable ATP-dependent RNA helicase DDX41,Ddx41 PE=1 SV=2	Ddx41	2	2	0	1	0	0	0	0	622		0.00321543	0.00321543	0	0.00160772	0	0	0	0											2.53307e-05	2.40106e-05	0	1.46051e-05	0	0	0	0
Q810A7	Q810A7|DDX42_MOUSE	ATP-dependent RNA helicase DDX42,Ddx42 PE=1 SV=3	Ddx42	13	17	2	9	2	2	0	0	929		0.0139935	0.0182992	0.00215285	0.00968784	0.00215285	0.00215285	0	0											0.000110239	0.000136646	2.80222e-05	8.80078e-05	2.62101e-05	2.7404e-05	0	0
Q569Z5	Q569Z5|DDX46_MOUSE	Probable ATP-dependent RNA helicase DDX46,Ddx46 PE=1 SV=2	Ddx46	21	28	6	9	7	7	10	5	1032		0.0203488	0.0271318	0.00581395	0.00872093	0.00678295	0.00678295	0.00968992	0.00484496											0.000160305	0.000202601	7.56763e-05	7.92241e-05	8.25797e-05	8.63413e-05	0.000131638	6.24379e-05
Q9CWX9	Q9CWX9|DDX47_MOUSE	Probable ATP-dependent RNA helicase DDX47,Ddx47 PE=2 SV=2	Ddx47	7	12	0	4	0	0	0	0	455		0.0153846	0.0263736	0	0.00879121	0	0	0	0											0.000121197	0.00019694	0	7.98625e-05	0	0	0	0
Q4FZF3	Q4FZF3|DDX49_MOUSE	Probable ATP-dependent RNA helicase DDX49,Ddx49 PE=2 SV=1	Ddx49	7	2	1	1	1	0	0	0	480		0.0145833	0.00416667	0.00208333	0.00208333	0.00208333	0	0	0											0.000114885	3.11138e-05	2.71174e-05	1.89258e-05	2.53638e-05	0	0	0
Q61656	Q61656|DDX5_MOUSE	Probable ATP-dependent RNA helicase DDX5,Ddx5 PE=1 SV=2	Ddx5	96	99	45	58	40	47	40	30	614		0.156352	0.161238	0.0732899	0.0944625	0.0651466	0.0765472	0.0651466	0.0488599											0.00123171	0.00120401	0.000953966	0.000858132	0.000793134	0.000974383	0.000885017	0.000629667
Q99MJ9	Q99MJ9|DDX50_MOUSE	ATP-dependent RNA helicase DDX50,Ddx50 PE=2 SV=1	Ddx50	1	0	3	2	1	1	0	0	734		0.0013624	0	0.00408719	0.0027248	0.0013624	0.0013624	0	0											1.07327e-05	0	5.32003e-05	2.4753e-05	1.65867e-05	1.73422e-05	0	0
Q6P9R1	Q6P9R1|DDX51_MOUSE	ATP-dependent RNA helicase DDX51,Ddx51 PE=1 SV=1	Ddx51	4	4	0	1	0	0	0	0	639		0.00625978	0.00625978	0	0.00156495	0	0	0	0											4.93135e-05	4.67437e-05	0	1.42165e-05	0	0	0	0
Q8K301	Q8K301|DDX52_MOUSE	Probable ATP-dependent RNA helicase DDX52,Ddx52 PE=2 SV=2	Ddx52	3	3	0	2	0	0	0	0	598		0.00501672	0.00501672	0	0.00334448	0	0	0	0											3.95209e-05	3.74614e-05	0	3.03825e-05	0	0	0	0
Q8K4L0	Q8K4L0|DDX54_MOUSE	ATP-dependent RNA helicase DDX54,Ddx54 PE=1 SV=1	Ddx54	6	11	2	4	0	0	0	0	874		0.00686499	0.0125858	0.00228833	0.00457666	0	0	0	0											5.40812e-05	9.3982e-05	2.97857e-05	4.1576e-05	0	0	0	0
Q9D0R4	Q9D0R4|DDX56_MOUSE	Probable ATP-dependent RNA helicase DDX56,Ddx56 PE=2 SV=1	Ddx56	7	14	4	5	1	3	0	0	546		0.0128205	0.025641	0.00732601	0.00915751	0.0018315	0.00549451	0	0											0.000100998	0.000191469	9.53577e-05	8.31901e-05	2.22978e-05	6.99405e-05	0	0
Q6Q899	Q6Q899|DDX58_MOUSE	Antiviral innate immune response receptor RIG-I,Ddx58 PE=1 SV=2	Ddx58	0	0	1	0	1	2	1	0	926		0	0	0.00107991	0	0.00107991	0.00215983	0.00107991	0											0	0	1.40565e-05	0	1.31475e-05	2.74928e-05	1.46706e-05	0
Q9DBN9	Q9DBN9|DDX59_MOUSE	Probable ATP-dependent RNA helicase DDX59,Ddx59 PE=1 SV=1	Ddx59	0	0	0	1	0	0	0	0	619		0	0	0	0.00161551	0	0	0	0											0	0	0	1.46759e-05	0	0	0	0
P54823	P54823|DDX6_MOUSE	Probable ATP-dependent RNA helicase DDX6,Ddx6 PE=1 SV=1	Ddx6	32	26	16	22	9	11	14	10	483		0.0662526	0.0538302	0.0331263	0.0455487	0.0186335	0.0227743	0.0289855	0.0207039											0.000521927	0.000401966	0.000431183	0.00041378	0.000226856	0.000289898	0.000393768	0.000266816
Q9CQ62	Q9CQ62|DECR_MOUSE	2 4-dienoyl-CoA reductase mitochondrial,Decr1 PE=1 SV=1	Decr1	2	6	7	5	15	23	11	13	335		0.00597015	0.0179104	0.0208955	0.0149254	0.0447761	0.0686567	0.0328358	0.038806											4.70318e-05	0.000133743	0.000271983	0.000135587	0.000545131	0.000873943	0.000446075	0.0005001
O09005	O09005|DEGS1_MOUSE	Sphingolipid delta(4)-desaturase DES1,Degs1 PE=1 SV=1	Degs1	0	3	3	5	1	1	0	0	323		0	0.00928793	0.00928793	0.0154799	0.00309598	0.00309598	0	0											0	6.93557e-05	0.000120895	0.000140625	3.76923e-05	3.94092e-05	0	0
Q7TNV0	Q7TNV0|DEK_MOUSE	Protein DEK,Dek PE=1 SV=1	Dek	10	10	6	7	6	8	9	8	380		0.0263158	0.0263158	0.0157895	0.0184211	0.0157895	0.0210526	0.0236842	0.0210526											0.000207311	0.000196508	0.000205521	0.000167343	0.000192231	0.000267983	0.00032175	0.000271309
Q6P9P8	Q6P9P8|DEN2C_MOUSE	DENN domain-containing protein 2C,Dennd2c PE=1 SV=1	Dennd2c	0	0	0	1	0	0	0	0	914		0	0	0	0.00109409	0	0	0	0											0	0	0	9.93913e-06	0	0	0	0
A6H8H2	A6H8H2|DEN4C_MOUSE	DENN domain-containing protein 4C OS=Mus musculus OX=10090 GN=Dennd4c PE=1 SV=1	Dennd4c	1	0	0	0	0	0	0	0	1906		0.000524659	0	0	0	0	0	0	0											4.13318e-06	0	0	0	0	0	0	0
Q9CQJ6	Q9CQJ6|DENR_MOUSE	Density-regulated protein,Denr PE=1 SV=1	Denr	5	6	4	3	1	0	0	0	198		0.0252525	0.030303	0.020202	0.0151515	0.00505051	0	0	0											0.000198935	0.000226282	0.000262956	0.000137642	6.14879e-05	0	0	0
Q8BH88	Q8BH88|DEP1B_MOUSE	DEP domain-containing protein 1B,Depdc1b PE=2 SV=1	Depdc1b	0	1	1	1	0	0	0	0	529		0	0.00189036	0.00189036	0.00189036	0	0	0	0											0	1.41159e-05	2.46055e-05	1.71727e-05	0	0	0	0
Q570Y9	Q570Y9|DPTOR_MOUSE	DEP domain-containing mTOR-interacting protein,Deptor PE=1 SV=2	Deptor	0	0	0	1	1	2	5	3	409		0	0	0	0.00244499	0.00244499	0.00488998	0.0122249	0.00733496											0	0	0	2.22112e-05	2.97668e-05	6.22453e-05	0.000166076	9.45271e-05
Q91YP3	Q91YP3|DEOC_MOUSE	Deoxyribose-phosphate aldolase,Dera PE=1 SV=1	Dera	2	2	1	0	0	0	0	0	318		0.00628931	0.00628931	0.00314465	0	0	0	0	0											4.95461e-05	4.69642e-05	4.09319e-05	0	0	0	0	0
Q99J56	Q99J56|DERL1_MOUSE	Derlin-1,Derl1 PE=1 SV=1	Derl1	1	0	1	1	0	1	1	0	251		0.00398406	0	0.00398406	0.00398406	0	0.00398406	0.00398406	0											3.13858e-05	0	5.18579e-05	3.61927e-05	0	5.07138e-05	5.41236e-05	0
P31001	P31001|DESM_MOUSE	Desmin,Des PE=1 SV=3	Des	124	130	116	150	126	118	131	124	469		0.264392	0.277186	0.247335	0.319829	0.268657	0.251599	0.279318	0.264392											0.00208284	0.00206983	0.00321939	0.00290545	0.00327079	0.00320265	0.00379453	0.00340727
O54786	O54786|DFFA_MOUSE	DNA fragmentation factor subunit alpha OS=Mus musculus OX=10090 GN=Dffa PE=1 SV=2	Dffa	0	2	0	0	0	0	0	0	331		0	0.0060423	0	0	0	0	0	0											0	4.51196e-05	0	0	0	0	0	0
Q8BH86	Q8BH86|GLUCM_MOUSE	D-glutamate cyclase mitochondrial,Dglucy PE=1 SV=1	Dglucy	0	1	0	0	0	1	2	0	617		0	0.00162075	0	0	0	0.00162075	0.00324149	0											0	1.21026e-05	0	0	0	2.06307e-05	4.40357e-05	0
Q9QX60	Q9QX60|DGUOK_MOUSE	Deoxyguanosine kinase mitochondrial,Dguok PE=1 SV=3	Dguok	0	0	1	1	3	4	0	1	277		0	0	0.00361011	0.00361011	0.0108303	0.0144404	0	0.00361011											0	0	4.69904e-05	3.27955e-05	0.000131855	0.000183815	0	4.65242e-05
Q8VCH6	Q8VCH6|DHC24_MOUSE	Delta(24)-sterol reductase,Dhcr24 PE=1 SV=1	Dhcr24	2	0	4	0	17	18	4	1	516		0.00387597	0	0.00775194	0	0.0329457	0.0348837	0.00775194	0.00193798											3.05342e-05	0	0.000100902	0	0.000401101	0.000444041	0.00010531	2.49752e-05
O88455	O88455|DHCR7_MOUSE	7-dehydrocholesterol reductase,Dhcr7 PE=1 SV=1	Dhcr7	0	3	0	0	1	0	0	0	471		0	0.00636943	0	0	0.00212314	0	0	0											0	4.75624e-05	0	0	2.58484e-05	0	0	0
Q9DBB8	Q9DBB8|DHDH_MOUSE	Trans-1 2-dihydrobenzene-1 2-diol dehydrogenase,Dhdh PE=1 SV=1	Dhdh	0	0	0	0	3	3	1	0	333		0	0	0	0	0.00900901	0.00900901	0.003003	0											0	0	0	0	0.000109681	0.000114677	4.07958e-05	0
P00375	P00375|DYR_MOUSE	Dihydrofolate reductase,Dhfr PE=1 SV=3	Dhfr	8	13	3	5	1	0	0	0	187		0.0427807	0.0695187	0.0160428	0.026738	0.00534759	0	0	0											0.00033702	0.000519117	0.000208818	0.000242897	6.51048e-05	0	0	0
O35435	O35435|PYRD_MOUSE	Dihydroorotate dehydrogenase (quinone) mitochondrial OS=Mus musculus OX=10090 GN=Dhodh PE=1 SV=2	Dhodh	3	1	0	0	0	0	0	0	395		0.00759494	0.00253165	0	0	0	0	0	0											5.98316e-05	1.89046e-05	0	0	0	0	0	0
Q3TXU5	Q3TXU5|DHYS_MOUSE	Deoxyhypusine synthase OS=Mus musculus OX=10090 GN=Dhps PE=1 SV=2	Dhps	2	1	0	0	0	0	0	0	369		0.00542005	0.00271003	0	0	0	0	0	0											4.26983e-05	2.02366e-05	0	0	0	0	0	0
Q99L04	Q99L04|DHRS1_MOUSE	Dehydrogenase/reductase SDR family member 1,Dhrs1 PE=1 SV=1	Dhrs1	3	5	1	6	3	1	0	0	313		0.00958466	0.0159744	0.00319489	0.0191693	0.00958466	0.00319489	0	0											7.55064e-05	0.000119286	4.15857e-05	0.000174141	0.000116689	4.06683e-05	0	0
Q99LB2	Q99LB2|DHRS4_MOUSE	Dehydrogenase/reductase SDR family member 4,Dhrs4 PE=1 SV=3	Dhrs4	1	4	0	0	0	0	0	0	279		0.00358423	0.0143369	0	0	0	0	0	0											2.8236e-05	0.000107058	0	0	0	0	0	0
Q9CXR1	Q9CXR1|DHRS7_MOUSE	Dehydrogenase/reductase SDR family member 7,Dhrs7 PE=1 SV=2	Dhrs7	0	0	0	0	0	0	0	2	338		0	0	0	0	0	0	0	0.00591716											0	0	0	0	0	0	0	7.62556e-05
Q99J47	Q99J47|DRS7B_MOUSE	Dehydrogenase/reductase SDR family member 7B OS=Mus musculus OX=10090 GN=Dhrs7b PE=1 SV=1	Dhrs7b	6	4	0	0	0	0	0	0	323		0.0185759	0.0123839	0	0	0	0	0	0											0.000146337	9.24743e-05	0	0	0	0	0	0
O35286	O35286|DHX15_MOUSE	Pre-mRNA-splicing factor ATP-dependent RNA helicase DHX15,Dhx15 PE=1 SV=2	Dhx15	48	45	28	37	22	26	17	17	795		0.0603774	0.0566038	0.0352201	0.0465409	0.027673	0.0327044	0.0213836	0.0213836											0.000475643	0.000422677	0.000458437	0.000422794	0.000336907	0.0004163	0.000290497	0.000275575
Q6PGC1	Q6PGC1|DHX29_MOUSE	ATP-dependent RNA helicase DHX29,Dhx29 PE=1 SV=1	Dhx29	5	14	0	2	0	0	0	0	1365		0.003663	0.0102564	0	0.0014652	0	0	0	0											2.88565e-05	7.65877e-05	0	1.33104e-05	0	0	0	0
Q99PU8	Q99PU8|DHX30_MOUSE	ATP-dependent RNA helicase DHX30,Dhx30 PE=1 SV=1	Dhx30	6	10	4	6	1	0	0	1	1217		0.00493016	0.00821693	0.00328677	0.00493016	0.000821693	0	0	0.000821693											3.88389e-05	6.13583e-05	4.27817e-05	4.47873e-05	1.00038e-05	0	0	1.05893e-05
Q80VY9	Q80VY9|DHX33_MOUSE	ATP-dependent RNA helicase DHX33,Dhx33 PE=1 SV=1	Dhx33	1	2	0	1	0	0	0	0	698		0.00143266	0.00286533	0	0.00143266	0	0	0	0											1.12863e-05	2.13963e-05	0	1.30148e-05	0	0	0	0
Q9DBV3	Q9DBV3|DHX34_MOUSE	Probable ATP-dependent RNA helicase DHX34 OS=Mus musculus OX=10090 GN=Dhx34 PE=1 SV=2	Dhx34	0	0	0	0	0	0	1	0	1145		0	0	0	0	0	0	0.000873362	0											0	0	0	0	0	0	1.18646e-05	0
Q8VHK9	Q8VHK9|DHX36_MOUSE	ATP-dependent DNA/RNA helicase DHX36,Dhx36 PE=1 SV=2	Dhx36	12	9	5	6	0	0	0	0	1001		0.011988	0.00899101	0.004995	0.00599401	0	0	0	0											9.44396e-05	6.71386e-05	6.50166e-05	5.44517e-05	0	0	0	0
A2A4P0	A2A4P0|DHX8_MOUSE	ATP-dependent RNA helicase DHX8,Dhx8 PE=2 SV=1	Dhx8	2	0	1	3	3	2	0	0	1244		0.00160772	0	0.000803859	0.00241158	0.00241158	0.00160772	0	0											1.26653e-05	0	1.04633e-05	2.19076e-05	2.936e-05	2.04649e-05	0	0
O70133	O70133|DHX9_MOUSE	ATP-dependent RNA helicase A,Dhx9 PE=1 SV=2	Dhx9	72	79	37	43	39	45	43	37	1380		0.0521739	0.0572464	0.0268116	0.0311594	0.0282609	0.0326087	0.0311594	0.0268116											0.000411017	0.000427476	0.000348989	0.000283063	0.000344065	0.000415082	0.000423301	0.000345526
Q9JIQ3	Q9JIQ3|DBLOH_MOUSE	Diablo homolog mitochondrial,Diablo PE=1 SV=2	Diablo	3	1	2	3	2	1	1	2	237		0.0126582	0.00421941	0.00843882	0.0126582	0.00843882	0.00421941	0.00421941	0.00843882											9.97194e-05	3.15076e-05	0.000109842	0.000114992	0.000102739	5.37096e-05	5.73207e-05	0.000108753
O08808	O08808|DIAP1_MOUSE	Protein diaphanous homolog 1,Diaph1 PE=1 SV=1	Diaph1	2	5	1	0	0	0	0	0	1255		0.00159363	0.00398406	0.000796813	0	0	0	0	0											1.25543e-05	2.97502e-05	1.03716e-05	0	0	0	0	0
Q8R418	Q8R418|DICER_MOUSE	Endoribonuclease Dicer OS=Mus musculus OX=10090 GN=Dicer1 PE=1 SV=3	Dicer1	0	1	0	0	0	0	0	0	1916		0	0.000521921	0	0	0	0	0	0											0	3.89734e-06	0	0	0	0	0	0
Q8C9B9	Q8C9B9|DIDO1_MOUSE	Death-inducer obliterator 1 OS=Mus musculus OX=10090 GN=Dido1 PE=1 SV=4	Dido1	2	3	0	0	0	0	1	0	2256		0.000886525	0.00132979	0	0	0	0	0.000443262	0											6.98389e-06	9.92992e-06	0	0	0	0	6.02173e-06	0
Q8BTT6	Q8BTT6|DIEXF_MOUSE	Digestive organ expansion factor homolog,Diexf PE=2 SV=2	Diexf	2	4	0	1	0	0	0	0	772		0.00259067	0.00518135	0	0.00129534	0	0	0	0											2.04089e-05	3.86907e-05	0	1.17673e-05	0	0	0	0
Q9D0D4	Q9D0D4|DIM1_MOUSE	Probable dimethyladenosine transferase,Dimt1 PE=2 SV=1	Dimt1	6	7	0	3	0	0	2	0	313		0.0191693	0.0223642	0	0.00958466	0	0	0.00638978	0											0.000151013	0.000167	0	8.70706e-05	0	0	8.68052e-05	0
Q3USZ8	Q3USZ8|DIK2A_MOUSE	Divergent protein kinase domain 2A,Dipk2a PE=1 SV=2	Dipk2a	0	2	0	2	0	0	0	0	430		0	0.00465116	0	0.00465116	0	0	0	0											0	3.47316e-05	0	4.22528e-05	0	0	0	0
Q9CSH3	Q9CSH3|RRP44_MOUSE	Exosome complex exonuclease RRP44,Dis3 PE=1 SV=4	Dis3	26	30	7	12	2	3	11	6	958		0.0271399	0.0313152	0.00730689	0.0125261	0.00208768	0.00313152	0.0114823	0.00626305											0.000213803	0.00023384	9.51089e-05	0.000113792	2.54167e-05	3.98617e-05	0.000155987	8.07131e-05
Q8CI75	Q8CI75|DI3L2_MOUSE	DIS3-like exonuclease 2,Dis3l2 PE=1 SV=1	Dis3l2	0	1	0	4	0	1	0	0	870		0	0.00114943	0	0.0045977	0	0.00114943	0	0											0	8.5831e-06	0	4.17672e-05	0	1.46312e-05	0	0
Q9ESX5	Q9ESX5|DKC1_MOUSE	H/ACA ribonucleoprotein complex subunit DKC1,Dkc1 PE=1 SV=4	Dkc1	20	21	20	22	22	19	9	12	509		0.0392927	0.0412574	0.0392927	0.043222	0.043222	0.0373281	0.0176817	0.0235756											0.000309542	0.000308081	0.000511447	0.000392644	0.000526211	0.000475156	0.000240206	0.000303824
Q8BMF4	Q8BMF4|ODP2_MOUSE	Dihydrolipoyllysine-residue acetyltransferase component of pyruvate dehydrogenase complex mitochondrial,Dlat PE=1 SV=2	Dlat	35	29	23	21	18	26	27	15	642		0.0545171	0.0451713	0.0358255	0.0327103	0.0280374	0.0404984	0.0420561	0.0233645											0.000429477	0.000337308	0.000466317	0.000297152	0.000341344	0.000515512	0.000571332	0.000301103
O08749	O08749|DLDH_MOUSE	Dihydrolipoyl dehydrogenase mitochondrial,Dld PE=1 SV=2	Dld	18	15	17	21	20	25	13	13	509		0.0353635	0.0294695	0.0333988	0.0412574	0.0392927	0.0491159	0.0255403	0.0255403											0.000278587	0.000220058	0.00043473	0.000374797	0.000478373	0.000625205	0.000346965	0.000329142
Q811D0	Q811D0|DLG1_MOUSE	Disks large homolog 1,Dlg1 PE=1 SV=1	Dlg1	0	0	1	2	0	1	0	0	905		0	0	0.00110497	0.00220994	0	0.00110497	0	0											0	0	1.43827e-05	2.00759e-05	0	1.40654e-05	0	0
P70175	P70175|DLG3_MOUSE	Disks large homolog 3,Dlg3 PE=1 SV=1	Dlg3	0	0	0	0	3	1	0	0	849		0	0	0	0	0.00353357	0.00117786	0	0											0	0	0	0	4.30198e-05	1.49931e-05	0	0
B1AZP2	B1AZP2|DLGP4_MOUSE	Disks large-associated protein 4,Dlgap4 PE=1 SV=1	Dlgap4	0	2	1	1	0	0	0	0	992		0	0.00201613	0.00100806	0.00100806	0	0	0	0											0	1.5055e-05	1.31213e-05	9.15762e-06	0	0	0	0
Q8K4R9	Q8K4R9|DLGP5_MOUSE	Disks large-associated protein 5 OS=Mus musculus OX=10090 GN=Dlgap5 PE=1 SV=2	Dlgap5	2	4	0	0	0	0	0	0	808		0.00247525	0.0049505	0	0	0	0	0	0											1.94996e-05	3.69668e-05	0	0	0	0	0	0
Q9D2G2	Q9D2G2|ODO2_MOUSE	Dihydrolipoyllysine-residue succinyltransferase component of 2-oxoglutarate dehydrogenase complex mitochondrial,Dlst PE=1 SV=1	Dlst	17	14	5	13	5	6	13	8	454		0.0374449	0.030837	0.0110132	0.0286344	0.0110132	0.0132159	0.0286344	0.0176211											0.000294985	0.000230269	0.000143352	0.000260125	0.000134082	0.000168227	0.000388998	0.000227087
Q9JI44	Q9JI44|DMAP1_MOUSE	DNA methyltransferase 1-associated protein 1 OS=Mus musculus OX=10090 GN=Dmap1 PE=1 SV=1	Dmap1	1	2	0	0	0	0	0	0	468		0.00213675	0.0042735	0	0	0	0	0	0											1.6833e-05	3.19115e-05	0	0	0	0	0	0
P11531	P11531|DMD_MOUSE	Dystrophin,Dmd PE=1 SV=3	Dmd	0	0	0	0	8	11	18	6	3678		0	0	0	0	0.0021751	0.00299076	0.00489396	0.00163132											0	0	0	0	2.64809e-05	3.80698e-05	6.64846e-05	2.10232e-05
P54265	P54265|DMPK_MOUSE	Myotonin-protein kinase,Dmpk PE=1 SV=1	Dmpk	0	1	0	1	0	0	0	0	631		0	0.00158479	0	0.00158479	0	0	0	0											0	1.18341e-05	0	1.43968e-05	0	0	0	0
Q08274	Q08274|DMWD_MOUSE	Dystrophia myotonica WD repeat-containing protein OS=Mus musculus OX=10090 GN=Dmwd PE=1 SV=3	Dmwd	0	1	0	0	0	0	0	0	665		0	0.00150376	0	0	0	0	0	0											0	1.1229e-05	0	0	0	0	0	0
Q6ZQJ5	Q6ZQJ5|DNA2_MOUSE	DNA replication ATP-dependent helicase/nuclease DNA2,Dna2 PE=1 SV=2	Dna2	0	0	0	0	0	0	1	0	1062		0	0	0	0	0	0	0.00094162	0											0	0	0	0	0	0	1.27919e-05	0
B9EJR8	B9EJR8|DAAF5_MOUSE	Dynein assembly factor 5 axonemal,Dnaaf5 PE=1 SV=1	Dnaaf5	4	8	1	2	0	0	0	0	853		0.00468933	0.00937866	0.00117233	0.00234467	0	0	0	0											3.69418e-05	7.00333e-05	1.52595e-05	2.12998e-05	0	0	0	0
E9Q8T7	E9Q8T7|DYH1_MOUSE	Dynein heavy chain 1 axonemal,Dnah1 PE=1 SV=1	Dnah1	0	0	0	0	1	0	0	0	4250		0	0	0	0	0.000235294	0	0	0											0	0	0	0	2.86461e-06	0	0	0
Q3V0Q1	Q3V0Q1|DYH12_MOUSE	Dynein heavy chain 12 axonemal,Dnah12 PE=1 SV=2	Dnah12	0	0	0	2	0	0	0	0	3086		0	0	0	0.000648088	0	0	0	0											0	0	0	5.88747e-06	0	0	0	0
P0C6F1	P0C6F1|DYH2_MOUSE	Dynein heavy chain 2 axonemal,Dnah2 PE=1 SV=1	Dnah2	0	0	0	0	1	1	0	0	4456		0	0	0	0	0.000224417	0.000224417	0	0											0	0	0	0	2.73218e-06	2.85664e-06	0	0
P63037	P63037|DNJA1_MOUSE	DnaJ homolog subfamily A member 1,Dnaja1 PE=1 SV=1	Dnaja1	14	14	11	14	3	3	1	0	397		0.0352645	0.0352645	0.0277078	0.0352645	0.00755668	0.00755668	0.00251889	0											0.000277808	0.00026333	0.000360654	0.000320355	9.19995e-05	9.61902e-05	3.42192e-05	0
Q9QYJ0	Q9QYJ0|DNJA2_MOUSE	DnaJ homolog subfamily A member 2,Dnaja2 PE=1 SV=1	Dnaja2	17	22	2	5	1	1	1	0	412		0.0412621	0.0533981	0.00485437	0.0121359	0.00242718	0.00242718	0.00242718	0											0.000325056	0.000398739	6.31861e-05	0.000110247	2.955e-05	3.0896e-05	3.29733e-05	0
Q99M87	Q99M87|DNJA3_MOUSE	DnaJ homolog subfamily A member 3 mitochondrial,Dnaja3 PE=1 SV=1	Dnaja3	4	3	1	3	0	0	1	0	480		0.00833333	0.00625	0.00208333	0.00625	0	0	0.00208333	0											6.56486e-05	4.66706e-05	2.71174e-05	5.67773e-05	0	0	2.83021e-05	0
Q9QYJ3	Q9QYJ3|DNJB1_MOUSE	DnaJ homolog subfamily B member 1,Dnajb1 PE=1 SV=3	Dnajb1	10	6	5	7	4	2	2	1	340		0.0294118	0.0176471	0.0147059	0.0205882	0.0117647	0.00588235	0.00588235	0.00294118											0.000231701	0.000131776	0.000191417	0.000187031	0.000143231	7.48775e-05	7.99118e-05	3.79035e-05
Q99KV1	Q99KV1|DJB11_MOUSE	DnaJ homolog subfamily B member 11,Dnajb11 PE=1 SV=1	Dnajb11	8	3	4	4	1	4	3	0	358		0.0223464	0.00837989	0.0111732	0.0111732	0.0027933	0.0111732	0.00837989	0											0.000176041	6.25751e-05	0.000145434	0.000101501	3.40073e-05	0.000142225	0.000113841	0
Q9QYI4	Q9QYI4|DJB12_MOUSE	DnaJ homolog subfamily B member 12,Dnajb12 PE=1 SV=2	Dnajb12	0	1	1	1	0	0	0	0	376		0	0.00265957	0.00265957	0.00265957	0	0	0	0											0	1.98598e-05	3.46179e-05	2.41605e-05	0	0	0	0
Q9D832	Q9D832|DNJB4_MOUSE	DnaJ homolog subfamily B member 4,Dnajb4 PE=1 SV=1	Dnajb4	6	7	5	5	4	6	0	0	337		0.0178042	0.0207715	0.0148368	0.0148368	0.0118694	0.0178042	0	0											0.000140258	0.000155107	0.000193121	0.000134783	0.000144506	0.000226632	0	0
O54946	O54946|DNJB6_MOUSE	DnaJ homolog subfamily B member 6 OS=Mus musculus OX=10090 GN=Dnajb6 PE=1 SV=4	Dnajb6	1	3	0	0	0	0	0	0	365		0.00273973	0.00821918	0	0	0	0	0	0											2.15831e-05	6.13751e-05	0	0	0	0	0	0
Q9QYI8	Q9QYI8|DNJB7_MOUSE	DnaJ homolog subfamily B member 7 OS=Mus musculus OX=10090 GN=Dnajb7 PE=2 SV=2	Dnajb7	1	0	0	0	0	0	0	0	312		0.00320513	0	0	0	0	0	0	0											2.52495e-05	0	0	0	0	0	0	0
Q9DC23	Q9DC23|DJC10_MOUSE	DnaJ homolog subfamily C member 10,Dnajc10 PE=1 SV=2	Dnajc10	5	6	2	3	2	2	1	1	793		0.00630517	0.0075662	0.00252207	0.0037831	0.00252207	0.00252207	0.00126103	0.00126103											4.96711e-05	5.64991e-05	3.28281e-05	3.43671e-05	3.07052e-05	3.21038e-05	1.71312e-05	1.62512e-05
Q5U458	Q5U458|DJC11_MOUSE	DnaJ homolog subfamily C member 11,Dnajc11 PE=1 SV=2	Dnajc11	10	9	2	6	1	0	0	0	559		0.0178891	0.0161002	0.00357782	0.0107335	0.00178891	0	0	0											0.000140927	0.000120225	4.65701e-05	9.75066e-05	2.17793e-05	0	0	0
Q78YY6	Q78YY6|DJC15_MOUSE	DnaJ homolog subfamily C member 15 OS=Mus musculus OX=10090 GN=Dnajc15 PE=1 SV=1	Dnajc15	1	1	0	0	0	0	0	0	149		0.00671141	0.00671141	0	0	0	0	0	0											5.28714e-05	5.01161e-05	0	0	0	0	0	0
Q91WT4	Q91WT4|DJC17_MOUSE	DnaJ homolog subfamily C member 17 OS=Mus musculus OX=10090 GN=Dnajc17 PE=1 SV=2	Dnajc17	3	3	0	0	0	0	0	0	303		0.00990099	0.00990099	0	0	0	0	0	0											7.79983e-05	7.39337e-05	0	0	0	0	0	0
P54103	P54103|DNJC2_MOUSE	DnaJ homolog subfamily C member 2,Dnajc2 PE=1 SV=2	Dnajc2	13	9	0	1	0	0	0	0	621		0.020934	0.0144928	0	0.00161031	0	0	0	0											0.000164914	0.000108222	0	1.46286e-05	0	0	0	0
E9Q8D0	E9Q8D0|DJC21_MOUSE	DnaJ homolog subfamily C member 21,Dnajc21 PE=1 SV=1	Dnajc21	0	2	0	0	0	0	0	0	531		0	0.00376648	0	0	0	0	0	0											0	2.81254e-05	0	0	0	0	0	0
Q91YW3	Q91YW3|DNJC3_MOUSE	DnaJ homolog subfamily C member 3,Dnajc3 PE=1 SV=1	Dnajc3	2	1	3	3	0	0	1	0	504		0.00396825	0.00198413	0.00595238	0.00595238	0	0	0.00198413	0											3.12612e-05	1.48161e-05	7.74782e-05	5.40736e-05	0	0	2.69544e-05	0
Q9QYI3	Q9QYI3|DNJC7_MOUSE	DnaJ homolog subfamily C member 7,Dnajc7 PE=1 SV=2	Dnajc7	20	26	4	10	0	0	1	0	494		0.0404858	0.0526316	0.00809717	0.0202429	0	0	0.00202429	0											0.000318941	0.000393016	0.000105395	0.000183894	0	0	2.75e-05	0
Q6NZB0	Q6NZB0|DNJC8_MOUSE	DnaJ homolog subfamily C member 8,Dnajc8 PE=1 SV=2	Dnajc8	2	2	1	10	2	1	0	1	253		0.00790514	0.00790514	0.00395257	0.0395257	0.00790514	0.00395257	0	0.00395257											6.22754e-05	5.903e-05	5.14479e-05	0.000359066	9.62419e-05	5.03129e-05	0	5.09375e-05
Q91WN1	Q91WN1|DNJC9_MOUSE	DnaJ homolog subfamily C member 9,Dnajc9 PE=1 SV=2	Dnajc9	4	7	1	3	0	0	1	1	259		0.015444	0.027027	0.003861	0.011583	0	0	0.003861	0.003861											0.000121665	0.000201819	5.02561e-05	0.000105224	0	0	5.24518e-05	4.97575e-05
P39053	P39053|DYN1_MOUSE	Dynamin-1 OS=Mus musculus OX=10090 GN=Dnm1 PE=1 SV=2	Dnm1	0	0	0	0	0	0	0	1	867		0	0	0	0	0	0	0	0.0011534											0	0	0	0	0	0	0	1.48641e-05
Q8K1M6	Q8K1M6|DNM1L_MOUSE	Dynamin-1-like protein,Dnm1l PE=1 SV=2	Dnm1l	14	19	6	11	7	5	2	0	742		0.0188679	0.0256065	0.00808625	0.0148248	0.00943396	0.00673854	0.00269542	0											0.000148638	0.000191211	0.000105253	0.000134674	0.000114855	8.57761e-05	3.66173e-05	0
P39054	P39054|DYN2_MOUSE	Dynamin-2,Dnm2 PE=1 SV=2	Dnm2	12	14	10	20	12	14	5	1	870		0.0137931	0.016092	0.0114943	0.0229885	0.0137931	0.016092	0.00574713	0.00114943											0.00010866	0.000120163	0.000149613	0.000208836	0.000167926	0.000204837	7.80748e-05	1.48129e-05
Q8BZ98	Q8BZ98|DYN3_MOUSE	Dynamin-3 OS=Mus musculus OX=10090 GN=Dnm3 PE=1 SV=1	Dnm3	0	0	0	0	0	0	0	1	863		0	0	0	0	0	0	0	0.00115875											0	0	0	0	0	0	0	1.4933e-05
P13864	P13864|DNMT1_MOUSE	DNA (cytosine-5)-methyltransferase 1,Dnmt1 PE=1 SV=5	Dnmt1	58	81	24	29	1	0	0	2	1620		0.0358025	0.05	0.0148148	0.0179012	0.000617284	0	0	0.00123457											0.000282046	0.000373365	0.000192835	0.000162621	7.51519e-06	0	0	1.59101e-05
Q9Z2W0	Q9Z2W0|DNPEP_MOUSE	Aspartyl aminopeptidase,Dnpep PE=1 SV=2	Dnpep	12	12	5	6	6	7	10	10	473		0.02537	0.02537	0.0105708	0.012685	0.012685	0.0147992	0.0211416	0.0211416											0.00019986	0.000189445	0.000137593	0.000115235	0.000154435	0.000188381	0.00028721	0.000272457
Q80VJ3	Q80VJ3|DNPH1_MOUSE	2'-deoxynucleoside 5'-phosphate N-hydrolase 1,Dnph1 PE=1 SV=2	Dnph1	5	7	2	4	1	0	0	0	173		0.0289017	0.0404624	0.0115607	0.0231214	0.00578035	0	0	0											0.000227683	0.000302145	0.000150478	0.000210043	7.03734e-05	0	0	0
Q8R2M2	Q8R2M2|TDIF2_MOUSE	Deoxynucleotidyltransferase terminal-interacting protein 2,Dnttip2 PE=1 SV=1	Dnttip2	4	11	1	4	1	1	0	0	758		0.00527704	0.0145119	0.00131926	0.00527704	0.00131926	0.00131926	0	0											4.15717e-05	0.000108365	1.71719e-05	4.79386e-05	1.60615e-05	1.67931e-05	0	0
Q8R1A4	Q8R1A4|DOCK7_MOUSE	Dedicator of cytokinesis protein 7,Dock7 PE=1 SV=3	Dock7	13	21	3	11	0	0	0	2	2130		0.00610329	0.00985915	0.00140845	0.00516432	0	0	0	0.000938967											4.80807e-05	7.36213e-05	1.83329e-05	4.69145e-05	0	0	0	1.21007e-05
Q99LN9	Q99LN9|DOHH_MOUSE	Deoxyhypusine hydroxylase,Dohh PE=1 SV=2	Dohh	5	3	1	4	0	0	0	0	302		0.0165563	0.00993377	0.00331126	0.013245	0	0	0	0											0.000130428	7.41785e-05	4.31004e-05	0.000120323	0	0	0	0
Q8C255	Q8C255|DPEP2_MOUSE	Dipeptidase 2 OS=Mus musculus OX=10090 GN=Dpep2 PE=1 SV=1	Dpep2	0	0	0	0	0	0	0	1	478		0	0	0	0	0	0	0	0.00209205											0	0	0	0	0	0	0	2.69607e-05
Q61103	Q61103|REQU_MOUSE	Zinc finger protein ubi-d4,Dpf2 PE=1 SV=1	Dpf2	2	1	2	3	1	2	1	3	391		0.00511509	0.00255754	0.00511509	0.00767263	0.00255754	0.00511509	0.00255754	0.00767263											4.02958e-05	1.9098e-05	6.65797e-05	6.9701e-05	3.11371e-05	6.51109e-05	3.47443e-05	9.88787e-05
Q5NCQ5	Q5NCQ5|DPH1_MOUSE	2-(3-amino-3-carboxypropyl)histidine synthase subunit 1 OS=Mus musculus OX=10090 GN=Dph1 PE=1 SV=1	Dph1	3	2	0	0	0	0	0	0	438		0.00684932	0.00456621	0	0	0	0	0	0											5.39578e-05	3.40973e-05	0	0	0	0	0	0
Q9CWQ0	Q9CWQ0|DPH5_MOUSE	Diphthine methyl ester synthase OS=Mus musculus OX=10090 GN=Dph5 PE=1 SV=2	Dph5	1	2	0	0	0	0	0	0	281		0.00355872	0.00711744	0	0	0	0	0	0											2.8035e-05	5.3148e-05	0	0	0	0	0	0
Q9CYU6	Q9CYU6|DPH7_MOUSE	Diphthine methyltransferase OS=Mus musculus OX=10090 GN=Dph7 PE=2 SV=1	Dph7	0	0	0	0	0	0	2	0	477		0	0	0	0	0	0	0.00419287	0											0	0	0	0	0	0	5.69602e-05	0
O70152	O70152|DPM1_MOUSE	Dolichol-phosphate mannosyltransferase subunit 1,Dpm1 PE=1 SV=1	Dpm1	1	4	2	2	5	2	1	2	260		0.00384615	0.0153846	0.00769231	0.00769231	0.0192308	0.00769231	0.00384615	0.00769231											3.02994e-05	0.000114882	0.000100126	6.98797e-05	0.000234127	9.79167e-05	5.225e-05	9.91323e-05
Q99KK7	Q99KK7|DPP3_MOUSE	Dipeptidyl peptidase 3,Dpp3 PE=1 SV=2	Dpp3	19	30	12	20	10	13	8	3	738		0.0257453	0.0406504	0.0162602	0.0271003	0.0135501	0.0176152	0.0108401	0.00406504											0.000202817	0.000303549	0.000211648	0.000246189	0.000164968	0.000224227	0.000147263	5.2387e-05
Q9ET22	Q9ET22|DPP2_MOUSE	Dipeptidyl peptidase 2,Dpp7 PE=1 SV=2	Dpp7	0	0	1	2	1	3	2	2	506		0	0	0.00197628	0.00395257	0.00197628	0.00592885	0.00395257	0.00395257											0	0	2.5724e-05	3.59066e-05	2.40605e-05	7.54694e-05	5.36957e-05	5.09375e-05
Q80YA7	Q80YA7|DPP8_MOUSE	Dipeptidyl peptidase 8,Dpp8 PE=1 SV=1	Dpp8	0	0	0	0	1	0	0	0	892		0	0	0	0	0.00112108	0	0	0											0	0	0	0	1.36487e-05	0	0	0
Q8BVG4	Q8BVG4|DPP9_MOUSE	Dipeptidyl peptidase 9 OS=Mus musculus OX=10090 GN=Dpp9 PE=1 SV=2	Dpp9	1	0	0	0	0	0	0	0	862		0.00116009	0	0	0	0	0	0	0											9.13902e-06	0	0	0	0	0	0	0
Q8CCG4	Q8CCG4|DPPA4_MOUSE	Developmental pluripotency-associated protein 4,Dppa4 PE=1 SV=2	Dppa4	0	0	1	0	0	0	0	0	296		0	0	0.00337838	0	0	0	0	0											0	0	4.39741e-05	0	0	0	0	0
Q9QZZ6	Q9QZZ6|DERM_MOUSE	Dermatopontin,Dpt PE=1 SV=1	Dpt	0	0	0	0	2	2	2	0	201		0	0	0	0	0.00995025	0.00995025	0.00995025	0											0	0	0	0	0.00012114	0.000126658	0.000135174	0
A6X919	A6X919|D19L1_MOUSE	Probable C-mannosyltransferase DPY19L1,Dpy19l1 PE=1 SV=1	Dpy19l1	0	0	1	0	1	1	0	0	746		0	0	0.00134048	0	0.00134048	0.00134048	0	0											0	0	1.74482e-05	0	1.63198e-05	1.70632e-05	0	0
Q71B07	Q71B07|D19L3_MOUSE	Probable C-mannosyltransferase DPY19L3 OS=Mus musculus OX=10090 GN=Dpy19l3 PE=2 SV=2	Dpy19l3	0	0	0	0	0	0	0	1	716		0	0	0	0	0	0	0	0.00139665											0	0	0	0	0	0	0	1.79989e-05
Q99LT0	Q99LT0|DPY30_MOUSE	Protein dpy-30 homolog,Dpy30 PE=1 SV=1	Dpy30	1	1	2	0	0	1	0	1	99		0.010101	0.010101	0.020202	0	0	0.010101	0	0.010101											7.95741e-05	7.54273e-05	0.000262956	0	0	0.000128577	0	0.000130174
O08553	O08553|DPYL2_MOUSE	Dihydropyrimidinase-related protein 2,Dpysl2 PE=1 SV=2	Dpysl2	34	29	18	23	49	39	40	42	572		0.0594406	0.0506993	0.0314685	0.0402098	0.0856643	0.0681818	0.0699301	0.0734266											0.000468263	0.000378587	0.000409605	0.00036528	0.00104293	0.000867898	0.000950001	0.000946262
Q62188	Q62188|DPYL3_MOUSE	Dihydropyrimidinase-related protein 3,Dpysl3 PE=1 SV=1	Dpysl3	13	12	5	7	7	6	0	0	570		0.022807	0.0210526	0.00877193	0.0122807	0.0122807	0.0105263	0	0											0.00017967	0.000157206	0.000114178	0.000111562	0.000149513	0.000133991	0	0
Q9EQF6	Q9EQF6|DPYL5_MOUSE	Dihydropyrimidinase-related protein 5,Dpysl5 PE=1 SV=1	Dpysl5	0	0	0	0	0	1	0	0	564		0	0	0	0	0	0.00177305	0	0											0	0	0	0	0	2.25695e-05	0	0
Q91WV0	Q91WV0|NC2B_MOUSE	Protein Dr1,Dr1 PE=1 SV=1	Dr1	1	1	1	1	1	1	1	1	176		0.00568182	0.00568182	0.00568182	0.00568182	0.00568182	0.00568182	0.00568182	0.00568182											4.47604e-05	4.24278e-05	7.39564e-05	5.16157e-05	6.91739e-05	7.23248e-05	7.71876e-05	7.32227e-05
Q9D6N5	Q9D6N5|NC2A_MOUSE	Dr1-associated corepressor,Drap1 PE=1 SV=3	Drap1	1	0	0	2	0	0	0	0	205		0.00487805	0	0	0.0097561	0	0	0	0											3.84285e-05	0	0	8.86279e-05	0	0	0	0
P32233	P32233|DRG1_MOUSE	Developmentally-regulated GTP-binding protein 1,Drg1 PE=1 SV=1	Drg1	19	17	6	13	2	0	0	0	367		0.0517711	0.0463215	0.0163488	0.0354223	0.00544959	0	0	0											0.000407844	0.000345897	0.000212801	0.000321789	6.63466e-05	0	0	0
Q9QXB9	Q9QXB9|DRG2_MOUSE	Developmentally-regulated GTP-binding protein 2,Drg2 PE=1 SV=1	Drg2	5	9	1	8	0	0	0	1	364		0.0137363	0.0247253	0.00274725	0.021978	0	0	0	0.00274725											0.000108212	0.000184631	3.57591e-05	0.000199656	0	0	0	3.54044e-05
Q05AA6	Q05AA6|DRP2_MOUSE	Dystrophin-related protein 2,Drp2 PE=1 SV=1	Drp2	0	0	0	0	1	0	0	0	957		0	0	0	0	0.00104493	0	0	0											0	0	0	0	1.27216e-05	0	0	0
P55292	P55292|DSC2_MOUSE	Desmocollin-2,Dsc2 PE=1 SV=1	Dsc2	0	0	0	1	0	0	0	0	902		0	0	0	0.00110865	0	0	0	0											0	0	0	1.00714e-05	0	0	0	0
Q4VA61	Q4VA61|DSCL1_MOUSE	Down syndrome cell adhesion molecule-like protein 1 homolog,Dscaml1 PE=1 SV=2	Dscaml1	0	0	1	0	0	0	0	0	2053		0	0	0.000487092	0	0	0	0	0											0	0	6.34015e-06	0	0	0	0	0
Q7TMD7	Q7TMD7|DSG4_MOUSE	Desmoglein-4,Dsg4 PE=1 SV=1	Dsg4	1	0	1	0	0	0	2	0	1041		0.000960615	0	0.000960615	0	0	0	0.00192123	0											7.56756e-06	0	1.25037e-05	0	0	0	2.60999e-05	0
Q91ZU6	Q91ZU6|DYST_MOUSE	Dystonin,Dst PE=1 SV=2	Dst	2	3	8	11	2	1	1	0	7393		0.000270526	0.000405789	0.0010821	0.00148789	0.000270526	0.000135263	0.000135263	0											2.13116e-06	3.03015e-06	1.4085e-05	1.35166e-05	3.29355e-06	1.72179e-06	1.83755e-06	0
Q9R0P5	Q9R0P5|DEST_MOUSE	Destrin,Dstn PE=1 SV=3	Dstn	18	21	13	14	13	11	6	7	165		0.109091	0.127273	0.0787879	0.0848485	0.0787879	0.0666667	0.0363636	0.0424242											0.0008594	0.000950384	0.00102553	0.000770794	0.000959211	0.000848611	0.000494	0.000546729
Q9DD18	Q9DD18|DTD1_MOUSE	D-aminoacyl-tRNA deacylase 1,Dtd1 PE=1 SV=2	Dtd1	0	0	0	0	0	0	0	1	209		0	0	0	0	0	0	0	0.00478469											0	0	0	0	0	0	0	6.16612e-05
Q8BHA3	Q8BHA3|DTD2_MOUSE	D-aminoacyl-tRNA deacylase 2,Dtd2 PE=1 SV=1	Dtd2	1	2	1	1	2	1	0	0	168		0.00595238	0.0119048	0.00595238	0.00595238	0.0119048	0.00595238	0	0											4.68919e-05	8.88964e-05	7.74782e-05	5.40736e-05	0.000144936	7.57689e-05	0	0
Q3TLR7	Q3TLR7|DTL_MOUSE	Denticleless protein homolog OS=Mus musculus OX=10090 GN=Dtl PE=1 SV=2	Dtl	1	0	0	0	0	0	0	0	729		0.00137174	0	0	0	0	0	0	0											1.08064e-05	0	0	0	0	0	0	0
Q6PDK8	Q6PDK8|DTX4_MOUSE	E3 ubiquitin-protein ligase DTX4 OS=Mus musculus OX=10090 GN=Dtx4 PE=1 SV=2	Dtx4	0	0	0	0	0	0	1	0	616		0	0	0	0	0	0	0.00162338	0											0	0	0	0	0	0	2.20536e-05	0
P97930	P97930|KTHY_MOUSE	Thymidylate kinase,Dtymk PE=1 SV=2	Dtymk	8	4	0	1	2	0	1	2	212		0.0377358	0.0188679	0	0.00471698	0.00943396	0	0.00471698	0.00943396											0.000297277	0.000140892	0	4.28508e-05	0.000114855	0	6.40802e-05	0.000121577
Q9D7B1	Q9D7B1|DUS2L_MOUSE	tRNA-dihydrouridine(20) synthase [NAD(P)+]-like,Dus2 PE=1 SV=1	Dus2	0	1	0	1	0	0	0	0	493		0	0.0020284	0	0.0020284	0	0	0	0											0	1.51467e-05	0	1.84267e-05	0	0	0	0
Q91XI1	Q91XI1|DUS3L_MOUSE	tRNA-dihydrouridine(47) synthase [NAD(P)(+)]-like,Dus3l PE=1 SV=1	Dus3l	6	7	0	0	2	2	3	4	637		0.00941915	0.010989	0	0	0.00313972	0.00313972	0.00470958	0.00627943											7.42025e-05	8.20582e-05	0	0	3.82248e-05	3.9966e-05	6.39796e-05	8.09243e-05
Q9ESS0	Q9ESS0|DUS10_MOUSE	Dual specificity protein phosphatase 10 OS=Mus musculus OX=10090 GN=Dusp10 PE=2 SV=2	Dusp10	1	3	0	0	0	0	0	0	483		0.00207039	0.00621118	0	0	0	0	0	0											1.63102e-05	4.63807e-05	0	0	0	0	0	0
Q9D0T2	Q9D0T2|DUS12_MOUSE	Dual specificity protein phosphatase 12 OS=Mus musculus OX=10090 GN=Dusp12 PE=2 SV=1	Dusp12	0	2	0	0	0	0	0	0	339		0	0.00589971	0	0	0	0	0	0											0	4.40549e-05	0	0	0	0	0	0
Q148W8	Q148W8|DUS27_MOUSE	Inactive dual specificity phosphatase 27,Dusp27 PE=1 SV=1	Dusp27	0	0	1	1	0	1	0	0	1138		0	0	0.000878735	0.000878735	0	0.000878735	0	0											0	0	1.14379e-05	7.98274e-06	0	1.11856e-05	0	0
Q9D7X3	Q9D7X3|DUS3_MOUSE	Dual specificity protein phosphatase 3,Dusp3 PE=1 SV=1	Dusp3	4	2	4	9	8	6	8	10	185		0.0216216	0.0108108	0.0216216	0.0486486	0.0432432	0.0324324	0.0432432	0.0540541											0.000170332	8.07276e-05	0.000281434	0.000441942	0.000526469	0.000412838	0.00058746	0.000696605
Q9JHU4	Q9JHU4|DYHC1_MOUSE	Cytoplasmic dynein 1 heavy chain 1,Dync1h1 PE=1 SV=2	Dync1h1	133	163	62	122	75	74	56	47	4644		0.0286391	0.0350991	0.0133506	0.0262705	0.0161499	0.0159345	0.0120586	0.0101206											0.000225614	0.000262095	0.000173775	0.00023865	0.000196618	0.000202833	0.000163816	0.000130426
O88487	O88487|DC1I2_MOUSE	Cytoplasmic dynein 1 intermediate chain 2,Dync1i2 PE=1 SV=1	Dync1i2	4	5	9	11	6	9	4	2	612		0.00653595	0.00816993	0.0147059	0.0179739	0.00980392	0.0147059	0.00653595	0.00326797											5.14891e-05	6.10074e-05	0.000191417	0.000163281	0.000119359	0.000187194	8.87909e-05	4.2115e-05
Q8R1Q8	Q8R1Q8|DC1L1_MOUSE	Cytoplasmic dynein 1 light intermediate chain 1,Dync1li1 PE=1 SV=1	Dync1li1	18	14	5	14	1	4	2	2	523		0.0344168	0.0267686	0.00956023	0.0267686	0.00191205	0.00764818	0.00382409	0.00382409											0.00027113	0.000199889	0.000124439	0.000243176	2.32784e-05	9.7355e-05	5.19503e-05	4.92818e-05
Q6PDL0	Q6PDL0|DC1L2_MOUSE	Cytoplasmic dynein 1 light intermediate chain 2,Dync1li2 PE=1 SV=2	Dync1li2	8	7	2	2	1	3	2	1	492		0.0162602	0.0142276	0.00406504	0.00406504	0.00203252	0.00609756	0.00406504	0.00203252											0.000128095	0.000106242	5.29119e-05	3.69283e-05	2.47451e-05	7.76169e-05	5.52236e-05	2.61935e-05
Q45VK7	Q45VK7|DYHC2_MOUSE	Cytoplasmic dynein 2 heavy chain 1,Dync2h1 PE=1 SV=1	Dync2h1	0	0	1	1	1	0	0	0	4306		0	0	0.000232234	0.000232234	0.000232234	0	0	0											0	0	3.02284e-06	2.1097e-06	2.82736e-06	0	0	0
P63168	P63168|DYL1_MOUSE	Dynein light chain 1 cytoplasmic,Dynll1 PE=1 SV=1	Dynll1	5	5	5	8	3	3	3	1	89		0.0561798	0.0561798	0.0561798	0.0898876	0.0337079	0.0337079	0.0337079	0.011236											0.000442575	0.000419511	0.000731254	0.000816572	0.00041038	0.000429073	0.000457922	0.0001448
Q9D0M5	Q9D0M5|DYL2_MOUSE	Dynein light chain 2 cytoplasmic,Dynll2 PE=1 SV=1	Dynll2	0	0	3	6	4	4	0	1	89		0	0	0.0337079	0.0674157	0.0449438	0.0449438	0	0.011236											0	0	0.000438753	0.000612429	0.000547173	0.000572098	0	0.0001448
P62627	P62627|DLRB1_MOUSE	Dynein light chain roadblock-type 1,Dynlrb1 PE=1 SV=3	Dynlrb1	7	5	4	6	5	9	1	4	96		0.0729167	0.0520833	0.0416667	0.0625	0.0520833	0.09375	0.0104167	0.0416667											0.000574425	0.000388922	0.000542347	0.000567773	0.000634094	0.00119336	0.000141511	0.000536966
P51807	P51807|DYLT1_MOUSE	Dynein light chain Tctex-type 1,Dynlt1 PE=1 SV=1	Dynlt1	6	4	1	5	1	0	0	0	113		0.0530973	0.0353982	0.00884956	0.0442478	0.00884956	0	0	0											0.000418292	0.000264329	0.000115189	0.000401963	0.00010774	0	0	0
Q61214	Q61214|DYR1A_MOUSE	Dual specificity tyrosine-phosphorylation-regulated kinase 1A OS=Mus musculus OX=10090 GN=Dyrk1a PE=1 SV=1	Dyrk1a	0	1	0	0	0	0	0	0	763		0	0.00131062	0	0	0	0	0	0											0	9.78676e-06	0	0	0	0	0	0
Q9Z188	Q9Z188|DYR1B_MOUSE	Dual specificity tyrosine-phosphorylation-regulated kinase 1B OS=Mus musculus OX=10090 GN=Dyrk1b PE=1 SV=3	Dyrk1b	0	1	0	0	0	0	0	0	629		0	0.00158983	0	0	0	0	0	0											0	1.18717e-05	0	0	0	0	0	0
Q9CXJ1	Q9CXJ1|SYEM_MOUSE	Probable glutamate--tRNA ligase mitochondrial,Ears2 PE=1 SV=1	Ears2	0	0	0	0	1	0	0	0	523		0	0	0	0	0.00191205	0	0	0											0	0	0	0	2.32784e-05	0	0	0
O08792	O08792|COE2_MOUSE	Transcription factor COE2 OS=Mus musculus OX=10090 GN=Ebf2 PE=1 SV=4	Ebf2	0	0	0	0	0	0	0	1	575		0	0	0	0	0	0	0	0.00173913											0	0	0	0	0	0	0	2.24125e-05
O08791	O08791|COE3_MOUSE	Transcription factor COE3,Ebf3 PE=1 SV=1	Ebf3	0	0	0	0	1	0	0	1	596		0	0	0	0	0.00167785	0	0	0.00167785											0	0	0	0	2.04272e-05	0	0	2.16228e-05
Q8K4J2	Q8K4J2|COE4_MOUSE	Transcription factor COE4,Ebf4 PE=2 SV=1	Ebf4	0	0	0	0	1	0	0	0	599		0	0	0	0	0.00166945	0	0	0											0	0	0	0	2.03249e-05	0	0	0
Q9D903	Q9D903|EBP2_MOUSE	Probable rRNA-processing protein EBP2,Ebna1bp2 PE=2 SV=1	Ebna1bp2	13	12	4	6	0	0	1	0	306		0.0424837	0.0392157	0.0130719	0.0196078	0	0	0.00326797	0											0.000334679	0.000292835	0.000170148	0.000178125	0	0	4.43955e-05	0
P70245	P70245|EBP_MOUSE	3-beta-hydroxysteroid-Delta(8) Delta(7)-isomerase,Ebp PE=1 SV=3	Ebp	0	0	1	2	2	0	0	0	230		0	0	0.00434783	0.00869565	0.00869565	0	0	0											0	0	5.65927e-05	7.89944e-05	0.000105866	0	0	0
O35459	O35459|ECH1_MOUSE	Delta(3 5)-Delta(2 4)-dienoyl-CoA isomerase mitochondrial,Ech1 PE=1 SV=1	Ech1	4	3	2	2	5	3	2	6	327		0.0122324	0.00917431	0.00611621	0.00611621	0.0152905	0.00917431	0.00611621	0.0183486											9.63649e-05	6.85073e-05	7.96106e-05	5.55618e-05	0.000186156	0.000116781	8.30888e-05	0.000236462
Q8BH95	Q8BH95|ECHM_MOUSE	Enoyl-CoA hydratase mitochondrial,Echs1 PE=1 SV=1	Echs1	10	10	6	8	12	17	15	21	290		0.0344828	0.0344828	0.0206897	0.0275862	0.0413793	0.0586207	0.0517241	0.0724138											0.000271649	0.000257493	0.000269303	0.000250603	0.000503777	0.000746193	0.000702673	0.00093321
P42125	P42125|ECI1_MOUSE	Enoyl-CoA delta isomerase 1 mitochondrial,Eci1 PE=1 SV=2	Eci1	12	8	4	7	15	15	22	19	289		0.0415225	0.0276817	0.0138408	0.0242215	0.0519031	0.0519031	0.0761246	0.0657439											0.000327107	0.000206707	0.000180157	0.000220036	0.0006319	0.000660684	0.00103415	0.000847255
Q9WUR2	Q9WUR2|ECI2_MOUSE	Enoyl-CoA delta isomerase 2 mitochondrial,Eci2 PE=1 SV=2	Eci2	3	5	3	2	5	3	4	3	391		0.00767263	0.0127877	0.00767263	0.00511509	0.0127877	0.00767263	0.0102302	0.00767263											6.04437e-05	9.54898e-05	9.98695e-05	4.64673e-05	0.000155685	9.76663e-05	0.000138977	9.88787e-05
Q61508	Q61508|ECM1_MOUSE	Extracellular matrix protein 1,Ecm1 PE=1 SV=2	Ecm1	4	2	1	0	3	3	0	0	559		0.00715564	0.00357782	0.00178891	0	0.00536673	0.00536673	0	0											5.63709e-05	2.67166e-05	2.3285e-05	0	6.53378e-05	6.8314e-05	0	0
Q6PDI5	Q6PDI5|ECM29_MOUSE	Proteasome adapter and scaffold protein ECM29,Ecpas PE=1 SV=3	Ecpas	26	31	11	30	4	1	3	1	1840		0.0141304	0.0168478	0.00597826	0.0163043	0.00217391	0.000543478	0.00163043	0.000543478											0.000111317	0.000125808	7.7815e-05	0.000148115	2.64665e-05	6.91803e-06	2.21495e-05	7.00391e-06
Q8K2D3	Q8K2D3|EDC3_MOUSE	Enhancer of mRNA-decapping protein 3,Edc3 PE=1 SV=1	Edc3	1	1	0	2	0	0	0	0	508		0.0019685	0.0019685	0	0.00393701	0	0	0	0											1.55075e-05	1.46994e-05	0	3.57652e-05	0	0	0	0
Q3UJB9	Q3UJB9|EDC4_MOUSE	Enhancer of mRNA-decapping protein 4,Edc4 PE=1 SV=2	Edc4	18	15	12	11	5	8	3	5	1406		0.0128023	0.0106686	0.00853485	0.00782361	0.00355619	0.0056899	0.00213371	0.00355619											0.000100854	7.96654e-05	0.000111092	7.10725e-05	4.32952e-05	7.24277e-05	2.89865e-05	4.58293e-05
Q9JMG1	Q9JMG1|EDF1_MOUSE	Endothelial differentiation-related factor 1,Edf1 PE=1 SV=1	Edf1	5	9	6	8	5	5	0	2	148		0.0337838	0.0608108	0.0405405	0.0540541	0.0337838	0.0337838	0	0.0135135											0.000266143	0.000454093	0.000527689	0.000491047	0.000411304	0.00043004	0	0.000174151
Q8BL66	Q8BL66|EEA1_MOUSE	Early endosome antigen 1,Eea1 PE=1 SV=2	Eea1	3	5	3	6	2	3	8	3	1411		0.00212615	0.00354359	0.00212615	0.0042523	0.00141743	0.00212615	0.00566974	0.00212615											1.67495e-05	2.6461e-05	2.76747e-05	3.86295e-05	1.72567e-05	2.70642e-05	7.70235e-05	2.74001e-05
Q921E6	Q921E6|EED_MOUSE	Polycomb protein EED,Eed PE=1 SV=1	Eed	9	10	1	2	0	0	0	0	441		0.0204082	0.0226757	0.00226757	0.00453515	0	0	0	0											0.000160772	0.000169327	2.95155e-05	4.11989e-05	0	0	0	0
P10126	P10126|EF1A1_MOUSE	Elongation factor 1-alpha 1,Eef1a1 PE=1 SV=3	Eef1a1	123	135	121	151	66	56	35	70	462		0.266234	0.292208	0.261905	0.32684	0.142857	0.121212	0.0757576	0.151515											0.00209735	0.002182	0.00340904	0.00296913	0.00173923	0.00154293	0.00102917	0.0019526
Q9CY45	Q9CY45|EFMT1_MOUSE	EEF1A lysine methyltransferase 1 OS=Mus musculus OX=10090 GN=Eef1akmt1 PE=1 SV=1	Eef1akmt1	0	1	0	0	0	0	0	0	214		0	0.0046729	0	0	0	0	0	0											0	3.48939e-05	0	0	0	0	0	0
Q91YR5	Q91YR5|EFNMT_MOUSE	eEF1A lysine and N-terminal methyltransferase,EEF1AKNMT PE=1 SV=1	EEF1AKNMT	0	1	0	2	0	0	0	0	698		0	0.00143266	0	0.00286533	0	0	0	0											0	1.06981e-05	0	2.60297e-05	0	0	0	0
O70251	O70251|EF1B_MOUSE	Elongation factor 1-beta,Eef1b PE=1 SV=5	Eef1b	31	34	8	9	1	0	2	2	225		0.137778	0.151111	0.0355556	0.04	0.00444444	0	0.00888889	0.00888889											0.00108539	0.00112839	0.000462803	0.000363374	5.41093e-05	0	0.000120756	0.000114553
P57776	P57776|EF1D_MOUSE	Elongation factor 1-delta,Eef1d PE=1 SV=3	Eef1d	55	49	30	40	10	11	9	12	281		0.19573	0.174377	0.106762	0.142349	0.0355872	0.0391459	0.0320285	0.0427046											0.00154192	0.00130213	0.00138964	0.00129315	0.00043326	0.000498295	0.000435107	0.000550343
Q9D1M4	Q9D1M4|MCA3_MOUSE	Eukaryotic translation elongation factor 1 epsilon-1,Eef1e1 PE=1 SV=1	Eef1e1	5	2	2	6	0	0	0	0	174		0.0287356	0.0114943	0.0114943	0.0344828	0	0	0	0											0.000226375	8.5831e-05	0.000149613	0.000313254	0	0	0	0
Q9D8N0	Q9D8N0|EF1G_MOUSE	Elongation factor 1-gamma,Eef1g PE=1 SV=3	Eef1g	55	64	23	28	11	12	17	12	437		0.125858	0.146453	0.0526316	0.0640732	0.0251716	0.02746	0.0389016	0.02746											0.000991489	0.00109361	0.00068507	0.000582064	0.000306455	0.000349542	0.000528479	0.000353882
P58252	P58252|EF2_MOUSE	Elongation factor 2,Eef2 PE=1 SV=2	Eef2	186	169	134	172	49	53	47	49	858		0.216783	0.19697	0.156177	0.200466	0.0571096	0.0617716	0.0547786	0.0571096											0.00170778	0.00147083	0.00203285	0.00182111	0.000695286	0.000786301	0.000744167	0.000735982
Q3UZW7	Q3UZW7|EF2KT_MOUSE	Protein-lysine N-methyltransferase EEF2KMT OS=Mus musculus OX=10090 GN=Eef2kmt PE=1 SV=1	Eef2kmt	0	0	0	0	0	0	1	0	335		0	0	0	0	0	0	0.00298507	0											0	0	0	0	0	0	4.05523e-05	0
Q9JHW4	Q9JHW4|SELB_MOUSE	Selenocysteine-specific elongation factor,Eefsec PE=1 SV=2	Eefsec	2	1	0	1	0	1	1	0	583		0.00343053	0.00171527	0	0.00171527	0	0.00171527	0.00171527	0											2.70252e-05	1.28084e-05	0	1.55821e-05	0	2.18339e-05	2.33019e-05	0
Q6P1E8	Q6P1E8|EFCB6_MOUSE	EF-hand calcium-binding domain-containing protein 6,Efcab6 PE=1 SV=2	Efcab6	0	0	0	1	0	0	0	0	1516		0	0	0	0.000659631	0	0	0	0											0	0	0	5.99232e-06	0	0	0	0
Q8BPB5	Q8BPB5|FBLN3_MOUSE	EGF-containing fibulin-like extracellular matrix protein 1,Efemp1 PE=1 SV=1	Efemp1	2	3	0	0	1	1	0	0	493		0.0040568	0.00608519	0	0	0.0020284	0.0020284	0	0											3.19588e-05	4.544e-05	0	0	2.46949e-05	2.58198e-05	0	0
Q9D4J1	Q9D4J1|EFHD1_MOUSE	EF-hand domain-containing protein D1 OS=Mus musculus OX=10090 GN=Efhd1 PE=1 SV=1	Efhd1	0	0	0	0	0	0	0	1	240		0	0	0	0	0	0	0	0.00416667											0	0	0	0	0	0	0	5.36966e-05
Q9D8Y0	Q9D8Y0|EFHD2_MOUSE	EF-hand domain-containing protein D2,Efhd2 PE=1 SV=1	Efhd2	5	7	1	1	3	2	3	1	240		0.0208333	0.0291667	0.00416667	0.00416667	0.0125	0.00833333	0.0125	0.00416667											0.000164122	0.000217796	5.42347e-05	3.78515e-05	0.000152183	0.000106076	0.000169813	5.36966e-05
Q8C0D5	Q8C0D5|EFL1_MOUSE	Elongation factor-like GTPase 1,Efl1 PE=1 SV=1	Efl1	9	12	0	3	0	0	0	0	1127		0.0079858	0.0106477	0	0.00266193	0	0	0	0											6.29108e-05	7.95099e-05	0	2.4182e-05	0	0	0	0
Q8BG67	Q8BG67|EFR3A_MOUSE	Protein EFR3 homolog A OS=Mus musculus OX=10090 GN=Efr3a PE=1 SV=1	Efr3a	0	0	0	0	0	0	0	1	819		0	0	0	0	0	0	0	0.001221											0	0	0	0	0	0	0	1.57353e-05
O08810	O08810|U5S1_MOUSE	116 kDa U5 small nuclear ribonucleoprotein component,Eftud2 PE=1 SV=1	Eftud2	51	54	32	39	19	19	15	28	971		0.0525232	0.0556128	0.0329557	0.0401648	0.0195675	0.0195675	0.015448	0.0288363											0.000413769	0.000415277	0.000428962	0.000364871	0.000238226	0.000249078	0.000209861	0.000371618
Q01279	Q01279|EGFR_MOUSE	Epidermal growth factor receptor,Egfr PE=1 SV=1	Egfr	9	9	6	9	13	12	6	9	1210		0.00743802	0.00743802	0.00495868	0.00743802	0.0107438	0.00991736	0.00495868	0.00743802											5.85954e-05	5.55419e-05	6.45438e-05	6.75696e-05	0.000130802	0.00012624	6.73637e-05	9.58552e-05
P08046	P08046|EGR1_MOUSE	Early growth response protein 1,Egr1 PE=1 SV=2	Egr1	0	0	0	0	1	0	0	0	533		0	0	0	0	0.00187617	0	0	0											0	0	0	0	2.28417e-05	0	0	0
Q99MS7	Q99MS7|EH1L1_MOUSE	EH domain-binding protein 1-like protein 1,Ehbp1l1 PE=1 SV=1	Ehbp1l1	0	4	0	3	0	0	0	0	1716		0	0.002331	0	0.00174825	0	0	0	0											0	1.74063e-05	0	1.58817e-05	0	0	0	0
Q9WVK4	Q9WVK4|EHD1_MOUSE	EH domain-containing protein 1,Ehd1 PE=1 SV=1	Ehd1	27	27	24	26	17	15	4	4	534		0.0505618	0.0505618	0.0449438	0.0486891	0.0318352	0.0280899	0.00749064	0.00749064											0.000398317	0.00037756	0.000585004	0.00044231	0.000387581	0.000357561	0.00010176	9.65333e-05
Q8BH64	Q8BH64|EHD2_MOUSE	EH domain-containing protein 2,Ehd2 PE=1 SV=1	Ehd2	19	13	13	7	79	57	29	31	543		0.0349908	0.0239411	0.0239411	0.0128913	0.145488	0.104972	0.053407	0.0570902											0.000275652	0.000178775	0.000311625	0.00011711	0.00177126	0.00133621	0.000725535	0.000735733
Q9QXY6	Q9QXY6|EHD3_MOUSE	EH domain-containing protein 3,Ehd3 PE=1 SV=2	Ehd3	0	0	14	11	14	12	7	6	535		0	0	0.0261682	0.0205607	0.0261682	0.0224299	0.0130841	0.011215											0	0	0.000340614	0.000186781	0.000318588	0.000285514	0.000177748	0.000144529
Q9EQP2	Q9EQP2|EHD4_MOUSE	EH domain-containing protein 4,Ehd4 PE=1 SV=1	Ehd4	34	38	11	15	10	7	0	0	541		0.0628466	0.0702403	0.0203327	0.0277264	0.0184843	0.012939	0	0											0.000495095	0.000524505	0.000264657	0.000251877	0.000225039	0.000164703	0	0
Q9DBM2	Q9DBM2|ECHP_MOUSE	Peroxisomal bifunctional enzyme,Ehhadh PE=1 SV=4	Ehhadh	0	0	2	0	0	0	0	0	718		0	0	0.00278552	0	0	0	0	0											0	0	3.62572e-05	0	0	0	0	0
Q5DW34	Q5DW34|EHMT1_MOUSE	Histone-lysine N-methyltransferase EHMT1,Ehmt1 PE=1 SV=2	Ehmt1	2	2	0	0	0	0	0	0	1296		0.00154321	0.00154321	0	0	0	0	0	0											1.21571e-05	1.15236e-05	0	0	0	0	0	0
P48024	P48024|EIF1_MOUSE	Eukaryotic translation initiation factor 1,Eif1 PE=1 SV=2	Eif1	13	10	16	19	2	0	0	0	113		0.115044	0.0884956	0.141593	0.168142	0.0176991	0	0	0											0.000906299	0.000660823	0.00184302	0.00152746	0.00021548	0	0	0
Q60872	Q60872|IF1A_MOUSE	Eukaryotic translation initiation factor 1A,Eif1a PE=2 SV=3	Eif1a	8	7	0	0	0	0	1	0	144		0.0555556	0.0486111	0	0	0	0	0.00694444	0											0.000437657	0.000362994	0	0	0	0	9.43404e-05	0
Q3THJ3	Q3THJ3|EIF1A_MOUSE	Probable RNA-binding protein EIF1AD,Eif1ad PE=1 SV=2	Eif1ad	0	0	0	1	0	0	0	0	170		0	0	0	0.00588235	0	0	0	0											0	0	0	5.34374e-05	0	0	0	0
Q8BMJ3	Q8BMJ3|IF1AX_MOUSE	Eukaryotic translation initiation factor 1A X-chromosomal,Eif1ax PE=2 SV=3	Eif1ax	11	10	6	6	5	4	1	3	144		0.0763889	0.0694444	0.0416667	0.0416667	0.0347222	0.0277778	0.00694444	0.0208333											0.000601779	0.000518563	0.000542347	0.000378515	0.000422729	0.000353588	9.43404e-05	0.000268483
Q8BJW6	Q8BJW6|EIF2A_MOUSE	Eukaryotic translation initiation factor 2A,Eif2a PE=1 SV=2	Eif2a	27	27	11	17	7	5	6	4	581		0.0464716	0.0464716	0.0189329	0.0292599	0.0120482	0.00860585	0.010327	0.00688468											0.000366095	0.000347017	0.000246437	0.000265807	0.000146682	0.000109545	0.000140293	8.87242e-05
Q03963	Q03963|E2AK2_MOUSE	Interferon-induced double-stranded RNA-activated protein kinase,Eif2ak2 PE=1 SV=2	Eif2ak2	0	0	0	2	0	0	0	0	515		0	0	0	0.0038835	0	0	0	0											0	0	0	3.52791e-05	0	0	0	0
Q99LC8	Q99LC8|EI2BA_MOUSE	Translation initiation factor eIF-2B subunit alpha,Eif2b1 PE=1 SV=1	Eif2b1	5	6	4	7	0	0	0	0	305		0.0163934	0.0196721	0.0131148	0.0229508	0	0	0	0											0.000129145	0.000146898	0.000170706	0.000208494	0	0	0	0
Q99LD9	Q99LD9|EI2BB_MOUSE	Translation initiation factor eIF-2B subunit beta,Eif2b2 PE=1 SV=1	Eif2b2	8	4	3	4	0	0	0	0	351		0.022792	0.011396	0.00854701	0.011396	0	0	0	0											0.000179552	8.50974e-05	0.000111251	0.000103525	0	0	0	0
Q61749	Q61749|EI2BD_MOUSE	Translation initiation factor eIF-2B subunit delta,Eif2b4 PE=1 SV=2	Eif2b4	5	4	1	7	0	0	0	0	524		0.00954198	0.00763359	0.0019084	0.0133588	0	0	0	0											7.51702e-05	5.70023e-05	2.48403e-05	0.000121356	0	0	0	0
Q8CHW4	Q8CHW4|EI2BE_MOUSE	Translation initiation factor eIF-2B subunit epsilon,Eif2b5 PE=1 SV=1	Eif2b5	9	8	1	4	0	0	1	2	717		0.0125523	0.0111576	0.0013947	0.0055788	0	0	0.0013947	0.0027894											9.88849e-05	8.33172e-05	1.81539e-05	5.06798e-05	0	0	1.8947e-05	3.59475e-05
Q6ZWX6	Q6ZWX6|IF2A_MOUSE	Eukaryotic translation initiation factor 2 subunit 1,Eif2s1 PE=1 SV=3	Eif2s1	27	38	22	28	2	3	7	8	315		0.0857143	0.120635	0.0698413	0.0888889	0.00634921	0.00952381	0.0222222	0.0253968											0.000675243	0.000900817	0.000909077	0.000807499	7.72991e-05	0.00012123	0.000301889	0.000327294
Q99L45	Q99L45|IF2B_MOUSE	Eukaryotic translation initiation factor 2 subunit 2,Eif2s2 PE=1 SV=1	Eif2s2	17	16	14	18	1	4	2	2	331		0.0513595	0.0483384	0.0422961	0.0543807	0.00302115	0.0120846	0.0060423	0.0060423											0.000404602	0.000360957	0.00055054	0.000494014	3.67813e-05	0.000153827	8.20847e-05	7.78682e-05
Q9Z0N1	Q9Z0N1|IF2G_MOUSE	Eukaryotic translation initiation factor 2 subunit 3 X-linked,Eif2s3x PE=1 SV=2	Eif2s3x	24	30	17	29	4	6	6	7	472		0.0508475	0.0635593	0.0360169	0.0614407	0.00847458	0.0127119	0.0127119	0.0148305											0.000400568	0.000474617	0.000468808	0.000558149	0.000103175	0.000161812	0.000172691	0.000191124
Q9Z0N2	Q9Z0N2|IF2H_MOUSE	Eukaryotic translation initiation factor 2 subunit 3 Y-linked,Eif2s3y PE=1 SV=2	Eif2s3y	13	21	11	19	2	3	5	0	472		0.0275424	0.0444915	0.0233051	0.0402542	0.00423729	0.00635593	0.0105932	0											0.000216974	0.000332232	0.000303347	0.000365684	5.15873e-05	8.09058e-05	0.000143909	0
P23116	P23116|EIF3A_MOUSE	Eukaryotic translation initiation factor 3 subunit A,Eif3a PE=1 SV=5	Eif3a	63	87	49	69	14	17	14	16	1344		0.046875	0.0647321	0.0364583	0.0513393	0.0104167	0.0126488	0.0104167	0.0119048											0.000369273	0.000483374	0.000474554	0.000466385	0.000126819	0.000161009	0.000141511	0.000153419
Q8JZQ9	Q8JZQ9|EIF3B_MOUSE	Eukaryotic translation initiation factor 3 subunit B,Eif3b PE=1 SV=1	Eif3b	49	60	25	38	12	13	8	9	803		0.0610212	0.0747198	0.0311333	0.0473225	0.014944	0.0161893	0.00996264	0.011208											0.000480715	0.000557955	0.000405241	0.000429895	0.000181937	0.000206076	0.000135343	0.000144439
Q8R1B4	Q8R1B4|EIF3C_MOUSE	Eukaryotic translation initiation factor 3 subunit C,Eif3c PE=1 SV=1	Eif3c	36	44	23	35	13	9	12	11	911		0.039517	0.0482986	0.025247	0.0384193	0.01427	0.00987925	0.0131723	0.0120746											0.000311308	0.00036066	0.000328623	0.000349015	0.000173732	0.000125755	0.000178946	0.000155608
O70194	O70194|EIF3D_MOUSE	Eukaryotic translation initiation factor 3 subunit D,Eif3d PE=1 SV=2	Eif3d	28	21	25	29	10	8	5	2	548		0.0510949	0.0383212	0.0456204	0.0529197	0.0182482	0.0145985	0.00912409	0.00364964											0.000402517	0.000286156	0.000593811	0.000480742	0.000222164	0.000185827	0.000123951	4.70335e-05
P60229	P60229|EIF3E_MOUSE	Eukaryotic translation initiation factor 3 subunit E,Eif3e PE=1 SV=1	Eif3e	33	29	11	16	5	6	2	2	445		0.0741573	0.0651685	0.0247191	0.0359551	0.011236	0.0134831	0.00449438	0.00449438											0.000584199	0.000486633	0.000321752	0.000326629	0.000136793	0.000171629	6.10562e-05	5.792e-05
Q9DCH4	Q9DCH4|EIF3F_MOUSE	Eukaryotic translation initiation factor 3 subunit F,Eif3f PE=1 SV=2	Eif3f	19	17	13	17	5	4	3	3	361		0.0526316	0.0470914	0.0360111	0.0470914	0.0138504	0.0110803	0.00831025	0.00831025											0.000414623	0.000351646	0.000468732	0.000427795	0.000168623	0.000141043	0.000112895	0.000107096
Q9Z1D1	Q9Z1D1|EIF3G_MOUSE	Eukaryotic translation initiation factor 3 subunit G,Eif3g PE=1 SV=2	Eif3g	14	13	6	12	3	4	0	0	320		0.04375	0.040625	0.01875	0.0375	0.009375	0.0125	0	0											0.000344655	0.000303359	0.000244056	0.000340664	0.000114137	0.000159115	0	0
Q91WK2	Q91WK2|EIF3H_MOUSE	Eukaryotic translation initiation factor 3 subunit H,Eif3h PE=1 SV=1	Eif3h	20	27	12	27	5	2	1	1	352		0.0568182	0.0767045	0.0340909	0.0767045	0.0142045	0.00568182	0.00284091	0.00284091											0.000447604	0.000572776	0.000443739	0.000696812	0.000172935	7.23248e-05	3.85938e-05	3.66113e-05
Q9QZD9	Q9QZD9|EIF3I_MOUSE	Eukaryotic translation initiation factor 3 subunit I,Eif3i PE=1 SV=1	Eif3i	22	23	13	19	6	5	2	1	325		0.0676923	0.0707692	0.04	0.0584615	0.0184615	0.0153846	0.00615385	0.00307692											0.000533269	0.000528455	0.000520653	0.000531086	0.000224762	0.000195833	8.36001e-05	3.96529e-05
Q3UGC7	Q3UGC7|EI3JA_MOUSE	Eukaryotic translation initiation factor 3 subunit J-A,Eif3j1 PE=2 SV=1	Eif3j1	21	22	3	5	0	1	0	0	261		0.0804598	0.0842912	0.0114943	0.0191571	0	0.00383142	0	0											0.000633849	0.000629428	0.000149613	0.00017403	0	4.87708e-05	0	0
Q66JS6	Q66JS6|EI3JB_MOUSE	Eukaryotic translation initiation factor 3 subunit J-B,Eif3j2 PE=1 SV=1	Eif3j2	21	0	0	0	0	0	0	0	263		0.0798479	0	0	0	0	0	0	0											0.000629028	0	0	0	0	0	0	0
Q9DBZ5	Q9DBZ5|EIF3K_MOUSE	Eukaryotic translation initiation factor 3 subunit K,Eif3k PE=1 SV=1	Eif3k	9	11	6	3	1	1	4	0	218		0.0412844	0.0504587	0.0275229	0.0137615	0.00458716	0.00458716	0.0183486	0											0.000325232	0.00037679	0.000358248	0.000125014	5.58468e-05	5.83907e-05	0.000249266	0
Q8QZY1	Q8QZY1|EIF3L_MOUSE	Eukaryotic translation initiation factor 3 subunit L,Eif3l PE=1 SV=1	Eif3l	35	38	21	30	16	12	7	8	564		0.0620567	0.0673759	0.037234	0.0531915	0.0283688	0.0212766	0.0124113	0.0141844											0.000488873	0.000503116	0.000484651	0.000483211	0.000345379	0.000270833	0.000168608	0.000182797
Q99JX4	Q99JX4|EIF3M_MOUSE	Eukaryotic translation initiation factor 3 subunit M,Eif3m PE=1 SV=1	Eif3m	30	29	14	15	3	5	1	5	374		0.0802139	0.0775401	0.0374332	0.040107	0.00802139	0.013369	0.0026738	0.013369											0.000631912	0.000579015	0.000487242	0.000364346	9.76572e-05	0.000170176	3.63236e-05	0.000172289
P60843	P60843|IF4A1_MOUSE	Eukaryotic initiation factor 4A-I,Eif4a1 PE=1 SV=1	Eif4a1	93	105	58	92	33	26	31	22	406		0.229064	0.258621	0.142857	0.226601	0.0812808	0.0640394	0.0763547	0.0541872											0.00180453	0.0019312	0.00185948	0.00205853	0.000989561	0.000815169	0.00103728	0.000698321
P10630	P10630|IF4A2_MOUSE	Eukaryotic initiation factor 4A-II,Eif4a2 PE=1 SV=2	Eif4a2	0	0	20	38	22	18	17	19	407		0	0	0.04914	0.0933661	0.0540541	0.044226	0.041769	0.046683											0	0	0.000639623	0.000848171	0.000658087	0.000562961	0.000567433	0.000601613
Q91VC3	Q91VC3|IF4A3_MOUSE	Eukaryotic initiation factor 4A-III,Eif4a3 PE=1 SV=3	Eif4a3	36	48	16	32	15	17	8	8	411		0.0875912	0.116788	0.0389294	0.0778589	0.0364964	0.0413625	0.0194647	0.0194647											0.000690029	0.000872093	0.000506718	0.000707298	0.000444329	0.000526511	0.000264428	0.000250846
Q8BGD9	Q8BGD9|IF4B_MOUSE	Eukaryotic translation initiation factor 4B,Eif4b PE=1 SV=1	Eif4b	14	20	6	8	2	2	2	1	611		0.0229133	0.0327332	0.00981997	0.0130933	0.00327332	0.00327332	0.00327332	0.00163666											0.000180507	0.000244429	0.00012782	0.000118944	3.98514e-05	4.16667e-05	4.44681e-05	2.1092e-05
P63073	P63073|IF4E_MOUSE	Eukaryotic translation initiation factor 4E,Eif4e PE=1 SV=1	Eif4e	7	5	2	6	2	3	3	2	217		0.0322581	0.0230415	0.00921659	0.0276498	0.00921659	0.0138249	0.0138249	0.00921659											0.000254124	0.000172058	0.000119966	0.00025118	0.000112208	0.000175979	0.000187811	0.000118776
Q8BMB3	Q8BMB3|IF4E2_MOUSE	Eukaryotic translation initiation factor 4E type 2,Eif4e2 PE=1 SV=1	Eif4e2	1	3	2	2	0	0	0	0	245		0.00408163	0.0122449	0.00816327	0.00816327	0	0	0	0											3.21544e-05	9.14363e-05	0.000106256	7.4158e-05	0	0	0	0
Q9DBB5	Q9DBB5|IF4E3_MOUSE	Eukaryotic translation initiation factor 4E type 3,Eif4e3 PE=1 SV=1	Eif4e3	0	0	0	0	1	1	0	0	207		0	0	0	0	0.00483092	0.00483092	0	0											0	0	0	0	5.88145e-05	6.14936e-05	0	0
Q60876	Q60876|4EBP1_MOUSE	Eukaryotic translation initiation factor 4E-binding protein 1 OS=Mus musculus OX=10090 GN=Eif4ebp1 PE=1 SV=3	Eif4ebp1	3	4	0	0	0	0	0	0	117		0.025641	0.034188	0	0	0	0	0	0											0.000201996	0.000255292	0	0	0	0	0	0
Q6NZJ6	Q6NZJ6|IF4G1_MOUSE	Eukaryotic translation initiation factor 4 gamma 1,Eif4g1 PE=1 SV=1	Eif4g1	62	65	27	34	6	7	3	2	1600		0.03875	0.040625	0.016875	0.02125	0.00375	0.004375	0.001875	0.00125											0.000305266	0.000303359	0.000219651	0.000193043	4.56548e-05	5.56901e-05	2.54719e-05	1.6109e-05
Q62448	Q62448|IF4G2_MOUSE	Eukaryotic translation initiation factor 4 gamma 2,Eif4g2 PE=1 SV=2	Eif4g2	34	29	12	21	0	1	2	0	906		0.0375276	0.0320088	0.013245	0.0231788	0	0.00110375	0.00220751	0											0.000295636	0.00023902	0.000172402	0.000210565	0	1.40499e-05	2.9989e-05	0
Q80XI3	Q80XI3|IF4G3_MOUSE	Eukaryotic translation initiation factor 4 gamma 3 OS=Mus musculus OX=10090 GN=Eif4g3 PE=1 SV=2	Eif4g3	0	15	0	0	0	0	0	0	1579		0	0.00949968	0	0	0	0	0	0											0	7.0937e-05	0	0	0	0	0	0
Q9WUK2	Q9WUK2|IF4H_MOUSE	Eukaryotic translation initiation factor 4H,Eif4h PE=1 SV=3	Eif4h	7	10	8	6	3	5	2	3	248		0.0282258	0.0403226	0.0322581	0.0241935	0.0120968	0.0201613	0.00806452	0.0120968											0.000222358	0.000301101	0.000419882	0.000219783	0.000147273	0.000256637	0.000109557	0.000155893
P59325	P59325|IF5_MOUSE	Eukaryotic translation initiation factor 5,Eif5 PE=1 SV=1	Eif5	14	14	5	13	2	1	1	4	429		0.032634	0.032634	0.011655	0.030303	0.004662	0.002331	0.002331	0.00932401											0.000257085	0.000243688	0.000151705	0.000275284	5.6758e-05	2.96717e-05	3.16667e-05	0.00012016
P63242	P63242|IF5A1_MOUSE	Eukaryotic translation initiation factor 5A-1,Eif5a PE=1 SV=2	Eif5a	35	34	29	37	10	7	5	7	154		0.227273	0.220779	0.188312	0.24026	0.0649351	0.0454545	0.0324675	0.0454545											0.00179042	0.00164862	0.00245113	0.00218261	0.000790559	0.000578599	0.000441072	0.000585781
Q05D44	Q05D44|IF2P_MOUSE	Eukaryotic translation initiation factor 5B,Eif5b PE=1 SV=2	Eif5b	21	22	9	10	2	1	0	0	1216		0.0172697	0.0180921	0.00740132	0.00822368	0.00164474	0.000822368	0	0											0.000136048	0.000135099	9.6338e-05	7.47069e-05	2.0024e-05	1.04681e-05	0	0
O55135	O55135|IF6_MOUSE	Eukaryotic translation initiation factor 6,Eif6 PE=1 SV=2	Eif6	11	13	6	8	3	2	4	5	245		0.044898	0.0530612	0.0244898	0.0326531	0.0122449	0.00816327	0.0163265	0.0204082											0.000353699	0.000396224	0.000318767	0.000296632	0.000149077	0.000103912	0.000221796	0.000263004
Q80Y81	Q80Y81|RNZ2_MOUSE	Zinc phosphodiesterase ELAC protein 2,Elac2 PE=1 SV=1	Elac2	10	8	2	9	0	0	0	0	831		0.0120337	0.00962696	0.00240674	0.0108303	0	0	0	0											9.47994e-05	7.18874e-05	3.13269e-05	9.83866e-05	0	0	0	0
P70372	P70372|ELAV1_MOUSE	ELAV-like protein 1,Elavl1 PE=1 SV=2	Elavl1	21	20	18	26	10	15	6	8	326		0.0644172	0.0613497	0.0552147	0.0797546	0.0306748	0.0460123	0.0184049	0.0245399											0.000507468	0.000458117	0.000718693	0.00072452	0.000373454	0.000585698	0.000250031	0.00031625
Q8CB77	Q8CB77|ELOA1_MOUSE	Elongin-A,Eloa PE=1 SV=3	Eloa	1	3	0	1	0	0	0	0	773		0.00129366	0.00388098	0	0.00129366	0	0	0	0											1.01912e-05	2.89805e-05	0	1.17521e-05	0	0	0	0
P62869	P62869|ELOB_MOUSE	Elongin-B,Elob PE=1 SV=1	Elob	7	4	3	9	1	1	1	1	118		0.059322	0.0338983	0.0254237	0.0762712	0.00847458	0.00847458	0.00847458	0.00847458											0.000467329	0.000253129	0.000330924	0.000692875	0.000103175	0.000107874	0.000115127	0.000109213
P83940	P83940|ELOC_MOUSE	Elongin-C,Eloc PE=1 SV=1	Eloc	13	11	9	12	5	4	0	2	112		0.116071	0.0982143	0.0803571	0.107143	0.0446429	0.0357143	0	0.0178571											0.000914391	0.000733396	0.00104596	0.000973324	0.000543509	0.000454613	0	0.000230128
Q9JLJ5	Q9JLJ5|ELOV1_MOUSE	Elongation of very long chain fatty acids protein 1 OS=Mus musculus OX=10090 GN=Elovl1 PE=1 SV=1	Elovl1	1	2	0	0	0	0	0	0	279		0.00358423	0.00716846	0	0	0	0	0	0											2.8236e-05	5.3529e-05	0	0	0	0	0	0
Q8BHI7	Q8BHI7|ELOV5_MOUSE	Elongation of very long chain fatty acids protein 5,Elovl5 PE=1 SV=1	Elovl5	2	0	1	1	0	0	0	0	299		0.00668896	0	0.00334448	0.00334448	0	0	0	0											5.26945e-05	0	4.35329e-05	3.03825e-05	0	0	0	0
Q7TT37	Q7TT37|ELP1_MOUSE	Elongator complex protein 1,Elp1 PE=1 SV=2	Elp1	15	14	6	5	1	1	0	0	1333		0.0112528	0.0105026	0.00450113	0.00375094	0.000750188	0.000750188	0	0											8.86478e-05	7.84263e-05	5.85881e-05	3.40749e-05	9.13323e-06	9.54927e-06	0	0
Q91WG4	Q91WG4|ELP2_MOUSE	Elongator complex protein 2,Elp2 PE=1 SV=1	Elp2	6	6	0	2	0	0	0	1	831		0.00722022	0.00722022	0	0.00240674	0	0	0	0.00120337											5.68797e-05	5.39155e-05	0	2.18637e-05	0	0	0	1.55081e-05
Q9CZX0	Q9CZX0|ELP3_MOUSE	Elongator complex protein 3,Elp3 PE=1 SV=1	Elp3	11	15	4	5	5	4	1	1	547		0.0201097	0.0274223	0.00731261	0.00914077	0.00914077	0.00731261	0.00182815	0.00182815											0.000158421	0.000204771	9.51834e-05	8.3038e-05	0.000111285	9.30835e-05	2.48355e-05	2.35598e-05
Q9ER73	Q9ER73|ELP4_MOUSE	Elongator complex protein 4 OS=Mus musculus OX=10090 GN=Elp4 PE=1 SV=2	Elp4	2	4	0	0	0	0	0	0	422		0.00473934	0.00947867	0	0	0	0	0	0											3.73357e-05	7.07801e-05	0	0	0	0	0	0
Q99L85	Q99L85|ELP5_MOUSE	Elongator complex protein 5 OS=Mus musculus OX=10090 GN=Elp5 PE=2 SV=1	Elp5	0	2	0	0	0	0	0	0	300		0	0.00666667	0	0	0	0	0	0											0	4.9782e-05	0	0	0	0	0	0
P21995	P21995|EMB_MOUSE	Embigin,Emb PE=1 SV=2	Emb	0	1	0	0	0	0	0	0	330		0	0.0030303	0	0	0	0	0	0											0	2.26282e-05	0	0	0	0	0	0
Q8C7X2	Q8C7X2|EMC1_MOUSE	ER membrane protein complex subunit 1,Emc1 PE=1 SV=1	Emc1	5	6	3	9	0	1	1	0	997		0.00501505	0.00601805	0.00300903	0.00902708	0	0.00100301	0.00100301	0											3.95077e-05	4.49386e-05	3.91665e-05	8.20053e-05	0	1.27675e-05	1.36259e-05	0
Q3TAS6	Q3TAS6|EMC10_MOUSE	ER membrane protein complex subunit 10,Emc10 PE=2 SV=2	Emc10	1	1	1	1	1	0	0	1	258		0.00387597	0.00387597	0.00387597	0.00387597	0.00387597	0	0	0.00387597											3.05342e-05	2.8943e-05	5.04509e-05	3.52107e-05	4.71884e-05	0	0	4.99504e-05
Q9CRD2	Q9CRD2|EMC2_MOUSE	ER membrane protein complex subunit 2,Emc2 PE=1 SV=1	Emc2	7	5	3	4	0	0	1	1	297		0.023569	0.016835	0.010101	0.013468	0	0	0.003367	0.003367											0.000185673	0.000125712	0.000131478	0.000122348	0	0	4.57408e-05	4.33912e-05
Q99KI3	Q99KI3|EMC3_MOUSE	ER membrane protein complex subunit 3,Emc3 PE=1 SV=3	Emc3	2	5	2	3	1	1	1	0	261		0.00766284	0.0191571	0.00766284	0.0114943	0.00383142	0.00383142	0.00383142	0											6.03665e-05	0.000143052	9.9742e-05	0.000104418	4.6646e-05	4.87708e-05	5.20499e-05	0
Q9CZX9	Q9CZX9|EMC4_MOUSE	ER membrane protein complex subunit 4,Emc4 PE=1 SV=1	Emc4	3	1	0	0	0	0	0	0	183		0.0163934	0.00546448	0	0	0	0	0	0											0.000129145	4.08049e-05	0	0	0	0	0	0
Q9EP72	Q9EP72|EMC7_MOUSE	ER membrane protein complex subunit 7,Emc7 PE=1 SV=1	Emc7	1	1	0	1	0	0	0	0	241		0.00414938	0.00414938	0	0.00414938	0	0	0	0											3.26881e-05	3.09846e-05	0	3.76944e-05	0	0	0	0
O70378	O70378|EMC8_MOUSE	ER membrane protein complex subunit 8,Emc8 PE=1 SV=1	Emc8	9	8	1	4	0	0	0	0	207		0.0434783	0.0386473	0.00483092	0.0193237	0	0	0	0											0.000342514	0.000288591	6.28808e-05	0.000175543	0	0	0	0
O08579	O08579|EMD_MOUSE	Emerin,Emd PE=1 SV=1	Emd	10	6	5	9	9	5	7	9	259		0.03861	0.023166	0.019305	0.034749	0.034749	0.019305	0.027027	0.034749											0.000304163	0.000172988	0.000251281	0.000315673	0.000423056	0.000245737	0.000367162	0.000447818
O35130	O35130|NEP1_MOUSE	Ribosomal RNA small subunit methyltransferase NEP1,Emg1 PE=1 SV=1	Emg1	6	8	1	2	1	1	1	0	244		0.0245902	0.0327869	0.00409836	0.00819672	0.00409836	0.00409836	0.00409836	0											0.000193717	0.00024483	5.33456e-05	7.4462e-05	4.98959e-05	5.21687e-05	5.56763e-05	0
Q99K41	Q99K41|EMIL1_MOUSE	EMILIN-1,Emilin1 PE=1 SV=1	Emilin1	0	0	0	1	0	0	0	0	1017		0	0	0	0.000983284	0	0	0	0											0	0	0	8.93251e-06	0	0	0	0
Q05BC3	Q05BC3|EMAL1_MOUSE	Echinoderm microtubule-associated protein-like 1,Eml1 PE=1 SV=1	Eml1	0	0	0	0	0	3	0	0	814		0	0	0	0	0	0.0036855	0	0											0	0	0	0	0	4.69134e-05	0	0
Q7TNG5	Q7TNG5|EMAL2_MOUSE	Echinoderm microtubule-associated protein-like 2,Eml2 PE=1 SV=1	Eml2	0	0	0	0	2	3	9	4	649		0	0	0	0	0.00308166	0.0046225	0.0138675	0.00616333											0	0	0	0	3.7518e-05	5.88406e-05	0.00018839	7.9428e-05
Q3UMY5	Q3UMY5|EMAL4_MOUSE	Echinoderm microtubule-associated protein-like 4 OS=Mus musculus OX=10090 GN=Eml4 PE=1 SV=1	Eml4	1	4	0	0	0	0	0	0	988		0.00101215	0.00404858	0	0	0	0	0	0											7.97351e-06	3.0232e-05	0	0	0	0	0	0
Q03173	Q03173|ENAH_MOUSE	Protein enabled homolog,Enah PE=1 SV=2	Enah	5	3	2	4	1	2	0	0	802		0.00623441	0.00374065	0.00249377	0.00498753	0.00124688	0.00249377	0	0											4.91137e-05	2.79325e-05	3.24597e-05	4.53085e-05	1.51803e-05	3.17436e-05	0	0
Q8C522	Q8C522|ENDD1_MOUSE	Endonuclease domain-containing 1 protein,Endod1 PE=1 SV=2	Endod1	0	0	1	0	0	0	0	1	501		0	0	0.00199601	0	0	0	0	0.00199601											0	0	2.59807e-05	0	0	0	0	2.57229e-05
O08600	O08600|NUCG_MOUSE	Endonuclease G mitochondrial,Endog PE=1 SV=1	Endog	3	4	1	1	1	1	0	0	294		0.0102041	0.0136054	0.00340136	0.00340136	0.00340136	0.00340136	0	0											8.0386e-05	0.000101596	4.42732e-05	3.08992e-05	4.14102e-05	4.32965e-05	0	0
P17182	P17182|ENOA_MOUSE	Alpha-enolase,Eno1 PE=1 SV=3	Eno1	200	225	151	181	84	93	62	75	434		0.460829	0.518433	0.347926	0.417051	0.193548	0.214286	0.142857	0.172811											0.00363034	0.0038713	0.00452872	0.00378864	0.00235637	0.00272768	0.00194072	0.00222705
P17183	P17183|ENOG_MOUSE	Gamma-enolase,Eno2 PE=1 SV=2	Eno2	34	46	10	12	5	5	0	0	434		0.078341	0.105991	0.0230415	0.0276498	0.0115207	0.0115207	0	0											0.000617157	0.000791465	0.000299915	0.00025118	0.00014026	0.000146649	0	0
P21550	P21550|ENOB_MOUSE	Beta-enolase,Eno3 PE=1 SV=3	Eno3	87	116	66	76	25	25	14	0	434		0.200461	0.267281	0.152074	0.175115	0.0576037	0.0576037	0.0322581	0											0.0015792	0.00199587	0.00197944	0.00159081	0.000701302	0.000733247	0.000438226	0
Q8BGB7	Q8BGB7|ENOPH_MOUSE	Enolase-phosphatase E1,Enoph1 PE=1 SV=1	Enoph1	5	3	0	5	0	0	0	0	257		0.0194553	0.0116732	0	0.0194553	0	0	0	0											0.000153265	8.71669e-05	0	0.000176739	0	0	0	0
P16406	P16406|AMPE_MOUSE	Glutamyl aminopeptidase,Enpep PE=1 SV=1	Enpep	0	0	0	0	0	1	0	0	945		0	0	0	0	0	0.0010582	0	0											0	0	0	0	0	1.347e-05	0	0
Q9R1E6	Q9R1E6|ENPP2_MOUSE	Ectonucleotide pyrophosphatase/phosphodiesterase family member 2,Enpp2 PE=1 SV=3	Enpp2	0	0	0	0	0	0	1	0	862		0	0	0	0	0	0	0.00116009	0											0	0	0	0	0	0	1.57599e-05	0
Q8BTJ4	Q8BTJ4|ENPP4_MOUSE	Bis(5'-adenosyl)-triphosphatase enpp4,Enpp4 PE=1 SV=1	Enpp4	1	0	0	1	0	0	0	0	456		0.00219298	0	0	0.00219298	0	0	0	0											1.72759e-05	0	0	1.99218e-05	0	0	0	0
P60840	P60840|ENSA_MOUSE	Alpha-endosulfine,Ensa PE=1 SV=1	Ensa	0	2	0	0	0	0	0	2	121		0	0.0165289	0	0	0	0	0	0.0165289											0	0.000123426	0	0	0	0	0	0.000213011
O55026	O55026|ENTP2_MOUSE	Ectonucleoside triphosphate diphosphohydrolase 2,Entpd2 PE=1 SV=2	Entpd2	0	0	0	0	3	4	6	6	495		0	0	0	0	0.00606061	0.00808081	0.0121212	0.0121212											0	0	0	0	7.37855e-05	0.000102862	0.000164667	0.000156208
Q9JIX0	Q9JIX0|ENY2_MOUSE	Transcription and mRNA export factor ENY2,Eny2 PE=1 SV=1	Eny2	2	0	1	1	0	0	0	1	101		0.019802	0	0.00990099	0.00990099	0	0	0	0.00990099											0.000155997	0	0.000128875	8.99442e-05	0	0	0	0.000127596
Q8CHI8	Q8CHI8|EP400_MOUSE	E1A-binding protein p400,Ep400 PE=1 SV=3	Ep400	0	2	0	1	0	1	0	0	3072		0	0.000651042	0	0.000325521	0	0.000325521	0	0											0	4.86152e-06	0	2.95715e-06	0	4.14361e-06	0	0
P48193	P48193|41_MOUSE	Protein 4.1,Epb41 PE=1 SV=2	Epb41	1	0	0	0	1	3	0	0	858		0.0011655	0	0	0	0.0011655	0.0034965	0	0											9.18162e-06	0	0	0	1.41895e-05	4.45076e-05	0	0
O70318	O70318|E41L2_MOUSE	Band 4.1-like protein 2,Epb41l2 PE=1 SV=2	Epb41l2	19	19	13	18	7	9	11	7	988		0.0192308	0.0192308	0.0131579	0.0182186	0.00708502	0.00910931	0.0111336	0.00708502											0.000151497	0.000143602	0.000171268	0.000165505	8.62573e-05	0.000115954	0.00015125	9.1306e-05
Q9WV92	Q9WV92|E41L3_MOUSE	Band 4.1-like protein 3,Epb41l3 PE=1 SV=1	Epb41l3	0	0	0	0	2	1	1	1	929		0	0	0	0	0.00215285	0.00107643	0.00107643	0.00107643											0	0	0	0	2.62101e-05	1.3702e-05	1.46233e-05	1.38721e-05
Q8C0I4	Q8C0I4|EPC2_MOUSE	Enhancer of polycomb homolog 2 OS=Mus musculus OX=10090 GN=Epc2 PE=2 SV=2	Epc2	0	0	0	0	0	0	1	0	808		0	0	0	0	0	0	0.00123762	0											0	0	0	0	0	0	1.68131e-05	0
Q99M71	Q99M71|EPDR1_MOUSE	Mammalian ependymin-related protein 1,Epdr1 PE=1 SV=1	Epdr1	4	0	0	0	7	5	7	7	224		0.0178571	0	0	0	0.03125	0.0223214	0.03125	0.03125											0.000140676	0	0	0	0.000380456	0.000284133	0.000424532	0.000402725
Q03145	Q03145|EPHA2_MOUSE	Ephrin type-A receptor 2,Epha2 PE=1 SV=3	Epha2	4	4	5	10	0	0	0	0	977		0.00409417	0.00409417	0.00511771	0.0102354	0	0	0	0											3.22532e-05	3.05724e-05	6.66138e-05	9.29822e-05	0	0	0	0
Q9D379	Q9D379|HYEP_MOUSE	Epoxide hydrolase 1,Ephx1 PE=1 SV=2	Ephx1	0	1	13	11	49	35	20	16	455		0	0.0021978	0.0285714	0.0241758	0.107692	0.0769231	0.043956	0.0351648											0	1.64116e-05	0.000371895	0.000219622	0.00131111	0.000979167	0.000597143	0.000453176
Q80VP1	Q80VP1|EPN1_MOUSE	Epsin-1,Epn1 PE=1 SV=3	Epn1	2	2	0	0	5	7	0	0	575		0.00347826	0.00347826	0	0	0.00869565	0.0121739	0	0											2.74012e-05	2.59732e-05	0	0	0.000105866	0.000154964	0	0
Q8CHU3	Q8CHU3|EPN2_MOUSE	Epsin-2,Epn2 PE=1 SV=1	Epn2	1	2	0	1	2	0	1	0	595		0.00168067	0.00336134	0	0.00168067	0.00336134	0	0.00168067	0											1.32401e-05	2.51002e-05	0	1.52678e-05	4.0923e-05	0	2.2832e-05	0
Q8R0W0	Q8R0W0|EPIPL_MOUSE	Epiplakin,Eppk1 PE=1 SV=2	Eppk1	0	0	3	4	3	4	0	0	6548		0	0	0.000458155	0.000610874	0.000458155	0.000610874	0	0											0	0	5.9635e-06	5.5494e-06	5.57786e-06	7.77591e-06	0	0
Q8CGC7	Q8CGC7|SYEP_MOUSE	Bifunctional glutamate/proline--tRNA ligase,Eprs PE=1 SV=4	Eprs	91	108	70	75	15	26	15	18	1512		0.0601852	0.0714286	0.0462963	0.0496032	0.00992063	0.0171958	0.00992063	0.0119048											0.000474129	0.000533379	0.000602608	0.000450613	0.00012078	0.000218888	0.000134772	0.000153419
P42567	P42567|EPS15_MOUSE	Epidermal growth factor receptor substrate 15 OS=Mus musculus OX=10090 GN=Eps15 PE=1 SV=1	Eps15	2	1	0	0	0	0	0	0	897		0.00222965	0.00111483	0	0	0	0	0	0											1.75648e-05	8.32475e-06	0	0	0	0	0	0
Q60902	Q60902|EP15R_MOUSE	Epidermal growth factor receptor substrate 15-like 1,Eps15l1 PE=1 SV=3	Eps15l1	3	6	2	2	3	1	2	3	907		0.00330761	0.00661521	0.00220507	0.00220507	0.00330761	0.00110254	0.00220507	0.00330761											2.60568e-05	4.93978e-05	2.87019e-05	2.00317e-05	4.02688e-05	1.40344e-05	2.99559e-05	4.26258e-05
Q9CZU4	Q9CZU4|ERAL1_MOUSE	GTPase Era mitochondrial OS=Mus musculus OX=10090 GN=Eral1 PE=2 SV=1	Eral1	0	2	0	0	0	0	0	0	437		0	0.00457666	0	0	0	0	0	0											0	3.41753e-05	0	0	0	0	0	0
Q9EQH2	Q9EQH2|ERAP1_MOUSE	Endoplasmic reticulum aminopeptidase 1,Erap1 PE=1 SV=2	Erap1	2	4	1	1	6	8	8	3	930		0.00215054	0.00430108	0.00107527	0.00107527	0.00645161	0.00860215	0.00860215	0.00322581											1.69416e-05	3.21174e-05	1.39961e-05	9.76813e-06	7.85458e-05	0.000109498	0.00011686	4.15716e-05
P70424	P70424|ERBB2_MOUSE	Receptor tyrosine-protein kinase erbB-2,Erbb2 PE=1 SV=3	Erbb2	0	0	1	0	0	0	0	3	1256		0	0	0.000796178	0	0	0	0	0.00238854											0	0	1.03633e-05	0	0	0	0	3.07815e-05
Q80TH2	Q80TH2|ERBIN_MOUSE	Erbin,Erbin PE=1 SV=3	Erbin	0	1	1	3	1	3	0	0	1402		0	0.000713267	0.000713267	0.0021398	0.000713267	0.0021398	0	0											0	5.32618e-06	9.28412e-06	1.94387e-05	8.68374e-06	2.72379e-05	0	0
Q99MI1	Q99MI1|RB6I2_MOUSE	ELKS/Rab6-interacting/CAST family member 1,Erc1 PE=1 SV=1	Erc1	2	1	0	2	0	0	0	0	1120		0.00178571	0.000892857	0	0.00178571	0	0	0	0											1.40676e-05	6.66723e-06	0	1.62221e-05	0	0	0	0
P49135	P49135|ERCC3_MOUSE	General transcription and DNA repair factor IIH helicase subunit XPB OS=Mus musculus OX=10090 GN=Ercc3 PE=2 SV=1	Ercc3	0	1	0	0	0	0	0	1	783		0	0.00127714	0	0	0	0	0	0.00127714											0	9.53678e-06	0	0	0	0	0	1.64587e-05
Q9QZD4	Q9QZD4|XPF_MOUSE	DNA repair endonuclease XPF OS=Mus musculus OX=10090 GN=Ercc4 PE=1 SV=3	Ercc4	0	1	0	0	0	0	0	0	917		0	0.00109051	0	0	0	0	0	0											0	8.14318e-06	0	0	0	0	0	0
Q8BHK9	Q8BHK9|ERC6L_MOUSE	DNA excision repair protein ERCC-6-like,Ercc6l PE=1 SV=1	Ercc6l	3	6	1	1	0	0	0	0	1240		0.00241935	0.00483871	0.000806452	0.000806452	0	0	0	0											1.90593e-05	3.61321e-05	1.0497e-05	7.3261e-06	0	0	0	0
Q6PGN1	Q6PGN1|ERFE_MOUSE	Erythroferrone,Erfe PE=1 SV=1	Erfe	0	0	0	2	0	1	0	0	340		0	0	0	0.00588235	0	0.00294118	0	0											0	0	0	5.34374e-05	0	3.74387e-05	0	0
Q9DC16	Q9DC16|ERGI1_MOUSE	Endoplasmic reticulum-Golgi intermediate compartment protein 1,Ergic1 PE=1 SV=1	Ergic1	2	3	0	2	1	2	6	9	290		0.00689655	0.0103448	0	0.00689655	0.00344828	0.00689655	0.0206897	0.0310345											5.43299e-05	7.72479e-05	0	6.26508e-05	4.19814e-05	8.77874e-05	0.000281069	0.000399947
Q9CQE7	Q9CQE7|ERGI3_MOUSE	Endoplasmic reticulum-Golgi intermediate compartment protein 3 OS=Mus musculus OX=10090 GN=Ergic3 PE=1 SV=1	Ergic3	1	1	0	0	0	0	0	0	383		0.00261097	0.00261097	0	0	0	0	0	0											2.05688e-05	1.94969e-05	0	0	0	0	0	0
P84089	P84089|ERH_MOUSE	Enhancer of rudimentary homolog,Erh PE=1 SV=1	Erh	17	20	15	16	9	10	18	12	104		0.163462	0.192308	0.144231	0.153846	0.0865385	0.0961538	0.173077	0.115385											0.00128772	0.00143602	0.00187736	0.00139759	0.00105357	0.00122396	0.00235125	0.00148698
Q7TMF2	Q7TMF2|ERI1_MOUSE	3'-5' exoribonuclease 1 OS=Mus musculus OX=10090 GN=Eri1 PE=1 SV=2	Eri1	2	3	0	0	0	0	0	0	345		0.0057971	0.00869565	0	0	0	0	0	0											4.56686e-05	6.4933e-05	0	0	0	0	0	0
Q91X78	Q91X78|ERLN1_MOUSE	Erlin-1,Erlin1 PE=1 SV=2	Erlin1	0	2	1	4	6	7	12	12	348		0	0.00574713	0.00287356	0.0114943	0.0172414	0.0201149	0.0344828	0.0344828											0	4.29155e-05	3.74032e-05	0.000104418	0.000209907	0.000256047	0.000468449	0.000444386
Q8BFZ9	Q8BFZ9|ERLN2_MOUSE	Erlin-2,Erlin2 PE=1 SV=1	Erlin2	4	4	2	3	4	6	20	17	340		0.0117647	0.0117647	0.00588235	0.00882353	0.0117647	0.0176471	0.0588235	0.05											9.26804e-05	8.78506e-05	7.65666e-05	8.01561e-05	0.000143231	0.000224632	0.000799118	0.00064436
Q3UVK0	Q3UVK0|ERMP1_MOUSE	Endoplasmic reticulum metallopeptidase 1,Ermp1 PE=1 SV=2	Ermp1	0	0	0	0	2	0	1	1	898		0	0	0	0	0.00222717	0	0.00111359	0.00111359											0	0	0	0	2.71149e-05	0	1.51281e-05	1.4351e-05
Q8R180	Q8R180|ERO1A_MOUSE	ERO1-like protein alpha,Ero1a PE=1 SV=2	Ero1a	4	6	5	3	1	0	0	2	464		0.00862069	0.012931	0.0107759	0.00646552	0.00215517	0	0	0.00431034											6.79124e-05	9.65599e-05	0.000140262	5.87351e-05	2.62384e-05	0	0	5.55482e-05
P57759	P57759|ERP29_MOUSE	Endoplasmic reticulum resident protein 29,Erp29 PE=1 SV=2	Erp29	9	9	4	14	7	8	11	4	262		0.0343511	0.0343511	0.0152672	0.0534351	0.0267176	0.0305344	0.0419847	0.0152672											0.000270613	0.00025651	0.000198723	0.000485424	0.000325276	0.000388677	0.000570363	0.000196751
Q9D1Q6	Q9D1Q6|ERP44_MOUSE	Endoplasmic reticulum resident protein 44,Erp44 PE=1 SV=1	Erp44	9	10	5	9	7	4	2	0	406		0.0221675	0.0246305	0.0123153	0.0221675	0.0172414	0.00985222	0.00492611	0											0.000174632	0.000183924	0.0001603	0.000201377	0.000209907	0.000125411	6.69212e-05	0
Q69Z69	Q69Z69|ESCO1_MOUSE	N-acetyltransferase ESCO1,Esco1 PE=2 SV=2	Esco1	0	0	0	0	0	0	0	1	843		0	0	0	0	0	0	0	0.00118624											0	0	0	0	0	0	0	1.52873e-05
Q9R0P3	Q9R0P3|ESTD_MOUSE	S-formylglutathione hydrolase,Esd PE=1 SV=1	Esd	25	26	38	35	16	15	10	8	282		0.0886525	0.0921986	0.134752	0.124113	0.0567376	0.0531915	0.035461	0.0283688											0.000698389	0.000688474	0.00175397	0.00112749	0.000690758	0.000677084	0.000481738	0.000365594
Q3V1V3	Q3V1V3|ESF1_MOUSE	ESF1 homolog,Esf1 PE=1 SV=1	Esf1	9	8	3	9	0	0	0	0	845		0.0106509	0.00946746	0.0035503	0.0106509	0	0	0	0											8.39059e-05	7.06963e-05	4.62118e-05	9.67565e-05	0	0	0	0
P60330	P60330|ESPL1_MOUSE	Separin OS=Mus musculus OX=10090 GN=Espl1 PE=1 SV=1	Espl1	0	2	0	0	0	0	0	0	2118		0	0.000944287	0	0	0	0	0	0											0	7.05127e-06	0	0	0	0	0	0
P19785	P19785|ESR1_MOUSE	Estrogen receptor,Esr1 PE=1 SV=1	Esr1	0	0	0	0	0	0	1	0	599		0	0	0	0	0	0	0.00166945	0											0	0	0	0	0	0	2.26795e-05	0
Q3U7R1	Q3U7R1|ESYT1_MOUSE	Extended synaptotagmin-1,Esyt1 PE=1 SV=2	Esyt1	20	16	8	19	20	15	6	7	1092		0.018315	0.014652	0.00732601	0.0173993	0.018315	0.0137363	0.00549451	0.00641026											0.000144283	0.000109411	9.53577e-05	0.000158061	0.000222978	0.000174851	7.46429e-05	8.26102e-05
Q3TZZ7	Q3TZZ7|ESYT2_MOUSE	Extended synaptotagmin-2,Esyt2 PE=1 SV=1	Esyt2	10	11	4	3	18	20	5	1	845		0.0118343	0.0130178	0.00473373	0.0035503	0.0213018	0.0236686	0.00591716	0.00118343											9.32288e-05	9.72075e-05	6.16158e-05	3.22522e-05	0.000259341	0.000301282	8.03847e-05	1.52511e-05
Q8BWY3	Q8BWY3|ERF1_MOUSE	Eukaryotic peptide chain release factor subunit 1,Etf1 PE=1 SV=4	Etf1	19	23	6	9	2	1	3	1	437		0.0434783	0.0526316	0.01373	0.020595	0.00457666	0.00228833	0.00686499	0.00228833											0.000342514	0.000393016	0.000178714	0.000187092	5.5719e-05	2.91285e-05	9.32609e-05	2.94901e-05
Q99LC5	Q99LC5|ETFA_MOUSE	Electron transfer flavoprotein subunit alpha mitochondrial,Etfa PE=1 SV=2	Etfa	28	25	14	26	24	28	34	40	333		0.0840841	0.0750751	0.042042	0.0780781	0.0720721	0.0840841	0.102102	0.12012											0.0006624	0.000560608	0.000547233	0.000709289	0.000877449	0.00107032	0.00138706	0.00154801
Q9DCW4	Q9DCW4|ETFB_MOUSE	Electron transfer flavoprotein subunit beta,Etfb PE=1 SV=3	Etfb	13	13	4	12	15	11	20	10	255		0.0509804	0.0509804	0.0156863	0.0470588	0.0588235	0.0431373	0.0784314	0.0392157											0.000401615	0.000380686	0.000204178	0.000427499	0.000716153	0.000549102	0.00106549	0.00050538
Q921G7	Q921G7|ETFD_MOUSE	Electron transfer flavoprotein-ubiquinone oxidoreductase mitochondrial,Etfdh PE=1 SV=1	Etfdh	0	2	2	5	10	10	16	9	616		0	0.00324675	0.00324675	0.00811688	0.0162338	0.0162338	0.025974	0.0146104											0	2.42445e-05	4.22608e-05	7.37367e-05	0.00019764	0.000206642	0.000352857	0.000188287
Q9DCM0	Q9DCM0|ETHE1_MOUSE	Persulfide dioxygenase ETHE1 mitochondrial,Ethe1 PE=1 SV=2	Ethe1	0	1	0	1	1	2	1	0	254		0	0.00393701	0	0.00393701	0.00393701	0.00787402	0.00393701	0											0	2.93988e-05	0	3.57652e-05	4.79315e-05	0.00010023	5.34843e-05	0
P97360	P97360|ETV6_MOUSE	Transcription factor ETV6,Etv6 PE=1 SV=1	Etv6	0	0	0	2	0	0	0	0	485		0	0	0	0.00412371	0	0	0	0											0	0	0	3.74613e-05	0	0	0	0
P57680	P57680|EVC_MOUSE	Ellis-van Creveld syndrome protein homolog,Evc PE=1 SV=2	Evc	0	0	0	1	0	0	0	0	1005		0	0	0	0.000995025	0	0	0	0											0	0	0	9.03916e-06	0	0	0	0
Q61545	Q61545|EWS_MOUSE	RNA-binding protein EWS,Ewsr1 PE=1 SV=2	Ewsr1	12	12	4	5	6	4	6	9	655		0.0183206	0.0183206	0.00610687	0.00763359	0.00916031	0.00610687	0.00916031	0.0137405											0.000144327	0.000136805	7.9489e-05	6.93463e-05	0.000111523	7.77354e-05	0.000124443	0.000177076
Q8VEG4	Q8VEG4|EXD2_MOUSE	Exonuclease 3'-5' domain-containing protein 2 OS=Mus musculus OX=10090 GN=Exd2 PE=1 SV=2	Exd2	0	0	0	0	0	0	1	0	650		0	0	0	0	0	0	0.00153846	0											0	0	0	0	0	0	2.09e-05	0
Q9D4H1	Q9D4H1|EXOC2_MOUSE	Exocyst complex component 2,Exoc2 PE=1 SV=1	Exoc2	0	0	0	1	0	0	0	0	924		0	0	0	0.00108225	0	0	0	0											0	0	0	9.83156e-06	0	0	0	0
Q6KAR6	Q6KAR6|EXOC3_MOUSE	Exocyst complex component 3,Exoc3 PE=1 SV=2	Exoc3	1	0	0	0	0	0	0	0	755		0.0013245	0	0	0	0	0	0	0											1.04342e-05	0	0	0	0	0	0	0
O35382	O35382|EXOC4_MOUSE	Exocyst complex component 4,Exoc4 PE=1 SV=2	Exoc4	2	3	1	2	0	0	0	0	975		0.00205128	0.00307692	0.00102564	0.00205128	0	0	0	0											1.61597e-05	2.29763e-05	1.33501e-05	1.86346e-05	0	0	0	0
Q3TPX4	Q3TPX4|EXOC5_MOUSE	Exocyst complex component 5 OS=Mus musculus OX=10090 GN=Exoc5 PE=1 SV=2	Exoc5	0	1	0	0	0	0	0	0	708		0	0.00141243	0	0	0	0	0	0											0	1.0547e-05	0	0	0	0	0	0
A6H5Z3	A6H5Z3|EXC6B_MOUSE	Exocyst complex component 6B,Exoc6b PE=1 SV=1	Exoc6b	0	0	0	1	1	1	0	0	810		0	0	0	0.00123457	0.00123457	0.00123457	0	0											0	0	0	1.12153e-05	1.50304e-05	1.5715e-05	0	0
O35250	O35250|EXOC7_MOUSE	Exocyst complex component 7,Exoc7 PE=1 SV=2	Exoc7	1	1	0	1	0	0	0	0	697		0.00143472	0.00143472	0	0.00143472	0	0	0	0											1.13025e-05	1.07135e-05	0	1.30335e-05	0	0	0	0
Q6PGF7	Q6PGF7|EXOC8_MOUSE	Exocyst complex component 8,Exoc8 PE=1 SV=1	Exoc8	0	0	0	1	0	0	0	0	716		0	0	0	0.00139665	0	0	0	0											0	0	0	1.26877e-05	0	0	0	0
Q8C163	Q8C163|EXOG_MOUSE	Nuclease EXOG mitochondrial OS=Mus musculus OX=10090 GN=Exog PE=1 SV=1	Exog	2	1	0	0	0	0	0	0	368		0.00543478	0.00271739	0	0	0	0	0	0											4.28143e-05	2.02916e-05	0	0	0	0	0	0
Q9DAA6	Q9DAA6|EXOS1_MOUSE	Exosome complex component CSL4,Exosc1 PE=1 SV=1	Exosc1	9	8	4	6	0	0	4	2	195		0.0461538	0.0410256	0.0205128	0.0307692	0	0	0.0205128	0.0102564											0.000363592	0.000306351	0.000267002	0.000279519	0	0	0.000278667	0.000132176
P56960	P56960|EXOSX_MOUSE	Exosome component 10,Exosc10 PE=1 SV=2	Exosc10	10	11	8	9	3	4	0	1	887		0.011274	0.0124014	0.00901917	0.0101466	0.00338219	0.00450958	0	0.0011274											8.88143e-05	9.26046e-05	0.000117396	9.2175e-05	4.11768e-05	5.74033e-05	0	1.4529e-05
Q8VBV3	Q8VBV3|EXOS2_MOUSE	Exosome complex component RRP4,Exosc2 PE=1 SV=1	Exosc2	6	10	1	0	0	0	1	1	293		0.0204778	0.0341297	0.00341297	0	0	0	0.00341297	0.00341297											0.000161321	0.000254857	4.44243e-05	0	0	0	4.63652e-05	4.39836e-05
Q7TQK4	Q7TQK4|EXOS3_MOUSE	Exosome complex component RRP40,Exosc3 PE=1 SV=3	Exosc3	5	6	0	0	0	0	0	0	274		0.0182482	0.0218978	0	0	0	0	0	0											0.000143756	0.000163518	0	0	0	0	0	0
Q921I9	Q921I9|EXOS4_MOUSE	Exosome complex component RRP41,Exosc4 PE=1 SV=3	Exosc4	7	10	1	4	3	4	3	2	245		0.0285714	0.0408163	0.00408163	0.0163265	0.0122449	0.0163265	0.0122449	0.00816327											0.000225081	0.000304788	5.31279e-05	0.000148316	0.000149077	0.000207823	0.000166347	0.000105202
Q9CRA8	Q9CRA8|EXOS5_MOUSE	Exosome complex component RRP46,Exosc5 PE=1 SV=1	Exosc5	6	4	1	2	1	0	2	1	235		0.0255319	0.0170213	0.00425532	0.00851064	0.00425532	0	0.00851064	0.00425532											0.000201136	0.000127103	5.53886e-05	7.73137e-05	5.18068e-05	0	0.000115617	5.48391e-05
Q8BTW3	Q8BTW3|EXOS6_MOUSE	Exosome complex component MTR3,Exosc6 PE=1 SV=1	Exosc6	4	2	0	3	0	0	0	1	273		0.014652	0.00732601	0	0.010989	0	0	0	0.003663											0.000115426	5.47055e-05	0	9.98281e-05	0	0	0	4.72058e-05
Q9D0M0	Q9D0M0|EXOS7_MOUSE	Exosome complex exonuclease RRP42,Exosc7 PE=1 SV=2	Exosc7	6	6	3	4	3	0	2	1	291		0.0206186	0.0206186	0.0103093	0.0137457	0.0103093	0	0.00687285	0.00343643											0.00016243	0.000153965	0.000134189	0.000124871	0.000125511	0	9.33678e-05	4.42859e-05
Q9D753	Q9D753|EXOS8_MOUSE	Exosome complex component RRP43,Exosc8 PE=1 SV=1	Exosc8	4	6	0	2	0	0	1	1	276		0.0144928	0.0217391	0	0.00724638	0	0	0.00362319	0.00362319											0.000114171	0.000162333	0	6.58287e-05	0	0	4.92211e-05	4.66927e-05
Q9JHI7	Q9JHI7|EXOS9_MOUSE	Exosome complex component RRP45,Exosc9 PE=1 SV=1	Exosc9	11	11	2	1	0	0	0	2	438		0.0251142	0.0251142	0.00456621	0.00228311	0	0	0	0.00456621											0.000197845	0.000187535	5.94353e-05	2.07405e-05	0	0	0	5.88456e-05
Q61188	Q61188|EZH2_MOUSE	Histone-lysine N-methyltransferase EZH2,Ezh2 PE=1 SV=2	Ezh2	7	4	2	2	0	0	0	0	746		0.00938338	0.00536193	0.00268097	0.00268097	0	0	0	0											7.39207e-05	4.00391e-05	3.48963e-05	2.43549e-05	0	0	0	0
P26040	P26040|EZRI_MOUSE	Ezrin,Ezr PE=1 SV=3	Ezr	32	37	24	35	21	15	14	9	586		0.0546075	0.0631399	0.0409556	0.059727	0.0358362	0.0255973	0.0238908	0.0153584											0.000430189	0.000471485	0.000533092	0.000542581	0.000436291	0.000325832	0.000324557	0.000197926
O88947	O88947|FA10_MOUSE	Coagulation factor X,F10 PE=1 SV=1	F10	2	2	1	1	2	4	5	4	481		0.004158	0.004158	0.002079	0.002079	0.004158	0.00831601	0.010395	0.00831601											3.27561e-05	3.10491e-05	2.7061e-05	1.88864e-05	5.0622e-05	0.000105856	0.000141216	0.00010717
Q8BH61	Q8BH61|F13A_MOUSE	Coagulation factor XIII A chain,F13a1 PE=1 SV=3	F13a1	2	2	0	1	0	0	1	2	732		0.00273224	0.00273224	0	0.00136612	0	0	0.00136612	0.00273224											2.15241e-05	2.04025e-05	0	1.24103e-05	0	0	1.85588e-05	3.52109e-05
Q07968	Q07968|F13B_MOUSE	Coagulation factor XIII B chain,F13b PE=1 SV=2	F13b	1	1	0	0	0	0	2	1	669		0.00149477	0.00149477	0	0	0	0	0.00298954	0.00149477											1.17755e-05	1.11619e-05	0	0	0	0	4.06129e-05	1.92634e-05
P19221	P19221|THRB_MOUSE	Prothrombin,F2 PE=1 SV=1	F2	17	21	10	4	6	10	19	18	618		0.0275081	0.0339806	0.0161812	0.00647249	0.00970874	0.0161812	0.0307443	0.0291262											0.000216704	0.000253743	0.00021062	5.87985e-05	0.0001182	0.000205974	0.000417662	0.000375355
O88783	O88783|FA5_MOUSE	Coagulation factor V,F5 PE=1 SV=1	F5	3	6	5	4	5	4	7	6	2183		0.00137426	0.00274851	0.00229043	0.00183234	0.00229043	0.00183234	0.0032066	0.00274851											1.08262e-05	2.0524e-05	2.98129e-05	1.66456e-05	2.7885e-05	2.33242e-05	4.35616e-05	3.54206e-05
P11404	P11404|FABPH_MOUSE	Fatty acid-binding protein heart,Fabp3 PE=1 SV=5	Fabp3	1	1	0	0	0	2	0	0	133		0.0075188	0.0075188	0	0	0	0.0150376	0	0											5.92318e-05	5.61451e-05	0	0	0	0.000191416	0	0
P04117	P04117|FABP4_MOUSE	Fatty acid-binding protein adipocyte,Fabp4 PE=1 SV=3	Fabp4	2	3	3	1	17	16	6	9	132		0.0151515	0.0227273	0.0227273	0.00757576	0.128788	0.121212	0.0454545	0.0681818											0.000119361	0.000169711	0.000295826	6.88209e-05	0.00156794	0.00154293	0.000617501	0.000878672
Q05816	Q05816|FABP5_MOUSE	Fatty acid-binding protein 5,Fabp5 PE=1 SV=3	Fabp5	19	20	6	11	7	7	0	0	135		0.140741	0.148148	0.0444444	0.0814815	0.0518519	0.0518519	0	0											0.00110873	0.00110627	0.000578504	0.000740207	0.000631276	0.000660031	0	0
Q61160	Q61160|FADD_MOUSE	FAS-associated death domain protein,Fadd PE=1 SV=1	Fadd	0	0	0	1	1	0	0	0	205		0	0	0	0.00487805	0.00487805	0	0	0											0	0	0	4.4314e-05	5.93883e-05	0	0	0
Q920L1	Q920L1|FADS1_MOUSE	Acyl-CoA (8-3)-desaturase,Fads1 PE=1 SV=1	Fads1	1	2	1	6	0	0	0	0	447		0.00223714	0.00447427	0.00223714	0.0134228	0	0	0	0											1.76238e-05	3.34107e-05	2.91193e-05	0.000121938	0	0	0	0
Q9Z0R9	Q9Z0R9|FADS2_MOUSE	Acyl-CoA 6-desaturase,Fads2 PE=1 SV=1	Fads2	1	1	2	5	0	0	0	0	444		0.00225225	0.00225225	0.0045045	0.0112613	0	0	0	0											1.77429e-05	1.68182e-05	5.86321e-05	0.000102301	0	0	0	0
Q9JJE7	Q9JJE7|FADS3_MOUSE	Fatty acid desaturase 3,Fads3 PE=1 SV=2	Fads3	1	3	3	5	1	0	0	0	449		0.00222717	0.00668151	0.00668151	0.0111359	0.00222717	0	0	0											1.75453e-05	4.98929e-05	8.69688e-05	0.000101162	2.71149e-05	0	0	0
P54731	P54731|FAF1_MOUSE	FAS-associated factor 1,Faf1 PE=1 SV=2	Faf1	3	7	0	0	0	0	0	0	649		0.0046225	0.0107858	0	0	0	0	0	0											3.64153e-05	8.0541e-05	0	0	0	0	0	0
Q3TDN2	Q3TDN2|FAF2_MOUSE	FAS-associated factor 2,Faf2 PE=1 SV=2	Faf2	6	8	6	5	5	5	4	2	445		0.0134831	0.0179775	0.0134831	0.011236	0.011236	0.011236	0.00898876	0.00449438											0.000106218	0.000134244	0.000175501	0.000102071	0.000136793	0.000143024	0.000122112	5.792e-05
P35505	P35505|FAAA_MOUSE	Fumarylacetoacetase,Fah PE=1 SV=2	Fah	0	0	0	0	3	8	0	1	419		0	0	0	0	0.0071599	0.0190931	0	0.00238663											0	0	0	0	8.7169e-05	0.000243039	0	3.0757e-05
Q8R0F8	Q8R0F8|FAHD1_MOUSE	Acylpyruvase FAHD1 mitochondrial,Fahd1 PE=1 SV=2	Fahd1	0	0	0	0	0	0	1	0	227		0	0	0	0	0	0	0.00440529	0											0	0	0	0	0	0	5.98459e-05	0
Q3TC72	Q3TC72|FAHD2_MOUSE	Fumarylacetoacetate hydrolase domain-containing protein 2A,Fahd2 PE=1 SV=1	Fahd2	0	0	0	0	3	3	2	1	313		0	0	0	0	0.00958466	0.00958466	0.00638978	0.00319489											0	0	0	0	0.000116689	0.000122005	8.68052e-05	4.11731e-05
Q9D2L9	Q9D2L9|F111A_MOUSE	Protein FAM111A OS=Mus musculus OX=10090 GN=Fam111a PE=2 SV=1	Fam111a	1	1	0	0	0	0	0	0	613		0.00163132	0.00163132	0	0	0	0	0	0											1.28513e-05	1.21816e-05	0	0	0	0	0	0
Q9D281	Q9D281|NXP20_MOUSE	Protein Noxp20,Fam114a1 PE=1 SV=1	Fam114a1	0	0	3	2	2	0	0	0	569		0	0	0.00527241	0.00351494	0.00351494	0	0	0											0	0	6.86274e-05	3.1931e-05	4.2793e-05	0	0	0
Q8VE88	Q8VE88|F1142_MOUSE	Protein FAM114A2,Fam114a2 PE=1 SV=2	Fam114a2	2	2	2	2	0	0	0	0	497		0.00402414	0.00402414	0.00402414	0.00402414	0	0	0	0											3.17015e-05	3.00495e-05	5.23796e-05	3.65568e-05	0	0	0	0
Q6A0A9	Q6A0A9|F120A_MOUSE	Constitutive coactivator of PPAR-gamma-like protein 1,FAM120A PE=1 SV=2	FAM120A	16	16	5	7	5	6	4	2	1112		0.0143885	0.0143885	0.0044964	0.00629496	0.0044964	0.00539568	0.00359712	0.00179856											0.00011335	0.000107443	5.85267e-05	5.71857e-05	5.47419e-05	6.86826e-05	4.88669e-05	2.31784e-05
Q9CR98	Q9CR98|F136A_MOUSE	Protein FAM136A OS=Mus musculus OX=10090 GN=Fam136a PE=1 SV=1	Fam136a	2	5	0	0	0	0	0	0	138		0.0144928	0.0362319	0	0	0	0	0	0											0.000114171	0.000270554	0	0	0	0	0	0
Q9D6U8	Q9D6U8|F162A_MOUSE	Protein FAM162A,Fam162a PE=1 SV=1	Fam162a	1	1	4	4	2	2	0	0	155		0.00645161	0.00645161	0.0258065	0.0258065	0.0129032	0.0129032	0	0											5.08247e-05	4.81761e-05	0.000335905	0.000234435	0.000157092	0.000164247	0	0
Q3TNH5	Q3TNH5|F172A_MOUSE	Cotranscriptional regulator FAM172A,Fam172a PE=1 SV=2	Fam172a	0	0	0	1	0	0	0	0	417		0	0	0	0.00239808	0	0	0	0											0	0	0	2.1785e-05	0	0	0	0
Q8BR63	Q8BR63|F177A_MOUSE	Protein FAM177A1,Fam177a1 PE=1 SV=1	Fam177a1	2	2	2	1	0	0	0	0	207		0.00966184	0.00966184	0.00966184	0.00483092	0	0	0	0											7.61143e-05	7.21478e-05	0.000125762	4.38858e-05	0	0	0	0
Q0KK56	Q0KK56|F184B_MOUSE	Protein FAM184B,Fam184b PE=2 SV=1	Fam184b	0	0	1	0	0	0	0	0	942		0	0	0.00106157	0	0	0	0	0											0	0	1.38178e-05	0	0	0	0	0
P58468	P58468|F207A_MOUSE	Protein FAM207A OS=Mus musculus OX=10090 GN=Fam207a PE=1 SV=1	Fam207a	1	1	0	0	0	0	0	0	219		0.00456621	0.00456621	0	0	0	0	0	0											3.59718e-05	3.40973e-05	0	0	0	0	0	0
Q91VU0	Q91VU0|FAM3C_MOUSE	Protein FAM3C OS=Mus musculus OX=10090 GN=Fam3c PE=1 SV=1	Fam3c	1	5	0	0	0	0	0	0	227		0.00440529	0.0220264	0	0	0	0	0	0											3.47041e-05	0.000164478	0	0	0	0	0	0
Q8BHZ0	Q8BHZ0|FA49A_MOUSE	Protein FAM49A,Fam49a PE=1 SV=1	Fam49a	0	0	4	7	7	7	9	8	323		0	0	0.0123839	0.0216718	0.0216718	0.0216718	0.0278638	0.0247678											0	0	0.000161193	0.000196875	0.000263846	0.000275864	0.00037853	0.000319187
Q921M7	Q921M7|FA49B_MOUSE	Protein FAM49B,Fam49b PE=1 SV=1	Fam49b	10	9	3	4	3	4	0	0	324		0.0308642	0.0277778	0.00925926	0.0123457	0.00925926	0.0123457	0	0											0.000243143	0.000207425	0.000120522	0.000112153	0.000112728	0.00015715	0	0
Q9WV03	Q9WV03|FA50A_MOUSE	Protein FAM50A,Fam50a PE=1 SV=1	Fam50a	0	2	1	1	1	1	0	1	339		0	0.00589971	0.00294985	0.00294985	0.00294985	0.00294985	0	0.00294985											0	4.40549e-05	3.83963e-05	2.67975e-05	3.59133e-05	3.75492e-05	0	3.80153e-05
Q9WTJ8	Q9WTJ8|FA50B_MOUSE	Protein FAM50B OS=Mus musculus OX=10090 GN=Fam50b PE=2 SV=1	Fam50b	0	0	0	0	0	0	0	1	334		0	0	0	0	0	0	0	0.00299401											0	0	0	0	0	0	0	3.85844e-05
Q80XP8	Q80XP8|FA76B_MOUSE	Protein FAM76B OS=Mus musculus OX=10090 GN=Fam76b PE=1 SV=1	Fam76b	2	2	0	0	0	0	0	1	339		0.00589971	0.00589971	0	0	0	0	0	0.00294985											4.64769e-05	4.40549e-05	0	0	0	0	0	3.80153e-05
Q3UVG3	Q3UVG3|F91A1_MOUSE	Protein FAM91A1 OS=Mus musculus OX=10090 GN=Fam91a1 PE=1 SV=1	Fam91a1	1	1	0	0	0	0	0	0	837		0.00119474	0.00119474	0	0	0	0	0	0											9.41199e-06	8.92151e-06	0	0	0	0	0	0
Q3TJZ6	Q3TJZ6|FA98A_MOUSE	Protein FAM98A,Fam98a PE=1 SV=1	Fam98a	6	5	5	4	1	0	1	0	515		0.0116505	0.00970874	0.00970874	0.00776699	0.00194175	0	0.00194175	0											9.17806e-05	7.24981e-05	0.000126372	7.05581e-05	2.364e-05	0	2.63787e-05	0
Q80VD1	Q80VD1|FA98B_MOUSE	Protein FAM98B,Fam98b PE=1 SV=1	Fam98b	10	8	4	3	3	5	14	7	429		0.02331	0.018648	0.00932401	0.00699301	0.00699301	0.011655	0.032634	0.016317											0.000183632	0.00013925	0.000121364	6.3527e-05	8.51371e-05	0.000148359	0.000443334	0.000210281
Q922J9	Q922J9|FACR1_MOUSE	Fatty acyl-CoA reductase 1,Far1 PE=1 SV=1	Far1	11	11	1	3	0	0	0	0	515		0.0213592	0.0213592	0.00194175	0.00582524	0	0	0	0											0.000168264	0.000159496	2.52744e-05	5.29186e-05	0	0	0	0
Q99M01	Q99M01|SYFM_MOUSE	Phenylalanine--tRNA ligase mitochondrial OS=Mus musculus OX=10090 GN=Fars2 PE=1 SV=1	Fars2	0	1	0	0	0	0	0	0	451		0	0.00221729	0	0	0	0	0	0											0	1.65572e-05	0	0	0	0	0	0
Q8C0C7	Q8C0C7|SYFA_MOUSE	Phenylalanine--tRNA ligase alpha subunit,Farsa PE=1 SV=1	Farsa	12	13	10	20	3	5	1	1	508		0.023622	0.0255906	0.019685	0.0393701	0.00590551	0.00984252	0.0019685	0.0019685											0.000186091	0.000191092	0.000256227	0.000357652	7.18973e-05	0.000125287	2.67421e-05	2.53685e-05
Q9WUA2	Q9WUA2|SYFB_MOUSE	Phenylalanine--tRNA ligase beta subunit,Farsb PE=1 SV=2	Farsb	10	14	7	24	12	9	4	5	589		0.0169779	0.0237691	0.0118846	0.040747	0.0203735	0.0152801	0.00679117	0.00848896											0.000133749	0.000177491	0.000154693	0.000370161	0.000248039	0.000194503	9.22581e-05	0.000109399
P19096	P19096|FAS_MOUSE	Fatty acid synthase,Fasn PE=1 SV=2	Fasn	104	117	56	105	18	17	28	29	2504		0.0415335	0.0467252	0.0223642	0.0419329	0.0071885	0.00678914	0.0111821	0.0115815											0.000327194	0.000348911	0.0002911	0.000380934	8.75171e-05	8.64201e-05	0.000151909	0.000149253
Q922E6	Q922E6|FAKD2_MOUSE	FAST kinase domain-containing protein 2 mitochondrial OS=Mus musculus OX=10090 GN=Fastkd2 PE=2 SV=2	Fastkd2	1	2	0	0	0	0	0	0	689		0.00145138	0.00290276	0	0	0	0	0	0											1.14337e-05	2.16758e-05	0	0	0	0	0	0
Q7TMV3	Q7TMV3|FAKD5_MOUSE	FAST kinase domain-containing protein 5 mitochondrial,Fastkd5 PE=2 SV=1	Fastkd5	1	2	0	1	0	0	0	0	762		0.00131234	0.00262467	0	0.00131234	0	0	0	0											1.03384e-05	1.95992e-05	0	1.19217e-05	0	0	0	0
P62862	P62862|RS30_MOUSE	40S ribosomal protein S30,Fau PE=1 SV=1	Fau	13	10	0	1	1	0	4	3	59		0.220339	0.169492	0	0.0169492	0.0169492	0	0.0677966	0.0508475											0.00173579	0.00126564	0	0.000153972	0.000206349	0	0.000921018	0.000655281
P35550	P35550|FBRL_MOUSE	rRNA 2'-O-methyltransferase fibrillarin,Fbl PE=1 SV=2	Fbl	26	25	19	30	21	25	19	19	327		0.0795107	0.0764526	0.058104	0.0917431	0.0642202	0.0764526	0.058104	0.058104											0.000626372	0.000570895	0.000756301	0.000833428	0.000781855	0.000973178	0.000789343	0.000748797
Q08879	Q08879|FBLN1_MOUSE	Fibulin-1,Fbln1 PE=1 SV=2	Fbln1	0	1	0	0	0	0	0	0	705		0	0.00141844	0	0	0	0	0	0											0	1.05919e-05	0	0	0	0	0	0
Q78JE5	Q78JE5|FBX22_MOUSE	F-box only protein 22,Fbxo22 PE=1 SV=2	Fbxo22	4	5	0	3	0	0	0	1	402		0.00995025	0.0124378	0	0.00746269	0	0	0	0.00248756											7.83864e-05	9.28769e-05	0	6.77937e-05	0	0	0	3.20577e-05
Q9D417	Q9D417|FBX24_MOUSE	F-box only protein 24 OS=Mus musculus OX=10090 GN=Fbxo24 PE=2 SV=1	Fbxo24	0	0	0	0	0	0	1	0	589		0	0	0	0	0	0	0.00169779	0											0	0	0	0	0	0	2.30645e-05	0
Q8BIG4	Q8BIG4|FBX28_MOUSE	F-box only protein 28 OS=Mus musculus OX=10090 GN=Fbxo28 PE=1 SV=1	Fbxo28	1	0	0	0	0	0	0	0	368		0.00271739	0	0	0	0	0	0	0											2.14072e-05	0	0	0	0	0	0	0
Q9DC63	Q9DC63|FBX3_MOUSE	F-box only protein 3,Fbxo3 PE=1 SV=1	Fbxo3	0	0	0	1	0	0	0	0	480		0	0	0	0.00208333	0	0	0	0											0	0	0	1.89258e-05	0	0	0	0
Q8BJL1	Q8BJL1|FBX30_MOUSE	F-box only protein 30,Fbxo30 PE=1 SV=2	Fbxo30	7	6	0	2	0	0	0	0	746		0.00938338	0.0080429	0	0.00268097	0	0	0	0											7.39207e-05	6.00587e-05	0	2.43549e-05	0	0	0	0
Q8BMI0	Q8BMI0|FBX38_MOUSE	F-box only protein 38,Fbxo38 PE=1 SV=1	Fbxo38	0	1	0	2	0	0	1	0	1194		0	0.000837521	0	0.00167504	0	0	0.000837521	0											0	6.25402e-06	0	1.52167e-05	0	0	1.13777e-05	0
Q5SRY7	Q5SRY7|FBW1B_MOUSE	F-box/WD repeat-containing protein 11 OS=Mus musculus OX=10090 GN=Fbxw11 PE=1 SV=1	Fbxw11	0	1	0	0	0	0	0	0	542		0	0.00184502	0	0	0	0	0	0											0	1.37773e-05	0	0	0	0	0	0
Q8BIA4	Q8BIA4|FBXW8_MOUSE	F-box/WD repeat-containing protein 8,Fbxw8 PE=1 SV=2	Fbxw8	2	1	1	2	0	0	0	0	598		0.00334448	0.00167224	0.00167224	0.00334448	0	0	0	0											2.63473e-05	1.24871e-05	2.17664e-05	3.03825e-05	0	0	0	0
Q9CTH6	Q9CTH6|FCF1_MOUSE	rRNA-processing protein FCF1 homolog OS=Mus musculus OX=10090 GN=Fcf1 PE=2 SV=2	Fcf1	1	2	0	0	0	0	0	0	198		0.00505051	0.010101	0	0	0	0	0	0											3.9787e-05	7.54273e-05	0	0	0	0	0	0
P53798	P53798|FDFT_MOUSE	Squalene synthase,Fdft1 PE=1 SV=2	Fdft1	0	1	0	1	0	0	0	0	416		0	0.00240385	0	0.00240385	0	0	0	0											0	1.79502e-05	0	2.18374e-05	0	0	0	0
Q920E5	Q920E5|FPPS_MOUSE	Farnesyl pyrophosphate synthase,Fdps PE=1 SV=1	Fdps	13	11	27	38	6	4	0	1	353		0.0368272	0.0311615	0.0764873	0.107649	0.0169972	0.0113314	0	0.00283286											0.000290118	0.000232692	0.000995583	0.00097792	0.000206934	0.00014424	0	3.65076e-05
P46656	P46656|ADX_MOUSE	Adrenodoxin mitochondrial OS=Mus musculus OX=10090 GN=Fdx1 PE=1 SV=1	Fdx1	2	0	0	0	0	0	0	0	188		0.0106383	0	0	0	0	0	0	0											8.38067e-05	0	0	0	0	0	0	0
Q61578	Q61578|ADRO_MOUSE	NADPH:adrenodoxin oxidoreductase mitochondrial,Fdxr PE=1 SV=1	Fdxr	0	1	0	0	2	1	1	2	494		0	0.00202429	0	0	0.00404858	0.00202429	0.00202429	0.00404858											0	1.5116e-05	0	0	4.92899e-05	2.57676e-05	2.75e-05	5.21749e-05
P22315	P22315|HEMH_MOUSE	Ferrochelatase mitochondrial,Fech PE=1 SV=2	Fech	1	3	1	1	4	2	4	3	420		0.00238095	0.00714286	0.00238095	0.00238095	0.00952381	0.0047619	0.00952381	0.00714286											1.87567e-05	5.33379e-05	3.09913e-05	2.16294e-05	0.000115949	6.06151e-05	0.000129381	9.20514e-05
P39749	P39749|FEN1_MOUSE	Flap endonuclease 1,Fen1 PE=1 SV=1	Fen1	6	6	2	4	0	0	2	2	378		0.015873	0.015873	0.00529101	0.010582	0	0	0.00529101	0.00529101											0.000125045	0.000118529	6.88695e-05	9.61308e-05	0	0	7.18784e-05	6.81862e-05
P0DM40	P0DM40|FR1L5_MOUSE	Fer-1-like protein 5,Fer1l5 PE=1 SV=1	Fer1l5	0	0	2	0	0	1	0	0	2038		0	0	0.000981354	0	0	0.000490677	0	0											0	0	1.27736e-05	0	0	6.24591e-06	0	0
Q8CIB5	Q8CIB5|FERM2_MOUSE	Fermitin family homolog 2,Fermt2 PE=1 SV=1	Fermt2	4	6	9	18	19	17	7	3	680		0.00588235	0.00882353	0.0132353	0.0264706	0.0279412	0.025	0.0102941	0.00441176											4.63402e-05	6.58879e-05	0.000172275	0.000240468	0.000340173	0.000318229	0.000139846	5.68553e-05
E9PV24	E9PV24|FIBA_MOUSE	Fibrinogen alpha chain,Fga PE=1 SV=1	Fga	0	0	1	0	0	0	0	0	789		0	0	0.00126743	0	0	0	0	0											0	0	1.64972e-05	0	0	0	0	0
Q8K0E8	Q8K0E8|FIBB_MOUSE	Fibrinogen beta chain,Fgb PE=1 SV=1	Fgb	1	1	3	0	1	0	2	0	481		0.002079	0.002079	0.00623701	0	0.002079	0	0.004158	0											1.6378e-05	1.55245e-05	8.11829e-05	0	2.5311e-05	0	5.64865e-05	0
P15655	P15655|FGF2_MOUSE	Fibroblast growth factor 2,Fgf2 PE=1 SV=1	Fgf2	0	0	0	0	2	2	2	1	154		0	0	0	0	0.012987	0.012987	0.012987	0.00649351											0	0	0	0	0.000158112	0.000165314	0.000176429	8.36831e-05
Q03142	Q03142|FGFR4_MOUSE	Fibroblast growth factor receptor 4 OS=Mus musculus OX=10090 GN=Fgfr4 PE=1 SV=3	Fgfr4	0	0	0	0	0	0	0	1	799		0	0	0	0	0	0	0	0.00125156											0	0	0	0	0	0	0	1.61292e-05
P97807	P97807|FUMH_MOUSE	Fumarate hydratase mitochondrial,Fh PE=1 SV=3	Fh	16	20	26	19	21	14	20	17	507		0.0315582	0.0394477	0.0512821	0.0374753	0.0414201	0.0276134	0.0394477	0.0335306											0.00024861	0.000294568	0.000667504	0.00034044	0.000504273	0.000351496	0.000535898	0.000432115
P97447	P97447|FHL1_MOUSE	Four and a half LIM domains protein 1,Fhl1 PE=1 SV=3	Fhl1	13	19	8	11	20	24	14	16	280		0.0464286	0.0678571	0.0285714	0.0392857	0.0714286	0.0857143	0.05	0.0571429											0.000365757	0.00050671	0.000371895	0.000356886	0.000869614	0.00109107	0.000679251	0.000736411
Q9R059	Q9R059|FHL3_MOUSE	Four and a half LIM domains protein 3,Fhl3 PE=1 SV=2	Fhl3	7	7	1	3	0	0	0	0	289		0.0242215	0.0242215	0.00346021	0.0103806	0	0	0	0											0.000190813	0.000180869	4.50392e-05	9.43013e-05	0	0	0	0
Q6P9Q4	Q6P9Q4|FHOD1_MOUSE	FH1/FH2 domain-containing protein 1 OS=Mus musculus OX=10090 GN=Fhod1 PE=1 SV=3	Fhod1	1	0	0	0	0	0	0	0	1197		0.000835422	0	0	0	0	0	0	0											6.58131e-06	0	0	0	0	0	0	0
Q8BPY9	Q8BPY9|FIGL1_MOUSE	Fidgetin-like protein 1 OS=Mus musculus OX=10090 GN=Fignl1 PE=1 SV=1	Fignl1	0	0	0	0	0	0	1	1	683		0	0	0	0	0	0	0.00146413	0.00146413											0	0	0	0	0	0	1.98902e-05	1.88685e-05
Q6P6L0	Q6P6L0|FIL1L_MOUSE	Filamin A-interacting protein 1-like,Filip1l PE=1 SV=2	Filip1l	0	0	0	1	0	0	0	0	1131		0	0	0	0.000884173	0	0	0	0											0	0	0	8.03215e-06	0	0	0	0
Q9D824	Q9D824|FIP1_MOUSE	Pre-mRNA 3'-end-processing factor FIP1,Fip1l1 PE=1 SV=1	Fip1l1	6	10	3	2	2	3	4	3	581		0.010327	0.0172117	0.00516351	0.00344234	0.00344234	0.00516351	0.00688468	0.00516351											8.13546e-05	0.000128525	6.721e-05	3.12715e-05	4.19091e-05	6.57272e-05	9.35285e-05	6.65432e-05
Q9CQ92	Q9CQ92|FIS1_MOUSE	Mitochondrial fission 1 protein,Fis1 PE=1 SV=1	Fis1	3	6	2	7	8	3	0	0	152		0.0197368	0.0394737	0.0131579	0.0460526	0.0526316	0.0197368	0	0											0.000155484	0.000294762	0.000171268	0.000418359	0.000640769	0.000251234	0	0
Q61576	Q61576|FKB10_MOUSE	Peptidyl-prolyl cis-trans isomerase FKBP10,Fkbp10 PE=1 SV=2	Fkbp10	10	9	2	4	1	5	2	2	581		0.0172117	0.0154905	0.00344234	0.00688468	0.00172117	0.00860585	0.00344234	0.00344234											0.000135591	0.000115672	4.48066e-05	6.25429e-05	2.09546e-05	0.000109545	4.67642e-05	4.43621e-05
Q9D1M7	Q9D1M7|FKB11_MOUSE	Peptidyl-prolyl cis-trans isomerase FKBP11,Fkbp11 PE=1 SV=1	Fkbp11	0	0	0	1	0	0	0	0	201		0	0	0	0.00497512	0	0	0	0											0	0	0	4.51958e-05	0	0	0	0
Q6P9Q6	Q6P9Q6|FKB15_MOUSE	FK506-binding protein 15 OS=Mus musculus OX=10090 GN=Fkbp15 PE=1 SV=2	Fkbp15	1	0	0	0	0	0	0	0	1216		0.000822368	0	0	0	0	0	0	0											6.47848e-06	0	0	0	0	0	0	0
P26883	P26883|FKB1A_MOUSE	Peptidyl-prolyl cis-trans isomerase FKBP1A,Fkbp1a PE=1 SV=2	Fkbp1a	8	11	2	9	2	3	8	8	108		0.0740741	0.101852	0.0185185	0.0833333	0.0185185	0.0277778	0.0740741	0.0740741											0.000583543	0.000760558	0.000241043	0.00075703	0.000225456	0.000353588	0.0010063	0.000954607
P45878	P45878|FKBP2_MOUSE	Peptidyl-prolyl cis-trans isomerase FKBP2,Fkbp2 PE=1 SV=1	Fkbp2	6	7	3	3	5	4	4	2	140		0.0428571	0.05	0.0214286	0.0214286	0.0357143	0.0285714	0.0285714	0.0142857											0.000337621	0.000373365	0.000278921	0.000194665	0.000434807	0.000363691	0.000388143	0.000184103
Q62446	Q62446|FKBP3_MOUSE	Peptidyl-prolyl cis-trans isomerase FKBP3,Fkbp3 PE=1 SV=2	Fkbp3	17	12	13	18	4	3	0	0	224		0.0758929	0.0535714	0.0580357	0.0803571	0.0178571	0.0133929	0	0											0.000597871	0.000400034	0.000755412	0.000729993	0.000217404	0.00017048	0	0
P30416	P30416|FKBP4_MOUSE	Peptidyl-prolyl cis-trans isomerase FKBP4,Fkbp4 PE=1 SV=5	Fkbp4	61	50	38	64	15	12	8	4	458		0.133188	0.10917	0.0829694	0.139738	0.0327511	0.0262009	0.0174672	0.00873362											0.00104923	0.000815207	0.00107996	0.00126943	0.000398731	0.000333515	0.000237293	0.000112552
Q64378	Q64378|FKBP5_MOUSE	Peptidyl-prolyl cis-trans isomerase FKBP5,Fkbp5 PE=1 SV=1	Fkbp5	6	8	2	4	6	5	4	3	456		0.0131579	0.0175439	0.00438596	0.00877193	0.0131579	0.0109649	0.00877193	0.00657895											0.000103656	0.000131005	5.70892e-05	7.96874e-05	0.000160192	0.000139574	0.000119167	8.47842e-05
O54998	O54998|FKBP7_MOUSE	Peptidyl-prolyl cis-trans isomerase FKBP7,Fkbp7 PE=1 SV=1	Fkbp7	0	0	1	3	1	1	0	0	218		0	0	0.00458716	0.0137615	0.00458716	0.00458716	0	0											0	0	5.97079e-05	0.000125014	5.58468e-05	5.83907e-05	0	0
O35465	O35465|FKBP8_MOUSE	Peptidyl-prolyl cis-trans isomerase FKBP8,Fkbp8 PE=1 SV=2	Fkbp8	11	5	0	5	0	0	2	1	402		0.0273632	0.0124378	0	0.0124378	0	0	0.00497512	0.00248756											0.000215563	9.28769e-05	0	0.00011299	0	0	6.75871e-05	3.20577e-05
Q9Z247	Q9Z247|FKBP9_MOUSE	Peptidyl-prolyl cis-trans isomerase FKBP9,Fkbp9 PE=1 SV=1	Fkbp9	4	3	2	7	0	1	0	0	570		0.00701754	0.00526316	0.00350877	0.0122807	0	0.00175439	0	0											5.5283e-05	3.93016e-05	4.56713e-05	0.000111562	0	2.23319e-05	0	0
Q9JJ28	Q9JJ28|FLII_MOUSE	Protein flightless-1 homolog,Flii PE=1 SV=1	Flii	22	23	8	18	2	5	0	0	1271		0.0173092	0.018096	0.00629426	0.0141621	0.00157356	0.00393391	0	0											0.000136359	0.000135128	8.19281e-05	0.000128653	1.91575e-05	5.00754e-05	0	0
Q8BTM8	Q8BTM8|FLNA_MOUSE	Filamin-A,Flna PE=1 SV=5	Flna	189	209	140	194	55	63	52	40	2647		0.0714016	0.0789573	0.0528901	0.0732905	0.0207782	0.0238005	0.0196449	0.0151114											0.00056249	0.000589598	0.000688435	0.000665798	0.000252967	0.000302961	0.000266876	0.000194744
Q80X90	Q80X90|FLNB_MOUSE	Filamin-B,Flnb PE=1 SV=3	Flnb	95	93	28	30	24	20	10	8	2602		0.0365104	0.0357417	0.010761	0.0115296	0.00922367	0.0076864	0.0038432	0.00307456											0.000287623	0.000266894	0.000140068	0.000104739	0.000112295	9.78414e-05	5.22099e-05	3.96224e-05
Q8VHX6	Q8VHX6|FLNC_MOUSE	Filamin-C,Flnc PE=1 SV=3	Flnc	178	146	119	169	105	102	114	109	2726		0.0652971	0.0535583	0.0436537	0.0619956	0.038518	0.0374175	0.0418195	0.0399853											0.0005144	0.000399936	0.000568211	0.00056319	0.000468941	0.000476293	0.000568119	0.000515299
O08917	O08917|FLOT1_MOUSE	Flotillin-1,Flot1 PE=1 SV=1	Flot1	0	0	0	0	4	3	5	1	428		0	0	0	0	0.00934579	0.00700935	0.0116822	0.00233645											0	0	0	0	0.000113781	8.92232e-05	0.000158703	3.01103e-05
Q60634	Q60634|FLOT2_MOUSE	Flotillin-2,Flot2 PE=1 SV=2	Flot2	0	1	0	0	1	0	1	2	428		0	0.00233645	0	0	0.00233645	0	0.00233645	0.0046729											0	1.7447e-05	0	0	2.84453e-05	0	3.17407e-05	6.02205e-05
Q9CR13	Q9CR13|FMC1_MOUSE	Protein FMC1 homolog,Fmc1 PE=1 SV=1	Fmc1	0	0	0	1	0	0	0	0	113		0	0	0	0.00884956	0	0	0	0											0	0	0	8.03926e-05	0	0	0	0
A2APV2	A2APV2|FMNL2_MOUSE	Formin-like protein 2,Fmnl2 PE=1 SV=2	Fmnl2	0	0	0	1	0	0	0	0	1086		0	0	0	0.00092081	0	0	0	0											0	0	0	8.36497e-06	0	0	0	0
Q6ZPF4	Q6ZPF4|FMNL3_MOUSE	Formin-like protein 3,Fmnl3 PE=1 SV=2	Fmnl3	0	0	0	1	0	0	0	0	1028		0	0	0	0.000972763	0	0	0	0											0	0	0	8.83693e-06	0	0	0	0
P35922	P35922|FMR1_MOUSE	Synaptic functional regulator FMR1,Fmr1 PE=1 SV=1	Fmr1	6	5	5	6	0	3	0	0	614		0.00977199	0.00814332	0.00814332	0.00977199	0	0.00488599	0	0											7.69821e-05	6.08086e-05	0.000105996	8.87723e-05	0	6.21947e-05	0	0
P11276	P11276|FINC_MOUSE	Fibronectin,Fn1 PE=1 SV=4	Fn1	52	64	66	45	44	35	41	43	2477		0.0209931	0.0258377	0.0266451	0.0181671	0.0177634	0.01413	0.0165523	0.0173597											0.00016538	0.000192938	0.000346822	0.000165037	0.000216263	0.000179863	0.000224863	0.000223718
Q6ZQ03	Q6ZQ03|FNBP4_MOUSE	Formin-binding protein 4,Fnbp4 PE=1 SV=2	Fnbp4	1	5	0	1	0	0	0	0	1031		0.000969932	0.00484966	0	0.000969932	0	0	0	0											7.64096e-06	3.62139e-05	0	8.81121e-06	0	0	0	0
Q61239	Q61239|FNTA_MOUSE	Protein farnesyltransferase/geranylgeranyltransferase type-1 subunit alpha,Fnta PE=1 SV=1	Fnta	1	0	1	4	0	0	0	0	377		0.00265252	0	0.00265252	0.0106101	0	0	0	0											2.08961e-05	0	3.45261e-05	9.63858e-05	0	0	0	0
Q8K2I1	Q8K2I1|FNTB_MOUSE	Protein farnesyltransferase subunit beta OS=Mus musculus OX=10090 GN=Fntb PE=1 SV=1	Fntb	1	1	0	0	0	0	0	0	437		0.00228833	0.00228833	0	0	0	0	0	0											1.80271e-05	1.70876e-05	0	0	0	0	0	0
P01101	P01101|FOS_MOUSE	Proto-oncogene c-Fos,Fos PE=1 SV=1	Fos	0	0	0	0	4	3	0	0	380		0	0	0	0	0.0105263	0.00789474	0	0											0	0	0	0	0.000128154	0.000100493	0	0
P13346	P13346|FOSB_MOUSE	Protein fosB,Fosb PE=2 SV=1	Fosb	0	0	0	0	2	1	0	0	338		0	0	0	0	0.00591716	0.00295858	0	0											0	0	0	0	7.20391e-05	3.76603e-05	0	0
P48755	P48755|FOSL1_MOUSE	Fos-related antigen 1 OS=Mus musculus OX=10090 GN=Fosl1 PE=2 SV=2	Fosl1	2	1	0	0	0	0	0	0	273		0.00732601	0.003663	0	0	0	0	0	0											5.77131e-05	2.73527e-05	0	0	0	0	0	0
Q9R1E0	Q9R1E0|FOXO1_MOUSE	Forkhead box protein O1,Foxo1 PE=1 SV=2	Foxo1	0	0	0	0	0	0	1	1	652		0	0	0	0	0	0	0.00153374	0.00153374											0	0	0	0	0	0	2.08359e-05	1.97656e-05
Q9WVH4	Q9WVH4|FOXO3_MOUSE	Forkhead box protein O3,Foxo3 PE=1 SV=1	Foxo3	0	0	0	1	0	0	0	0	672		0	0	0	0.0014881	0	0	0	0											0	0	0	1.35184e-05	0	0	0	0
Q70KY4	Q70KY4|FOXO6_MOUSE	Forkhead box protein O6 OS=Mus musculus OX=10090 GN=Foxo6 PE=1 SV=1	Foxo6	0	0	0	0	0	0	1	1	559		0	0	0	0	0	0	0.00178891	0.00178891											0	0	0	0	0	0	2.43023e-05	2.3054e-05
P48760	P48760|FOLC_MOUSE	Folylpolyglutamate synthase mitochondrial OS=Mus musculus OX=10090 GN=Fpgs PE=1 SV=3	Fpgs	0	1	0	0	0	0	0	0	587		0	0.00170358	0	0	0	0	0	0											0	1.27211e-05	0	0	0	0	0	0
P97376	P97376|FRG1_MOUSE	Protein FRG1,Frg1 PE=1 SV=2	Frg1	0	2	0	0	2	3	5	3	258		0	0.00775194	0	0	0.00775194	0.0116279	0.0193798	0.0116279											0	5.7886e-05	0	0	9.43768e-05	0.000148014	0.000263275	0.000149851
Q8BIE6	Q8BIE6|FRM4A_MOUSE	FERM domain-containing protein 4A,Frmd4a PE=1 SV=2	Frmd4a	0	0	1	1	0	0	0	0	1020		0	0	0.000980392	0.000980392	0	0	0	0											0	0	1.27611e-05	8.90624e-06	0	0	0	0
Q3UFK8	Q3UFK8|FRMD8_MOUSE	FERM domain-containing protein 8,Frmd8 PE=1 SV=2	Frmd8	0	0	0	1	0	0	0	0	466		0	0	0	0.00214592	0	0	0	0											0	0	0	1.94943e-05	0	0	0	0
E9Q8I9	E9Q8I9|FRY_MOUSE	Protein furry homolog OS=Mus musculus OX=10090 GN=Fry PE=1 SV=1	Fry	0	0	0	0	0	0	1	0	3020		0	0	0	0	0	0	0.000331126	0											0	0	0	0	0	0	4.49835e-06	0
Q61553	Q61553|FSCN1_MOUSE	Fascin,Fscn1 PE=1 SV=4	Fscn1	48	58	29	41	14	14	11	12	493		0.0973631	0.117647	0.0588235	0.0831643	0.0283976	0.0283976	0.0223124	0.0243408											0.00076701	0.000878506	0.000765666	0.000755495	0.000345729	0.000361478	0.000303114	0.000313684
A2ARZ3	A2ARZ3|FSIP2_MOUSE	Fibrous sheath-interacting protein 2,Fsip2 PE=1 SV=3	Fsip2	0	0	0	1	0	0	0	0	6995		0	0	0	0.000142959	0	0	0	0											0	0	0	1.29869e-06	0	0	0	0
P09528	P09528|FRIH_MOUSE	Ferritin heavy chain,Fth1 PE=1 SV=2	Fth1	4	1	1	1	1	1	0	0	182		0.021978	0.00549451	0.00549451	0.00549451	0.00549451	0.00549451	0	0											0.000173139	4.10291e-05	7.15183e-05	4.99141e-05	6.68934e-05	6.99405e-05	0	0
P29391	P29391|FRIL1_MOUSE	Ferritin light chain 1,Ftl1 PE=1 SV=2	Ftl1	5	0	1	1	0	0	0	0	183		0.0273224	0	0.00546448	0.00546448	0	0	0	0											0.000215241	0	7.11275e-05	4.96413e-05	0	0	0	0
P49945	P49945|FRIL2_MOUSE	Ferritin light chain 2,Ftl2 PE=3 SV=2	Ftl2	0	3	1	1	0	0	0	0	183		0	0.0163934	0.00546448	0.00546448	0	0	0	0											0	0.000122415	7.11275e-05	4.96413e-05	0	0	0	0
Q8BGW1	Q8BGW1|FTO_MOUSE	Alpha-ketoglutarate-dependent dioxygenase FTO,Fto PE=1 SV=1	Fto	5	7	2	4	3	3	2	1	502		0.00996016	0.0139442	0.00398406	0.00796813	0.0059761	0.0059761	0.00398406	0.00199203											7.84645e-05	0.000104126	5.18579e-05	7.23853e-05	7.27566e-05	7.60708e-05	5.41236e-05	2.56717e-05
Q9DBE9	Q9DBE9|SPB1_MOUSE	pre-rRNA 2'-O-ribose RNA methyltransferase FTSJ3,Ftsj3 PE=1 SV=1	Ftsj3	14	14	10	11	0	0	0	0	838		0.0167064	0.0167064	0.0119332	0.0131265	0	0	0	0											0.000131611	0.000124752	0.000155326	0.000119246	0	0	0	0
Q91WJ8	Q91WJ8|FUBP1_MOUSE	Far upstream element-binding protein 1,Fubp1 PE=1 SV=1	Fubp1	31	30	17	24	11	11	8	9	651		0.047619	0.0460829	0.0261137	0.0368664	0.0168971	0.0168971	0.0122888	0.0138249											0.000375135	0.000344115	0.000339904	0.000334907	0.000205715	0.000215086	0.000166943	0.000178164
Q9D6K8	Q9D6K8|FUND2_MOUSE	FUN14 domain-containing protein 2,Fundc2 PE=1 SV=1	Fundc2	3	3	3	4	0	0	0	1	151		0.0198675	0.0198675	0.0198675	0.0264901	0	0	0	0.00662252											0.000156513	0.000148357	0.000258603	0.000240645	0	0	0	8.53456e-05
Q8R2K1	Q8R2K1|FUCM_MOUSE	Fucose mutarotase,Fuom PE=1 SV=1	Fuom	0	0	0	0	2	0	0	0	153		0	0	0	0	0.0130719	0	0	0											0	0	0	0	0.000159145	0	0	0
P56959	P56959|FUS_MOUSE	RNA-binding protein FUS,Fus PE=1 SV=1	Fus	28	29	26	17	19	15	15	11	518		0.0540541	0.0559846	0.0501931	0.0328185	0.0366795	0.0289575	0.0289575	0.0212355											0.000425829	0.000418053	0.000653329	0.000298135	0.000446559	0.000368605	0.000393388	0.000273666
Q61584	Q61584|FXR1_MOUSE	Fragile X mental retardation syndrome-related protein 1,Fxr1 PE=1 SV=2	Fxr1	20	16	12	18	3	1	8	5	677		0.0295421	0.0236337	0.0177253	0.0265879	0.00443131	0.0014771	0.0118168	0.00738552											0.000232728	0.00017648	0.000230718	0.000241534	5.39495e-05	1.88023e-05	0.000160532	9.51787e-05
Q9WVR4	Q9WVR4|FXR2_MOUSE	Fragile X mental retardation syndrome-related protein 2,Fxr2 PE=1 SV=1	Fxr2	9	8	3	2	0	0	0	0	673		0.013373	0.0118871	0.00445765	0.00297177	0	0	0	0											0.00010535	8.87643e-05	5.80223e-05	2.69966e-05	0	0	0	0
Q9Z239	Q9Z239|PLM_MOUSE	Phospholemman,Fxyd1 PE=1 SV=1	Fxyd1	0	0	0	0	0	0	2	2	92		0	0	0	0	0	0	0.0217391	0.0217391											0	0	0	0	0	0	0.000295326	0.000280156
P39688	P39688|FYN_MOUSE	Tyrosine-protein kinase Fyn,Fyn PE=1 SV=4	Fyn	0	3	0	0	0	0	0	0	537		0	0.00558659	0	0	0	0	0	0											0	4.17168e-05	0	0	0	0	0	0
Q91Z49	Q91Z49|UIF_MOUSE	UAP56-interacting factor,Fyttd1 PE=1 SV=1	Fyttd1	4	2	2	2	0	0	1	1	317		0.0126183	0.00630915	0.00630915	0.00630915	0	0	0.00315457	0.00315457											9.94048e-05	4.71123e-05	8.2122e-05	5.73146e-05	0	0	4.28549e-05	4.06536e-05
P97855	P97855|G3BP1_MOUSE	Ras GTPase-activating protein-binding protein 1,G3bp1 PE=1 SV=1	G3bp1	42	51	34	32	4	6	8	6	465		0.0903226	0.109677	0.0731183	0.0688172	0.00860215	0.0129032	0.0172043	0.0129032											0.000711546	0.000818994	0.000951732	0.00062516	0.000104728	0.000164247	0.000233721	0.000166286
P97379	P97379|G3BP2_MOUSE	Ras GTPase-activating protein-binding protein 2,G3bp2 PE=1 SV=2	G3bp2	9	9	11	18	0	0	0	0	482		0.0186722	0.0186722	0.0228216	0.0373444	0	0	0	0											0.000147096	0.000139431	0.000297053	0.00033925	0	0	0	0
Q6NSQ9	Q6NSQ9|G6PC3_MOUSE	Glucose-6-phosphatase 3 OS=Mus musculus OX=10090 GN=G6pc3 PE=1 SV=1	G6pc3	0	1	0	0	0	0	0	0	346		0	0.00289017	0	0	0	0	0	0											0	2.15818e-05	0	0	0	0	0	0
Q00612	Q00612|G6PD1_MOUSE	Glucose-6-phosphate 1-dehydrogenase X,G6pdx PE=1 SV=3	G6pdx	30	31	16	36	8	6	3	2	515		0.0582524	0.0601942	0.031068	0.0699029	0.015534	0.0116505	0.00582524	0.0038835											0.000458903	0.000449488	0.000404391	0.000635023	0.00018912	0.000148301	7.9136e-05	5.00473e-05
P70699	P70699|LYAG_MOUSE	Lysosomal alpha-glucosidase,Gaa PE=1 SV=2	Gaa	0	0	2	1	5	5	1	2	953		0	0	0.00209864	0.00104932	0.00524659	0.00524659	0.00104932	0.00209864											0	0	2.73165e-05	9.53238e-06	6.38751e-05	6.67847e-05	1.4255e-05	2.70455e-05
Q9QYY0	Q9QYY0|GAB1_MOUSE	GRB2-associated-binding protein 1,Gab1 PE=1 SV=2	Gab1	0	0	0	0	0	0	1	1	695		0	0	0	0	0	0	0.00143885	0.00143885											0	0	0	0	0	0	1.95468e-05	1.85427e-05
Q00422	Q00422|GABPA_MOUSE	GA-binding protein alpha chain,Gabpa PE=1 SV=2	Gabpa	1	6	0	1	2	1	1	1	454		0.00220264	0.0132159	0	0.00220264	0.00440529	0.00220264	0.00220264	0.00220264											1.73521e-05	9.86868e-05	0	2.00096e-05	5.36326e-05	2.80378e-05	2.99229e-05	2.83859e-05
P81069	P81069|GABP2_MOUSE	GA-binding protein subunit beta-2,Gabpb2 PE=1 SV=2	Gabpb2	1	0	0	0	0	0	0	0	414		0.00241546	0	0	0	0	0	0	0											1.90286e-05	0	0	0	0	0	0	0
Q9CR59	Q9CR59|G45IP_MOUSE	Growth arrest and DNA damage-inducible proteins-interacting protein 1 OS=Mus musculus OX=10090 GN=Gadd45gip1 PE=1 SV=1	Gadd45gip1	3	2	0	0	0	0	0	0	222		0.0135135	0.00900901	0	0	0	0	0	0											0.000106457	6.7273e-05	0	0	0	0	0	0
Q99KY4	Q99KY4|GAK_MOUSE	Cyclin-G-associated kinase,Gak PE=1 SV=2	Gak	0	1	0	1	0	0	0	0	1305		0	0.000766284	0	0.000766284	0	0	0	0											0	5.72207e-06	0	6.9612e-06	0	0	0	0
P61315	P61315|G3ST3_MOUSE	Galactose-3-O-sulfotransferase 3,Gal3st3 PE=2 SV=1	Gal3st3	0	0	0	0	0	1	0	0	431		0	0	0	0	0	0.00232019	0	0											0	0	0	0	0	2.9534e-05	0	0
Q8R059	Q8R059|GALE_MOUSE	UDP-glucose 4-epimerase OS=Mus musculus OX=10090 GN=Gale PE=1 SV=1	Gale	0	1	0	0	0	0	0	0	347		0	0.00288184	0	0	0	0	0	0											0	2.15196e-05	0	0	0	0	0	0
Q9R0N0	Q9R0N0|GALK1_MOUSE	Galactokinase,Galk1 PE=1 SV=2	Galk1	13	15	7	9	7	5	5	5	392		0.0331633	0.0382653	0.0178571	0.0229592	0.0178571	0.0127551	0.0127551	0.0127551											0.000261255	0.000285739	0.000232434	0.00020857	0.000217404	0.000162362	0.000173278	0.000164377
Q68FH4	Q68FH4|GALK2_MOUSE	N-acetylgalactosamine kinase,Galk2 PE=1 SV=1	Galk2	0	0	0	1	3	2	1	2	458		0	0	0	0.00218341	0.00655022	0.00436681	0.00218341	0.00436681											0	0	0	1.98348e-05	7.97463e-05	5.55859e-05	2.96616e-05	5.62759e-05
O08912	O08912|GALT1_MOUSE	Polypeptide N-acetylgalactosaminyltransferase 1,Galnt1 PE=1 SV=1	Galnt1	0	2	0	1	1	0	0	0	559		0	0.00357782	0	0.00178891	0.00178891	0	0	0											0	2.67166e-05	0	1.62511e-05	2.17793e-05	0	0	0
Q6PB93	Q6PB93|GALT2_MOUSE	Polypeptide N-acetylgalactosaminyltransferase 2 OS=Mus musculus OX=10090 GN=Galnt2 PE=1 SV=1	Galnt2	2	3	0	0	0	0	0	0	570		0.00350877	0.00526316	0	0	0	0	0	0											2.76415e-05	3.93016e-05	0	0	0	0	0	0
Q80VA0	Q80VA0|GALT7_MOUSE	N-acetylgalactosaminyltransferase 7 OS=Mus musculus OX=10090 GN=Galnt7 PE=1 SV=2	Galnt7	0	1	0	0	0	0	0	0	657		0	0.00152207	0	0	0	0	0	0											0	1.13658e-05	0	0	0	0	0	0
O35969	O35969|GAMT_MOUSE	Guanidinoacetate N-methyltransferase,Gamt PE=1 SV=1	Gamt	0	0	0	0	3	3	0	0	236		0	0	0	0	0.0127119	0.0127119	0	0											0	0	0	0	0.000154762	0.000161812	0	0
Q8BHN3	Q8BHN3|GANAB_MOUSE	Neutral alpha-glucosidase AB,Ganab PE=1 SV=1	Ganab	37	36	21	32	17	17	14	9	944		0.0391949	0.0381356	0.0222458	0.0338983	0.0180085	0.0180085	0.0148305	0.0095339											0.000308771	0.00028477	0.000289558	0.000307944	0.000219246	0.000229233	0.000201473	0.000122865
Q8BVW0	Q8BVW0|GANC_MOUSE	Neutral alpha-glucosidase C,Ganc PE=1 SV=2	Ganc	0	0	0	0	5	8	4	4	898		0	0	0	0	0.00556793	0.00890869	0.00445434	0.00445434											0	0	0	0	6.77873e-05	0.0001134	6.05123e-05	5.7404e-05
P16858	P16858|G3P_MOUSE	Glyceraldehyde-3-phosphate dehydrogenase,Gapdh PE=1 SV=2	Gapdh	183	200	157	224	196	186	196	192	333		0.54955	0.600601	0.471471	0.672673	0.588589	0.558559	0.588589	0.576577											0.00432926	0.00448486	0.00613683	0.0061108	0.00716583	0.00710999	0.00799598	0.00743045
Q6PAR5	Q6PAR5|GAPD1_MOUSE	GTPase-activating protein and VPS9 domain-containing protein 1,Gapvd1 PE=1 SV=2	Gapvd1	6	11	5	12	0	1	0	0	1458		0.00411523	0.00754458	0.00342936	0.00823045	0	0.000685871	0	0											3.24191e-05	5.63377e-05	4.46376e-05	7.47684e-05	0	8.73057e-06	0	0
Q9CY66	Q9CY66|GAR1_MOUSE	H/ACA ribonucleoprotein complex subunit 1,Gar1 PE=1 SV=1	Gar1	3	3	1	2	4	4	6	2	231		0.012987	0.012987	0.004329	0.00865801	0.017316	0.017316	0.025974	0.00865801											0.00010231	9.69779e-05	5.63477e-05	7.86525e-05	0.000210816	0.000220419	0.000352857	0.000111577
Q9CZD3	Q9CZD3|GARS_MOUSE	Glycine--tRNA ligase,Gars1 PE=1 SV=1	Gars1	31	32	37	34	12	7	0	3	729		0.042524	0.0438957	0.0507545	0.0466392	0.0164609	0.00960219	0	0.00411523											0.000334997	0.000327783	0.000660637	0.000423688	0.000200405	0.000122228	0	5.30337e-05
Q64737	Q64737|PUR2_MOUSE	Trifunctional purine biosynthetic protein adenosine-3,Gart PE=1 SV=3	Gart	49	58	25	29	6	5	4	5	1010		0.0485149	0.0574257	0.0247525	0.0287129	0.00594059	0.0049505	0.0039604	0.0049505											0.000382192	0.000428815	0.000322186	0.000260838	7.23244e-05	6.30157e-05	5.3802e-05	6.3798e-05
Q01721	Q01721|GAS1_MOUSE	Growth arrest-specific protein 1,Gas1 PE=2 SV=2	Gas1	0	0	0	0	0	0	0	1	343		0	0	0	0	0	0	0	0.00291545											0	0	0	0	0	0	0	3.7572e-05
Q8CHY6	Q8CHY6|P66A_MOUSE	Transcriptional repressor p66 alpha,Gatad2a PE=1 SV=2	Gatad2a	4	4	0	5	0	0	0	0	629		0.0063593	0.0063593	0	0.00794913	0	0	0	0											5.00975e-05	4.74868e-05	0	7.22127e-05	0	0	0	0
Q8VHR5	Q8VHR5|P66B_MOUSE	Transcriptional repressor p66-beta,Gatad2b PE=1 SV=1	Gatad2b	7	7	6	5	5	4	4	3	594		0.0117845	0.0117845	0.010101	0.00841751	0.00841751	0.00673401	0.00673401	0.00505051											9.28364e-05	8.79985e-05	0.000131478	7.64677e-05	0.00010248	8.57183e-05	9.14816e-05	6.50868e-05
Q8BFQ8	Q8BFQ8|GALD1_MOUSE	Glutamine amidotransferase-like class 1 domain-containing protein 1,Gatd1 PE=1 SV=1	Gatd1	2	1	0	0	3	1	0	0	220		0.00909091	0.00454545	0	0	0.0136364	0.00454545	0	0											7.16167e-05	3.39423e-05	0	0	0.000166017	5.78599e-05	0	0
Q9D172	Q9D172|GAL3A_MOUSE	Glutamine amidotransferase-like class 1 domain-containing protein 3A mitochondrial,Gatd3a PE=1 SV=1	Gatd3a	0	2	2	4	17	12	7	10	266		0	0.0075188	0.0075188	0.0150376	0.0639098	0.0451128	0.0263158	0.037594											0	5.61451e-05	9.78671e-05	0.000136607	0.000778076	0.000574248	0.0003575	0.000484481
Q9D964	Q9D964|GATM_MOUSE	Glycine amidinotransferase mitochondrial,Gatm PE=1 SV=1	Gatm	3	8	8	13	0	0	0	0	423		0.0070922	0.0189125	0.0189125	0.0307329	0	0	0	0											5.58712e-05	0.000141226	0.000246172	0.000279188	0	0	0	0
P17439	P17439|GLCM_MOUSE	Lysosomal acid glucosylceramidase OS=Mus musculus OX=10090 GN=Gba PE=1 SV=1	Gba	1	1	0	0	0	0	1	0	515		0.00194175	0.00194175	0	0	0	0	0.00194175	0											1.52968e-05	1.44996e-05	0	0	0	0	2.63787e-05	0
Q9D6Y9	Q9D6Y9|GLGB_MOUSE	1 4-alpha-glucan-branching enzyme,Gbe1 PE=1 SV=1	Gbe1	1	0	8	8	6	5	10	5	702		0.0014245	0	0.011396	0.011396	0.00854701	0.00712251	0.014245	0.00712251											1.1222e-05	0	0.000148334	0.000103525	0.000104056	9.06636e-05	0.000193519	9.17891e-05
Q9Z0E6	Q9Z0E6|GBP2_MOUSE	Guanylate-binding protein 2,Gbp2 PE=1 SV=1	Gbp2	0	0	0	0	3	2	2	1	589		0	0	0	0	0.00509338	0.00339559	0.00339559	0.00169779											0	0	0	0	6.20099e-05	4.3223e-05	4.61291e-05	2.18798e-05
O88986	O88986|KBL_MOUSE	2-amino-3-ketobutyrate coenzyme A ligase mitochondrial,Gcat PE=1 SV=2	Gcat	0	1	1	3	5	3	3	3	416		0	0.00240385	0.00240385	0.00721154	0.0120192	0.00721154	0.00721154	0.00721154											0	1.79502e-05	3.12893e-05	6.55122e-05	0.000146329	9.17969e-05	9.79688e-05	9.29365e-05
Q8CHG3	Q8CHG3|GCC2_MOUSE	GRIP and coiled-coil domain-containing protein 2 OS=Mus musculus OX=10090 GN=Gcc2 PE=1 SV=2	Gcc2	0	1	0	0	0	0	0	0	1679		0	0.000595593	0	0	0	0	0	0											0	4.44747e-06	0	0	0	0	0	0
Q60759	Q60759|GCDH_MOUSE	Glutaryl-CoA dehydrogenase mitochondrial,Gcdh PE=1 SV=2	Gcdh	0	1	0	0	0	0	6	0	438		0	0.00228311	0	0	0	0	0.0136986	0											0	1.70486e-05	0	0	0	0	0.000186096	0
Q91X44	Q91X44|GCKR_MOUSE	Glucokinase regulatory protein,Gckr PE=1 SV=3	Gckr	0	0	1	0	1	0	0	0	587		0	0	0.00170358	0	0.00170358	0	0	0											0	0	2.21743e-05	0	2.07404e-05	0	0	0
P97494	P97494|GSH1_MOUSE	Glutamate--cysteine ligase catalytic subunit,Gclc PE=1 SV=4	Gclc	0	1	1	2	2	1	0	0	637		0	0.00156986	0.00156986	0.00313972	0.00313972	0.00156986	0	0											0	1.17226e-05	2.04338e-05	2.85223e-05	3.82248e-05	1.9983e-05	0	0
O09172	O09172|GSH0_MOUSE	Glutamate--cysteine ligase regulatory subunit,Gclm PE=1 SV=1	Gclm	1	1	3	6	1	1	1	0	274		0.00364964	0.00364964	0.0109489	0.0218978	0.00364964	0.00364964	0.00364964	0											2.87512e-05	2.72529e-05	0.000142515	0.000198928	4.44329e-05	4.64568e-05	4.95803e-05	0
E9PVA8	E9PVA8|GCN1_MOUSE	eIF-2-alpha kinase activator GCN1,Gcn1 PE=1 SV=1	Gcn1	72	81	31	62	1	2	5	4	2671		0.0269562	0.0303257	0.0116061	0.0232123	0.000374392	0.000748783	0.00187196	0.00149757											0.000212356	0.000226451	0.000151069	0.000210869	4.55807e-06	9.53139e-06	2.54306e-05	1.92994e-05
Q91WK5	Q91WK5|GCSH_MOUSE	Glycine cleavage system H protein mitochondrial,Gcsh PE=1 SV=2	Gcsh	5	4	0	1	1	0	0	0	170		0.0294118	0.0235294	0	0.00588235	0.00588235	0	0	0											0.000231701	0.000175701	0	5.34374e-05	7.16153e-05	0	0	0
Q9R111	Q9R111|GUAD_MOUSE	Guanine deaminase,Gda PE=1 SV=1	Gda	0	0	0	0	1	1	0	0	454		0	0	0	0	0.00220264	0.00220264	0	0											0	0	0	0	2.68163e-05	2.80378e-05	0	0
P50396	P50396|GDIA_MOUSE	Rab GDP dissociation inhibitor alpha,Gdi1 PE=1 SV=3	Gdi1	15	24	15	19	20	18	8	12	447		0.033557	0.0536913	0.033557	0.0425056	0.0447427	0.0402685	0.0178971	0.0268456											0.000264357	0.000400929	0.00043679	0.000386136	0.000544725	0.000512584	0.000243132	0.000345965
Q61598	Q61598|GDIB_MOUSE	Rab GDP dissociation inhibitor beta,Gdi2 PE=1 SV=1	Gdi2	54	62	36	49	30	26	19	20	445		0.121348	0.139326	0.0808989	0.110112	0.0674157	0.058427	0.0426966	0.0449438											0.000955962	0.00104039	0.00105301	0.0010003	0.00082076	0.000743727	0.000580034	0.0005792
P55041	P55041|GEM_MOUSE	GTP-binding protein GEM,Gem PE=1 SV=2	Gem	0	0	0	0	1	0	0	0	295		0	0	0	0	0.00338983	0	0	0											0	0	0	0	4.12698e-05	0	0	0
Q8BX17	Q8BX17|GEMI5_MOUSE	Gem-associated protein 5,Gemin5 PE=1 SV=2	Gemin5	17	18	7	11	1	0	0	2	1502		0.0113182	0.011984	0.00466045	0.00732357	0.000665779	0	0	0.00133156											8.91632e-05	8.94883e-05	6.0662e-05	6.65299e-05	8.10559e-06	0	0	1.716e-05
Q9D1H7	Q9D1H7|GET4_MOUSE	Golgi to ER traffic protein 4 homolog,Get4 PE=1 SV=2	Get4	3	2	2	2	0	0	0	0	327		0.00917431	0.00611621	0.00611621	0.00611621	0	0	0	0											7.22737e-05	4.56716e-05	7.96106e-05	5.55618e-05	0	0	0	0
P56213	P56213|ALR_MOUSE	FAD-linked sulfhydryl oxidase ALR,Gfer PE=1 SV=2	Gfer	1	0	0	0	1	1	0	0	198		0.00505051	0	0	0	0.00505051	0.00505051	0	0											3.9787e-05	0	0	0	6.14879e-05	6.42887e-05	0	0
Q8K0D5	Q8K0D5|EFGM_MOUSE	Elongation factor G mitochondrial,Gfm1 PE=1 SV=1	Gfm1	26	25	6	10	0	0	1	0	751		0.0346205	0.0332889	0.00798935	0.0133156	0	0	0.00133156	0											0.000272735	0.000248579	0.000103992	0.000120964	0	0	1.80892e-05	0
Q8R2Q4	Q8R2Q4|RRF2M_MOUSE	Ribosome-releasing factor 2 mitochondrial OS=Mus musculus OX=10090 GN=Gfm2 PE=1 SV=2	Gfm2	0	1	0	0	0	0	0	0	779		0	0.0012837	0	0	0	0	0	0											0	9.58575e-06	0	0	0	0	0	0
P47856	P47856|GFPT1_MOUSE	Glutamine--fructose-6-phosphate aminotransferase [isomerizing] 1,Gfpt1 PE=1 SV=3	Gfpt1	5	4	2	16	0	0	0	0	697		0.0071736	0.00573888	0.00286944	0.0229555	0	0	0	0											5.65124e-05	4.28539e-05	3.73496e-05	0.000208536	0	0	0	0
Q8R0H9	Q8R0H9|GGA1_MOUSE	ADP-ribosylation factor-binding protein GGA1,Gga1 PE=1 SV=1	Gga1	0	0	1	3	2	0	0	0	635		0	0	0.0015748	0.00472441	0.00314961	0	0	0											0	0	2.04982e-05	4.29182e-05	3.83452e-05	0	0	0
Q6P5E6	Q6P5E6|GGA2_MOUSE	ADP-ribosylation factor-binding protein GGA2 OS=Mus musculus OX=10090 GN=Gga2 PE=1 SV=1	Gga2	1	1	0	0	0	0	1	0	603		0.00165837	0.00165837	0	0	0	0	0.00165837	0											1.30644e-05	1.23836e-05	0	0	0	0	2.2529e-05	0
Q5SV77	Q5SV77|GGNB2_MOUSE	Gametogenetin-binding protein 2 OS=Mus musculus OX=10090 GN=Ggnbp2 PE=1 SV=1	Ggnbp2	0	1	0	0	0	0	0	0	696		0	0.00143678	0	0	0	0	0	0											0	1.07289e-05	0	0	0	0	0	0
Q9D7M1	Q9D7M1|GID8_MOUSE	Glucose-induced degradation protein 8 homolog,Gid8 PE=1 SV=1	Gid8	2	5	1	0	0	0	0	0	228		0.00877193	0.0219298	0.00438596	0	0	0	0	0											6.91038e-05	0.000163757	5.70892e-05	0	0	0	0	0
Q6Y7W8	Q6Y7W8|GGYF2_MOUSE	GRB10-interacting GYF protein 2,Gigyf2 PE=1 SV=2	Gigyf2	3	5	4	7	0	0	0	0	1291		0.00232378	0.00387297	0.00309837	0.00542215	0	0	0	0											1.83064e-05	2.89206e-05	4.03295e-05	4.92568e-05	0	0	0	0
Q9CZ15	Q9CZ15|PSF1_MOUSE	DNA replication complex GINS protein PSF1 OS=Mus musculus OX=10090 GN=Gins1 PE=1 SV=1	Gins1	1	1	0	0	0	0	0	0	196		0.00510204	0.00510204	0	0	0	0	0	0											4.0193e-05	3.80985e-05	0	0	0	0	0	0
Q9D600	Q9D600|PSF2_MOUSE	DNA replication complex GINS protein PSF2 OS=Mus musculus OX=10090 GN=Gins2 PE=1 SV=1	Gins2	1	2	0	0	0	0	0	0	185		0.00540541	0.0108108	0	0	0	0	0	0											4.25829e-05	8.07276e-05	0	0	0	0	0	0
Q9CY94	Q9CY94|PSF3_MOUSE	DNA replication complex GINS protein PSF3 OS=Mus musculus OX=10090 GN=Gins3 PE=2 SV=1	Gins3	3	3	0	0	0	0	0	0	216		0.0138889	0.0138889	0	0	0	0	0	0											0.000109414	0.000103713	0	0	0	0	0	0
Q99LZ3	Q99LZ3|SLD5_MOUSE	DNA replication complex GINS protein SLD5 OS=Mus musculus OX=10090 GN=Gins4 PE=1 SV=1	Gins4	0	1	0	0	0	0	0	0	223		0	0.0044843	0	0	0	0	0	0											0	3.34857e-05	0	0	0	0	0	0
Q9Z0G0	Q9Z0G0|GIPC1_MOUSE	PDZ domain-containing protein GIPC1 OS=Mus musculus OX=10090 GN=Gipc1 PE=1 SV=1	Gipc1	1	2	0	0	0	0	0	0	333		0.003003	0.00600601	0	0	0	0	0	0											2.36572e-05	4.48486e-05	0	0	0	0	0	0
Q8R5M0	Q8R5M0|GIPC3_MOUSE	PDZ domain-containing protein GIPC3 OS=Mus musculus OX=10090 GN=Gipc3 PE=1 SV=1	Gipc3	1	0	0	0	0	0	0	0	297		0.003367	0	0	0	0	0	0	0											2.65247e-05	0	0	0	0	0	0	0
Q68FF6	Q68FF6|GIT1_MOUSE	ARF GTPase-activating protein GIT1,Git1 PE=1 SV=1	Git1	4	4	0	1	0	0	0	0	770		0.00519481	0.00519481	0	0.0012987	0	0	0	0											4.09238e-05	3.87912e-05	0	1.17979e-05	0	0	0	0
Q64516	Q64516|GLPK_MOUSE	Glycerol kinase OS=Mus musculus OX=10090 GN=Gk PE=1 SV=2	Gk	1	0	0	0	0	0	0	0	559		0.00178891	0	0	0	0	0	0	0											1.40927e-05	0	0	0	0	0	0	0
Q9JMB0	Q9JMB0|GKAP1_MOUSE	G kinase-anchoring protein 1,Gkap1 PE=1 SV=1	Gkap1	0	1	0	2	0	0	0	0	366		0	0.00273224	0	0.00546448	0	0	0	0											0	2.04025e-05	0	4.96413e-05	0	0	0	0
P23780	P23780|BGAL_MOUSE	Beta-galactosidase OS=Mus musculus OX=10090 GN=Glb1 PE=1 SV=1	Glb1	2	2	0	0	0	0	0	0	647		0.00309119	0.00309119	0	0	0	0	0	0											2.43519e-05	2.30828e-05	0	0	0	0	0	0
Q8K3I9	Q8K3I9|GLCI1_MOUSE	Glucocorticoid-induced transcript 1 protein,Glcci1 PE=1 SV=1	Glcci1	0	0	0	1	0	0	0	0	537		0	0	0	0.0018622	0	0	0	0											0	0	0	1.69169e-05	0	0	0	0
Q9EPS3	Q9EPS3|GLCE_MOUSE	D-glucuronyl C5-epimerase,Glce PE=1 SV=2	Glce	1	1	0	1	1	0	0	0	618		0.00161812	0.00161812	0	0.00161812	0.00161812	0	0	0											1.27473e-05	1.2083e-05	0	1.46996e-05	1.97e-05	0	0	0
Q8R322	Q8R322|GLE1_MOUSE	Nucleoporin GLE1 OS=Mus musculus OX=10090 GN=Gle1 PE=1 SV=2	Gle1	1	2	0	0	0	0	0	0	699		0.00143062	0.00286123	0	0	0	0	0	0											1.12701e-05	2.13657e-05	0	0	0	0	0	0
Q61543	Q61543|GSLG1_MOUSE	Golgi apparatus protein 1,Glg1 PE=1 SV=1	Glg1	8	9	8	10	8	10	3	5	1175		0.00680851	0.00765957	0.00680851	0.00851064	0.00680851	0.00851064	0.00255319	0.00425532											5.36363e-05	5.71963e-05	8.86218e-05	7.73137e-05	8.28909e-05	0.000108333	3.46851e-05	5.48391e-05
Q9CYL5	Q9CYL5|GAPR1_MOUSE	Golgi-associated plant pathogenesis-related protein 1,Glipr2 PE=1 SV=3	Glipr2	3	3	1	7	3	7	2	2	154		0.0194805	0.0194805	0.00649351	0.0454545	0.0194805	0.0454545	0.012987	0.012987											0.000153464	0.000145467	8.45216e-05	0.000412925	0.000237168	0.000578599	0.000176429	0.000167366
Q8BZM1	Q8BZM1|GLMN_MOUSE	Glomulin,Glmn PE=1 SV=1	Glmn	1	1	0	3	0	0	0	0	596		0.00167785	0.00167785	0	0.00503356	0	0	0	0											1.32178e-05	1.2529e-05	0	4.57266e-05	0	0	0	0
Q9CPU0	Q9CPU0|LGUL_MOUSE	Lactoylglutathione lyase,Glo1 PE=1 SV=3	Glo1	3	2	5	5	6	6	9	5	184		0.0163043	0.0108696	0.0271739	0.0271739	0.0326087	0.0326087	0.048913	0.0271739											0.000128443	8.11663e-05	0.000353705	0.000246858	0.000396998	0.000415082	0.000664484	0.000350195
Q9CPV4	Q9CPV4|GLOD4_MOUSE	Glyoxalase domain-containing protein 4,Glod4 PE=1 SV=1	Glod4	21	13	3	3	9	7	11	13	298		0.0704698	0.0436242	0.0100671	0.0100671	0.0302013	0.0234899	0.0369128	0.0436242											0.000555149	0.000325755	0.000131037	9.14533e-05	0.000367689	0.000299007	0.00050146	0.000562193
Q9QUH0	Q9QUH0|GLRX1_MOUSE	Glutaredoxin-1,Glrx PE=1 SV=3	Glrx	0	0	0	0	2	0	0	0	107		0	0	0	0	0.0186916	0	0	0											0	0	0	0	0.000227563	0	0	0
Q9CQM9	Q9CQM9|GLRX3_MOUSE	Glutaredoxin-3,Glrx3 PE=1 SV=1	Glrx3	20	14	8	14	6	3	7	2	337		0.0593472	0.041543	0.0237389	0.041543	0.0178042	0.00890208	0.0207715	0.00593472											0.000467527	0.000310214	0.000308993	0.000377392	0.000216758	0.000113316	0.000282181	7.64819e-05
Q80Y14	Q80Y14|GLRX5_MOUSE	Glutaredoxin-related protein 5 mitochondrial,Glrx5 PE=1 SV=2	Glrx5	5	10	4	5	3	3	4	5	152		0.0328947	0.0657895	0.0263158	0.0328947	0.0197368	0.0197368	0.0263158	0.0328947											0.000259139	0.00049127	0.000342535	0.000298828	0.000240288	0.000251234	0.0003575	0.000423921
D3Z7P3	D3Z7P3|GLSK_MOUSE	Glutaminase kidney isoform mitochondrial,Gls PE=1 SV=1	Gls	16	14	13	15	4	8	7	5	674		0.0237389	0.0207715	0.0192878	0.0222552	0.00593472	0.0118694	0.0103858	0.0074184											0.000187011	0.000155107	0.000251057	0.000202174	7.22528e-05	0.000151088	0.000141091	9.56023e-05
Q6NSU3	Q6NSU3|GL8D1_MOUSE	Glycosyltransferase 8 domain-containing protein 1,Glt8d1 PE=1 SV=1	Glt8d1	1	0	0	2	0	0	0	0	371		0.00269542	0	0	0.00539084	0	0	0	0											2.12341e-05	0	0	4.89723e-05	0	0	0	0
Q9JL62	Q9JL62|GLTP_MOUSE	Glycolipid transfer protein,Gltp PE=1 SV=3	Gltp	0	0	0	1	1	0	0	0	209		0	0	0	0.00478469	0.00478469	0	0	0											0	0	0	4.34658e-05	5.82517e-05	0	0	0
P26443	P26443|DHE3_MOUSE	Glutamate dehydrogenase 1 mitochondrial,Glud1 PE=1 SV=1	Glud1	43	46	21	34	49	55	54	40	558		0.0770609	0.0824373	0.0376344	0.0609319	0.0878136	0.0985663	0.0967742	0.0716846											0.000607073	0.000615584	0.000489862	0.000553527	0.0010691	0.00125467	0.00131468	0.000923813
P15105	P15105|GLNA_MOUSE	Glutamine synthetase,Glul PE=1 SV=6	Glul	1	0	0	0	6	6	6	4	373		0.00268097	0	0	0	0.0160858	0.0160858	0.0160858	0.0107239											2.11202e-05	0	0	0	0.000195838	0.000204759	0.000218526	0.0001382
Q922P9	Q922P9|GLYR1_MOUSE	Putative oxidoreductase GLYR1,Glyr1 PE=1 SV=1	Glyr1	10	6	3	5	8	12	5	5	546		0.018315	0.010989	0.00549451	0.00915751	0.014652	0.021978	0.00915751	0.00915751											0.000144283	8.20582e-05	7.15183e-05	8.31901e-05	0.000178382	0.000279762	0.000124405	0.000118015
Q8K0C9	Q8K0C9|GMDS_MOUSE	GDP-mannose 4 6 dehydratase OS=Mus musculus OX=10090 GN=Gmds PE=1 SV=1	Gmds	1	0	0	0	0	0	0	0	372		0.00268817	0	0	0	0	0	0	0											2.1177e-05	0	0	0	0	0	0	0
Q9CQI3	Q9CQI3|GMFB_MOUSE	Glia maturation factor beta,Gmfb PE=1 SV=3	Gmfb	4	8	11	5	2	4	6	6	142		0.028169	0.056338	0.0774648	0.0352113	0.0140845	0.028169	0.0422535	0.0422535											0.000221911	0.000420693	0.00100831	0.000319872	0.000171473	0.000358568	0.000574015	0.000544529
Q6PGG2	Q6PGG2|GMIP_MOUSE	GEM-interacting protein,Gmip PE=1 SV=1	Gmip	0	0	0	0	0	1	0	0	971		0	0	0	0	0	0.00102987	0	0											0	0	0	0	0	1.31093e-05	0	0
Q922H4	Q922H4|GMPPA_MOUSE	Mannose-1-phosphate guanyltransferase alpha,Gmppa PE=1 SV=1	Gmppa	0	0	0	1	0	0	0	0	420		0	0	0	0.00238095	0	0	0	0											0	0	0	2.16294e-05	0	0	0	0
Q8BTZ7	Q8BTZ7|GMPPB_MOUSE	Mannose-1-phosphate guanyltransferase beta,Gmppb PE=1 SV=1	Gmppb	2	4	2	2	3	1	5	1	360		0.00555556	0.0111111	0.00555556	0.00555556	0.00833333	0.00277778	0.0138889	0.00277778											4.37657e-05	8.297e-05	7.23129e-05	5.04687e-05	0.000101455	3.53588e-05	0.000188681	3.57978e-05
Q99L27	Q99L27|GMPR2_MOUSE	GMP reductase 2,Gmpr2 PE=1 SV=2	Gmpr2	1	0	1	1	2	2	0	0	348		0.00287356	0	0.00287356	0.00287356	0.00574713	0.00574713	0	0											2.26375e-05	0	3.74032e-05	2.61045e-05	6.9969e-05	7.31562e-05	0	0
Q3THK7	Q3THK7|GUAA_MOUSE	GMP synthase [glutamine-hydrolyzing],Gmps PE=1 SV=2	Gmps	28	29	13	15	3	4	2	4	693		0.040404	0.041847	0.018759	0.021645	0.004329	0.00577201	0.002886	0.00577201											0.000318296	0.000312484	0.000244174	0.000196631	5.27039e-05	7.34729e-05	3.92064e-05	7.43849e-05
P21278	P21278|GNA11_MOUSE	Guanine nucleotide-binding protein subunit alpha-11,Gna11 PE=1 SV=1	Gna11	4	5	1	2	4	1	5	6	359		0.0111421	0.0139276	0.00278552	0.00557103	0.0111421	0.00278552	0.0139276	0.0167131											8.77753e-05	0.000104001	3.62572e-05	5.06093e-05	0.00013565	3.54573e-05	0.000189206	0.000215385
P27601	P27601|GNA13_MOUSE	Guanine nucleotide-binding protein subunit alpha-13,Gna13 PE=1 SV=1	Gna13	2	4	1	3	2	3	4	3	377		0.00530504	0.0106101	0.00265252	0.00795756	0.00530504	0.00795756	0.0106101	0.00795756											4.17922e-05	7.92286e-05	3.45261e-05	7.22893e-05	6.45867e-05	0.000101293	0.000144138	0.000102551
P08752	P08752|GNAI2_MOUSE	Guanine nucleotide-binding protein G(i) subunit alpha-2,Gnai2 PE=1 SV=5	Gnai2	18	18	15	8	10	10	13	9	355		0.0507042	0.0507042	0.0422535	0.0225352	0.028169	0.028169	0.0366197	0.0253521											0.000399439	0.000378624	0.000549986	0.000204718	0.000342947	0.000358568	0.000497479	0.000326718
Q9DC51	Q9DC51|GNAI3_MOUSE	Guanine nucleotide-binding protein G(i) subunit alpha,Gnai3 PE=1 SV=3	Gnai3	8	9	2	2	3	3	9	4	354		0.0225989	0.0254237	0.00564972	0.00564972	0.00847458	0.00847458	0.0254237	0.0112994											0.00017803	0.000189847	7.35386e-05	5.13241e-05	0.000103175	0.000107874	0.000345382	0.000145618
P18872	P18872|GNAO_MOUSE	Guanine nucleotide-binding protein G(o) subunit alpha,Gnao1 PE=1 SV=3	Gnao1	0	0	8	5	5	7	0	0	354		0	0	0.0225989	0.0141243	0.0141243	0.019774	0	0											0	0	0.000294154	0.00012831	0.000171958	0.000251707	0	0
P21279	P21279|GNAQ_MOUSE	Guanine nucleotide-binding protein G(q) subunit alpha,Gnaq PE=1 SV=4	Gnaq	3	5	1	1	4	2	3	0	359		0.00835655	0.0139276	0.00278552	0.00278552	0.0111421	0.00557103	0.00835655	0											6.58315e-05	0.000104001	3.62572e-05	2.53046e-05	0.00013565	7.09146e-05	0.000113524	0
P63094	P63094|GNAS2_MOUSE	Guanine nucleotide-binding protein G(s) subunit alpha isoforms short,Gnas PE=1 SV=1	Gnas	3	8	7	7	14	13	10	12	394		0.00761421	0.0203046	0.0177665	0.0177665	0.035533	0.0329949	0.0253807	0.0304569											5.99835e-05	0.00015162	0.000231255	0.000161397	0.0004326	0.000419998	0.000344797	0.000392503
Q6R0H7	Q6R0H7|GNAS1_MOUSE	Guanine nucleotide-binding protein G(s) subunit alpha isoforms XLas,Gnas PE=1 SV=1	Gnas	3	8	7	7	14	13	10	12	1133		0.00264784	0.0070609	0.00617829	0.00617829	0.0123566	0.011474	0.00882613	0.0105914											2.08592e-05	5.27259e-05	8.04186e-05	5.61258e-05	0.000150436	0.000146054	0.000119903	0.000136493
P62874	P62874|GBB1_MOUSE	Guanine nucleotide-binding protein G(I)/G(S)/G(T) subunit beta-1,Gnb1 PE=1 SV=3	Gnb1	15	18	8	14	16	21	7	8	340		0.0441176	0.0529412	0.0235294	0.0411765	0.0470588	0.0617647	0.0205882	0.0235294											0.000347551	0.000395328	0.000306267	0.000374062	0.000572922	0.000786214	0.000279691	0.000303228
P62880	P62880|GBB2_MOUSE	Guanine nucleotide-binding protein G(I)/G(S)/G(T) subunit beta-2,Gnb2 PE=1 SV=3	Gnb2	13	18	3	11	10	13	13	6	340		0.0382353	0.0529412	0.00882353	0.0323529	0.0294118	0.0382353	0.0382353	0.0176471											0.000301211	0.000395328	0.00011485	0.000293906	0.000358077	0.000486704	0.000519427	0.000227421
P29387	P29387|GBB4_MOUSE	Guanine nucleotide-binding protein subunit beta-4,Gnb4 PE=1 SV=4	Gnb4	7	9	3	3	3	6	0	0	340		0.0205882	0.0264706	0.00882353	0.00882353	0.00882353	0.0176471	0	0											0.000162191	0.000197664	0.00011485	8.01561e-05	0.000107423	0.000224632	0	0
P61953	P61953|GBG11_MOUSE	Guanine nucleotide-binding protein G(I)/G(S)/G(O) subunit gamma-11,Gng11 PE=1 SV=1	Gng11	0	0	0	0	1	0	0	0	73		0	0	0	0	0.0136986	0	0	0											0	0	0	0	0.000166775	0	0	0
Q9DAS9	Q9DAS9|GBG12_MOUSE	Guanine nucleotide-binding protein G(I)/G(S)/G(O) subunit gamma-12,Gng12 PE=1 SV=3	Gng12	0	0	1	3	5	5	2	0	72		0	0	0.0138889	0.0416667	0.0694444	0.0694444	0.0277778	0											0	0	0.000180782	0.000378515	0.000845458	0.00088397	0.000377361	0
Q80SZ7	Q80SZ7|GBG5_MOUSE	Guanine nucleotide-binding protein G(I)/G(S)/G(O) subunit gamma-5,Gng5 PE=1 SV=2	Gng5	0	0	0	0	1	0	0	0	68		0	0	0	0	0.0147059	0	0	0											0	0	0	0	0.000179038	0	0	0
P36916	P36916|GNL1_MOUSE	Guanine nucleotide-binding protein-like 1,Gnl1 PE=1 SV=4	Gnl1	1	2	1	0	1	1	0	0	607		0.00164745	0.00329489	0.00164745	0	0.00164745	0.00164745	0	0											1.29783e-05	2.4604e-05	2.14437e-05	0	2.0057e-05	2.09706e-05	0	0
Q99LH1	Q99LH1|NOG2_MOUSE	Nucleolar GTP-binding protein 2,Gnl2 PE=1 SV=2	Gnl2	10	11	1	3	0	0	0	0	728		0.0137363	0.0151099	0.00137363	0.00412088	0	0	0	0											0.000108212	0.00011283	1.78796e-05	3.74356e-05	0	0	0	0
Q8CI11	Q8CI11|GNL3_MOUSE	Guanine nucleotide-binding protein-like 3,Gnl3 PE=1 SV=2	Gnl3	23	18	3	7	1	1	1	0	538		0.0427509	0.0334572	0.00557621	0.0130112	0.00185874	0.00185874	0.00185874	0											0.000336785	0.000249835	7.25818e-05	0.000118198	2.26294e-05	2.36602e-05	2.5251e-05	0
Q6PGG6	Q6PGG6|GNL3L_MOUSE	Guanine nucleotide-binding protein-like 3-like protein,Gnl3l PE=1 SV=1	Gnl3l	0	2	0	1	0	0	0	0	577		0	0.0034662	0	0.0017331	0	0	0	0											0	2.58832e-05	0	1.57441e-05	0	0	0	0
O88958	O88958|GNPI1_MOUSE	Glucosamine-6-phosphate isomerase 1,Gnpda1 PE=1 SV=3	Gnpda1	0	0	0	0	0	0	2	1	289		0	0	0	0	0	0	0.00692042	0.00346021											0	0	0	0	0	0	9.40139e-05	4.45924e-05
Q9CRC9	Q9CRC9|GNPI2_MOUSE	Glucosamine-6-phosphate isomerase 2,Gnpda2 PE=1 SV=1	Gnpda2	0	0	0	0	2	3	2	1	276		0	0	0	0	0.00724638	0.0108696	0.00724638	0.00362319											0	0	0	0	8.82218e-05	0.000138361	9.84421e-05	4.66927e-05
Q9JK38	Q9JK38|GNA1_MOUSE	Glucosamine 6-phosphate N-acetyltransferase,Gnpnat1 PE=1 SV=1	Gnpnat1	3	2	0	5	0	0	0	0	184		0.0163043	0.0108696	0	0.0271739	0	0	0	0											0.000128443	8.11663e-05	0	0.000246858	0	0	0	0
Q8BFR4	Q8BFR4|GNS_MOUSE	N-acetylglucosamine-6-sulfatase,Gns PE=1 SV=1	Gns	1	0	0	2	1	0	0	0	544		0.00183824	0	0	0.00367647	0.00183824	0	0	0											1.44813e-05	0	0	3.33984e-05	2.23798e-05	0	0	0
Q921M4	Q921M4|GOGA2_MOUSE	Golgin subfamily A member 2,Golga2 PE=1 SV=3	Golga2	2	3	1	1	0	1	0	1	999		0.002002	0.003003	0.001001	0.001001	0	0.001001	0	0.001001											1.57714e-05	2.24243e-05	1.30294e-05	9.09345e-06	0	1.27419e-05	0	1.29001e-05
P55937	P55937|GOGA3_MOUSE	Golgin subfamily A member 3,Golga3 PE=1 SV=3	Golga3	1	0	1	1	0	0	0	0	1487		0.000672495	0	0.000672495	0.000672495	0	0	0	0											5.2978e-06	0	8.75342e-06	6.10919e-06	0	0	0	0
Q91W53	Q91W53|GOGA7_MOUSE	Golgin subfamily A member 7,Golga7 PE=1 SV=1	Golga7	0	0	0	2	0	0	0	0	137		0	0	0	0.0145985	0	0	0	0											0	0	0	0.000132618	0	0	0	0
Q9CRA5	Q9CRA5|GOLP3_MOUSE	Golgi phosphoprotein 3,Golph3 PE=1 SV=1	Golph3	1	3	0	1	0	0	0	0	298		0.0033557	0.0100671	0	0.0033557	0	0	0	0											2.64357e-05	7.51742e-05	0	3.04844e-05	0	0	0	0
Q9CR60	Q9CR60|GOT1B_MOUSE	Vesicle transport protein GOT1B OS=Mus musculus OX=10090 GN=Golt1b PE=1 SV=1	Golt1b	0	0	0	0	0	0	1	0	138		0	0	0	0	0	0	0.00724638	0											0	0	0	0	0	0	9.84421e-05	0
P0C8B4	P0C8B4|GON7_MOUSE	EKC/KEOPS complex subunit GON7 OS=Mus musculus OX=10090 GN=Gon7 PE=3 SV=1	Gon7	2	0	0	0	0	0	0	0	98		0.0204082	0	0	0	0	0	0	0											0.000160772	0	0	0	0	0	0	0
Q91X51	Q91X51|GORS1_MOUSE	Golgi reassembly-stacking protein 1 OS=Mus musculus OX=10090 GN=Gorasp1 PE=1 SV=3	Gorasp1	0	0	0	0	0	0	1	0	446		0	0	0	0	0	0	0.00224215	0											0	0	0	0	0	0	3.04597e-05	0
Q99JX3	Q99JX3|GORS2_MOUSE	Golgi reassembly-stacking protein 2,Gorasp2 PE=1 SV=3	Gorasp2	7	6	1	1	3	0	4	4	451		0.0155211	0.0133038	0.00221729	0.00221729	0.00665188	0	0.00886918	0.00886918											0.000122272	9.93432e-05	2.8861e-05	2.01427e-05	8.0984e-05	0	0.000120488	0.000114299
O88630	O88630|GOSR1_MOUSE	Golgi SNAP receptor complex member 1,Gosr1 PE=1 SV=2	Gosr1	1	2	1	1	1	0	1	1	250		0.004	0.008	0.004	0.004	0.004	0	0.004	0.004											3.15113e-05	5.97384e-05	5.20653e-05	3.63374e-05	4.86984e-05	0	5.434e-05	5.15488e-05
P05201	P05201|AATC_MOUSE	Aspartate aminotransferase cytoplasmic,Got1 PE=1 SV=3	Got1	29	20	10	21	8	9	2	2	413		0.0702179	0.0484262	0.0242131	0.0508475	0.0193705	0.0217918	0.00484262	0.00484262											0.000553165	0.000361613	0.000315165	0.000461917	0.000235828	0.000277391	6.5787e-05	6.24077e-05
P05202	P05202|AATM_MOUSE	Aspartate aminotransferase mitochondrial,Got2 PE=1 SV=1	Got2	33	36	23	23	21	22	24	30	430		0.0767442	0.0837209	0.0534884	0.0534884	0.0488372	0.0511628	0.055814	0.0697674											0.000604578	0.000625169	0.000696222	0.000485908	0.000594574	0.00065126	0.000758233	0.000899106
Q9WTK3	Q9WTK3|GPAA1_MOUSE	Glycosylphosphatidylinositol anchor attachment 1 protein,Gpaa1 PE=1 SV=3	Gpaa1	2	2	2	3	0	0	0	0	621		0.00322061	0.00322061	0.00322061	0.00483092	0	0	0	0											2.53714e-05	2.40493e-05	4.19205e-05	4.38858e-05	0	0	0	0
Q61586	Q61586|GPAT1_MOUSE	Glycerol-3-phosphate acyltransferase 1 mitochondrial,Gpam PE=1 SV=2	Gpam	1	1	3	5	0	0	0	0	827		0.00120919	0.00120919	0.00362757	0.00604595	0	0	0	0											9.5258e-06	9.02938e-06	4.72176e-05	5.49236e-05	0	0	0	0
Q3TFK5	Q3TFK5|GPTC4_MOUSE	G patch domain-containing protein 4 OS=Mus musculus OX=10090 GN=Gpatch4 PE=1 SV=1	Gpatch4	1	0	0	0	0	0	0	0	415		0.00240964	0	0	0	0	0	0	0											1.89827e-05	0	0	0	0	0	0	0
Q9QZF2	Q9QZF2|GPC1_MOUSE	Glypican-1,Gpc1 PE=1 SV=1	Gpc1	0	3	32	27	0	0	0	0	557		0	0.005386	0.0574506	0.048474	0	0	0	0											0	4.02189e-05	0.000747796	0.000440355	0	0	0	0
P51655	P51655|GPC4_MOUSE	Glypican-4,Gpc4 PE=1 SV=2	Gpc4	0	0	3	4	0	0	0	0	557		0	0	0.005386	0.00718133	0	0	0	0											0	0	7.01059e-05	6.52378e-05	0	0	0	0
Q3ULJ0	Q3ULJ0|GPD1L_MOUSE	Glycerol-3-phosphate dehydrogenase 1-like protein,Gpd1l PE=1 SV=2	Gpd1l	1	5	2	5	6	4	10	8	351		0.002849	0.014245	0.00569801	0.014245	0.017094	0.011396	0.02849	0.022792											2.2444e-05	0.000106372	7.41671e-05	0.000129407	0.000208113	0.000145062	0.000387037	0.000293725
Q64521	Q64521|GPDM_MOUSE	Glycerol-3-phosphate dehydrogenase mitochondrial,Gpd2 PE=1 SV=2	Gpd2	35	29	6	11	10	14	5	5	727		0.0481431	0.03989	0.00825309	0.0151307	0.0137552	0.0192572	0.00687758	0.00687758											0.000379263	0.00029787	0.000107425	0.000137453	0.000167464	0.000245128	9.3432e-05	8.86327e-05
Q8BUV3	Q8BUV3|GEPH_MOUSE	Gephyrin,Gphn PE=1 SV=2	Gphn	0	2	0	0	0	0	0	0	769		0	0.00260078	0	0	0	0	0	0											0	1.94208e-05	0	0	0	0	0	0
P06745	P06745|G6PI_MOUSE	Glucose-6-phosphate isomerase,Gpi PE=1 SV=4	Gpi	42	50	40	55	31	28	10	19	558		0.0752688	0.0896057	0.0716846	0.0985663	0.0555556	0.0501792	0.0179211	0.0340502											0.000592955	0.000669113	0.00093307	0.000895412	0.000676367	0.00063874	0.000243459	0.000438811
Q56A08	Q56A08|GPKOW_MOUSE	G-patch domain and KOW motifs-containing protein,Gpkow PE=1 SV=2	Gpkow	0	1	0	0	0	0	0	0	488		0	0.00204918	0	0	0	0	0	0											0	1.53018e-05	0	0	0	0	0	0
O70362	O70362|PHLD_MOUSE	Phosphatidylinositol-glycan-specific phospholipase D,Gpld1 PE=1 SV=1	Gpld1	0	0	0	0	0	0	2	1	837		0	0	0	0	0	0	0.00238949	0.00119474											0	0	0	0	0	0	3.24612e-05	1.53969e-05
Q8VCE2	Q8VCE2|GPN1_MOUSE	GPN-loop GTPase 1,Gpn1 PE=1 SV=1	Gpn1	0	0	1	1	0	0	0	0	372		0	0	0.00268817	0.00268817	0	0	0	0											0	0	3.49901e-05	2.44203e-05	0	0	0	0
Q99LD4	Q99LD4|CSN1_MOUSE	COP9 signalosome complex subunit 1,Gps1 PE=1 SV=1	Gps1	11	9	3	7	6	4	3	1	471		0.0233546	0.0191083	0.00636943	0.014862	0.0127389	0.00849257	0.00636943	0.00212314											0.000183983	0.000142687	8.29066e-05	0.000135012	0.00015509	0.000108103	8.65287e-05	2.73613e-05
Q6IR34	Q6IR34|GPSM1_MOUSE	G-protein-signaling modulator 1,Gpsm1 PE=1 SV=3	Gpsm1	0	0	2	0	0	0	0	0	673		0	0	0.00297177	0	0	0	0	0											0	0	3.86815e-05	0	0	0	0	0
P11352	P11352|GPX1_MOUSE	Glutathione peroxidase 1,Gpx1 PE=1 SV=2	Gpx1	5	9	3	5	0	2	0	0	201		0.0248756	0.0447761	0.0149254	0.0248756	0	0.00995025	0	0											0.000195966	0.000334357	0.000194274	0.000225979	0	0.000126658	0	0
P46412	P46412|GPX3_MOUSE	Glutathione peroxidase 3,Gpx3 PE=1 SV=2	Gpx3	0	1	1	0	3	3	0	0	226		0	0.00442478	0.00442478	0	0.0132743	0.0132743	0	0											0	3.30412e-05	5.75944e-05	0	0.00016161	0.000168971	0	0
O70325	O70325|GPX4_MOUSE	Phospholipid hydroperoxide glutathione peroxidase,Gpx4 PE=1 SV=4	Gpx4	2	3	1	3	0	0	0	0	197		0.0101523	0.0152284	0.00507614	0.0152284	0	0	0	0											7.9978e-05	0.000113715	6.60727e-05	0.000138341	0	0	0	0
Q99LJ6	Q99LJ6|GPX7_MOUSE	Glutathione peroxidase 7,Gpx7 PE=1 SV=1	Gpx7	0	0	0	2	0	0	1	1	186		0	0	0	0.0107527	0	0	0.00537634	0.00537634											0	0	0	9.76813e-05	0	0	7.30377e-05	6.9286e-05
Q9D7B7	Q9D7B7|GPX8_MOUSE	Probable glutathione peroxidase 8 OS=Mus musculus OX=10090 GN=Gpx8 PE=1 SV=1	Gpx8	2	2	0	0	0	0	0	0	209		0.00956938	0.00956938	0	0	0	0	0	0											7.5386e-05	7.14574e-05	0	0	0	0	0	0
Q60760	Q60760|GRB10_MOUSE	Growth factor receptor-bound protein 10,Grb10 PE=1 SV=2	Grb10	8	10	9	13	2	0	0	0	621		0.0128824	0.0161031	0.0144928	0.020934	0.00322061	0	0	0											0.000101486	0.000120246	0.000188642	0.000190172	3.92097e-05	0	0	0
Q60631	Q60631|GRB2_MOUSE	Growth factor receptor-bound protein 2,Grb2 PE=1 SV=1	Grb2	6	8	1	2	1	1	0	1	217		0.0276498	0.0368664	0.00460829	0.00921659	0.00460829	0.00460829	0	0.00460829											0.00021782	0.000275292	5.99831e-05	8.37268e-05	5.61042e-05	5.86598e-05	0	5.9388e-05
O35127	O35127|C10_MOUSE	Protein C10,Grcc10 PE=1 SV=1	Grcc10	2	3	0	0	2	0	4	6	126		0.015873	0.0238095	0	0	0.015873	0	0.031746	0.047619											0.000125045	0.000177793	0	0	0.000193248	0	0.00043127	0.000613676
Q91Z53	Q91Z53|GRHPR_MOUSE	Glyoxylate reductase/hydroxypyruvate reductase,Grhpr PE=1 SV=1	Grhpr	0	1	1	1	1	3	0	2	328		0	0.00304878	0.00304878	0.00304878	0.00304878	0.00914634	0	0.00609756											0	2.27662e-05	3.96839e-05	2.76962e-05	3.71177e-05	0.000116425	0	7.85804e-05
Q03391	Q03391|NMDE4_MOUSE	Glutamate receptor ionotropic NMDA 2D,Grin2d PE=1 SV=3	Grin2d	0	0	1	0	0	0	0	0	1323		0	0	0.000755858	0	0	0	0	0											0	0	9.8385e-06	0	0	0	0	0
Q99MK8	Q99MK8|ARBK1_MOUSE	Beta-adrenergic receptor kinase 1 OS=Mus musculus OX=10090 GN=Grk2 PE=1 SV=2	Grk2	0	1	0	0	0	0	0	0	689		0	0.00145138	0	0	0	0	0	0											0	1.08379e-05	0	0	0	0	0	0
Q3UVX5	Q3UVX5|GRM5_MOUSE	Metabotropic glutamate receptor 5,Grm5 PE=1 SV=2	Grm5	0	0	0	0	1	0	0	0	1203		0	0	0	0	0.000831255	0	0	0											0	0	0	0	1.01202e-05	0	0	0
P28798	P28798|GRN_MOUSE	Progranulin,Grn PE=1 SV=2	Grn	1	0	0	0	0	0	5	0	589		0.00169779	0	0	0	0	0	0.00848896	0											1.33749e-05	0	0	0	0	0	0.000115323	0
Q99LP6	Q99LP6|GRPE1_MOUSE	GrpE protein homolog 1 mitochondrial,Grpel1 PE=1 SV=1	Grpel1	13	15	8	11	1	0	2	1	217		0.0599078	0.0691244	0.0368664	0.0506912	0.00460829	0	0.00921659	0.00460829											0.000471944	0.000516173	0.000479865	0.000460498	5.61042e-05	0	0.000125207	5.9388e-05
O88396	O88396|GRPE2_MOUSE	GrpE protein homolog 2 mitochondrial OS=Mus musculus OX=10090 GN=Grpel2 PE=2 SV=2	Grpel2	1	2	0	0	0	0	0	0	224		0.00446429	0.00892857	0	0	0	0	0	0											3.51689e-05	6.66723e-05	0	0	0	0	0	0
Q8C5Q4	Q8C5Q4|GRSF1_MOUSE	G-rich sequence factor 1,Grsf1 PE=1 SV=2	Grsf1	1	6	0	0	0	0	0	0	479		0.00208768	0.0125261	0	0	0	0	0	0											1.64464e-05	9.35361e-05	0	0	0	0	0	0
Q810D6	Q810D6|GRWD1_MOUSE	Glutamate-rich WD repeat-containing protein 1,Grwd1 PE=1 SV=2	Grwd1	8	9	5	5	2	0	1	0	446		0.0179372	0.0201794	0.0112108	0.0112108	0.0044843	0	0.00224215	0											0.000141306	0.000150685	0.000145923	0.000101843	5.45946e-05	0	3.04597e-05	0
Q9D8T2	Q9D8T2|GSDMD_MOUSE	Gasdermin-D,Gsdmdc1 PE=1 SV=1	Gsdmdc1	0	1	2	0	2	2	0	0	487		0	0.00205339	0.00410678	0	0.00410678	0.00410678	0	0											0	1.53333e-05	5.34552e-05	0	4.99984e-05	5.22759e-05	0	0
Q3U3C9	Q3U3C9|GSE1_MOUSE	Genetic suppressor element 1,Gse1 PE=1 SV=2	Gse1	0	0	1	2	0	0	0	0	1213		0	0	0.000824402	0.0016488	0	0	0	0											0	0	1.07307e-05	1.49783e-05	0	0	0	0
Q2NL51	Q2NL51|GSK3A_MOUSE	Glycogen synthase kinase-3 alpha OS=Mus musculus OX=10090 GN=Gsk3a PE=1 SV=2	Gsk3a	3	2	0	0	0	0	0	0	490		0.00612245	0.00408163	0	0	0	0	0	0											4.82316e-05	3.04788e-05	0	0	0	0	0	0
Q9WV60	Q9WV60|GSK3B_MOUSE	Glycogen synthase kinase-3 beta,Gsk3b PE=1 SV=2	Gsk3b	0	0	0	1	0	0	0	0	420		0	0	0	0.00238095	0	0	0	0											0	0	0	2.16294e-05	0	0	0	0
P13020	P13020|GELS_MOUSE	Gelsolin,Gsn PE=1 SV=3	Gsn	30	28	28	24	57	69	53	49	780		0.0384615	0.0358974	0.0358974	0.0307692	0.0730769	0.0884615	0.0679487	0.0628205											0.000302994	0.000268057	0.000467253	0.000279519	0.000889682	0.00112604	0.000923084	0.00080958
Q8R050	Q8R050|ERF3A_MOUSE	Eukaryotic peptide chain release factor GTP-binding subunit ERF3A,Gspt1 PE=1 SV=2	Gspt1	19	19	16	25	2	2	1	0	636		0.0298742	0.0298742	0.0251572	0.0393082	0.00314465	0.00314465	0.00157233	0											0.000235344	0.00022308	0.000327455	0.00035709	3.82849e-05	4.00288e-05	2.13601e-05	0
Q149F3	Q149F3|ERF3B_MOUSE	Eukaryotic peptide chain release factor GTP-binding subunit ERF3B,Gspt2 PE=1 SV=1	Gspt2	0	0	0	0	0	0	1	0	632		0	0	0	0	0	0	0.00158228	0											0	0	0	0	0	0	2.14953e-05	0
P47791	P47791|GSHR_MOUSE	Glutathione reductase mitochondrial,Gsr PE=1 SV=3	Gsr	11	7	1	5	0	1	6	2	500		0.022	0.014	0.002	0.01	0	0.002	0.012	0.004											0.000173312	0.000104542	2.60327e-05	9.08436e-05	0	2.54583e-05	0.00016302	5.15488e-05
P51855	P51855|GSHB_MOUSE	Glutathione synthetase,Gss PE=1 SV=1	Gss	3	3	1	3	2	0	0	3	474		0.00632911	0.00632911	0.0021097	0.00632911	0.00421941	0	0	0.00632911											4.98597e-05	4.72614e-05	2.74606e-05	5.7496e-05	5.13696e-05	0	0	8.15645e-05
P24472	P24472|GSTA4_MOUSE	Glutathione S-transferase A4,Gsta4 PE=1 SV=3	Gsta4	0	0	1	0	2	2	1	1	222		0	0	0.0045045	0	0.00900901	0.00900901	0.0045045	0.0045045											0	0	5.86321e-05	0	0.000109681	0.000114677	6.11937e-05	5.80504e-05
Q9DCM2	Q9DCM2|GSTK1_MOUSE	Glutathione S-transferase kappa 1,Gstk1 PE=1 SV=3	Gstk1	0	0	0	0	5	4	3	3	226		0	0	0	0	0.0221239	0.0176991	0.0132743	0.0132743											0	0	0	0	0.00026935	0.000225295	0.000180332	0.000171069
P10649	P10649|GSTM1_MOUSE	Glutathione S-transferase Mu 1,Gstm1 PE=1 SV=2	Gstm1	15	12	20	29	131	98	98	83	218		0.0688073	0.0550459	0.0917431	0.133028	0.600917	0.449541	0.449541	0.380734											0.000542053	0.000411044	0.00119416	0.00120847	0.00731593	0.00572229	0.00610702	0.00490659
P15626	P15626|GSTM2_MOUSE	Glutathione S-transferase Mu 2,Gstm2 PE=1 SV=2	Gstm2	0	0	5	12	66	42	25	20	218		0	0	0.0229358	0.0550459	0.302752	0.192661	0.114679	0.0917431											0	0	0.00029854	0.000500057	0.00368589	0.00245241	0.00155791	0.00118231
P48774	P48774|GSTM5_MOUSE	Glutathione S-transferase Mu 5,Gstm5 PE=1 SV=1	Gstm5	5	5	1	3	10	11	17	8	224		0.0223214	0.0223214	0.00446429	0.0133929	0.0446429	0.0491071	0.0758929	0.0357143											0.000175844	0.000166681	5.81086e-05	0.000121666	0.000543509	0.000625093	0.00103101	0.000460257
O35660	O35660|GSTM6_MOUSE	Glutathione S-transferase Mu 6,Gstm6 PE=1 SV=4	Gstm6	0	0	1	0	7	3	0	0	218		0	0	0.00458716	0	0.0321101	0.0137615	0	0											0	0	5.97079e-05	0	0.000390928	0.000175172	0	0
O09131	O09131|GSTO1_MOUSE	Glutathione S-transferase omega-1,Gsto1 PE=1 SV=2	Gsto1	14	12	6	12	4	5	5	2	240		0.0583333	0.05	0.025	0.05	0.0166667	0.0208333	0.0208333	0.00833333											0.00045954	0.000373365	0.000325408	0.000454218	0.00020291	0.000265191	0.000283021	0.000107393
[truncated: 3,181 more rows]

## Sheet: NSAFx1000000
normalized spectral abundance factor	gene name	NSAF cultured ASC-1	NSAF cultured ASC-2	NSAF fiSC-1	NSAF fiSC-2	NSAF QSC-1	NSAF QSC-2	X1000000	NSAF cultured ASC-1	NSAF cultured ASC-2	NSAF fiSC-1	NSAF fiSC-2	NSAF QSC-1	NSAF QSC-2	pseudo count	NSAF cultured ASC-1	NSAF cultured ASC-2	NSAF fiSC-1	NSAF fiSC-2	NSAF QSC-1	NSAF QSC-2	QSC/fiSC	FC QSC/fiSC	log2 FC QSC/fiSC	P-value	QSC/cultured ASC	FC QSC/ASC	log2 FC QSC/ASC	P-value	fiSC/cultured ASC	FC fiSC/ASC	log2 FC fiSC/ASC	P-value
[truncated: 4,211 more rows]
