# Supplementary material for: CPEB1 directs muscle stem cell activation by reprogramming the translational landscape
Source: Nat Commun. 2022 Feb 17;13:947. doi: 10.1038/s41467-022-28612-1 (PMC8854658; doi:10.1038/s41467-022-28612-1)
Supplement: Supplementary file 5 — Supplementary Data 2 [file 41467_2022_28612_MOESM5_ESM.xlsx]

## Sheet: FPKM of QSCs and ASCs
GENE NAME	QSC-1	QSC-2	ASC-1	ASC-2	pesudo count	QSC-1	QSC-2	ASC-1	ASC-2
MIPOL1	85.3989	105.417	3.58798	3.22216	1	86.3989	106.417	4.58798	4.22216
NEUROG2	0	0	0	0		1	1	1	1
NMT2	32.2199	31.7174	62.1695	58.7377		33.2199	32.7174	63.1695	59.7377
GSDMC4	0	0	0.021123	0.012312		1	1	1.02112	1.01231
MIR7044	0	0	0	0		1	1	1	1
PPP1R9A	5.55811	7.6219	0.941705	0.905461		6.55811	8.6219	1.94171	1.90546
GGPS1	24.7767	12.5143	23.8782	22.7716		25.7767	13.5143	24.8782	23.7716
SNORD104	170.508	150.646	3.09228	3.01946		171.508	151.646	4.09228	4.01946
LOC100505025	0.757391	0.824914	0	0		1.75739	1.82491	1	1
FAM189A2	0.143021	0.0632885	0.036064	0.017557		1.14302	1.06329	1.03606	1.01756
OLFR521	0	0	0	0		1	1	1	1
FAM171B	1.48555	1.28261	0.139484	0.111011		2.48555	2.28261	1.13948	1.11101
9130204L05RIK	0	0	0	0		1	1	1	1
ROGDI	65.5923	48.1693	12.5822	10.766		66.5923	49.1693	13.5822	11.766
VMN1R169	0	0	0	0		1	1	1	1
SH3BP5L	12.6663	11.9966	1.06198	1.44016		13.6663	12.9966	2.06198	2.44016
TRIM50	0	0	0	0		1	1	1	1
TNFSF14	0	0	0	0		1	1	1	1
HABP4	54.2313	43.7797	0.657767	0.661602		55.2313	44.7797	1.65777	1.6616
GLRX2	18.0252	22.304	3.10739	2.66528		19.0252	23.304	4.10739	3.66528
TNFSF12	10.1817	6.35833	0.270445	0.315854		11.1817	7.35833	1.27045	1.31585
ZFP212	3.65192	3.7079	3.35073	3.76221		4.65192	4.7079	4.35073	4.76221
GDF3	0	0	0.287972	0.072719		1	1	1.28797	1.07272
TIMM10B	59.3047	57.3007	37.14	39.9013		60.3047	58.3007	38.14	40.9013
SLC25A48	0	0	0.151729	0.068288		1	1	1.15173	1.06829
1700027F09RIK	0	0	0.052887	0.102157		1	1	1.05289	1.10216
IQUB	0	0	0.033313	0.001752		1	1	1.03331	1.00175
0610010K14RIK	44.2503	42.5955	57.4865	61.8502		45.2503	43.5955	58.4865	62.8502
4930568E12RIK	0	0	0	0		1	1	1	1
KLRK1	0	0	0	0		1	1	1	1
LSM7	66.4295	58.6683	148.168	165.813		67.4295	59.6683	149.168	166.813
HSPB8	9.05636	10.3805	14.6224	11.626		10.0564	11.3805	15.6224	12.626
OLFR556	0	0	0	0		1	1	1	1
MAU2	49.4523	52.8058	5.70256	5.49551		50.4523	53.8058	6.70256	6.49551
GLI1	2.40216	1.52391	0.108046	0.07288		3.40216	2.52391	1.10805	1.07288
TUT1	19.4555	17.4594	19.6974	18.2092		20.4555	18.4594	20.6974	19.2092
PDE8A	7.662	8.52929	0.406675	0.160757		8.662	9.52929	1.40667	1.16076
CAMK1	116.421	88.9758	2.05494	1.84786		117.421	89.9758	3.05494	2.84786
ABRA	0	0.04631	0.034906	0.065711		1	1.04631	1.03491	1.06571
VMN1R132	0	0	0	0		1	1	1	1
GTF3C4	7.74688	7.22273	3.84892	3.16494		8.74688	8.22273	4.84892	4.16494
LRRC36	0.01774	0.10232	0.016814	0.031677		1.01774	1.10232	1.01681	1.03168
MIR6954	0.0104468	1.05452	0.10961	0		1.01045	2.05452	1.10961	1
AHSA2	7.24641	5.49112	17.7942	18.7325		8.24641	6.49112	18.7942	19.7325
NRBP2	65.4853	68.4208	0.597041	0.371262		66.4853	69.4208	1.59704	1.37126
ARHGAP33OS	0	0	0	0		1	1	1	1
TCEANC2	25.5362	21.3953	2.88502	2.92406		26.5362	22.3953	3.88502	3.92406
DHX32	5.95419	5.38115	12.7118	11.7653		6.95419	6.38115	13.7118	12.7653
KCNC2	0.111434	0.424816	0	0		1.11143	1.42482	1	1
OLFR354	0	0	0	0		1	1	1	1
ADAMTS10	94.6613	56.6974	0.848043	0.433763		95.6613	57.6974	1.84804	1.43376
MIR7020	0	0.0121111	0	0		1	1.01211	1	1
CKS2	0.930211	1.45363	141.734	142.714		1.93021	2.45363	142.734	143.714
ZNRF2	15.3286	10.2404	1.81599	1.75237		16.3286	11.2404	2.81599	2.75237
C87198	0	0	0	0		1	1	1	1
CYSTM1	1.4953	1.03839	2.89792	3.07676		2.4953	2.03839	3.89792	4.07676
OLFR208	0	0	0	0		1	1	1	1
CLASP1	6.74993	3.89951	28.3695	30.1996		7.74993	4.89951	29.3695	31.1996
PSMG2	102.112	81.6335	70.5961	68.2673		103.112	82.6335	71.5961	69.2673
HS3ST3B1	0.507506	0.526641	1.27343	1.30516		1.50751	1.52664	2.27343	2.30516
GM11237	0	0	0	0		1	1	1	1
VMN2R51	0	0	0	0		1	1	1	1
BCHE	8.33423	6.3705	4.50915	4.67433		9.33423	7.3705	5.50915	5.67433
NUSAP1	3.06201	6.12664	42.6756	43.3389		4.06201	7.12664	43.6756	44.3389
ARHGAP5	26.6574	34.5939	22.1581	21.8297		27.6574	35.5939	23.1581	22.8297
ASIC2	0.0859885	0	0	0		1.08599	1	1	1
CLEC4A3	0	0.0541602	0.546021	0.208367		1	1.05416	1.54602	1.20837
MMP23	0.285346	0.293817	0.469025	0.695935		1.28535	1.29382	1.46903	1.69593
HNRNPA2B1	116.387	93.3033	772.374	807.867		117.387	94.3033	773.374	808.867
TCF12	47.8902	40.4775	34.3109	31.0613		48.8902	41.4775	35.3109	32.0613
LTBR	15.7812	18.441	15.4629	14.5895		16.7812	19.441	16.4629	15.5895
GM26391	0	0	0	0		1	1	1	1
OLFR646	0	0	0	0		1	1	1	1
TMPRSS11F	0	0	0.068733	0.026916		1	1	1.06873	1.02692
KLHDC10	19.2189	17.5638	2.72894	2.13791		20.2189	18.5638	3.72894	3.13791
KLHL22	10.1204	8.01273	10.5035	10.3723		11.1204	9.01273	11.5035	11.3723
MEX3D	5.78383	5.37353	0.363135	0.38737		6.78383	6.37353	1.36313	1.38737
VMN1R186	0	0	0	0		1	1	1	1
SYDE2	1.04471	1.57749	0.221875	0.1337		2.04471	2.57749	1.22188	1.1337
MIR3102	1.93273	0.0117272	0	0.046577		2.93273	1.01173	1	1.04658
CISD1	41.8362	40.929	94.1484	94.2837		42.8362	41.929	95.1484	95.2837
NKAIN1	0.645231	0.600997	1.5685	1.2875		1.64523	1.601	2.5685	2.2875
RGS9	0.505578	1.92263	0.048688	0.096729		1.50558	2.92263	1.04869	1.09673
PTRH1	2.16844	2.05216	6.98172	5.89218		3.16844	3.05216	7.98172	6.89218
REPS1	12.9834	15.3558	2.88502	2.94833		13.9834	16.3558	3.88502	3.94833
IDO1	0.139834	0.218179	0.196926	0.162676		1.13983	1.21818	1.19693	1.16268
TMEM140	13.1585	12.1302	0.30549	0.250032		14.1585	13.1302	1.30549	1.25003
BAIAP2	3.82617	6.1489	102.282	96.2473		4.82617	7.1489	103.282	97.2473
VMN1R167	0	0	0	0		1	1	1	1
GM7134	0	0	0	0		1	1	1	1
NQO2	12.0562	13.1354	13.8038	14.4985		13.0562	14.1354	14.8038	15.4985
HIST1H4D	48.2145	56.348	58.6258	88.3105		49.2145	57.348	59.6258	89.3105
IL12A	2.78932	1.83673	9.42415	7.08379		3.78932	2.83673	10.4241	8.08379
METRNL	3.47214	2.51638	0.646364	0.542513		4.47214	3.51638	1.64636	1.54251
SGPP2	0.571575	0.415623	0.123044	0.061828		1.57157	1.41562	1.12304	1.06183
RPL3L	0.67056	0	0.040345	0.023307		1.67056	1	1.04035	1.02331
GPKOW	9.7484	8.28278	44.1573	43.2741		10.7484	9.28278	45.1573	44.2741
CHL1	0.029914	0.082826	0.037785	0.030416		1.02991	1.08283	1.03778	1.03042
OLFR1198	0	0	0	0		1	1	1	1
ARHGEF26	1.08528	1.25362	0.587865	0.598131		2.08528	2.25362	1.58786	1.59813
4930593A02RIK	0.010506	0	0	0		1.01051	1	1	1
VMN1R101	0	0	0	0		1	1	1	1
2410006H16RIK	141.409	203.741	134.042	135.159		142.409	204.741	135.042	136.159
TRAPPC9	20.2961	16.6953	13.9199	13.2163		21.2961	17.6953	14.9199	14.2163
PPCDC	51.4785	41.5315	3.68396	4.17835		52.4785	42.5315	4.68396	5.17835
CYP3A44	0	0	0	0		1	1	1	1
DGAT1	20.8579	14.6758	2.50699	1.98297		21.8579	15.6758	3.50699	2.98297
PET2	0	0	0	0		1	1	1	1
SULT2A6	0	0	0	0		1	1	1	1
MIR804	0	0	0	0		1	1	1	1
MIR680-1	0	0	0	0		1	1	1	1
ABLIM2	1.09251	0.51876	0.012728	0.019722		2.09251	1.51876	1.01273	1.01972
FAM3C	8.73397	4.95152	5.25438	5.49467		9.73397	5.95152	6.25438	6.49467
URM1	4.81243	4.75781	11.2487	11.966		5.81243	5.75781	12.2487	12.966
DENND2C	0.218735	0.215632	2.06652	1.69965		1.21874	1.21563	3.06652	2.69965
VDAC1	63.6179	56.2947	358.794	383.01		64.6179	57.2947	359.794	384.01
C77080	0.745811	0.441328	0.153423	1.13788		1.74581	1.44133	1.15342	2.13788
MIR501	0.895672	0.495624	0	0		1.89567	1.49562	1	1
WNT10B	0	0	0.003472	0		1	1	1.00347	1
PRKAA1	17.0475	17.0393	34.6	33.0708		18.0475	18.0393	35.6	34.0708
DPY19L4	1.19758	0.506178	5.64841	6.53066		2.19758	1.50618	6.64841	7.53066
MTFR2	0.0865919	0.210582	1.76253	1.493		1.08659	1.21058	2.76253	2.493
NDUFA13	674.424	594.306	101.335	115.346		675.424	595.306	102.335	116.346
NOC4L	8.92253	7.50932	39.2562	39.3765		9.92253	8.50932	40.2562	40.3765
OMT2A	0	0	0	0		1	1	1	1
KRT39	0	0	0	0		1	1	1	1
NECAP2	12.3334	11.6071	19.3701	18.7707		13.3334	12.6071	20.3701	19.7707
MIR5623	0	0.18469	0	0		1	1.18469	1	1
OLFR657	0	0	0	0		1	1	1	1
ANGEL2	30.6812	27.4181	10.3632	9.02904		31.6812	28.4181	11.3632	10.029
SNRPE	290.456	252.765	369.154	392.914		291.456	253.765	370.154	393.914
GJA10	0	0	0	0.004213		1	1	1	1.00421
HSD3B5	0.0269828	0	0	0		1.02698	1	1	1
C530008M17RIK	1.63967	2.45826	0.080614	0.158195		2.63967	3.45826	1.08061	1.1582
IFRD2	6.43601	4.87657	47.0476	44.6805		7.43601	5.87657	48.0476	45.6805
MIR16-2	0	0	0	0		1	1	1	1
LHX5	0	0	0	0		1	1	1	1
DCTPP1	9.10647	9.06595	184.921	215.6		10.1065	10.0659	185.921	216.6
CCDC184	0	0	0.056554	0.062995		1	1	1.05655	1.06299
TMC2	0.0176153	0.0136426	0	0		1.01762	1.01364	1	1
RNF113A1	1.7463	1.94469	1.72533	1.45568		2.7463	2.94469	2.72533	2.45568
4930504O13RIK	0	0	0	0		1	1	1	1
AI606473	0	0	0.007249	0		1	1	1.00725	1
MCPT2	0	0	0	0		1	1	1	1
0610011F06RIK	81.6087	79.9198	18.289	17.4198		82.6087	80.9198	19.289	18.4198
AGAP2	0.360252	0.294467	0	0		1.36025	1.29447	1	1
OLFR780	0	0	0	0		1	1	1	1
SNX31	0	0	0	0		1	1	1	1
GM2694	0	0	0.0313	0.050137		1	1	1.0313	1.05014
NLRC3	0.0359645	0.0226776	0.763361	0.591335		1.03596	1.02268	1.76336	1.59133
PLEKHO1	1.20204	1.16645	5.50739	5.00196		2.20204	2.16645	6.50739	6.00196
CEP63	16.5858	11.6791	19.8934	18.345		17.5858	12.6791	20.8934	19.345
MLLT3	4.13951	5.97783	1.97395	2.62495		5.13951	6.97783	2.97395	3.62495
OLFR914	0	0	0	0		1	1	1	1
ZFP282	3.78071	2.46129	0.531111	0.418057		4.78071	3.46129	1.53111	1.41806
CAPZA3	0	0	0	0		1	1	1	1
AKIP1	14.6071	11.4477	20.805	22.2249		15.6071	12.4477	21.805	23.2249
GM14346	0	0	0	0		1	1	1	1
TSGA8	0.4429	0.37657	0	0		1.4429	1.37657	1	1
MCMDC2	0.0294601	0.0955201	0.083449	0.078263		1.02946	1.09552	1.08345	1.07826
TSACC	0.509042	0.464427	2.39876	3.02874		1.50904	1.46443	3.39876	4.02874
MYRFL	0	0	0	0		1	1	1	1
GRID2IP	0.0887917	0.0660469	0	0		1.08879	1.06605	1	1
4930557J02RIK	0	0	0	0		1	1	1	1
PITPNM1	9.32042	13.9453	1.33171	1.20472		10.3204	14.9453	2.33171	2.20472
SVS5	0	0	0	0		1	1	1	1
CCDC3	1.46835	0.368685	0.180462	0.060945		2.46835	1.36868	1.18046	1.06095
GM5916	0	0	0	0		1	1	1	1
WDR20	7.96238	4.56212	11.589	10.3596		8.96238	5.56212	12.589	11.3596
OLFR531	0	0	0	0		1	1	1	1
4930487D11RIK	0	0	0	0		1	1	1	1
MIR7677	0	0	0.000114	0.000284		1	1	1.00011	1.00028
SUMO3	13.1741	11.4538	80.7548	78.2839		14.1741	12.4538	81.7548	79.2839
MYO16	0	0.0811819	0.01015	0		1	1.08118	1.01015	1
3110052M02RIK	4.13443	3.21002	0.388884	0.368773		5.13443	4.21002	1.38888	1.36877
OLFR1329	0	0	0	0		1	1	1	1
1700066N21RIK	0	0	0	0		1	1	1	1
RNASE12	0	0	0.090281	0		1	1	1.09028	1
VWDE	0	0	0	0		1	1	1	1
CMTM4	11.8017	13.9026	0.475301	0.385884		12.8017	14.9026	1.4753	1.38588
CMTM8	0.119814	0.0776393	0.167031	0.207281		1.11981	1.07764	1.16703	1.20728
OTUD6B	7.87629	5.90529	69.7794	69.8981		8.87629	6.90529	70.7794	70.8981
NR2E3	0.00881079	0	0.022956	0		1.00881	1	1.02296	1
TRP53BP1	30.7344	33.8101	9.08207	9.30628		31.7344	34.8101	10.0821	10.3063
PANTR1	0	0	0	0		1	1	1	1
KBTBD12	0	0	1.5493	1.41396		1	1	2.5493	2.41396
FAM109A	8.20514	8.59811	0.789766	0.360243		9.20514	9.59811	1.78977	1.36024
WDR77	57.9404	51.3917	118.694	119.894		58.9404	52.3917	119.694	120.894
HIST1H2BM	0.493643	1.23512	0.848492	1.28187		1.49364	2.23512	1.84849	2.28187
FGFR2	1.05795	0.711868	0.19186	0.069187		2.05795	1.71187	1.19186	1.06919
IMMP1L	48.9944	45.4721	33.9258	33.519		49.9944	46.4721	34.9258	34.519
TRPD52L3	0	0	0	0		1	1	1	1
4930415O20RIK	0.304152	0.237899	0.070786	0.031973		1.30415	1.2379	1.07079	1.03197
GUCA1B	4.7412	3.53572	0.149955	0.069126		5.7412	4.53572	1.14996	1.06913
ZFP516	2.44931	2.90405	1.43727	1.18819		3.44931	3.90405	2.43727	2.18818
DEXI	2.90551	4.38453	0.344456	0.399893		3.90551	5.38453	1.34446	1.39989
UHRF2	8.66797	8.36016	5.1592	4.48969		9.66797	9.36016	6.1592	5.48969
RBX1	19.7343	16.9046	188.944	190.97		20.7343	17.9046	189.944	191.97
TMEM163	0	0	0.007331	0		1	1	1.00733	1
KLHDC8A	0.580338	0.0705491	0.037437	0.040221		1.58034	1.07055	1.03744	1.04022
GM38666	0	0	0	0		1	1	1	1
IPO7	3.29344	2.67187	150.739	159.007		4.29344	3.67187	151.739	160.007
OLFR1322	0	0	0	0		1	1	1	1
TAS2R117	0	0	0	0		1	1	1	1
SPTSSB	0	0	0	0		1	1	1	1
SSR3	68.7651	47.3264	214.053	208.166		69.7651	48.3264	215.053	209.166
PHTF1OS	3.60632	2.67449	0.114456	0.146132		4.60632	3.67449	1.11446	1.14613
UFSP1	0.978019	1.04735	1.10189	1.10535		1.97802	2.04735	2.10189	2.10535
IL12B	0	0	0	0		1	1	1	1
DEPDC5	6.25548	8.31687	4.06124	4.82792		7.25548	9.31687	5.06124	5.82792
MIR382	0.982547	0.251348	0	0		1.98255	1.25135	1	1
9330162012RIK	0.374825	0.404355	0	0.013048		1.37482	1.40436	1	1.01305
FAM71A	0	0	0.054053	0.032653		1	1	1.05405	1.03265
ELOVL3	2.12295	2.68622	5.30829	7.41573		3.12295	3.68622	6.30829	8.41573
H2AFB1	0	0	0	0		1	1	1	1
GCKR	0.0122415	0	0	0		1.01224	1	1	1
GM11351	0	0	0	0		1	1	1	1
KLRA6	0	0	0	0		1	1	1	1
CSMD2OS	0	0	0	0		1	1	1	1
GNPTAB	16.7684	17.8846	1.74372	1.99244		17.7684	18.8846	2.74372	2.99244
CPD	19.2011	22.0974	3.24738	3.29497		20.2011	23.0974	4.24738	4.29497
MIR6372	0	0	0	0		1	1	1	1
GM14345	0	0	0	0		1	1	1	1
GLT1D1	0	0	0.008716	0		1	1	1.00872	1
RNF138RT1	0.189127	0.0735188	0	0.058787		1.18913	1.07352	1	1.05879
TNFSF8	0	0	0	0.017109		1	1	1	1.01711
HDGFRP2	16.4553	17.9315	8.25691	8.80013		17.4553	18.9315	9.25691	9.80013
LBR	16.8943	17.8779	150.503	148.309		17.8943	18.8779	151.503	149.309
MALT1	2.40217	2.92722	0.117394	0.298613		3.40217	3.92722	1.11739	1.29861
CYFIP1	11.2827	10.0784	114.135	111.687		12.2827	11.0784	115.135	112.687
NT5C3	14.0467	11.5103	13.9709	12.8189		15.0467	12.5103	14.9709	13.8189
GOLT1A	0.262355	0	0	0		1.26235	1	1	1
GM5347	0	0	0	0		1	1	1	1
GM1965	0	0	0	0		1	1	1	1
BEX1	2.23992	9.82389	12.9882	14.6142		3.23992	10.8239	13.9882	15.6142
4930480G23RIK	0	0	0	0		1	1	1	1
WDR13	18.3115	13.3047	8.33644	7.94472		19.3115	14.3047	9.33644	8.94472
VMN1R22	0	0	0	0		1	1	1	1
PROCR	0.271259	0.207967	0.568296	0.656387		1.27126	1.20797	1.5683	1.65639
ZFP768	10.5507	7.8253	0.905263	0.724683		11.5507	8.8253	1.90526	1.72468
CYB561A3	7.04693	7.96862	11.214	10.3345		8.04693	8.96862	12.214	11.3345
MIR6935	5.81534	8.0127	2.60277	2.41708		6.81534	9.0127	3.60277	3.41708
ATP6V0B	34.1311	28.128	92.6352	90.2872		35.1311	29.128	93.6352	91.2872
SNORA24	0.139507	0.184673	0.021001	0.021465		1.13951	1.18467	1.021	1.02147
SMIM10L1	285.807	189.865	11.0374	12.3448		286.807	190.865	12.0374	13.3448
FBXL21	0.244068	0.279124	0.266403	0.088477		1.24407	1.27912	1.2664	1.08848
MIR17HG	71.0131	104.246	1.11311	1.2159		72.0131	105.246	2.11311	2.2159
IPO11	6.33987	6.20281	34.5178	34.148		7.33987	7.20281	35.5178	35.148
OLFR1451	0	0	0	0		1	1	1	1
CCR1L1	0	0	0	0.031163		1	1	1	1.03116
OGFOD3	6.33556	6.80964	12.3427	11.7777		7.33556	7.80964	13.3427	12.7777
MIR219C	0	0	0	0		1	1	1	1
GM38425	0	0.0452237	0	0.011329		1	1.04522	1	1.01133
TMEM179B	9.44199	11.8286	17.1513	17.851		10.442	12.8286	18.1513	18.851
MTRR	5.74487	2.70129	17.5799	19.0835		6.74487	3.70129	18.5799	20.0835
RHOX2C	0	0	0	0		1	1	1	1
TSC22D1	30.718	16.296	136.902	143.847		31.718	17.296	137.902	144.847
4930502E18RIK	0	0.145113	0.058971	0.023923		1	1.14511	1.05897	1.02392
VMN1R211	0	0	0	0		1	1	1	1
MIR7223	0	0	0	0		1	1	1	1
D14ERTD670E	0	0	0.027214	0.039691		1	1	1.02721	1.03969
GM7073	0	0	0	0		1	1	1	1
OLFR1218	0	0	0	0		1	1	1	1
BTNL5-PS	0	0	0	0		1	1	1	1
GM16861	0.642581	0.407684	0.456898	0.604443		1.64258	1.40768	1.4569	1.60444
HSP90AB1	520.474	550.378	2282	2451.15		521.474	551.378	2283	2452.15
ATP8B1	0.933933	0.901253	0.00878	0.087319		1.93393	1.90125	1.00878	1.08732
SOX11	4.26872	8.09518	66.3162	62.4361		5.26872	9.09518	67.3162	63.4361
MIR181A-1	0	0	0	0		1	1	1	1
SLURP1	0	0	0.269444	0.109636		1	1	1.26944	1.10964
MIR759	0	0	0	0		1	1	1	1
GNAQ	5.71671	4.65489	23.7032	26.6192		6.71671	5.65489	24.7032	27.6192
P2RY10	0	0	0	0.055022		1	1	1	1.05502
ZFP90	6.10085	5.57868	2.89776	2.91453		7.10085	6.57868	3.89776	3.91453
SLC27A4	8.99794	10.8969	1.26578	0.923518		9.99794	11.8969	2.26578	1.92352
1700104L18RIK	0	0	0.069339	0.034522		1	1	1.06934	1.03452
GM5124	4.47985	7.61415	0.703361	1.19774		5.47985	8.61415	1.70336	2.19774
PIK3CG	0	0	0.020778	0.093847		1	1	1.02078	1.09385
CSN3	0	0	0	0.024028		1	1	1	1.02403
ZFP446	4.46828	5.69332	0.817873	0.790478		5.46828	6.69332	1.81787	1.79048
SLC8A3	0.10716	0.292993	0.028698	0.067926		1.10716	1.29299	1.0287	1.06793
ARMCX5	11.6671	11.3979	4.84568	4.05209		12.6671	12.3979	5.84568	5.05209
PCDHB13	0.727096	0.339645	0.088547	0.128159		1.7271	1.33965	1.08855	1.12816
XRCC3	7.46349	4.40208	12.1187	12.1629		8.46349	5.40208	13.1187	13.1629
RAET1A	0	0	0.232167	0.068208		1	1	1.23217	1.06821
GM16796	0	0	0	0.018915		1	1	1	1.01892
TAF5L	10.4589	9.86848	4.49104	4.12576		11.4589	10.8685	5.49104	5.12576
LZTS2	30.0282	25.9013	0.759513	0.812705		31.0282	26.9013	1.75951	1.81271
IL7R	0.397848	0	0.377376	0.397245		1.39785	1	1.37738	1.39725
KIF26B	0.493253	1.07405	0.027076	0.088339		1.49325	2.07405	1.02708	1.08834
ADGRL3	1.22755	1.8016	0.492658	0.285698		2.22755	2.8016	1.49266	1.2857
SETD4	3.41138	5.91468	1.07175	1.77461		4.41138	6.91468	2.07175	2.77461
MIR5615-1	0	0.027703	0	0		1	1.0277	1	1
OLFR1084	0	0	0	0		1	1	1	1
GM9047	0	0	0.038881	0.047658		1	1	1.03888	1.04766
KRTAP4-13	0	0	0	0		1	1	1	1
OLFR133	0	0	0	0		1	1	1	1
HCST	0	0	0.023699	0.157443		1	1	1.0237	1.15744
CABP1	0.399714	0.546988	0	0.010696		1.39971	1.54699	1	1.0107
MROH6	0.0287691	0.092357	0.005472	0.005605		1.02877	1.09236	1.00547	1.00561
GM15093	0	0	0	0		1	1	1	1
STX6	10.1818	8.85286	2.91586	2.08778		11.1818	9.85286	3.91586	3.08778
OLFR273	0	0	0.009383	0		1	1	1.00938	1
EIF1AD	30.6864	23.4671	56.1395	55.3326		31.6864	24.4671	57.1395	56.3326
DENND6B	4.09415	4.45418	0.190265	0.235603		5.09415	5.45418	1.19026	1.2356
1700044K03RIK	0	0	0	0		1	1	1	1
DDIAS	0.20163	0.254506	13.3088	12.5309		1.20163	1.25451	14.3088	13.5309
MIR8103	0	0	0	0		1	1	1	1
GM4763	0	0	0	0		1	1	1	1
EIF5A	418.256	349.539	1628.52	1758.38		419.256	350.539	1629.52	1759.38
OTUD3	0.606793	0.251988	0.331584	0.377101		1.60679	1.25199	1.33158	1.3771
ATP10A	2.65238	2.25876	0.857742	1.09472		3.65238	3.25876	1.85774	2.09472
ASPM	5.31036	5.96193	5.29816	5.74491		6.31036	6.96193	6.29816	6.74491
IL1F9	0	0	0.054073	0		1	1	1.05407	1
TAS2R104	0	0	0	0		1	1	1	1
AV064505	0	0	0	0		1	1	1	1
ZFP191	6.39607	8.08713	24.1597	24.0435		7.39607	9.08713	25.1597	25.0435
CPA6	0	0	0	0		1	1	1	1
AAED1	11.8391	10.4826	4.89413	5.23066		12.8391	11.4826	5.89413	6.23066
NRBP1	17.0835	15.5814	35.4299	34.3777		18.0835	16.5814	36.4299	35.3777
GAS6	29.8227	32.024	0.61881	0.374773		30.8227	33.024	1.61881	1.37477
YARS	19.253	14.9655	73.1799	74.417		20.253	15.9655	74.1799	75.417
RPL38	377.19	406.111	425.428	486.904		378.19	407.111	426.428	487.904
GLO1	53.5386	42.317	90.0714	94.5152		54.5386	43.317	91.0714	95.5152
KCNT2	3.59858	5.35927	0.156591	0.15055		4.59858	6.35927	1.15659	1.15055
HIST2H2AB	0.119016	0.135755	0.014042	0.020673		1.11902	1.13575	1.01404	1.02067
TMEM89	0	0	0.037598	0		1	1	1.0376	1
LRRC75A	0.354781	0.511827	0.353382	0.444378		1.35478	1.51183	1.35338	1.44438
SMG9	10.6848	10.1667	4.2614	3.76485		11.6848	11.1667	5.2614	4.76485
CD109	0.374589	1.08599	3.82278	3.8564		1.37459	2.08599	4.82278	4.8564
PPP1R35	13.3244	12.4145	0.574154	0.675255		14.3244	13.4145	1.57415	1.67525
VPS54	6.36688	4.85674	2.0777	1.25058		7.36688	5.85674	3.0777	2.25058
DKK3	0.131822	0.0363054	0.736885	0.637426		1.13182	1.03631	1.73689	1.63743
3830408C21RIK	1.1018	0.43286	0.205272	0.170146		2.1018	1.43286	1.20527	1.17015
CHCHD10	7.69358	13.2546	1.371	1.69611		8.69358	14.2546	2.371	2.69611
ELF5	0	0	0	0		1	1	1	1
SCARNA3B	5.87512	10.287	0	0.012777		6.87512	11.287	1	1.01278
AI987944	8.28697	6.8117	5.37449	4.109		9.28697	7.8117	6.37449	5.109
STXBP3	8.0453	7.61511	47.8687	46.5406		9.0453	8.61511	48.8687	47.5406
TRIM55	0.124666	0.542561	7.25408	5.81786		1.12467	1.54256	8.25408	6.81786
ITGA2	0	0.0735383	0.246105	0.095902		1	1.07354	1.24611	1.0959
CMA2	0	0	0	0		1	1	1	1
ANO6	24.5452	22.0524	40.1689	37.0737		25.5452	23.0524	41.1689	38.0737
AOX3	2.34395	4.53824	0.002497	0		3.34395	5.53824	1.0025	1
PCDHB11	1.99366	1.10989	0.281219	0.190112		2.99366	2.10989	1.28122	1.19011
AFTPH	8.82048	8.25164	3.87644	3.68709		9.82048	9.25164	4.87644	4.68709
RFWD2	6.85255	7.06137	1.26949	1.40082		7.85255	8.06137	2.26949	2.40082
SLMO1	7.72691	7.1546	2.5579	2.21172		8.72691	8.1546	3.5579	3.21172
CTRC	0	0	0	0		1	1	1	1
COQ2	26.2092	18.4292	2.48752	2.4459		27.2092	19.4292	3.48752	3.4459
PSIP1	61.0329	50.3576	30.0011	32.1927		62.0329	51.3576	31.0011	33.1927
TRY10	0	0	0	0		1	1	1	1
PRAMEL1	0	0	0	0		1	1	1	1
FAM214A	13.462	13.9376	1.29387	0.773085		14.462	14.9376	2.29387	1.77309
PALD1	32.2506	31.4985	8.90073	8.16059		33.2506	32.4985	9.90073	9.16059
ACAT2	7.60396	5.01293	59.2008	46.3368		8.60396	6.01293	60.2008	47.3368
EVX2	0	0	0	0		1	1	1	1
OLFR547	0	0	0	0.004715		1	1	1	1.00472
FUS	49.2261	21.313	5.85414	5.69027		50.2261	22.313	6.85414	6.69027
CCDC82	0	0	4.79918	4.2237		1	1	5.79918	5.2237
ST3GAL6	0.0946305	0.0951141	0.447039	0.457974		1.09463	1.09511	1.44704	1.45797
A230072C01RIK	4.22261	2.56051	0.960504	1.10394		5.22261	3.56051	1.9605	2.10394
1700030F04RIK	0	0	0	0		1	1	1	1
SMG1	14.435	15.9687	2.76446	2.60901		15.435	16.9687	3.76446	3.60901
ACSS1	0.467999	0.219586	0.058158	0.074156		1.468	1.21959	1.05816	1.07416
VMN2R116	0	0	0	0		1	1	1	1
9130019O22RIK	1.52254	1.91768	1.50514	1.79855		2.52254	2.91768	2.50514	2.79855
TNFRSF18	1.477	1.12149	0.062298	0.084094		2.477	2.12149	1.0623	1.08409
FAM228A	0.326201	0.557596	0	0.005258		1.3262	1.5576	1	1.00526
GCHFR	0.0668791	0.129019	7.09849	4.88639		1.06688	1.12902	8.09849	5.88639
EXOSC3	25.1011	24.7731	10.2936	9.00422		26.1011	25.7731	11.2936	10.0042
LGR6	0.0171003	0	0	0.014566		1.0171	1	1	1.01457
NT5C1A	0	0.115505	0	0.023193		1	1.11551	1	1.02319
PLVAP	1.31094	0.297519	0.601538	0.620018		2.31094	1.29752	1.60154	1.62002
MGAT4A	1.65467	1.6003	0.212113	0.245927		2.65467	2.6003	1.21211	1.24593
GTPBP2	13.4016	12.4736	1.5624	1.6353		14.4016	13.4736	2.5624	2.6353
DDR1	35.6478	35.9417	3.37929	2.55093		36.6478	36.9417	4.37929	3.55093
FBXO44	1.44553	1.90105	0.267419	0.491202		2.44553	2.90105	1.26742	1.4912
OLFR1284	0	0	0	0		1	1	1	1
U90926	0	0	0.636128	0.371435		1	1	1.63613	1.37143
CABP4	0.137732	0.131772	0.139178	0.030555		1.13773	1.13177	1.13918	1.03056
IGDCC4	21.8903	16.5256	0.411311	0.233083		22.8903	17.5256	1.41131	1.23308
9530062K07RIK	1.19435	1.35957	0.220098	0.028515		2.19435	2.35957	1.2201	1.02852
SAP25	0.125043	0.162777	0.118863	0.068911		1.12504	1.16278	1.11886	1.06891
FLT3L	3.16254	2.25302	0.346137	0.142163		4.16254	3.25302	1.34614	1.14216
SLC25A11	33.8264	32.1242	56.1046	55.9713		34.8264	33.1242	57.1046	56.9713
HMGB4	0	0	0	0		1	1	1	1
TEX37	0	0	0	0		1	1	1	1
FAM160B2	7.89607	6.53323	1.46528	1.44168		8.89607	7.53323	2.46528	2.44168
2210420H20RIK	0	0	0	0		1	1	1	1
5430425K12RIK	0	0	0.233173	0.200323		1	1	1.23317	1.20032
OLFR1137	0	0	0	0		1	1	1	1
RGR	0	0.559794	0	0		1	1.55979	1	1
RP1	0	0	0	0		1	1	1	1
TMCC2	4.7849	4.26217	1.09346	0.886252		5.7849	5.26217	2.09346	1.88625
SAXO2	1.35271	0.977022	0.391442	0.328642		2.35271	1.97702	1.39144	1.32864
MMP21	0.264395	0.376453	0.045048	0		1.26439	1.37645	1.04505	1
RASSF9	0.0609119	0	0.034846	0		1.06091	1	1.03485	1
CD79B	0.286397	0.138903	0.122018	0		1.2864	1.1389	1.12202	1
PPP5C	18.2101	14.7405	38.3099	38.4611		19.2101	15.7405	39.3099	39.4611
PTGES	0	0.176732	1.93381	1.51003		1	1.17673	2.93381	2.51003
CD209C	0	0	0	0		1	1	1	1
MYO9A	27.1046	22.8508	3.18254	2.87211		28.1046	23.8508	4.18254	3.87211
KEL	0	0	0	0		1	1	1	1
4930480M12RIK	0	0	0	0		1	1	1	1
MIR6932	0.600663	0.68514	0	0		1.60066	1.68514	1	1
MIR139	0	0	0	0		1	1	1	1
4930507D10RIK	0	0	0	0		1	1	1	1
GM19424	0	0	0	0		1	1	1	1
STX3	2.29067	3.83833	2.8631	2.28416		3.29067	4.83833	3.8631	3.28416
FGD1	9.22815	8.88582	1.92614	2.83952		10.2282	9.88582	2.92614	3.83952
SKINT6	0	0	0.000852	0		1	1	1.00085	1
EIF3I	152.69	135.486	373.653	367.141		153.69	136.486	374.653	368.141
OSBP	7.52252	8.91946	2.80778	2.55707		8.52252	9.91946	3.80778	3.55707
ZMYND15	0.259762	0.237513	0.01536	0.026246		1.25976	1.23751	1.01536	1.02625
GJB4	0	0.0929956	2.66833	1.99146		1	1.093	3.66833	2.99146
ATXN10	225.06	144.418	90.0433	86.0434		226.06	145.418	91.0433	87.0434
MYBPC1	20.6682	31.5118	2.50115	1.82086		21.6682	32.5118	3.50115	2.82086
ATP6V0A4	0.0372017	0.031015	0	0.054804		1.0372	1.03101	1	1.0548
MIR1967	0	0	0.126988	0.023166		1	1	1.12699	1.02317
CNIH1	34.2591	36.7969	136.507	134.658		35.2591	37.7969	137.507	135.658
MUC5B	0.0771603	0.0963664	0.00329	0.002103		1.07716	1.09637	1.00329	1.0021
MED24	12.4278	12.9563	26.1231	22.1193		13.4278	13.9563	27.1231	23.1193
ZNFX1	27.6245	26.1912	2.70081	1.91884		28.6245	27.1912	3.70081	2.91884
3110009F21RIK	0	0	0	0		1	1	1	1
GM4981	0	0	0	0.00103		1	1	1	1.00103
ADAM39	0	0.0175836	0	0.018327		1	1.01758	1	1.01833
SOBP	9.67085	11.7429	0.16348	0.175086		10.6708	12.7429	1.16348	1.17509
LRRC8D	5.56006	2.86088	3.99869	3.28603		6.56006	3.86088	4.99869	4.28603
SLY	0	0	0	0		1	1	1	1
TCN2	23.9292	17.1806	4.33929	3.86223		24.9292	18.1806	5.33929	4.86223
USP17LB	0	0	0	0		1	1	1	1
TMEM9B	14.5366	11.9453	18.7576	17.9186		15.5366	12.9453	19.7576	18.9186
PNPLA2	24.1716	30.4053	39.9499	34.4287		25.1716	31.4053	40.9499	35.4287
IL2RA	0	0	0	0		1	1	1	1
ZBTB18	3.72013	7.62185	1.78797	1.64652		4.72013	8.62185	2.78797	2.64652
OLFR1414	0	0	0	0.052481		1	1	1	1.05248
FBXL2	0.621373	0.641658	1.82994	1.33255		1.62137	1.64166	2.82993	2.33255
VAPB	7.00462	5.47415	0.307737	0.360241		8.00462	6.47415	1.30774	1.36024
FRMD6	43.852	26.4512	54.9707	48.0288		44.852	27.4512	55.9707	49.0288
9930021J03RIK	4.7139	5.60583	2.22703	2.00948		5.7139	6.60583	3.22703	3.00948
EPS8	0	0	15.7709	12.7507		1	1	16.7709	13.7507
IFNA1	0	0	0	0.02244		1	1	1	1.02244
STAG3	0.322704	0.171506	0.385136	0.539943		1.3227	1.17151	1.38514	1.53994
5730455P16RIK	14.0554	11.0829	8.92482	8.25376		15.0554	12.0829	9.92482	9.25376
ZFP735	0	0	0	0		1	1	1	1
SNX4	62.1809	35.2655	45.2894	44.6296		63.1809	36.2655	46.2894	45.6296
IQCB1	9.27438	8.84236	7.41424	8.40253		10.2744	9.84236	8.41424	9.40253
TM7SF2	6.6336	5.47125	1.91556	1.38503		7.6336	6.47125	2.91556	2.38503
BDKRB1	25.8377	18.8672	9.06696	7.16609		26.8377	19.8672	10.067	8.16609
CHST4	0	0	0	0		1	1	1	1
ZFP949	59.776	109.521	2.73421	2.38204		60.776	110.521	3.73421	3.38204
FAM205C	0.368434	1.03514	0	0		1.36843	2.03514	1	1
TAL2	0.101095	0.112936	0.429776	0.455175		1.10109	1.11294	1.42978	1.45518
WDR95	0.0211663	0	0.006441	0.004191		1.02117	1	1.00644	1.00419
IL20RA	0	0.0886187	0.014728	0		1	1.08862	1.01473	1
SFXN3	11.6772	9.81179	28.2313	23.7239		12.6772	10.8118	29.2313	24.7239
CHIL3	0.48123	0	0.488483	0.677995		1.48123	1	1.48848	1.678
XPOT	19.6895	16.4055	10.8838	11.3695		20.6895	17.4055	11.8838	12.3695
NRADD	15.5488	13.1609	58.4049	53.2541		16.5488	14.1609	59.4049	54.2541
RN45S	56137.1	112867	465.961	479.894		56138.1	112868	466.961	480.894
MICU2	28.4304	18.5199	2.65341	2.28415		29.4304	19.5199	3.65341	3.28415
PCDHGA6	2.23672	2.82066	1.19497	0.908314		3.23672	3.82066	2.19497	1.90831
SPEER8-PS1	0	0	0	0		1	1	1	1
CACNA2D2	0	0	0	0.001137		1	1	1	1.00114
MFRP	0	0	0	0		1	1	1	1
ELANE	0.824022	0	0.005357	0		1.82402	1	1.00536	1
AI837181	4.7744	5.00917	10.1818	8.52696		5.7744	6.00917	11.1818	9.52696
COL6A4	0	0	0	0		1	1	1	1
IFNL2	0	0	0	0		1	1	1	1
ARFRP1	10.927	9.35183	12.2602	12.8387		11.927	10.3518	13.2602	13.8387
CNTNAP4	0	0	0.145005	0.221325		1	1	1.14501	1.22132
SLC6A19	0	0	0.042729	0		1	1	1.04273	1
GM10440	0	0	0	0		1	1	1	1
PTGR1	5.8589	9.73953	27.8581	28.1532		6.8589	10.7395	28.8581	29.1532
KRT42	0	0	0	0		1	1	1	1
MIR6910	0.0636108	0.026384	0.34507	0.224981		1.06361	1.02638	1.34507	1.22498
RBM4B	9.32181	7.11564	7.57247	7.78516		10.3218	8.11564	8.57247	8.78516
MAGEE2	0	0	0.061052	0.063499		1	1	1.06105	1.0635
GRAMD1B	5.37	5.05628	0.842181	0.568314		6.37	6.05628	1.84218	1.56831
PPP6R2	6.30009	6.75701	0.444698	0.248463		7.30009	7.75701	1.4447	1.24846
RPL37A	1850.61	2122.25	775.25	885.538		1851.61	2123.25	776.25	886.538
MUC13	0	0	0.030314	0.024655		1	1	1.03031	1.02466
SNURF	0.754937	0.683487	4.49135	4.49244		1.75494	1.68349	5.49135	5.49244
VMN2R-PS54	0	0	0	0		1	1	1	1
UTS2	0.0380726	0.0134462	0.024244	0		1.03807	1.01345	1.02424	1
HFE2	0	0.0191923	0.076051	0.025316		1	1.01919	1.07605	1.02532
SLC45A2	0	0	0	0		1	1	1	1
IQGAP1	10.9847	14.5427	174.053	159.761		11.9847	15.5427	175.053	160.761
FAXC	1.47241	1.52873	0.734517	0.5243		2.47241	2.52873	1.73452	1.5243
PCGF6	7.79236	8.45732	3.09618	2.78126		8.79236	9.45732	4.09618	3.78126
GBP2B	0	0	0.017057	0		1	1	1.01706	1
PLD6	0.0961094	0.0953545	0.039557	0.030653		1.09611	1.09535	1.03956	1.03065
PPP1R3D	0.114761	0.0678573	0.022635	0.001934		1.11476	1.06786	1.02263	1.00193
S100B	0.229889	1.51133	0.143291	0.047255		1.22989	2.51133	1.14329	1.04726
GALR2	0.524119	0.552289	0	0.072884		1.52412	1.55229	1	1.07288
TGFBRAP1	6.09301	5.19558	1.22095	1.17434		7.09301	6.19558	2.22095	2.17434
B230110G15RIK	0	0	0	0		1	1	1	1
PIR	7.47273	8.576	7.08618	5.25532		8.47273	9.576	8.08618	6.25532
OLFR1497	0	0	0	0		1	1	1	1
RASL11A	0.29238	0.212041	1.48602	2.22101		1.29238	1.21204	2.48602	3.22101
P4HA2	16.2165	18.0653	12.6421	14.5513		17.2165	19.0653	13.6421	15.5513
TLN1	82.4006	87.5511	24.8472	25.5202		83.4006	88.5511	25.8472	26.5202
4930434J06RIK	0	0	0	0		1	1	1	1
ENPP1	0.123163	0.321935	1.12429	1.15379		1.12316	1.32193	2.12429	2.15379
KIF6	0	0	0.052972	0.044559		1	1	1.05297	1.04456
C2CD4C	0	0.141323	0	0		1	1.14132	1	1
RPS6KA2	2.78706	3.12153	1.01611	1.27062		3.78706	4.12153	2.01611	2.27062
GBP5	0.274668	0.356072	0.168886	0.017637		1.27467	1.35607	1.16889	1.01764
LTBP4	1720.6	2136.77	0.531866	0.407597		1721.6	2137.77	1.53187	1.4076
GJC1	4.79529	3.69683	13.1721	11.7338		5.79529	4.69683	14.1721	12.7338
RABGEF1	11.7721	9.5461	24.5672	25.5476		12.7721	10.5461	25.5672	26.5476
CDK17	5.6405	4.9639	3.72017	2.4848		6.6405	5.9639	4.72017	3.4848
4930453N24RIK	12.9186	12.5161	17.302	16.5007		13.9186	13.5161	18.302	17.5007
TMPRSS12	0.0093101	0	0.030517	0		1.00931	1	1.03052	1
GPR17	0	0	0.009475	0		1	1	1.00947	1
USP37	7.13838	6.25093	35.494	34.32		8.13838	7.25093	36.494	35.32
KTN1	104.784	116.303	70.9412	64.9552		105.784	117.303	71.9412	65.9552
1700081H04RIK	0	0	0	0		1	1	1	1
RASSF1	11.7582	11.4191	77.8411	68.284		12.7582	12.4191	78.8411	69.284
COL6A1	130.194	82.1355	9.49576	5.91089		131.194	83.1355	10.4958	6.91089
UBTFL1	0	0	0.002331	0		1	1	1.00233	1
MEIS1	5.72294	4.35484	3.62093	2.85645		6.72294	5.35484	4.62092	3.85645
SNRPF	41.3775	39.3011	79.6926	91.7276		42.3775	40.3011	80.6926	92.7276
VMN1R84	0	0	0	0		1	1	1	1
RHOBTB1	4.29281	3.74772	1.61522	1.47543		5.29281	4.74772	2.61522	2.47543
VILL	0.143853	0.510761	0.720176	0.783162		1.14385	1.51076	1.72018	1.78316
GM2663	0	0	0	0		1	1	1	1
IFNA9	0	0	0	0		1	1	1	1
RNF214	9.14185	8.21632	10.0431	9.2909		10.1419	9.21632	11.0431	10.2909
SNHG18	9.29342	7.61751	0.87552	0.957799		10.2934	8.61751	1.87552	1.9578
1700020G17RIK	0	0	0	0		1	1	1	1
RBM18	11.1443	7.26641	35.2918	36.107		12.1443	8.26641	36.2918	37.107
RNU12	0.0777069	0.131904	0.005684	0.030394		1.07771	1.1319	1.00568	1.03039
MEST	158.61	129.54	67.201	66.6865		159.61	130.54	68.201	67.6865
LYZ2	1.86222	1.87583	42.2082	44.46		2.86222	2.87583	43.2082	45.46
IL31RA	0	0	0.003761	0.016561		1	1	1.00376	1.01656
LGALS3	2.45693	23.9885	345.628	262.097		3.45693	24.9885	346.628	263.097
RORC	0.986824	1.67968	0.034251	0		1.98682	2.67968	1.03425	1
HDGF	78.1381	63.3418	73.6559	71.9803		79.1381	64.3418	74.6559	72.9803
GM8369	0	0.14119	0	0		1	1.14119	1	1
6-MAR	0	0	6.71955	7.57929		1	1	7.71955	8.57929
4921524J17RIK	12.9326	18.0352	10.5615	10.424		13.9326	19.0352	11.5615	11.424
PRKCA	2.03093	2.2205	0.210519	0.151205		3.03093	3.2205	1.21052	1.15121
HIBCH	5.06606	2.64741	27.0699	24.3762		6.06606	3.64741	28.0699	25.3762
FAM229A	0.355332	0.1815	0	0		1.35533	1.1815	1	1
ATP13A2	9.95596	9.37853	0.139732	0.083245		10.956	10.3785	1.13973	1.08325
RPS6	178.005	176.274	748.987	799.52		179.005	177.274	749.987	800.52
LIMK2	15.0336	15.9253	6.28174	5.11904		16.0336	16.9253	7.28174	6.11904
SVS1	0	0	0	0		1	1	1	1
GLIS2	4.3482	4.72077	5.80425	4.64649		5.3482	5.72077	6.80425	5.64649
TMEM100	10.8938	5.20386	0.452637	0.202509		11.8938	6.20386	1.45264	1.20251
5730457N03RIK	0.013803	0	0	0		1.0138	1	1	1
D030068K23RIK	1.04311	1.72762	0.105502	0.158476		2.04311	2.72762	1.1055	1.15848
ADAMTS5	124.682	118.78	0.522098	0.571608		125.682	119.78	1.5221	1.57161
SNX6	89.9505	53.5481	134.367	129.225		90.9505	54.5481	135.367	130.225
TSPYL1	30.2222	22.2639	8.88398	7.32901		31.2222	23.2639	9.88398	8.32901
NIPSNAP3B	24.5743	16.1653	58.4876	54.4979		25.5743	17.1653	59.4876	55.4979
ZFP560	11.2414	7.29785	2.5258	2.03288		12.2414	8.29785	3.5258	3.03288
PLEKHD1	0	0	0	0		1	1	1	1
4931431C16RIK	0.428992	0.385565	0.024208	0.03003		1.42899	1.38556	1.02421	1.03003
OLFR1537	0	0	0	0		1	1	1	1
GM6639	0	0	0	0		1	1	1	1
BC021767	0.0576353	0	0.005439	0.011453		1.05764	1	1.00544	1.01145
CCDC63	0.0272101	0	0	0.003332		1.02721	1	1	1.00333
USP19	20.5269	18.5181	2.2079	2.03511		21.5269	19.5181	3.2079	3.03511
CML1	2.39031	2.30958	1.39925	1.15882		3.39031	3.30958	2.39925	2.15882
SNX24	3.48271	2.50569	3.53836	4.40567		4.48271	3.50569	4.53836	5.40567
SLMAP	23.6354	23.235	4.12145	3.66849		24.6354	24.235	5.12145	4.66849
ANPEP	0.0259031	0.202605	2.05593	1.55401		1.0259	1.2026	3.05593	2.55401
PCDH12	0.0241112	0	0.054313	0.015941		1.02411	1	1.05431	1.01594
FUT8	3.21287	2.47715	9.82743	9.79666		4.21287	3.47715	10.8274	10.7967
HCN1	0	0.0693667	0.005442	0.000808		1	1.06937	1.00544	1.00081
HTR1A	0	0	0	0		1	1	1	1
ACOT1	19.601	26.9836	0.059214	0.050912		20.601	27.9836	1.05921	1.05091
A130010J15RIK	7.23114	6.50459	4.98121	5.0548		8.23114	7.50459	5.98121	6.0548
RNF183	0	0	0.638678	0.677431		1	1	1.63868	1.67743
OLFR947-PS1	0	0	0	0		1	1	1	1
AI427809	0	0	0.264675	0.096264		1	1	1.26467	1.09626
SPRR2J-PS	0	0	0	0		1	1	1	1
VMN1R31	0	0	0	0		1	1	1	1
EPB4.1L3	8.6517	9.50005	1.09478	1.2639		9.6517	10.5001	2.09478	2.2639
UBXN7	47.4428	44.9322	1.88833	1.97778		48.4428	45.9322	2.88833	2.97778
MAP3K6	13.2362	17.2894	0.245582	0.256078		14.2362	18.2894	1.24558	1.25608
CCDC120	0.37529	0.50441	0.225825	0.229789		1.37529	1.50441	1.22582	1.22979
4632404H12RIK	1.26765	0.857018	0.197953	0.209328		2.26765	1.85702	1.19795	1.20933
THAP1	3.58175	2.90613	2.96458	3.36287		4.58175	3.90613	3.96458	4.36287
ZFP300	0.261922	0.254259	0.130973	0.040976		1.26192	1.25426	1.13097	1.04098
LCE1G	0	0	0.053035	0.100441		1	1	1.05303	1.10044
PYURF	14.9519	12.9257	3.31757	3.57535		15.9519	13.9257	4.31757	4.57535
USP53	1.32204	2.13075	1.71131	1.62653		2.32204	3.13075	2.71131	2.62653
LPPR4	0	0	0	0.012366		1	1	1	1.01237
RPS6KL1	0.0894399	0.610153	0.041433	0.03795		1.08944	1.61015	1.04143	1.03795
3110009E18RIK	5.34344	3.86967	10.9197	11.1691		6.34344	4.86967	11.9197	12.1691
MIR3473G	0.124553	2.41376	0	0		1.12455	3.41376	1	1
SDR39U1	14.1732	16.7423	27.1698	24.4087		15.1732	17.7423	28.1698	25.4087
HDAC4	25.6485	23.5928	2.39456	1.70584		26.6485	24.5928	3.39456	2.70584
NMNAT3	10.1632	6.52913	4.07158	3.69268		11.1632	7.52913	5.07158	4.69268
WNT9A	1.85894	1.69708	0.584785	0.373466		2.85894	2.69708	1.58479	1.37347
GYKL1	0	0	0	0		1	1	1	1
SCRN2	5.26112	4.55774	5.17157	5.71516		6.26112	5.55774	6.17157	6.71516
ZBTB11OS1	6.74126	5.95784	0.013577	0.018949		7.74126	6.95784	1.01358	1.01895
ACSM3	0	0.0495787	0.018901	0.015446		1	1.04958	1.0189	1.01545
PRPF40A	27.0415	25.4099	94.1436	94.76		28.0415	26.4099	95.1436	95.76
TMEM167	17.7949	13.126	14.9572	14.1178		18.7949	14.126	15.9572	15.1178
OLFR358	0	0	0.006194	0		1	1	1.00619	1
ACTR1B	39.7149	27.6229	71.3223	67.7085		40.7149	28.6229	72.3223	68.7085
4930504C09RIK	0	0	0	0		1	1	1	1
HSPA2	2.21322	2.03318	11.0398	9.48348		3.21322	3.03318	12.0398	10.4835
HSPE1	9.96518	9.03649	541.861	598.962		10.9652	10.0365	542.861	599.962
SRD5A3	9.16845	7.22263	3.419	4.09133		10.1685	8.22263	4.419	5.09133
ZFP572	0	0	0	0		1	1	1	1
RAB29	15.4969	14.158	3.00352	3.22315		16.4969	15.158	4.00352	4.22315
NEUROG3	0	0	0	0		1	1	1	1
OLFR124	0	0	0	0		1	1	1	1
CLEC2I	0	0	0	0.039793		1	1	1	1.03979
GREB1L	0.788358	2.02689	0.130915	0.081363		1.78836	3.02689	1.13091	1.08136
CACNA1S	0	0	0.01771	0.077716		1	1	1.01771	1.07772
SLFNL1	0	0.0389171	0.006645	0		1	1.03892	1.00665	1
STAR	2.90958	3.4509	0.526214	0.43273		3.90958	4.4509	1.52621	1.43273
PTPRCAP	0.0688177	0.0654403	0.02163	0.158442		1.06882	1.06544	1.02163	1.15844
ITSN1	5.22211	5.36026	1.41149	1.24987		6.22211	6.36026	2.41149	2.24987
GM436	0	0	0	0		1	1	1	1
BVES	20.2837	16.0548	5.81184	3.95348		21.2837	17.0548	6.81184	4.95348
RBAK	4.36524	4.097	1.43377	0.952567		5.36524	5.097	2.43377	1.95257
1700016G22RIK	0	0	0	0		1	1	1	1
GP6	0	0	0	0		1	1	1	1
MIR26A-1	3.96413	6.02307	0.017253	0.022162		4.96413	7.02307	1.01725	1.02216
NOVA2	0.921331	1.02904	0	0		1.92133	2.02904	1	1
PGK2	0	0	0	0		1	1	1	1
MTUS2	0.0736252	0.741576	0.073664	0.072101		1.07363	1.74158	1.07366	1.0721
GM5409	0	0	0	0		1	1	1	1
TRPC2	0	0	0	0		1	1	1	1
VMN1R10	0	0	0	0		1	1	1	1
1700034K08RIK	0	0	0	0		1	1	1	1
ERMP1	6.25197	5.89036	1.04751	1.05908		7.25197	6.89036	2.04751	2.05908
SYNE1	6.88199	10.7461	0.007928	10.3426		7.88199	11.7461	1.00793	11.3426
SLC2A9	0.037783	0.170731	0.112136	0.114275		1.03778	1.17073	1.11214	1.11427
LY6A	3.4589	2.82027	7.27185	6.54013		4.4589	3.82027	8.27185	7.54013
PTPRO	0	0.0406409	0.006493	0.001932		1	1.04064	1.00649	1.00193
GPR52	0.00234959	0	0.068577	0.02341		1.00235	1	1.06858	1.02341
GM16063	0.011117	0	0	0		1.01112	1	1	1
SERPINB9	10.3521	10.8466	1.45238	1.51979		11.3521	11.8466	2.45238	2.51979
1700022H16RIK	0	0	0	0		1	1	1	1
CWH43	0	0	0	0		1	1	1	1
LINC-MD1	0.210587	0.332248	0.032085	0.055017		1.21059	1.33225	1.03208	1.05502
1700116B05RIK	0	0	0.059783	0.00778		1	1	1.05978	1.00778
UTP3	4.34139	4.44589	42.628	40.947		5.34139	5.44589	43.628	41.947
CCDC93	3.27271	3.57741	4.50184	5.2758		4.27271	4.57741	5.50184	6.2758
HDHD3	1.37041	3.1093	2.92098	3.82081		2.37041	4.1093	3.92098	4.82081
L3HYPDH	10.9609	8.18025	2.05302	1.84595		11.9609	9.18025	3.05302	2.84595
FDPS	48.6652	30.0673	230.566	169.991		49.6652	31.0673	231.566	170.991
ADAMTS15	25.2253	22.2565	0.068455	0.079717		26.2253	23.2565	1.06845	1.07972
1700086L19RIK	0.046594	0.243099	6.05531	6.65519		1.04659	1.2431	7.05531	7.65519
OLFR785	0	0	0.019747	0		1	1	1.01975	1
PLEKHF1	8.66326	6.33311	10.4104	7.06399		9.66326	7.33311	11.4104	8.06399
PRSS46	0	0	0.206888	0.167823		1	1	1.20689	1.16782
KIF23	0.54742	0.644732	55.1702	58.53		1.54742	1.64473	56.1702	59.53
PCDHB5	1.33659	0.533393	0.731953	0.799515		2.33659	1.53339	1.73195	1.79951
4930596I21RIK	0.744998	1.42305	0.022892	0.051632		1.745	2.42305	1.02289	1.05163
PPIA	868.645	780.772	3189.08	3389.37		869.645	781.772	3190.08	3390.37
TRPM3	0.245103	0.0317467	0.012663	0.013165		1.2451	1.03175	1.01266	1.01317
OLFR32	0	0	0	0		1	1	1	1
4932443I19RIK	0	0	0.012921	0		1	1	1.01292	1
NVL	4.76822	4.72132	32.1956	32.9158		5.76822	5.72132	33.1956	33.9158
BLVRB	14.9935	12.9633	9.90799	11.1648		15.9935	13.9633	10.908	12.1648
EHBP1L1	2.16968	2.66128	4.5672	3.60075		3.16968	3.66128	5.5672	4.60075
NME3	51.5128	56.689	6.2983	6.37437		52.5128	57.689	7.2983	7.37437
CEP83OS	6.32193	5.25355	0.371119	0.69745		7.32193	6.25355	1.37112	1.69745
FUBP1	55.0768	50.6596	47.2319	48.6607		56.0768	51.6596	48.2319	49.6607
MIR3100	0.859411	1.05664	0	0		1.85941	2.05664	1	1
SCGB1A1	0	0	0	0		1	1	1	1
ARPC1B	55.6126	52.9219	371.591	392.873		56.6126	53.9219	372.591	393.873
PRR23A1	0	0	0	0		1	1	1	1
1700060C20RIK	0.043376	0.07857	0	0		1.04338	1.07857	1	1
ULBP1	0	0	11.4261	11.9783		1	1	12.4261	12.9783
CYP2A4	0	0	0	0		1	1	1	1
SREK1	27.9296	29.5282	19.9986	20.3412		28.9296	30.5282	20.9986	21.3412
TMX1	17.7046	14.0286	144.093	142.983		18.7046	15.0286	145.093	143.983
ZFP617	3.06334	2.36797	8.58912	8.70145		4.06334	3.36797	9.58912	9.70145
PIWIL4	0	0	1.52977	1.05455		1	1	2.52977	2.05455
NCAPD2	7.06753	5.79254	80.4626	90.8788		8.06753	6.79254	81.4626	91.8788
P2RY4	0.0971315	0.0614354	0.005548	0		1.09713	1.06144	1.00555	1
CD59B	4.49225	3.66058	0.320645	0.343015		5.49225	4.66058	1.32065	1.34302
GNG4	18.8023	45.3395	0.114772	0.035974		19.8023	46.3395	1.11477	1.03597
CDH13	154.852	143.282	36.2889	25.6328		155.852	144.282	37.2889	26.6328
USP4	12.6595	10.7562	56.894	56.508		13.6595	11.7562	57.894	57.508
A930007I19RIK	1.33008	1.51691	0.017408	0.007769		2.33008	2.51691	1.01741	1.00777
ITGAM	0	0	0.659457	0.66222		1	1	1.65946	1.66222
4933430N04RIK	0	0	0	0		1	1	1	1
GINS1	4.31009	3.05165	26.8034	27.1164		5.31009	4.05165	27.8034	28.1164
TXN2	209.346	170.538	289.905	301.454		210.346	171.538	290.905	302.454
DNAJC25	20.1908	19.8103	2.23604	2.36527		21.1908	20.8103	3.23604	3.36527
MOB3C	3.26458	2.61519	2.18356	1.63601		4.26458	3.61519	3.18356	2.63601
COMMD10	34.2124	21.644	37.614	39.5876		35.2124	22.644	38.614	40.5876
EBF4	2.11159	2.09235	0	0		3.11159	3.09235	1	1
COL12A1	2.99828	3.86155	0.459386	0.299604		3.99828	4.86155	1.45939	1.2996
IL10RB	12.915	10.2293	16.6447	18.1572		13.915	11.2293	17.6447	19.1572
MIR466B-7	0	0	0	0		1	1	1	1
EMILIN2	2.15032	1.91728	0.157577	0.19453		3.15032	2.91728	1.15758	1.19453
VMN1R184	0	0	0	0.036719		1	1	1	1.03672
FRAT2	0.0191983	0.0314211	0.122368	0.038163		1.0192	1.03142	1.12237	1.03816
BMP15	0	0	0	0		1	1	1	1
MIR6973B	4.53741	2.83468	0.087282	0.044344		5.53741	3.83468	1.08728	1.04434
GM18409	0	0	0	0		1	1	1	1
RWDD1	41.4866	35.6747	35.1403	33.7191		42.4866	36.6747	36.1403	34.7191
VMN1R205	0	0	0	0		1	1	1	1
CEPT1	10.6965	5.564	13.1822	12.4747		11.6965	6.564	14.1822	13.4747
ZFP457	0.0320572	0.054088	0	0		1.03206	1.05409	1	1
DREH	0	0	0	0.030162		1	1	1	1.03016
MIR1843A	0.110665	2.16096	0	0.018284		1.11067	3.16096	1	1.01828
OLFR871	0	0	0	0		1	1	1	1
ARHGAP31	5.68827	6.10641	0.70668	0.471556		6.68827	7.10641	1.70668	1.47156
NRSN1	0.0802743	0	0.097711	0		1.08027	1	1.09771	1
RASGRP1	0.0271887	0.0112743	0	0		1.02719	1.01127	1	1
GM13497	0	0	0	0		1	1	1	1
VMN2R38	0	0	0	0		1	1	1	1
FOXD3	0	0	0	0		1	1	1	1
IL1RL1	0	0	9.68495	11.2429		1	1	10.685	12.2429
ANKRD23	4.08469	3.33964	1.00439	0.446569		5.08469	4.33964	2.00439	1.44657
IL1BOS	0	0	0.151566	0		1	1	1.15157	1
BTG3	4.83657	2.25361	0.164982	0.120357		5.83657	3.25361	1.16498	1.12036
PLATR9	0	0	0	0		1	1	1	1
SPHK2	15.1589	5.29994	3.81545	3.76414		16.1589	6.29994	4.81545	4.76414
MIR7001	4.99247	6.99863	0.031604	0.029657		5.99247	7.99863	1.0316	1.02966
MIR6401	0	0	0	0		1	1	1	1
GM25285	0	0	0	0		1	1	1	1
ESYT2	9.85135	10.3789	7.01224	5.30267		10.8514	11.3789	8.01224	6.30267
MED16	38.7473	32.7508	1.73489	1.51365		39.7473	33.7508	2.73489	2.51365
4930401O10RIK	0	0	0	0		1	1	1	1
KLHL42	3.71041	5.22302	0.746259	0.614549		4.71041	6.22302	1.74626	1.61455
OLFR1161	0	0	0	0		1	1	1	1
ACTBL2	0.0176779	0	0	0		1.01768	1	1	1
VMN2R43	0	0	0	0		1	1	1	1
OLFR295	0	0	0	0		1	1	1	1
CCDC153	0	0	0	0		1	1	1	1
SPSB3	10.1687	10.0167	20.5223	18.248		11.1687	11.0167	21.5223	19.248
PLEK	1.48508	0.642189	2.35997	2.67265		2.48508	1.64219	3.35997	3.67265
2310002F09RIK	0	0	0	0		1	1	1	1
KRT31	0	0	0	0.036126		1	1	1	1.03613
SH2D1B2	0	0	0	0		1	1	1	1
MDM2	2.08463	2.07276	42.5464	34.4417		3.08463	3.07276	43.5464	35.4417
MYOCD	0	0.0634293	0.021635	0.112888		1	1.06343	1.02164	1.11289
PTK2B	0	0.078731	5.34909	4.38954		1	1.07873	6.34909	5.38954
ABHD14A	33.938	36.8451	31.4598	31.6756		34.938	37.8451	32.4598	32.6756
TMEM50A	108.859	98.6028	138.829	131.634		109.859	99.6028	139.829	132.634
GRIA3	0.813985	1.64566	0.43717	0.249323		1.81399	2.64566	1.43717	1.24932
2900079G21RIK	0.0260381	0.0421574	0.016199	0		1.02604	1.04216	1.0162	1
PFAS	29.0974	31.7506	34.2002	38.3809		30.0974	32.7506	35.2002	39.3809
TMEM35	5.35758	4.4248	2.43902	2.51188		6.35758	5.4248	3.43902	3.51188
STARD3	12.9629	9.27147	12.5779	12.7306		13.9629	10.2715	13.5779	13.7306
4930447N08RIK	0.092824	0.042138	0	0		1.09282	1.04214	1	1
FIGNL1	0.817324	0.398172	5.56205	5.37558		1.81732	1.39817	6.56205	6.37558
DYNLL2	12.4815	8.82833	1.81713	2.23498		13.4815	9.82833	2.81713	3.23498
DND1	0.463473	0.34835	0.622668	0.768882		1.46347	1.34835	1.62267	1.76888
FXYD4	0.200058	0.135763	0.316193	0.184618		1.20006	1.13576	1.31619	1.18462
PCCB	4.05127	3.52338	9.33444	7.74688		5.05127	4.52338	10.3344	8.74688
TPPP3	145.209	118.522	292.143	226.417		146.209	119.522	293.143	227.417
GM10324	0	0	0	0		1	1	1	1
HARS	26.9428	25.4708	136.407	135.668		27.9428	26.4708	137.407	136.668
2210015D19RIK	12.2431	10.0501	7.72671	7.52023		13.2431	11.0501	8.72671	8.52023
SPAG4	0.844324	0.807677	0.293061	0.169898		1.84432	1.80768	1.29306	1.1699
SLC2A6	0.0233196	0	2.07934	0.914627		1.02332	1	3.07934	1.91463
PHXR4	4.06095	10.3011	0.031153	0.007755		5.06095	11.3011	1.03115	1.00775
SLMO2	110.242	78.4542	212.949	220.655		111.242	79.4542	213.949	221.655
CCZ1	25.9956	15.5976	18.4058	19.3877		26.9956	16.5976	19.4058	20.3877
FGF8	0	0	0	0		1	1	1	1
1810034E14RIK	0.788833	0.616692	1.14892	0.992808		1.78883	1.61669	2.14892	1.99281
OLFR1295	0	0	0	0		1	1	1	1
TBC1D2B	4.09051	3.6685	1.02038	0.842076		5.09051	4.6685	2.02038	1.84208
FAM167B	0.0131591	0.00791165	0	0		1.01316	1.00791	1	1
WRNIP1	29.3699	24.1386	0.903832	1.23988		30.3699	25.1386	1.90383	2.23988
SCGB1B27	0	0	0	0		1	1	1	1
IGF2R	66.9679	62.0202	7.08353	6.72597		67.9679	63.0202	8.08353	7.72597
XLR4B	0.0298976	0	0.013955	0.198428		1.0299	1	1.01395	1.19843
4930552N02RIK	0	0	0	0		1	1	1	1
AW112010	0.68788	0.439548	0.10301	0.13902		1.68788	1.43955	1.10301	1.13902
SF3A3	25.5913	20.2591	141.585	151.412		26.5913	21.2591	142.585	152.412
GM20611	0	0	0	0		1	1	1	1
ESM1	0	0	22.6883	20.0656		1	1	23.6883	21.0656
RAB19	0.552584	0.993796	0.041903	0		1.55258	1.9938	1.0419	1
CCDC162	5.20191	4.30678	0.221734	0.195535		6.20191	5.30678	1.22173	1.19554
ALDH1A1	31.5012	22.3697	1.44496	0.878111		32.5012	23.3697	2.44496	1.87811
OLFR151	0	0	0.036565	0		1	1	1.03656	1
FAM163B	0	0.205846	0.033403	0		1	1.20585	1.0334	1
NAIP1	0	0	0.028102	0		1	1	1.0281	1
A230020J21RIK	0.0111527	0.257935	0.017227	0.042193		1.01115	1.25793	1.01723	1.04219
1700110I07RIK	0	0	0	0		1	1	1	1
FERMT3	0.782597	0.917638	0.889952	0.798586		1.7826	1.91764	1.88995	1.79859
FOXK1	5.79215	4.34715	1.06541	1.14628		6.79215	5.34715	2.06541	2.14628
PSG27	0	0	0	0		1	1	1	1
HGFAC	0	0.0713031	0.011415	0		1	1.0713	1.01141	1
PSMD5	44.9588	35.6652	105.222	102.083		45.9588	36.6652	106.222	103.083
SLCO6C1	0	0	0	0		1	1	1	1
IL17RC	9.8778	10.0762	0.977416	0.417547		10.8778	11.0762	1.97742	1.41755
TRIP11	27.6913	31.8413	4.98631	4.6581		28.6913	32.8413	5.98631	5.6581
4930441H08RIK	0	0	0	0		1	1	1	1
VMN1R185	0	0	0	0		1	1	1	1
CNTN4	0	0	0	0		1	1	1	1
OLFR484	0	0	0.024396	0		1	1	1.0244	1
DNAJB2	33.1442	26.9313	3.52186	4.30939		34.1442	27.9313	4.52186	5.30939
CYP4A31	0	0	0	0.005399		1	1	1	1.0054
MIR151	0.0164264	1.33298	0	0		1.01643	2.33298	1	1
YEATS4	13.8828	12.0278	5.01414	4.4356		14.8828	13.0278	6.01414	5.4356
A230028O05RIK	0.433237	0.381455	0.060688	0.03228		1.43324	1.38146	1.06069	1.03228
MIF	121.893	107.282	756.453	900.326		122.893	108.282	757.453	901.326
SLC19A1	10.9431	8.31956	74.1422	71.1474		11.9431	9.31956	75.1422	72.1474
SHISA9	0	0	0	0		1	1	1	1
PARG	15.0598	15.7531	3.7347	2.99908		16.0598	16.7531	4.7347	3.99908
RBFA	6.30787	6.82848	5.58501	5.15744		7.30787	7.82848	6.58501	6.15744
VPS37C	6.95863	4.50832	11.1129	11.0355		7.95863	5.50832	12.1129	12.0355
LRP5	2.31781	3.21988	0.312962	0.248283		3.31781	4.21988	1.31296	1.24828
ABCA4	0.323894	0.206087	0.064091	0.031543		1.32389	1.20609	1.06409	1.03154
VMN2R40	0	0	0	0		1	1	1	1
GDF10	0	0	0	0		1	1	1	1
MIR23A	1.4525	1.65135	0.043844	0.009287		2.4525	2.65135	1.04384	1.00929
MIR320	0.751224	0.287772	0	0		1.75122	1.28777	1	1
RAET1B	0	0	0.02611	0		1	1	1.02611	1
FBXW22	0	0	0	0		1	1	1	1
GGT6	0.0823543	0.234706	0	0		1.08235	1.23471	1	1
TMED8	3.76489	4.65779	0.441298	0.270253		4.76489	5.65779	1.4413	1.27025
EFCAB14	17.0654	14.6213	9.56532	9.28878		18.0654	15.6213	10.5653	10.2888
ANKRD22	0	0	0	0		1	1	1	1
9130409I23RIK	0	0	0	0		1	1	1	1
CORIN	0.0255874	0.0547425	0	0.006918		1.02559	1.05474	1	1.00692
SCP2	79.1056	68.1218	39.2985	38.8941		80.1056	69.1218	40.2985	39.8941
9630028H03RIK	0	0	0	0.096434		1	1	1	1.09643
TRAIP	0.81788	0.484338	15.6871	16.772		1.81788	1.48434	16.6871	17.772
MAPK9	20.9848	17.2904	4.78392	3.84098		21.9848	18.2904	5.78392	4.84098
OLFR1030	0	0	0	0		1	1	1	1
FAM150B	0.0425297	0.0222952	0.003618	0.004253		1.04253	1.0223	1.00362	1.00425
XRCC5	34.9925	35.9742	45.2115	42.7147		35.9925	36.9742	46.2115	43.7147
1700006F04RIK	0.92672	1.72614	0	0		1.92672	2.72614	1	1
CACNA1C	0.119844	0.108533	0.000862	0.009046		1.11984	1.10853	1.00086	1.00905
SPINK11	0	0	0	0		1	1	1	1
EBP	25.0763	23.0124	40.4993	39.7314		26.0763	24.0124	41.4993	40.7314
ST8SIA3OS	0	0	0	0		1	1	1	1
PAQR4	5.63183	9.01548	1.85891	0.924567		6.63183	10.0155	2.85891	1.92457
LATS1	40.0397	38.1538	3.26213	2.76544		41.0397	39.1538	4.26213	3.76544
SAT1	17.1788	15.979	56.2045	46.135		18.1788	16.979	57.2045	47.135
TSSK3	0	0	0.022431	0		1	1	1.02243	1
DEFB29	0	0	0.029549	0		1	1	1.02955	1
ITGA1	0.691803	0.325486	0.23826	0.12173		1.6918	1.32549	1.23826	1.12173
WNT3	0	0.0129473	0.029597	0.02669		1	1.01295	1.0296	1.02669
RPL29	358.683	398.625	884.315	977.952		359.683	399.625	885.315	978.952
4930479D17RIK	0.379031	0.029471	0.074737	0.059802		1.37903	1.02947	1.07474	1.0598
PPP6C	9.47013	6.98116	69.957	70.7925		10.4701	7.98116	70.957	71.7925
ADAMTS4	6.20515	7.16779	41.9391	39.8196		7.20515	8.16779	42.9391	40.8196
LVRN	0	0	0.539615	0.274251		1	1	1.53961	1.27425
KRTAP11-1	0	0	0	0		1	1	1	1
TPM3	73.2615	60.4855	212.142	196.302		74.2615	61.4855	213.142	197.302
NFE2L1	29.0639	28.8555	18.5377	18.14		30.0639	29.8555	19.5377	19.14
ENTPD7	0.341914	0.553791	2.88046	3.01724		1.34191	1.55379	3.88046	4.01724
RUSC2	25.0674	25.7392	0.030993	0.091267		26.0674	26.7392	1.03099	1.09127
SMOK2A	0	0	0	0		1	1	1	1
TGFB1	0.0184706	0.0846251	0.058161	0.04551		1.01847	1.08463	1.05816	1.04551
FUT9	0	0	0	0		1	1	1	1
TMED7	61.2232	48.5822	7.61203	5.94246		62.2232	49.5822	8.61203	6.94246
RNASEH2B	44.0224	39.9506	25.4898	26.7431		45.0224	40.9506	26.4898	27.7431
A430033K04RIK	7.59082	6.42637	2.53201	1.79674		8.59082	7.42637	3.53201	2.79674
MRPL19	51.1212	46.8694	27.0968	26.8809		52.1212	47.8694	28.0968	27.8809
ECI2	55.2346	48.1128	44.4153	40.7736		56.2346	49.1128	45.4153	41.7736
TMEM92	0	0	0	0		1	1	1	1
ZCCHC3	4.60647	5.04426	2.75358	2.34871		5.60647	6.04426	3.75358	3.34871
PROSER2	0.634358	1.6301	0.027146	0.031711		1.63436	2.6301	1.02715	1.03171
PAPOLA	41.1241	34.4365	31.3181	29.5966		42.1241	35.4365	32.3181	30.5966
R3HDML	0.0172462	0.378903	6.66958	6.23208		1.01725	1.3789	7.66958	7.23208
D130009I18RIK	0	0	0	0		1	1	1	1
FANCA	0.184505	0.390259	7.63249	7.28298		1.18451	1.39026	8.63249	8.28298
WEE2	0	0	0	0		1	1	1	1
HARBI1	8.21581	6.74541	5.42522	4.63684		9.21581	7.74541	6.42522	5.63684
SEC14L1	16.3097	14.8298	7.95313	7.44963		17.3097	15.8298	8.95313	8.44963
GM8298	0	0	0	0		1	1	1	1
ABCA12	0	0.068212	0.00068	0		1	1.06821	1.00068	1
PMM2	25.269	23.4921	57.0108	56.9607		26.269	24.4921	58.0108	57.9607
BC147527	0	0	0.046397	0		1	1	1.0464	1
KLHDC1	0.680906	0.678425	1.49412	1.60416		1.68091	1.67842	2.49412	2.60416
ABCG5	0	0	0	0		1	1	1	1
SAMD4B	13.0892	11.1049	3.91238	3.74817		14.0892	12.1049	4.91238	4.74817
CNTD1	1.46264	1.30993	0.138116	0.089404		2.46264	2.30993	1.13812	1.0894
CIDEB	0	0.136182	0.065493	0.047349		1	1.13618	1.06549	1.04735
MLH3	7.93422	5.48907	3.40416	3.03828		8.93422	6.48907	4.40416	4.03828
PIP5KL1	0	0	0	0.010051		1	1	1	1.01005
PNMA1	0.54422	0.974599	0.219069	0.335609		1.54422	1.9746	1.21907	1.33561
KNDC1	0	0.113385	0	0		1	1.11339	1	1
SRSF7	135.415	106.442	186.658	166.444		136.415	107.442	187.658	167.444
WLS	7.33265	8.11429	39.5426	39.1862		8.33265	9.11429	40.5426	40.1862
MIR758	0.0843605	0.32282	0	0		1.08436	1.32282	1	1
MMP16	0	0.026046	0.13348	0.125985		1	1.02605	1.13348	1.12599
LPPR2	1.21399	1.57618	0.23336	0.105475		2.21399	2.57618	1.23336	1.10547
SORBS3	30.1029	23.99	2.40204	1.95043		31.1029	24.99	3.40204	2.95043
KLC1	48.8473	45.0558	10.0776	8.71182		49.8473	46.0558	11.0776	9.71182
GM23363	0	0	0	0		1	1	1	1
ZFP945	11.8237	15.6582	0.779384	0.753391		12.8237	16.6582	1.77938	1.75339
SNAP91	0	0	0	0		1	1	1	1
3300002I08RIK	1.12018	0.304967	0.10672	0.366294		2.12018	1.30497	1.10672	1.36629
SNORA16A	0.144254	0	0.104775	0.04912		1.14425	1	1.10478	1.04912
PIGA	1.9298	2.05116	9.42586	8.05807		2.9298	3.05116	10.4259	9.05807
GM5460	0	0	0	0		1	1	1	1
SLC24A3	0.0245661	0.105352	0.367323	0.809068		1.02457	1.10535	1.36732	1.80907
CCDC138	2.18576	2.27863	2.55267	3.03241		3.18576	3.27863	3.55267	4.03241
RAPGEF4	0.0328983	0.00829055	0.023087	0.006082		1.0329	1.00829	1.02309	1.00608
RTKN2	0.0616753	0.0691709	2.83037	3.17532		1.06168	1.06917	3.83037	4.17532
CMTR2	2.19303	1.85436	8.19148	7.65456		3.19303	2.85436	9.19148	8.65456
ATP2A2	11.4817	11.4622	25.1396	21.8921		12.4817	12.4622	26.1396	22.8921
MEIOB	0.00595646	0	0	0		1.00596	1	1	1
LENEP	5.80159	5.29389	2.77221	2.99149		6.80159	6.29389	3.77221	3.99149
PPIL1	12.8062	12.9358	178.926	187.586		13.8062	13.9358	179.926	188.586
B230119M05RIK	0	0	0	0		1	1	1	1
GM6034	0.0895597	0.102595	0	0		1.08956	1.1026	1	1
GM5108	0	0	0	0		1	1	1	1
OLFR39	0	0	0.087105	0		1	1	1.0871	1
5031434O11RIK	2.42528	2.12666	0	0		3.42528	3.12666	1	1
1600015I10RIK	0	0	0	0		1	1	1	1
C330006A16RIK	9.42127	8.09699	108.186	112.253		10.4213	9.09699	109.186	113.253
RELL1	7.17987	4.34139	8.17712	8.65458		8.17987	5.34139	9.17712	9.65458
2900026A02RIK	2.9583	4.07428	0.843868	0.650488		3.9583	5.07428	1.84387	1.65049
HECTD3	4.81028	5.54295	1.33335	1.08268		5.81028	6.54295	2.33335	2.08268
FAM109B	1.08071	1.84574	2.85729	3.01186		2.08071	2.84574	3.85729	4.01187
EIF4G1	31.1055	30.6026	19.6916	20.468		32.1055	31.6026	20.6916	21.468
SNHG11	0.0842459	0.232442	0	0.023994		1.08425	1.23244	1	1.02399
B2M	139.528	110.01	183.808	194.648		140.528	111.01	184.808	195.648
1700020D05RIK	0.132522	0.068692	0	0		1.13252	1.06869	1	1
VMN1R236	0	0	0	0		1	1	1	1
MLXIP	110.794	97.2118	1.71536	2.05716		111.794	98.2118	2.71536	3.05716
MIR6244	0	0	0	0		1	1	1	1
GM11961	0.15207	0	0	0		1.15207	1	1	1
GM10220	0	0	0	0		1	1	1	1
ARF5	34.6083	28.045	5.41976	5.49983		35.6083	29.045	6.41976	6.49983
UGT1A9	0	0	0	0		1	1	1	1
SLC23A3	0.0263545	0.153787	0	0.011669		1.02635	1.15379	1	1.01167
MED12L	0.280674	0.268692	0.021026	0.000988		1.28067	1.26869	1.02103	1.00099
OLFR95	0	0	0	0		1	1	1	1
MIR1901	0	0	0	0		1	1	1	1
AMER3	0	0	0	0		1	1	1	1
TIFA	0.871201	1.1117	0.732588	0.788801		1.8712	2.1117	1.73259	1.7888
TBC1D22A	13.7381	10.1907	4.97529	4.11673		14.7381	11.1907	5.97529	5.11673
KLRA14-PS	0	0	0	0		1	1	1	1
PARP16	15.0936	17.9132	3.68668	3.04118		16.0936	18.9132	4.68668	4.04118
CRLF1	665.099	407.607	0.083961	0.026871		666.099	408.607	1.08396	1.02687
GM14477	0	0	0	0		1	1	1	1
LDAH	77.146	61.7358	38.7124	36.2367		78.146	62.7358	39.7124	37.2367
ASB2	24.0653	26.8163	0.088942	0.064289		25.0653	27.8163	1.08894	1.06429
SLC39A2	0.592144	0.360608	0.02466	0.023872		1.59214	1.36061	1.02466	1.02387
DHRS1	20.6552	17.002	52.3939	47.1801		21.6552	18.002	53.3939	48.1801
C77370	0.180353	0.0770764	0	0.001762		1.18035	1.07708	1	1.00176
FNDC3B	35.5225	26.2773	3.43899	3.36211		36.5225	27.2773	4.43899	4.3621
OLFR619	0	0	0	0		1	1	1	1
NDOR1	13.3108	14.2881	2.49032	2.60764		14.3108	15.2881	3.49032	3.60764
HS3ST1	1.14723	1.38469	0.014582	0		2.14723	2.38469	1.01458	1
GATA6	0	0	0.035624	0.02604		1	1	1.03562	1.02604
POU4F2	0	0	0	0		1	1	1	1
ZFP616	0	0	0.007669	0.00247		1	1	1.00767	1.00247
0610005C13RIK	0.073586	0.310516	0.046199	0.022656		1.07359	1.31052	1.0462	1.02266
2610203C22RIK	0.352448	0.264991	0.135191	0.079807		1.35245	1.26499	1.13519	1.07981
RNF40	11.191	9.33291	7.13511	6.76015		12.191	10.3329	8.13511	7.76015
HAS3	0.707688	1.0589	0	0		1.70769	2.0589	1	1
0610012G03RIK	37.9169	41.7097	0.843935	0.856577		38.9169	42.7097	1.84394	1.85658
CLIP4	0.162643	0.0268539	0.037653	0.043422		1.16264	1.02685	1.03765	1.04342
FGF13	6.17917	5.53982	1.81162	1.99141		7.17917	6.53982	2.81162	2.99141
F830002L21RIK	0	0	0	0		1	1	1	1
UBQLN4	7.873	7.90114	13.0396	11.817		8.873	8.90114	14.0396	12.817
KLRI1	0	0	0	0		1	1	1	1
ZFP612	14.221	19.07	0.320536	0.313117		15.221	20.07	1.32054	1.31312
GCDH	13.2038	11.079	14.6413	12.5687		14.2038	12.079	15.6413	13.5687
ZFP850	0.133288	0.130595	2.35645	1.88816		1.13329	1.1306	3.35645	2.88816
OLFR645	0	0	0	0		1	1	1	1
CREB1	47.5071	45.4425	10.8868	12.3371		48.5071	46.4425	11.8868	13.3371
NLRP14	0	0	0	0		1	1	1	1
CTBP2	16.3017	16.007	11.6118	10.5786		17.3017	17.007	12.6118	11.5786
DFFB	5.03815	4.92848	3.67463	4.83801		6.03815	5.92848	4.67463	5.83801
LDLRAD1	0.147614	0.270899	0	0		1.14761	1.2709	1	1
VEGFA	8.57916	7.96022	0.778172	0.950616		9.57916	8.96022	1.77817	1.95062
SIM2	8.01959	6.67337	0.22395	0.124563		9.01959	7.67337	1.22395	1.12456
BC021891	0	0	0	0		1	1	1	1
MRE11A	6.1198	5.10198	15.7484	14.8032		7.1198	6.10198	16.7484	15.8032
SMARCE1	25.1104	13.7559	91.9877	91.0643		26.1104	14.7559	92.9877	92.0643
HTR4	0	0	0.005185	0		1	1	1.00518	1
FAM98B	13.1026	14.9398	7.91318	8.11916		14.1026	15.9398	8.91318	9.11916
CYP2C70	0	0	0	0		1	1	1	1
OLFR1372-PS1	0.0958366	1.3171	0.035983	0.041599		1.09584	2.3171	1.03598	1.0416
BC055111	0.639995	0.573964	0	0.025676		1.63999	1.57396	1	1.02568
MIR1971	0	0	0	0		1	1	1	1
TAB2	67.8539	73.1477	7.94518	8.18468		68.8539	74.1477	8.94518	9.18468
SHD	1.07024	1.81928	0.080031	0.139894		2.07024	2.81928	1.08003	1.13989
AK5	0.550428	0.154413	0.020772	0.032966		1.55043	1.15441	1.02077	1.03297
9330199G10RIK	0	0	0	0		1	1	1	1
OLFR429	0	0	0	0		1	1	1	1
PDE6C	0.181404	0.143323	0.008119	0		1.1814	1.14332	1.00812	1
HOXA5	22.0218	29.7478	0.194396	0.226855		23.0218	30.7478	1.1944	1.22686
MANSC4	0.131319	0.180971	0.03921	0.014323		1.13132	1.18097	1.03921	1.01432
OLFR979	0	0	0	0		1	1	1	1
GABRG2	0	0	0	0		1	1	1	1
MKRN1	26.1914	18.3454	2.59174	2.75589		27.1914	19.3454	3.59174	3.75589
OLFR313	0	0	0	0		1	1	1	1
MCFD2	36.8708	31.303	10.334	60.2726		37.8708	32.303	11.334	61.2726
EIF2B4	33.6868	31.8265	25.0842	24.9724		34.6868	32.8265	26.0842	25.9724
ZFP346	13.5247	13.4555	4.38069	3.7034		14.5247	14.4555	5.38069	4.7034
RPGRIP1L	1.75928	1.54852	2.31025	2.22529		2.75928	2.54852	3.31025	3.22529
CDH7	0	0	0	0		1	1	1	1
GRPEL1	20.8446	19.4052	80.5929	82.0108		21.8446	20.4052	81.5929	83.0108
MEGF9	4.11936	3.18172	0.593315	0.449668		5.11936	4.18172	1.59332	1.44967
3632454L22RIK	0.0222032	0.0607312	0.009298	0		1.0222	1.06073	1.0093	1
PI4K2A	3.62204	5.03923	8.60759	9.18359		4.62204	6.03923	9.60759	10.1836
TPPP2	0	0	0	0		1	1	1	1
DCUN1D1	45.3058	38.378	26.4729	26.1097		46.3058	39.378	27.4729	27.1097
POU3F1	0.0412194	0.123931	0.020109	0.012748		1.04122	1.12393	1.02011	1.01275
KRTAP27-1	0	0	0	0		1	1	1	1
MIR669N	0	0	0.036086	0		1	1	1.03609	1
GM5088	2.42976	3.23658	0.151441	0.123892		3.42976	4.23658	1.15144	1.12389
MIR467B	0	0	0	0		1	1	1	1
1600019K03RIK	0	0	0	0		1	1	1	1
NAP1L1	45.9439	50.2856	213.1	221.517		46.9439	51.2856	214.1	222.517
MIR202	0.234349	0.0869125	0.053283	0.048699		1.23435	1.08691	1.05328	1.0487
ZW10	6.43088	6.70047	24.6262	28.1609		7.43088	7.70047	25.6262	29.1609
TNNT1	74.0957	43.7445	14.0426	14.1255		75.0957	44.7445	15.0426	15.1255
SASH3	0	0	0.042643	0.060601		1	1	1.04264	1.0606
GM5893	0	0	0	0		1	1	1	1
PKHD1	0.0133669	0.0214671	0.000344	0.004944		1.01337	1.02147	1.00034	1.00494
TRP53BP2	7.04544	6.41524	3.01155	2.52274		8.04544	7.41524	4.01155	3.52274
H2AFB2	0	0	0	0		1	1	1	1
LDOC1L	19.9395	15.0176	0.545294	0.535367		20.9395	16.0176	1.54529	1.53537
FOXA1	0	0	0	0		1	1	1	1
OLFR1261	0	0	0	0		1	1	1	1
MRPS16	55.7905	57.5339	140.737	149.41		56.7905	58.5339	141.737	150.41
UBE3C	7.12161	8.69966	18.6824	18.6309		8.12161	9.69966	19.6824	19.6309
CCKBR	0.074328	0	0	0		1.07433	1	1	1
VMN2R73	0	0	0	0		1	1	1	1
1700016D06RIK	0.08774	0	0.118725	0.030382		1.08774	1	1.11872	1.03038
SEC13	61.7712	46.158	175.06	178.218		62.7712	47.158	176.06	179.218
HDX	0.200309	0.304905	0.519682	0.789508		1.20031	1.30491	1.51968	1.78951
HIST1H2AG	0.0702331	0.312652	2.76864	3.22635		1.07023	1.31265	3.76864	4.22635
D430020J02RIK	2.70791	1.48349	2.39083	2.51298		3.70791	2.48349	3.39083	3.51298
QRFPR	0	0	0	0.093287		1	1	1	1.09329
NCOA2	9.5847	10.0286	3.38611	3.53366		10.5847	11.0286	4.38611	4.53366
TARBP2	38.0232	32.2741	16.6443	16.4619		39.0232	33.2741	17.6443	17.4619
OLFML1	14.3638	7.90023	0.362786	0.26737		15.3638	8.90023	1.36279	1.26737
GTPBP1	25.5965	27.2219	3.43797	3.47467		26.5965	28.2219	4.43797	4.47467
CLK4	9.60952	9.12331	29.3681	28.3983		10.6095	10.1233	30.3681	29.3983
PCDHB14	1.64367	0.922819	0.598632	0.472506		2.64367	1.92282	1.59863	1.47251
TRIM40	0	0	0	0		1	1	1	1
OLFR1333	0	0	0	0		1	1	1	1
A930002C04RIK	0	0	0.00736	0		1	1	1.00736	1
GM11985	0	0	0	0.007671		1	1	1	1.00767
ZFP595	0.88183	0.867576	0.221388	0.205076		1.88183	1.86758	1.22139	1.20508
CYYR1	0.0273558	0	0.002897	0		1.02736	1	1.0029	1
MIR669I	0	0	0	0		1	1	1	1
OLFR710	0	0	0	0		1	1	1	1
VAMP8	28.1929	27.1674	77.8671	64.2881		29.1929	28.1674	78.8671	65.2881
FAM219A	1.70906	1.64669	0.014581	0.030219		2.70906	2.64669	1.01458	1.03022
THOC3	33.1535	33.4705	25.8546	27.1173		34.1535	34.4705	26.8546	28.1173
INSIG1	22.6061	9.71273	11.7675	9.30595		23.6061	10.7127	12.7675	10.3059
CXCL14	2.94634	0.947763	0.142971	0.146623		3.94634	1.94776	1.14297	1.14662
OLFR767	0	0	0	0		1	1	1	1
ST3GAL3	3.74419	4.09577	0.572966	0.407136		4.74419	5.09577	1.57297	1.40714
OLFR27	0	0	0	0		1	1	1	1
TM2D1	51.3527	38.8585	13.8977	12.5384		52.3527	39.8585	14.8977	13.5384
NUP210	5.0894	7.42654	14.7672	13.5134		6.0894	8.42654	15.7672	14.5134
7-SEP	0	0	234.425	220.626		1	1	235.425	221.626
BRD9	12.4434	13.2859	31.8156	29.9335		13.4434	14.2859	32.8156	30.9335
PRSS56	0.0650597	0.0597148	0.190802	0.115729		1.06506	1.05971	1.1908	1.11573
C330024C12RIK	0	0.0267723	0.118823	0.161977		1	1.02677	1.11882	1.16198
NUCB2	17.916	12.4653	10.3086	10.2216		18.916	13.4653	11.3086	11.2216
OLFR402	0	0	0	0		1	1	1	1
HARS2	29.5083	31.8409	14.4973	12.9652		30.5083	32.8409	15.4973	13.9652
KRT10	25.6626	28.6339	2.07228	1.75392		26.6626	29.6339	3.07228	2.75392
CYP46A1	0.736505	0.722454	0.037678	0.095454		1.7365	1.72245	1.03768	1.09545
MIR7055	0	0	0	0		1	1	1	1
ANAPC4	63.6936	59.1086	64.909	61.5393		64.6936	60.1086	65.909	62.5393
USP43	0.0777651	0.00925455	0.485386	0.751004		1.07777	1.00925	1.48539	1.751
AGR2	0	0	0	0		1	1	1	1
BLVRA	26.3616	20.4017	44.9181	48.588		27.3616	21.4017	45.9181	49.588
SERPINA3G	0.254432	0.0226544	0.271008	0.226466		1.25443	1.02265	1.27101	1.22647
ING2	1.91811	2.55947	1.20855	1.20159		2.91811	3.55947	2.20855	2.20159
PECR	6.80829	5.14771	19.0504	17.7714		7.80829	6.14771	20.0504	18.7714
HAS2OS	0	0.0577893	0.717099	0.453962		1	1.05779	1.7171	1.45396
ITGB6	0	0.393969	10.3992	9.91253		1	1.39397	11.3992	10.9125
CLIC6	0	0	0.018422	0		1	1	1.01842	1
CLDN18	0	0	0.033611	0.078569		1	1	1.03361	1.07857
GNAS	3524.27	2400.33	54.0753	60.1762		3525.27	2401.33	55.0753	61.1762
H2-L	9.46138	9.73669	0.546574	0.610833		10.4614	10.7367	1.54657	1.61083
ADAMTS6	0.855343	0.896825	0.319705	0.589457		1.85534	1.89683	1.3197	1.58946
SPOP	146.485	122.42	101.524	105.884		147.485	123.42	102.524	106.884
U2AF1	71.8744	61.4678	100.156	113.71		72.8744	62.4678	101.156	114.71
PTPN6	0.0456444	0.0711826	1.04145	1.0839		1.04564	1.07118	2.04145	2.0839
GM6548	5.91519	5.66622	2.73066	2.1727		6.91519	6.66622	3.73066	3.1727
NEDD9	1.03288	2.01082	8.57204	6.81958		2.03288	3.01082	9.57204	7.81958
GPR173	0.110059	0.275929	0	0		1.11006	1.27593	1	1
PLEKHA6	8.42879	6.87349	0.025305	0.031824		9.42879	7.87349	1.0253	1.03182
GM12440	0	0	0	0		1	1	1	1
GM10814	0.499026	0.367944	0.024108	0.019518		1.49903	1.36794	1.02411	1.01952
CGRRF1	32.8352	22.9298	18.6632	19.1569		33.8352	23.9298	19.6632	20.1569
1700016C15RIK	0	0	0.159238	0.061014		1	1	1.15924	1.06101
MSL3L2	6.19589	4.17461	0.244077	0.115842		7.19589	5.17461	1.24408	1.11584
MAP4K1	0.369542	0.157416	3.19318	3.09909		1.36954	1.15742	4.19318	4.09909
OSGEP	63.583	44.7934	23.4038	23.164		64.583	45.7934	24.4038	24.164
DCP1A	5.44684	5.46571	13.2505	13.861		6.44684	6.46571	14.2505	14.861
CES2C	0.055508	0	0.031221	0		1.05551	1	1.03122	1
MSL1	16.677	18.4429	5.35408	5.206		17.677	19.4429	6.35408	6.206
CTDNEP1	6.35098	8.09238	8.0916	7.79601		7.35098	9.09238	9.0916	8.79601
ZFP784	10.661	10.3593	0.485285	0.813465		11.661	11.3593	1.48528	1.81346
ZFP39	2.17481	2.15467	1.14305	0.755994		3.17481	3.15467	2.14305	1.75599
9230116N13RIK	0.41399	0.149836	0.230134	0.121071		1.41399	1.14984	1.23013	1.12107
ST3GAL4	33.5346	18.5501	17.1125	16.432		34.5346	19.5501	18.1125	17.432
ZFP382	1.82587	1.39778	7.4851	7.43483		2.82587	2.39778	8.4851	8.43483
FER1L4	0	0	0	0		1	1	1	1
CERS2	135.261	92.0115	220.029	212.05		136.261	93.0115	221.029	213.05
ZFP12	5.59874	6.27887	0.375751	0.268198		6.59874	7.27887	1.37575	1.2682
GPN2	11.3601	7.47678	3.59279	4.2303		12.3601	8.47678	4.59279	5.2303
GLCCI1	12.8238	16.7477	4.17982	4.57158		13.8238	17.7477	5.17982	5.57158
SLC5A12	0	0	0	0		1	1	1	1
MYOG	15.7738	61.0212	252.1	220.469		16.7738	62.0212	253.1	221.469
2310007B03RIK	0	0	0	0		1	1	1	1
CPSF3	38.5344	26.8469	89.2884	90.5872		39.5344	27.8469	90.2884	91.5872
VAT1	14.2385	24.7581	1.95118	1.85839		15.2385	25.7581	2.95118	2.85839
CFAP97	4.55834	6.34885	5.15694	4.08422		5.55834	7.34885	6.15694	5.08422
EIF4E1B	0	0	0	0		1	1	1	1
HIST2H2AC	1.19156	2.93593	0.700094	0.716691		2.19156	3.93593	1.70009	1.71669
ANTXR2	32.0343	20.2248	31.7052	29.6579		33.0343	21.2248	32.7052	30.6579
NEMF	24.8966	26.2877	39.6372	37.2532		25.8966	27.2877	40.6372	38.2532
LEAP2	0.0354628	0.0687829	0.008393	0.071656		1.03546	1.06878	1.00839	1.07166
4930522O17RIK	0	0	0	0		1	1	1	1
A	0.184554	0.336626	0	0		1.18455	1.33663	1	1
NPFFR2	0	0	0	0		1	1	1	1
LAMP2	507.988	370.728	92.0726	86.635		508.988	371.728	93.0726	87.635
2310016D03RIK	0	0	0	0		1	1	1	1
DNAJC3	78.5906	78.2736	12.6893	11.9271		79.5906	79.2736	13.6893	12.9271
MIR1187	0	0	0	0		1	1	1	1
ECE1	9.17794	8.81068	16.5682	11.8304		10.1779	9.81068	17.5682	12.8304
GEMIN6	26.9635	18.5695	47.9791	49.3019		27.9635	19.5695	48.9791	50.3019
OLFR1377	0	0	0	0		1	1	1	1
CEBPE	0	0	0	0		1	1	1	1
MIR574	0	0	0	0		1	1	1	1
NCKIPSD	5.25089	5.11368	1.26668	0.96751		6.25089	6.11368	2.26668	1.96751
CYP4F41-PS	0	0.117014	0.245847	0.075584		1	1.11701	1.24585	1.07558
FMOD	2.87938	0.280325	34.5155	28.6631		3.87938	1.28032	35.5155	29.6631
C130046K22RIK	4.84714	1.3547	0.028195	0.488607		5.84714	2.3547	1.02819	1.48861
TAF5	2.00373	4.26533	1.46233	1.6035		3.00373	5.26533	2.46233	2.6035
ABCA17	0.161255	0	0	0		1.16125	1	1	1
LIPN	0	0	0	0		1	1	1	1
MIR1291	8.85594	12.5075	1.21743	0.913291		9.85594	13.5075	2.21743	1.91329
FRZB	0.058612	0.0799839	0	0.015332		1.05861	1.07998	1	1.01533
KANSL1	21.5616	17.6999	8.19045	7.76305		22.5616	18.6999	9.19045	8.76305
TSPAN2	1.34451	2.56291	1.40054	0.916133		2.34451	3.56291	2.40054	1.91613
OLFR558	0.946298	0.46491	0.03577	0		1.9463	1.46491	1.03577	1
HTRA2	16.7885	10.9608	32.3888	30.6892		17.7885	11.9608	33.3888	31.6892
FTHL17	0	0	0	0		1	1	1	1
ANO4	0	0.110609	0.00922	0.009784		1	1.11061	1.00922	1.00978
BC030867	0.316324	0.159701	24.7256	27.8655		1.31632	1.1597	25.7256	28.8655
MEFV	0	0	0.178469	0.130606		1	1	1.17847	1.13061
TAF4A	7.23015	7.51132	0.45797	0.254273		8.23015	8.51132	1.45797	1.25427
LNP	4.34036	4.03335	13.7195	12.5505		5.34036	5.03335	14.7195	13.5505
ENPP7	0	0	0	0		1	1	1	1
1110025L11RIK	0	0	0	0		1	1	1	1
GLIPR1	0.0459015	0.186593	4.6736	3.70243		1.0459	1.18659	5.6736	4.70243
CLDN8	0	0	0	0		1	1	1	1
B3GNT7	0.192793	0.0297765	0.193396	0.258567		1.19279	1.02978	1.1934	1.25857
SSC5D	51.4761	39.4261	0.734973	0.578042		52.4761	40.4261	1.73497	1.57804
LAO1	0	0	0	0		1	1	1	1
8030462N17RIK	0.210461	0.305519	2.88917	2.5304		1.21046	1.30552	3.88917	3.5304
9630013A20RIK	0.042108	0.123703	0	0		1.04211	1.1237	1	1
SEMA3D	0.0516818	0.0449801	0.846138	1.05732		1.05168	1.04498	1.84614	2.05732
PEG13	13.4186	15.4852	2.04767	1.76791		14.4186	16.4852	3.04767	2.76791
GM4541	0	0	0	0		1	1	1	1
EIF3G	219.606	211.082	173.453	176.381		220.606	212.082	174.453	177.381
NEUROD2	0	0	0	0		1	1	1	1
GIMAP8	0.333719	0.0399298	0.006733	0.012243		1.33372	1.03993	1.00673	1.01224
GOLGA4	34.8776	42.3982	2.31336	2.55112		35.8776	43.3982	3.31336	3.55112
MMD2	0.0165944	0	0	0		1.01659	1	1	1
PCDHB2	0.668747	0.861886	0.217345	0.134195		1.66875	1.86189	1.21734	1.1342
GCNT2	0.373132	0.459385	36.0101	34.6488		1.37313	1.45939	37.0101	35.6488
RNF38	9.04906	8.10929	5.71962	5.30235		10.0491	9.10929	6.71962	6.30235
CCDC151	0	0	0.145414	0.005814		1	1	1.14541	1.00581
POU3F2	0.0336932	0.0406467	0.007845	0.000858		1.03369	1.04065	1.00785	1.00086
TOB1	15.6831	10.9729	3.91965	3.87879		16.6831	11.9729	4.91965	4.87879
SYT7	0.0728978	0.213493	0.017937	0.014932		1.0729	1.21349	1.01794	1.01493
FAM221B	0.133719	0.102846	0	0.036263		1.13372	1.10285	1	1.03626
SECISBP2	28.3764	33.0702	7.24659	6.29512		29.3764	34.0702	8.24659	7.29512
TNNT2	2.32012	23.4988	9.37883	7.85306		3.32012	24.4988	10.3788	8.85306
TK2	11.344	11.4896	3.94235	3.07687		12.344	12.4896	4.94235	4.07687
NLRP1B	0	0	0	0		1	1	1	1
LMAN1L	0.0432946	0.0925645	0.878047	0.808267		1.04329	1.09256	1.87805	1.80827
AI464131	2.72142	1.11212	2.14494	2.78377		3.72142	2.11212	3.14494	3.78377
SEC22A	5.45749	3.63556	7.69421	7.87782		6.45749	4.63556	8.69421	8.87782
5033403F01RIK	0.346647	0.066863	0.058886	0.012473		1.34665	1.06686	1.05889	1.01247
FKBP1B	2.55806	1.5582	0.352785	0.523303		3.55806	2.5582	1.35278	1.5233
EGFR	24.7723	17.9318	26.8267	28.5905		25.7723	18.9318	27.8267	29.5905
GM2A	18.5397	12.9807	5.41658	5.81922		19.5397	13.9807	6.41658	6.81922
GM4759	0	0	0	0		1	1	1	1
PKD2L1	0	0.0232835	0	0		1	1.02328	1	1
CACNB3	0.231671	1.04897	0.233826	0.118243		1.23167	2.04897	1.23383	1.11824
SLFN4	0	0	0.026401	0		1	1	1.0264	1
SNORA47	0.357502	1.26723	0.288525	0.228408		1.3575	2.26723	1.28852	1.22841
NAV1	70.114	47.9378	2.57346	2.18324		71.114	48.9378	3.57346	3.18324
PPM1M	7.96237	10.2763	0.233099	0.183611		8.96237	11.2763	1.2331	1.18361
MIR9-3	0	0	0	0		1	1	1	1
MIR7228	0.179266	0.57056	0.053088	0		1.17927	1.57056	1.05309	1
OLFR196	0	0	0	0		1	1	1	1
E330013P04RIK	0.177797	0.264745	0.02618	0		1.1778	1.26474	1.02618	1
SDPR	1049.87	714.594	174.103	134.938		1050.87	715.594	175.103	135.938
SLC12A2	3.57323	4.53693	2.87115	3.02017		4.57323	5.53693	3.87115	4.02017
SAMT4	0	0	0	0		1	1	1	1
SIAH2	2.1484	0.929036	1.56981	1.48897		3.1484	1.92904	2.56981	2.48897
ROBO4	0.30205	0.154657	0.077956	0.072858		1.30205	1.15466	1.07796	1.07286
NTHL1	12.2899	12.2789	6.21501	5.51121		13.2899	13.2789	7.21501	6.51121
GM14137	0.125374	0.191423	0.105489	0.09653		1.12537	1.19142	1.10549	1.09653
TAF10	4.53406	4.6351	2.41375	3.33029		5.53406	5.6351	3.41375	4.33029
TMEM8	0	0.419315	0.050142	0.077747		1	1.41932	1.05014	1.07775
CYP4F13	10.4299	9.11229	1.49626	1.3117		11.4299	10.1123	2.49626	2.3117
DFFA	4.76614	4.49549	11.5473	12.4305		5.76614	5.49549	12.5473	13.4305
WDR12	13.0142	12.5674	71.9935	72.8097		14.0142	13.5674	72.9935	73.8097
4930554C24RIK	0	0	0	0		1	1	1	1
PFKFB2	6.47248	8.66627	0.888031	0.652995		7.47248	9.66627	1.88803	1.65299
CHN1	0.88287	0.512782	3.88637	4.44093		1.88287	1.51278	4.88637	5.44093
PFKL	5.89135	5.78448	33.1471	33.4885		6.89135	6.78448	34.1471	34.4885
GM6878	0	0	0	0		1	1	1	1
CDH17	0	0	0.047747	0.25161		1	1	1.04775	1.25161
UNC79	0	0.184726	0.045935	0.004308		1	1.18473	1.04594	1.00431
CLU	17.7458	8.37057	6.15631	3.48083		18.7458	9.37057	7.15631	4.48083
N4BP3	2.55176	5.59085	1.04804	1.14089		3.55176	6.59085	2.04804	2.14089
APOF	0	0	0	0		1	1	1	1
HOXC12	0	0.0410676	0	0.030233		1	1.04107	1	1.03023
4930417O13RIK	0	0	0	0		1	1	1	1
MVD	11.7322	8.39163	7.54639	5.01494		12.7322	9.39163	8.54639	6.01494
1700071K01RIK	0	0	0	0		1	1	1	1
KLK9	0	0	0.364088	0.307847		1	1	1.36409	1.30785
ZFP788	6.23812	5.10931	1.83257	1.86823		7.23812	6.10931	2.83257	2.86822
SIRPB1B	0	0	0	0.032063		1	1	1	1.03206
METRN	5.03607	6.35088	1.77776	2.13363		6.03607	7.35088	2.77776	3.13363
2310002D06RIK	1.12992	0.18469	0	0		2.12992	1.18469	1	1
KCNC1	0.0285633	0.0135297	0.054659	0		1.02856	1.01353	1.05466	1
COX7B2	0.213126	0	0	0		1.21313	1	1	1
PSMC6	100.372	77.7397	266.954	248.881		101.372	78.7397	267.954	249.881
IRF2BPL	40.6105	41.5389	3.23829	2.82403		41.6105	42.5389	4.23829	3.82403
RAB13	4.73843	4.79009	7.22011	7.33144		5.73843	5.79009	8.22011	8.33144
MIR5133	7.76181	7.2146	0.796771	1.39265		8.76181	8.2146	1.79677	2.39265
RRAS	2.8539	3.08893	4.90115	4.25101		3.8539	4.08893	5.90115	5.25101
GM14474	0	0	0	0		1	1	1	1
SHISA3	0.177836	0.125393	0	0.011909		1.17784	1.12539	1	1.01191
OLFR513	0	0	0	0		1	1	1	1
GJB6	0	0	0	0.00291		1	1	1	1.00291
SCD2	55.5738	48.7583	82.5981	71.0365		56.5738	49.7583	83.5981	72.0365
NAGLU	16.7512	13.4467	0.43585	0.407445		17.7512	14.4467	1.43585	1.40745
1700022I11RIK	0.057511	0.053434	0.030063	0.048707		1.05751	1.05343	1.03006	1.04871
CIB4	0	0	0	0		1	1	1	1
FAM196B	0.134866	0.528405	0	0		1.13487	1.52841	1	1
HTRA4	0	0.022578	0	0.005154		1	1.02258	1	1.00515
RNGTT	18.2381	15.3637	19.4121	20.0018		19.2381	16.3637	20.4121	21.0018
PTP4A2	34.6325	38.7711	235.914	234.553		35.6325	39.7711	236.914	235.553
SLC25A30	1.17114	0.903057	20.4567	20.2213		2.17114	1.90306	21.4567	21.2213
CD207	0	0	0	0		1	1	1	1
IFNAB	0	0	0.076118	0.028164		1	1	1.07612	1.02816
MIR8111	0	0	0.060006	0.034434		1	1	1.06001	1.03443
CEBPZ	23.8329	25.3794	23.2661	21.0854		24.8329	26.3794	24.2661	22.0854
B230219D22RIK	98.9002	105.998	7.57144	7.53652		99.9002	106.998	8.57144	8.53652
RSBN1	33.1035	35.4571	4.39703	4.70342		34.1035	36.4571	5.39703	5.70342
GLB1	6.49164	6.51955	25.6239	23.7924		7.49164	7.51955	26.6239	24.7924
RCN1	98.5556	62.8442	13.428	12.9453		99.5556	63.8442	14.428	13.9453
MEIG1	0	0.0619004	0.047914	0.031705		1	1.0619	1.04791	1.03171
CMTM2A	0	0	0	0		1	1	1	1
KIDINS220	12.0738	10.0237	9.03658	8.75747		13.0738	11.0237	10.0366	9.75747
MIF4GD	20.9114	25.6669	13.0957	10.6076		21.9114	26.6669	14.0957	11.6076
RNF114	55.9754	49.6625	25.4937	27.4948		56.9754	50.6625	26.4937	28.4948
CASKIN2	4.72233	4.77345	0.260318	0.23348		5.72233	5.77345	1.26032	1.23348
GM4980	2.10163	2.16198	0	0.019964		3.10163	3.16198	1	1.01996
GM10409	0	0	0	0		1	1	1	1
2610316D01RIK	0.378242	0	0	0.034511		1.37824	1	1	1.03451
TSPAN31	71.1877	59.6972	155.097	159.062		72.1877	60.6972	156.097	160.062
E030025P04RIK	0.111307	0.104152	0	0		1.11131	1.10415	1	1
TCF23	0	0	0.038993	0		1	1	1.03899	1
MUS81	49.8288	38.5043	10.8569	9.11907		50.8288	39.5043	11.8569	10.1191
KRT12	0	0	0.016638	0		1	1	1.01664	1
AP4M1	5.68645	7.28531	6.86562	5.54551		6.68645	8.28531	7.86562	6.54551
BCAS1	1.87654	0.911138	1.09239	1.7028		2.87654	1.91114	2.09239	2.7028
CCDC176	0.613096	0.688667	0.323159	0.432043		1.6131	1.68867	1.32316	1.43204
POLR3F	12.8995	14.9169	16.4867	17.1471		13.8995	15.9169	17.4867	18.1471
ROPN1L	0.234434	0.169105	1.0052	0.461721		1.23443	1.16911	2.0052	1.46172
2810468N07RIK	16.4574	23.2732	1.69598	1.58485		17.4574	24.2732	2.69598	2.58486
SH3RF3	1.95153	2.78826	0.642696	0.527198		2.95153	3.78826	1.6427	1.5272
NUP35	27.4716	19.358	19.7716	19.9752		28.4716	20.358	20.7716	20.9752
BACH2OS	0.218369	0.201487	0.10086	0.035123		1.21837	1.20149	1.10086	1.03512
SLC38A2	35.5904	45.905	69.4919	68.4466		36.5904	46.905	70.4919	69.4466
MIR134	3.97994	1.18571	0	0		4.97994	2.18571	1	1
TNFAIP8L2	0.0899291	0.0946479	0.114707	0.194196		1.08993	1.09465	1.11471	1.1942
ING4	17.2589	15.8279	8.90004	10.2357		18.2589	16.8279	9.90004	11.2357
KCNK6	0.0539257	0.179231	0.046613	0.064095		1.05393	1.17923	1.04661	1.0641
OLFR1504	0	0	0	0		1	1	1	1
INCA1	2.22615	2.10583	0.441988	0.23631		3.22615	3.10583	1.44199	1.23631
LDHA	78.3397	81.3015	1362.84	1367.44		79.3397	82.3015	1363.84	1368.44
4933406F09RIK	0	0	0	0		1	1	1	1
SLC25A5	149.055	123.14	3326.94	3294.75		150.055	124.14	3327.94	3295.75
ZZEF1	68.1158	89.6477	2.02744	1.91549		69.1158	90.6477	3.02744	2.91549
GM4224	0	0	0	0		1	1	1	1
REEP2	3.46824	3.48069	8.00658	5.77959		4.46824	4.48069	9.00658	6.77959
0610009O20RIK	22.7189	15.4403	33.5319	32.5831		23.7189	16.4403	34.5319	33.5831
SESN3	1.37335	1.42433	1.02741	0.95002		2.37335	2.42433	2.02741	1.95002
1700025M24RIK	0.0322947	0	0	0		1.03229	1	1	1
GM5725	0	0	0	0		1	1	1	1
MIR875	0	0	0	0		1	1	1	1
MIER3	28.8491	38.4268	14.9981	15.8142		29.8491	39.4268	15.9981	16.8142
CHCHD1	130.246	115.532	196.924	208.048		131.246	116.532	197.924	209.048
FBLL1	0	0	0.008173	0.008499		1	1	1.00817	1.0085
CD99L2	10.0833	9.89058	11.8635	12.5165		11.0833	10.8906	12.8635	13.5165
CCDC103	0.256281	0.210649	0.436446	0.326191		1.25628	1.21065	1.43645	1.32619
VGF	0	0	0.016852	0.006201		1	1	1.01685	1.0062
PTPRG	10.3736	8.60394	0.679694	0.476713		11.3736	9.60394	1.67969	1.47671
GJB1	0.0202735	0.105636	0	0		1.02027	1.10564	1	1
PCDHB3	2.79322	2.15646	0.240749	0.126567		3.79322	3.15646	1.24075	1.12657
CCT6A	117.479	90.8829	341.278	345.134		118.479	91.8829	342.278	346.134
AU021063	0	0	0	0		1	1	1	1
KIFC1	0.439595	0.012928	6.02299	5.99103		1.43959	1.01293	7.02299	6.99103
ZFP60	3.3441	2.90975	6.42043	6.16711		4.3441	3.90975	7.42043	7.16711
SPOCK2	0.0854805	0.324666	0.067414	0.086282		1.08548	1.32467	1.06741	1.08628
INTS12	3.51506	3.50587	15.5502	17.1279		4.51506	4.50587	16.5502	18.1279
RASA2	14.0653	12.8305	4.38771	3.81279		15.0653	13.8305	5.38771	4.81279
ZFP738	1.33441	1.01732	0.868587	0.968921		2.33441	2.01732	1.86859	1.96892
7420700N18RIK	0	0	0.005432	0.00728		1	1	1.00543	1.00728
1700007P06RIK	0	0	0	0		1	1	1	1
HDDC2	22.1498	20.0327	75.5471	73.1269		23.1498	21.0327	76.5471	74.1269
UGGT2	4.90136	5.69073	0.97812	1.05521		5.90136	6.69073	1.97812	2.05521
DEFB19	0	0	0	0		1	1	1	1
ZFP131	0	0	9.51819	9.67465		1	1	10.5182	10.6746
OSTC	71.4066	56.6121	136.095	140.331		72.4066	57.6121	137.095	141.331
EHMT1	17.7825	20.5604	15.5112	17.0583		18.7825	21.5604	16.5112	18.0583
CYP2U1	3.25835	2.09431	0.215404	0.193671		4.25835	3.09431	1.2154	1.19367
OLFR222	0	0	0	0		1	1	1	1
HIST1H2BJ	1.29912	1.54061	1.23365	0.883985		2.29912	2.54061	2.23365	1.88399
4930565D16RIK	0	0	0	0		1	1	1	1
NGEF	0.111452	0.212977	0.307856	0.183405		1.11145	1.21298	1.30786	1.18341
COPG2	23.9297	19.9083	14.6437	13.3467		24.9297	20.9083	15.6437	14.3467
NPCD	0	0	0	0		1	1	1	1
CTSM	0	0	0	0		1	1	1	1
DHCR7	6.9215	2.7699	16.3447	15.4419		7.9215	3.7699	17.3447	16.4419
CFAP20	59.3329	52.9718	27.733	26.9249		60.3329	53.9718	28.733	27.9249
MSX3	0	0	0	0.012671		1	1	1	1.01267
ACCS	1.40436	1.8096	1.80054	1.16528		2.40436	2.8096	2.80054	2.16528
BCL6	314.01	287.499	9.79532	10.0644		315.01	288.499	10.7953	11.0644
GM21950	0	0	0	0.002694		1	1	1	1.00269
GM5478	0	0	0	0		1	1	1	1
PSMD12	74.9864	62.5694	178.181	175.17		75.9864	63.5694	179.181	176.17
2210019I11RIK	0	0	0	0		1	1	1	1
RPL37	778.297	898.361	411.844	455.229		779.297	899.361	412.844	456.229
SOCS4	2.51553	1.74451	2.92589	2.23765		3.51553	2.74451	3.92589	3.23765
DEF6	0.9154	0.68518	0.203276	0.129526		1.9154	1.68518	1.20328	1.12953
GRB7	0	0	0	0		1	1	1	1
NOX1	0.00370469	0.0309183	0	0.051166		1.0037	1.03092	1	1.05117
FSTL3	5.25529	5.99019	2.29211	1.8598		6.25529	6.99019	3.29211	2.8598
PITPNC1	9.55702	8.54991	1.85368	2.35938		10.557	9.54991	2.85368	3.35938
MIR143	0	0	0	0		1	1	1	1
M6PR	59.9512	38.1825	118.43	134.477		60.9512	39.1825	119.43	135.477
GSTCD	5.72538	4.41574	3.19306	3.49152		6.72538	5.41574	4.19306	4.49151
MAP6D1	0.450171	0.360708	0.005636	0.004854		1.45017	1.36071	1.00564	1.00485
PSG22	0	0	0	0		1	1	1	1
LIMS1	154.344	131.134	27.7084	25.1247		155.344	132.134	28.7084	26.1247
LYRM2	25.8481	24.8199	16.8192	16.528		26.8481	25.8199	17.8192	17.528
MIR6368	0	0.149292	0	0		1	1.14929	1	1
MIR299A	0	0	0	0		1	1	1	1
REDRUM	0	0	0	0.025848		1	1	1	1.02585
GID4	5.03924	6.04747	9.67956	9.58609		6.03924	7.04747	10.6796	10.5861
4930413F20RIK	0	0	0	0		1	1	1	1
PDGFRB	1.39005	1.36763	1.43644	2.64754		2.39005	2.36763	2.43644	3.64754
APOO	5.38136	2.24669	73.1605	70.7033		6.38136	3.24669	74.1605	71.7033
INA	0	0	0	0.004831		1	1	1	1.00483
STAC2	0	0	21.0504	17.6376		1	1	22.0504	18.6376
GM973	0.110232	0.25684	0	0		1.11023	1.25684	1	1
GM5071	0	0	0	0		1	1	1	1
AKAP3	0	0	0.003244	0		1	1	1.00324	1
4933406G16RIK	0	0.04783	0.010345	0.003665		1	1.04783	1.01035	1.00367
GTF2IRD1	7.64915	6.58793	2.95648	3.13769		8.64915	7.58793	3.95648	4.13769
ATG101	2.01426	2.54535	32.2517	34.1245		3.01426	3.54535	33.2517	35.1245
HOXA9	23.0386	27.265	2.64494	2.95627		24.0386	28.265	3.64494	3.95627
MYBL2	0.671441	0.714797	3.71013	3.44093		1.67144	1.7148	4.71013	4.44093
PKMYT1	2.46078	1.30851	1.42778	1.0993		3.46078	2.30851	2.42778	2.0993
PROKR1	6.42964	2.15688	0.611424	0.854849		7.42964	3.15688	1.61142	1.85485
SLC48A1	5.03645	5.10084	13.3709	12.9936		6.03645	6.10084	14.3709	13.9936
ADAR	6.88489	10.4401	7.14	7.50279		7.88489	11.4401	8.14	8.50279
THRB	0.372789	0.835216	0.632208	0.551733		1.37279	1.83522	1.63221	1.55173
RAB35	5.4381	6.79963	6.01851	6.13605		6.4381	7.79963	7.01851	7.13605
ARAP3	0.175654	0.0437666	0.093187	0.088752		1.17565	1.04377	1.09319	1.08875
VMN1R4	0	0	0	0		1	1	1	1
SECTM1A	0	0.0549723	0.045586	0		1	1.05497	1.04559	1
SMIM10L2A	0.186316	0.101921	0	0		1.18632	1.10192	1	1
PKDREJ	0.0185955	0.0360856	0.000871	0		1.0186	1.03609	1.00087	1
MAN1B1	4.18789	3.67144	13.0292	14.2329		5.18789	4.67144	14.0292	15.2329
MIR6984	0.415961	0.522227	0.005709	0.036607		1.41596	1.52223	1.00571	1.03661
CYBRD1	1.237	1.51402	0.061941	0.046014		2.237	2.51402	1.06194	1.04601
BDP1	19.4402	18.948	2.82788	3.13535		20.4402	19.948	3.82788	4.13535
GALNT13	0	0	0.005297	0		1	1	1.0053	1
9130209A04RIK	0.047581	0.106825	0	0		1.04758	1.10682	1	1
NUGGC	0.911853	0.253018	0.265245	0.077041		1.91185	1.25302	1.26524	1.07704
TNR	0	0	0	0		1	1	1	1
LDLRAD2	1.48953	1.08952	0.060145	0.047606		2.48953	2.08952	1.06014	1.04761
CD274	0.290617	0.928884	0.588835	0.338048		1.29062	1.92888	1.58883	1.33805
MIR29C	0.122888	0.143928	0.015872	0		1.12289	1.14393	1.01587	1
RPL18A	973.521	1085.5	1036.17	1110.64		974.521	1086.5	1037.17	1111.64
TRAM1	71.1943	48.3752	37.9165	39.7963		72.1943	49.3752	38.9165	40.7963
1700084J12RIK	2.57939	2.27313	0.069308	0		3.57939	3.27313	1.06931	1
CASR	0.694054	0.095143	0.084794	0.085659		1.69405	1.09514	1.08479	1.08566
KCTD1	0.75539	0.776407	0.306711	0.155838		1.75539	1.77641	1.30671	1.15584
AI854703	0.745169	0.401378	0.037827	0.058997		1.74517	1.40138	1.03783	1.059
BMP7	0.338868	0.182537	0	0.04178		1.33887	1.18254	1	1.04178
RNF151	0	0	0.056948	0.011762		1	1	1.05695	1.01176
ZDHHC14	1.30564	1.87565	0.012889	0.034833		2.30564	2.87565	1.01289	1.03483
ANKHD1	58.3782	71.4371	4.38204	4.84289		59.3782	72.4371	5.38204	5.84289
TTLL2	0.285155	0.219314	0	0		1.28516	1.21931	1	1
OVOL2	0	0	0	0		1	1	1	1
COIL	6.18007	5.01702	2.40061	1.82058		7.18007	6.01702	3.40061	2.82058
MIR669A-6	0	0	0	0		1	1	1	1
F2	0.0540347	0.0201516	0.10302	0.123545		1.05403	1.02015	1.10302	1.12355
MAP3K11	3.42849	4.10019	0.315214	0.370533		4.42849	5.10019	1.31521	1.37053
9230104L09RIK	0	0	0.008513	0		1	1	1.00851	1
GM20605	116.236	85.9451	0.16849	0.108192		117.236	86.9451	1.16849	1.10819
OLFR899	0	0	0	0		1	1	1	1
SCGB2B15	0	0	0	0		1	1	1	1
ZFP628	5.22764	4.37823	0.161542	0.177385		6.22764	5.37823	1.16154	1.17738
NPHS1	0	0	0	0		1	1	1	1
CD6	0	0	0.029026	0		1	1	1.02903	1
OGN	52.5105	49.1388	16.1197	12.3497		53.5105	50.1388	17.1197	13.3497
CD164L2	0.12382	0.669267	0.081743	0		1.12382	1.66927	1.08174	1
VMN1R202	0	0	0	0		1	1	1	1
SFTPA1	0	0	0	0		1	1	1	1
IFITM10	0.464579	0.344338	0.399769	0.221795		1.46458	1.34434	1.39977	1.22179
ANGPTL7	0.898267	0.219356	45.4419	13.2029		1.89827	1.21936	46.4419	14.2029
KRTAP2-4	0	0	0	0		1	1	1	1
GRIA1	0	0	0.006431	0		1	1	1.00643	1
FAM81A	0.271364	0.0293776	0.016972	0.039299		1.27136	1.02938	1.01697	1.0393
ROPN1	0	0	0	0		1	1	1	1
MAPRE1	107.545	80.0037	79.3124	77.1513		108.545	81.0037	80.3124	78.1513
SPACA7	0	0	0	0		1	1	1	1
MBTPS2	13.5145	12.0725	6.0446	5.8357		14.5145	13.0725	7.0446	6.8357
OLFR1417	0.124695	0	0	0		1.1247	1	1	1
FAM107B	1.20596	0.821691	16.1357	13.429		2.20596	1.82169	17.1357	14.429
9530026P05RIK	2.38727	1.31534	0.079451	0.071435		3.38727	2.31534	1.07945	1.07143
MIR544	0	0	0	0		1	1	1	1
ZFP524	7.05939	7.65555	11.1141	10.3389		8.05939	8.65555	12.1141	11.3389
1700030A11RIK	0	0	0	0		1	1	1	1
IKBIP	8.06862	6.84906	4.97915	3.93643		9.06862	7.84906	5.97915	4.93643
LIN52	16.8657	14.7703	10.308	9.92301		17.8657	15.7703	11.308	10.923
MIR5620	1.5814	1.39161	0.012505	0		2.5814	2.39161	1.0125	1
OLFR1112	0	0	0	0		1	1	1	1
DRC1	0	0	0.018677	0		1	1	1.01868	1
9330175E14RIK	0	0	0	0		1	1	1	1
BTC	0.537928	0.883887	0.748501	0.496792		1.53793	1.88389	1.7485	1.49679
MIR466E	0	0	0	0		1	1	1	1
CKMT2	0.672269	0.397194	0.132034	0		1.67227	1.39719	1.13203	1
5033406O09RIK	0.071034	0	0.090585	0.155116		1.07103	1	1.09058	1.15512
VMN2R94	0	0	0	0		1	1	1	1
COMMD3	165.704	140.616	136.899	120.406		166.704	141.616	137.899	121.406
CD276	0.12262	0.282283	6.76394	7.59611		1.12262	1.28228	7.76394	8.59611
SLC51B	0	0	0	0		1	1	1	1
KCNS1	0	0	0.038062	0.003186		1	1	1.03806	1.00319
U2SURP	43.3667	45.6673	29.6883	27.6838		44.3667	46.6673	30.6883	28.6838
TIMM44	59.624	55.2394	92.178	93.2365		60.624	56.2394	93.178	94.2365
FFAR1	0	0	0	0		1	1	1	1
SEC63	6.77877	7.14272	6.90899	6.7603		7.77877	8.14272	7.90899	7.7603
LYRM7OS	0	0	0	0		1	1	1	1
D030025P21RIK	0	0	0.100741	0.050313		1	1	1.10074	1.05031
GM20765	0	0	0	0		1	1	1	1
SLC7A11	0	0	0.188247	0.206824		1	1	1.18825	1.20682
GM15800	51.3159	74.5188	0.803004	0.736923		52.3159	75.5188	1.803	1.73692
EXD2	8.14105	7.0289	9.66339	8.96415		9.14105	8.0289	10.6634	9.96415
CYM	0	0.25604	0	0		1	1.25604	1	1
VMN2R29	4.79942	3.94427	0.17207	0.3072		5.79942	4.94427	1.17207	1.3072
1700013H16RIK	0	0	0	0		1	1	1	1
CEACAM1	0.676363	0.706475	0.070152	0.063743		1.67636	1.70647	1.07015	1.06374
PRAMEF17	0	0	0	0		1	1	1	1
GCNT4	1.44909	3.87762	1.70851	0.917657		2.44909	4.87762	2.70851	1.91766
E330020D12RIK	0	0	0.002792	0.018098		1	1	1.00279	1.0181
HACD2	16.3405	19.8155	3.76917	3.47492		17.3405	20.8155	4.76917	4.47492
1600014C10RIK	2.52223	1.99621	3.5592	2.99078		3.52223	2.99621	4.5592	3.99078
HACD4	0.2186	0.334492	0.612372	0.831312		1.2186	1.33449	1.61237	1.83131
RWDD4A	9.3087	5.43875	7.34386	6.82457		10.3087	6.43875	8.34386	7.82457
TRMT1	35.0574	40.193	15.633	14.7405		36.0574	41.193	16.633	15.7405
ZFYVE26	6.69974	7.38602	1.4115	1.28626		7.69974	8.38602	2.4115	2.28626
OLFR1157	0	0	0	0		1	1	1	1
VMN1R117	0	0	0	0		1	1	1	1
AKAP2	16.7401	11.642	21.5825	22.0194		17.7401	12.642	22.5825	23.0194
FGF21	0.0993362	0.518944	3.05454	2.84182		1.09934	1.51894	4.05454	3.84182
SCAPER	5.40084	7.13939	3.43037	2.74796		6.40084	8.13939	4.43037	3.74796
ZFP65	1.8911	1.54824	1.55318	2.12197		2.8911	2.54824	2.55318	3.12197
ZBTB45	1.74989	1.78822	0.282477	0.20279		2.74989	2.78822	1.28248	1.20279
6330408A02RIK	2.16684	1.65776	2.739	3.49057		3.16684	2.65776	3.739	4.49057
OSGIN2	8.38318	4.71962	2.86716	3.32944		9.38318	5.71962	3.86716	4.32944
ZFP133-PS	0.45741	0.39684	0.181866	0.30701		1.45741	1.39684	1.18187	1.30701
TSX	0.0533357	0.0544923	0	0		1.05334	1.05449	1	1
PHACTR4	10.8585	14.156	22.2694	20.3365		11.8585	15.156	23.2694	21.3365
BNIP3L	96.976	54.2228	33.8188	29.1617		97.976	55.2228	34.8188	30.1617
SEMA3E	0.0789387	0.110132	1.5886	1.8094		1.07894	1.11013	2.5886	2.8094
ANGPTL4	3.43532	3.82239	106.404	92.2394		4.43532	4.82239	107.404	93.2394
NRM	17.5537	23.1258	35.5147	36.6103		18.5537	24.1258	36.5147	37.6103
CYPT7	0	0	0	0		1	1	1	1
HK1OS	0.345695	0.182545	0.372474	0.311944		1.3457	1.18255	1.37247	1.31194
XPR1	13.1866	13.6779	1.84755	2.30476		14.1866	14.6779	2.84755	3.30476
MNS1	1.82928	2.32411	33.874	44.1027		2.82928	3.32411	34.874	45.1027
TECPR1	26.6697	25.3207	2.09709	1.87742		27.6697	26.3207	3.09709	2.87742
GM6682	12.3422	9.59807	10.044	8.19151		13.3422	10.5981	11.044	9.19151
GNB2	85.7335	96.2359	5.37218	5.32526		86.7335	97.2359	6.37218	6.32526
NHSL2	0.202518	0.0610341	0.010429	0.019241		1.20252	1.06103	1.01043	1.01924
GM10872	0	0	0	0		1	1	1	1
CD209D	0.210512	0	0	0		1.21051	1	1	1
STARD8	0.665994	0.301225	0.277873	0.545278		1.66599	1.30122	1.27787	1.54528
CHMP3	45.2248	37.4394	41.4161	38.8444		46.2248	38.4394	42.4161	39.8444
KLK1B24	0	0	0	0		1	1	1	1
6430531B16RIK	0.308871	0.44987	1.6077	1.43784		1.30887	1.44987	2.6077	2.43784
APPL1	26.1764	19.9679	9.70446	9.429		27.1764	20.9679	10.7045	10.429
NR1H3	5.40278	6.1236	1.00514	0.745691		6.40278	7.1236	2.00514	1.74569
ALDH3A2	21.5751	17.6781	13.3286	11.1291		22.5751	18.6781	14.3286	12.1291
UPK3B	0.0320617	0	0	0.002047		1.03206	1	1	1.00205
DAB2	1.62279	2.32594	18.3106	15.3674		2.62279	3.32594	19.3106	16.3674
ABCC10	10.103	12.3148	0.234848	0.191783		11.103	13.3148	1.23485	1.19178
MIR28A	0	0	0	0		1	1	1	1
FAM98A	14.5303	15.4396	16.6479	17.9157		15.5303	16.4396	17.6479	18.9157
MIR344B	0	0	0	0		1	1	1	1
CDC42SE1	18.3141	17.7099	40.9126	40.3194		19.3141	18.7099	41.9126	41.3194
YBX2	0.116076	0.270318	0	0		1.11608	1.27032	1	1
GDPD5	4.16564	2.94709	0.484532	0.391988		5.16564	3.94709	1.48453	1.39199
CSF1	1.59898	1.31105	80.8055	53.4779		2.59898	2.31105	81.8055	54.4779
4930512J16RIK	0	0	0	0		1	1	1	1
MIR5113	0.161565	0.189032	0.026161	0.024937		1.16156	1.18903	1.02616	1.02494
1700001L05RIK	0.554693	0.482098	0.346759	0.344753		1.55469	1.4821	1.34676	1.34475
CCDC129	0	0	0	0		1	1	1	1
GM20735	0	0	0	0		1	1	1	1
HIST1H2AE	2.48222	4.54069	3.6523	5.84182		3.48222	5.54069	4.6523	6.84182
HMBOX1	3.59692	3.15562	0.646541	1.01122		4.59692	4.15562	1.64654	2.01122
CITED4	0.140552	0.570807	0	0.020335		1.14055	1.57081	1	1.02033
TREML2	0	0	0.006306	0		1	1	1.00631	1
MUP4	0	0	0	0		1	1	1	1
AI593442	0	0	0	0.002239		1	1	1	1.00224
MCPH1	5.41716	5.0884	5.57435	5.65013		6.41716	6.0884	6.57435	6.65013
KCTD21	1.22582	1.33353	1.16804	0.685679		2.22582	2.33353	2.16804	1.68568
GM5779	0.104944	0.0635921	0.490044	0.451659		1.10494	1.06359	1.49004	1.45166
4930579J19RIK	2.56521	2.83076	0	0		3.56521	3.83076	1	1
KCNQ2	0	0	0	0		1	1	1	1
VGLL4	47.3315	35.0033	59.355	57.8124		48.3315	36.0033	60.355	58.8124
TMEM236	0.163611	0	0.040968	0.011364		1.16361	1	1.04097	1.01136
BMPR1A	11.6989	13.7578	5.02388	6.46947		12.6989	14.7578	6.02388	7.46947
VMN1R44	0	0	0.019213	0.036936		1	1	1.01921	1.03694
LDOC1	0	0	0.040254	0.023953		1	1	1.04025	1.02395
ZKSCAN2	0	0	0	0		1	1	1	1
1700119H24RIK	0.415847	0	0	0		1.41585	1	1	1
STK31	0	0	0.004054	0		1	1	1.00405	1
RAB3A	2.30796	2.03635	0.877379	0.921427		3.30796	3.03635	1.87738	1.92143
TIGIT	1.18916	0.930556	6.07884	5.66217		2.18916	1.93056	7.07884	6.66217
OLFR1356	0	0	0	0		1	1	1	1
ANKRD2	1.32596	0.453448	0.027352	0.069538		2.32596	1.45345	1.02735	1.06954
SLC7A13	0	0	0	0		1	1	1	1
4930404I05RIK	0.770551	0.75032	0	0.092165		1.77055	1.75032	1	1.09217
GTSF1	0	0	0.016031	0		1	1	1.01603	1
PAM16	5.10123	4.48198	35.6061	40.634		6.10123	5.48198	36.6061	41.634
GM5622	0	0	0	0		1	1	1	1
FAM208B	69.9665	61.8318	3.79185	4.48577		70.9665	62.8318	4.79185	5.48577
DEFB21	0	0	0	0		1	1	1	1
ACVR2B	4.25744	4.63354	0.514889	0.408218		5.25744	5.63354	1.51489	1.40822
SCRT2	0	0	0	0		1	1	1	1
TMEM53	6.63779	4.53783	3.88745	4.16977		7.63779	5.53783	4.88744	5.16977
OGFOD1	7.77331	6.11917	10.2622	10.8751		8.77331	7.11917	11.2622	11.8751
RNU7	0	0	0	0		1	1	1	1
INSC	0.31659	0.169834	0.039748	0.079731		1.31659	1.16983	1.03975	1.07973
HIST1H2AI	0.253752	0.861657	0.135586	0.339008		1.25375	1.86166	1.13559	1.33901
MIR6347	0	0	0	0		1	1	1	1
TMEM70	17.0957	14.493	19.1607	17.9411		18.0957	15.493	20.1607	18.9411
SCN2A1	0	0	0	0.070203		1	1	1	1.0702
TRIM21	0.417414	0.612518	0.035915	0.034736		1.41741	1.61252	1.03591	1.03474
IFNA7	0	0	0	0		1	1	1	1
DNM1L	15.0213	16.5821	62.4606	57.2296		16.0213	17.5821	63.4606	58.2296
PNLDC1	0.0740959	0.32844	0.081137	0.022877		1.0741	1.32844	1.08114	1.02288
ZFP408	2.16515	2.0654	2.93143	2.46585		3.16515	3.0654	3.93143	3.46585
MYBPHL	0.0615788	0.0681057	0	0		1.06158	1.06811	1	1
ALKBH7	18.6626	16.794	6.50298	6.82845		19.6626	17.794	7.50298	7.82845
D730050B12RIK	0	0	0	0		1	1	1	1
RCC2	64.1576	89.2864	18.1472	17.3626		65.1576	90.2864	19.1472	18.3626
DYNC2H1	36.5773	48.6209	1.13373	0.900609		37.5773	49.6209	2.13373	1.90061
LIPT1	1.20464	1.25275	6.72213	6.27405		2.20464	2.25275	7.72213	7.27405
GHRH	0	0	0.004307	0		1	1	1.00431	1
ZFP954	2.83286	3.88896	9.09193	7.11514		3.83286	4.88896	10.0919	8.11514
ZFP622	13.0286	11.0115	1.95307	1.86408		14.0286	12.0115	2.95307	2.86408
AW551984	1.59119	4.26123	2.43206	2.74908		2.59119	5.26123	3.43206	3.74908
NXPH3	2.65642	2.46354	0	0.021389		3.65642	3.46354	1	1.02139
GM5113	1.11366	0.98867	0.561447	1.01445		2.11366	1.98867	1.56145	2.01445
ANO5	1.46675	1.38225	2.63563	3.68429		2.46675	2.38225	3.63563	4.68429
POC5	11.3524	8.86707	7.21722	7.28246		12.3524	9.86707	8.21722	8.28246
YRDC	4.60843	2.32554	2.15665	1.78727		5.60843	3.32554	3.15665	2.78727
ATG12	96.4315	69.6818	18.3573	18.2341		97.4315	70.6818	19.3573	19.2341
AK3	28.8481	20.0184	22.9805	19.3695		29.8481	21.0184	23.9805	20.3695
RDH5	34.4291	31.4593	30.6228	32.8621		35.4291	32.4593	31.6228	33.8621
IGSF11	0	0.0528212	0.07298	0.0914		1	1.05282	1.07298	1.0914
RFTN2	6.63781	7.94111	0.932363	0.875728		7.63781	8.94111	1.93236	1.87573
1810065E05RIK	0	0	0	0		1	1	1	1
ZCCHC12	0.0207522	0.0408109	0.352168	0.222		1.02075	1.04081	1.35217	1.222
ABCA9	4.3799	3.04667	0.371552	0.524681		5.3799	4.04667	1.37155	1.52468
1110008L16RIK	3.32645	2.83612	14.409	13.5421		4.32645	3.83612	15.409	14.5421
CDH11	0.347321	0.358012	0.271614	0.173434		1.34732	1.35801	1.27161	1.17343
OCM	0	0	0	0		1	1	1	1
WBP2	17.9667	12.7918	34.2518	36.3838		18.9667	13.7918	35.2518	37.3838
WDR3	5.86714	4.09801	71.1332	67.7225		6.86714	5.09801	72.1332	68.7225
PPP2R5B	7.91018	5.98526	0.29007	0.303686		8.91018	6.98526	1.29007	1.30369
GM16367	0	0	0	0		1	1	1	1
NAT8L	0	0.04867	0.014121	0.003913		1	1.04867	1.01412	1.00391
HABP2	0	0	0	0		1	1	1	1
PLXDC2	7.57325	7.2695	1.21478	0.682193		8.57325	8.2695	2.21478	1.68219
HMGCL	16.0806	15.1774	39.6574	41.6986		17.0806	16.1774	40.6574	42.6986
MIR344D-1	0	0	0	0		1	1	1	1
MCPT1	0	0	0	0		1	1	1	1
SNORD87	2.47118	0.901463	2.59296	1.76828		3.47118	1.90146	3.59296	2.76828
KIFC5B	0.882963	1.38167	0.883286	0.776941		1.88296	2.38167	1.88329	1.77694
CRKL	26.0636	24.9646	9.95422	10.0211		27.0636	25.9646	10.9542	11.0211
CCNT2	20.8055	20.6835	7.61406	7.50108		21.8055	21.6835	8.61406	8.50108
S100G	0.246059	0.288723	0.013661	0		1.24606	1.28872	1.01366	1
ACTN1	24.9124	32.4861	52.4636	53.6525		25.9124	33.4861	53.4636	54.6525
DGKZ	5.80161	3.88855	3.91228	3.65307		6.80161	4.88855	4.91228	4.65307
GM6040	0	0.167662	0	0		1	1.16766	1	1
LSR	1.53372	6.00781	0.007623	0.11259		2.53372	7.00781	1.00762	1.11259
SWAP70	5.13927	5.80113	7.20829	7.18634		6.13927	6.80113	8.20829	8.18634
CRHBP	0	0	0.623165	0.611814		1	1	1.62316	1.61181
CD3EAP	16.1239	16.4292	22.5898	23.9821		17.1239	17.4292	23.5898	24.9821
DOCK5	0.184021	0.0478703	0.123692	0.091811		1.18402	1.04787	1.12369	1.09181
4930442J19RIK	0	0	0	0		1	1	1	1
ZNHIT6	32.0879	23.9382	21.4795	18.9922		33.0879	24.9382	22.4795	19.9922
SLC4A1AP	5.95948	5.76311	2.74291	2.89391		6.95948	6.76311	3.74291	3.89391
SIRT2	156.985	136.304	40.6693	36.9606		157.985	137.304	41.6693	37.9606
TLR9	0.223909	0	0	0.01474		1.22391	1	1	1.01474
CDC42	141.227	100.345	432.196	402.785		142.227	101.345	433.196	403.785
RBM11	0.106038	0.223225	0.043274	0.004716		1.10604	1.22323	1.04327	1.00472
SH2D2A	0	0	0	0.006721		1	1	1	1.00672
GM4814	0.044026	0	0	0		1.04403	1	1	1
SBK2	1.65996	0.980282	1.47882	1.26492		2.65996	1.98028	2.47882	2.26492
ALG6	5.53631	2.94602	7.32089	7.64126		6.53631	3.94602	8.32089	8.64126
PRAF2	11.882	12.9699	55.5054	53.4102		12.882	13.9699	56.5054	54.4102
RAD18	10.637	8.541	32.3244	30.5824		11.637	9.541	33.3244	31.5824
GM37013	0	0.050691	0	0		1	1.05069	1	1
MIR7066	0	0	0	0		1	1	1	1
XLR3B	23.5204	6.52184	1.21936	1.92649		24.5204	7.52184	2.21936	2.92649
GSTT4	0	0	0	0.019798		1	1	1	1.0198
COX6B1	375.867	342.202	413.289	451.255		376.867	343.202	414.289	452.255
GM21693	0	0	0	0		1	1	1	1
DUSP3	21.0596	15.7726	62.9974	65.9624		22.0596	16.7726	63.9974	66.9624
OLFR1211	0	0	0	0		1	1	1	1
TMEM252	0.283569	0.369892	0.147921	0.065015		1.28357	1.36989	1.14792	1.06502
P2RX5	0.116052	0.480486	0.194661	0.365106		1.11605	1.48049	1.19466	1.36511
GM16982	1.27579	1.64363	0.00939	0		2.27579	2.64363	1.00939	1
GM6792	0	0.070957	0	0		1	1.07096	1	1
TOP1	37.3983	33.4689	37.8917	36.9604		38.3983	34.4689	38.8917	37.9604
ARHGAP25	0.0098752	0.028524	0.07374	0.372283		1.00988	1.02852	1.07374	1.37228
MIR1953	0	0	0	0		1	1	1	1
GNPDA1	11.9074	14.6327	14.5108	14.7339		12.9074	15.6327	15.5108	15.7339
SPAG6L	0.50445	0.673136	0	0		1.50445	1.67314	1	1
ELP4	2.66743	1.96206	2.47676	2.23406		3.66743	2.96206	3.47676	3.23406
PLA2G2F	0	0	0	0		1	1	1	1
PIWIL2	0.836026	0.648791	0.922288	0.811715		1.83603	1.64879	1.92229	1.81171
A930015D03RIK	1.22634	1.69548	0.372132	0.849603		2.22634	2.69548	1.37213	1.8496
IL6ST	31.835	25.0485	12.2223	11.8811		32.835	26.0485	13.2223	12.8811
HOMER2	2.7736	5.93815	0.086055	0.053031		3.7736	6.93815	1.08605	1.05303
PPP1R16A	16.7511	16.0454	3.0418	3.6633		17.7511	17.0454	4.0418	4.6633
DDX23	1.67851	2.59896	4.70082	5.69695		2.67851	3.59896	5.70082	6.69695
EGR2	1.43427	1.08304	3.97163	5.10352		2.43427	2.08304	4.97163	6.10352
FSCN1	91.0156	65.6007	29.1938	26.9662		92.0156	66.6007	30.1938	27.9662
SLC9A5	0.284488	0.138285	0.278265	0.247276		1.28449	1.13828	1.27826	1.24728
MIR6986	0.639438	0.610416	0.080318	0.233087		1.63944	1.61042	1.08032	1.23309
UCKL1OS	2.28294	1.86301	0.01877	0		3.28294	2.86301	1.01877	1
PPIE	54.6364	46.4769	139.155	134.268		55.6364	47.4769	140.155	135.268
TMED4	270.191	212.998	89.5236	91.51		271.191	213.998	90.5236	92.51
DNAJC16	1.07492	2.03228	6.2789	6.0413		2.07492	3.03228	7.2789	7.0413
E430025E21RIK	9.12346	9.03804	13.475	11.1971		10.1235	10.038	14.475	12.1971
DEFA-RS7	0	0	0	0		1	1	1	1
SAA2	0	0	0.400188	0.292303		1	1	1.40019	1.2923
VMN1R36	0	0	0	0		1	1	1	1
RWDD2A	2.01194	1.61636	0.959335	0.938092		3.01194	2.61636	1.95934	1.93809
AF357425	0.21711	0.28226	0.031771	0.039461		1.21711	1.28226	1.03177	1.03946
PRSS29	0	0	0	0		1	1	1	1
METTL13	11.2085	9.02139	15.052	15.4097		12.2085	10.0214	16.052	16.4097
4930557A04RIK	0	0	0.04473	0		1	1	1.04473	1
TANGO6	1.75195	1.65851	11.1357	9.41661		2.75195	2.65851	12.1357	10.4166
TCAF2	11.5857	8.33952	6.53621	5.77107		12.5857	9.33952	7.53621	6.77107
CYP2J8	0.140846	0	0.006556	0		1.14085	1	1.00656	1
EQTN	0.160461	0.230212	0	0		1.16046	1.23021	1	1
CUL3	10.834	11.7542	11.5212	10.6293		11.834	12.7542	12.5212	11.6293
NDUFS5	55.4122	50.7912	4.35911	5.11454		56.4122	51.7912	5.35911	6.11454
SIRPB1A	0	0	0.007488	0.00753		1	1	1.00749	1.00753
ZFP704	49.4966	40.7925	1.00475	1.05611		50.4966	41.7925	2.00475	2.05611
CACYBP	54.8466	41.0948	191.042	187.686		55.8466	42.0948	192.042	188.686
SDF2	11.0199	11.6526	37.4811	38.2373		12.0199	12.6526	38.4811	39.2373
LGALS3BP	5.45869	4.86288	2.65557	2.92436		6.45869	5.86288	3.65557	3.92436
CCDC74A	0.012335	0.297807	0.212869	0.115693		1.01233	1.29781	1.21287	1.11569
KRTAP19-4	0	0	0	0		1	1	1	1
MX2	2.14279	2.04381	0.134594	0.071164		3.14279	3.04381	1.13459	1.07116
MYH10	5.4229	3.29799	10.6056	12.926		6.4229	4.29799	11.6056	13.926
RNF31	12.3242	16.1221	2.59043	1.78011		13.3242	17.1221	3.59043	2.7801
OLFR1355	0	0	0	0		1	1	1	1
ARL8A	2.79814	2.65448	2.42972	1.73671		3.79814	3.65448	3.42972	2.73671
CISD3	44.418	38.4225	42.2357	44.3696		45.418	39.4225	43.2357	45.3696
FKBP5	11.5514	35.8541	5.16283	4.12108		12.5514	36.8541	6.16283	5.12108
PEX26	1.16352	1.12672	0.181103	0.2001		2.16352	2.12672	1.1811	1.2001
CNST	5.68849	5.83262	3.41933	2.81585		6.68849	6.83262	4.41933	3.81585
MRPL17	18.8571	18.2876	23.4717	23.8989		19.8571	19.2876	24.4717	24.8989
PI15	0	0.202327	0	0.001838		1	1.20233	1	1.00184
XPO7	6.2891	5.95472	2.58502	2.62608		7.2891	6.95472	3.58502	3.62608
A530006G24RIK	0	0	0	0		1	1	1	1
MKLN1	28.2816	22.0554	44.9701	48.1043		29.2816	23.0554	45.9701	49.1043
GORASP1	17.2178	9.68714	3.97381	4.19232		18.2178	10.6871	4.97381	5.19232
UNC13C	0.099707	0.0628116	0.001573	0		1.09971	1.06281	1.00157	1
4931428L18RIK	0	0	0	0		1	1	1	1
SNTG2	1.38365	2.97409	0	0		2.38365	3.97409	1	1
RPN1	108.947	85.1903	78.2739	77.2392		109.947	86.1903	79.2739	78.2392
1700001J11RIK	0.016402	0	0	0		1.0164	1	1	1
COX4I2	2.21654	2.63797	0.395355	0.281417		3.21654	3.63797	1.39535	1.28142
4930517E11RIK	0	0	0	0		1	1	1	1
CFL2	76.2786	51.8182	119.945	108.998		77.2786	52.8182	120.945	109.998
GPX8	25.9602	17.396	142.008	145.255		26.9602	18.396	143.008	146.255
RHOX9	0	0	0	0.021753		1	1	1	1.02175
CD44	9.55925	11.8762	308.661	300.106		10.5592	12.8762	309.661	301.106
TAS2R140	0	0	0	0		1	1	1	1
UGT2B36	0	0	0	0		1	1	1	1
GZME	0	0	0.392748	0.512296		1	1	1.39275	1.5123
INTS3	8.33158	8.99956	10.5368	7.44752		9.33158	9.99956	11.5368	8.44752
GM15350	0	0.319707	0	0		1	1.31971	1	1
CREBL2	0.215292	0.554078	0.026041	0.083592		1.21529	1.55408	1.02604	1.08359
COPS5	58.6037	44.7376	100.192	90.3344		59.6037	45.7376	101.192	91.3344
GM16907	18.6152	14.5097	0.881225	0.65646		19.6152	15.5097	1.88123	1.65646
RAB1B	129.387	103.602	23.8829	20.8543		130.387	104.602	24.8829	21.8543
FAM114A1	31.5613	24.0906	8.80922	9.02447		32.5613	25.0906	9.80922	10.0245
GM590	0	0	0	0		1	1	1	1
AI467606	0.210578	1.53683	16.7635	16.6526		1.21058	2.53683	17.7635	17.6526
1700094M24RIK	0	0	0	0		1	1	1	1
4930594C11RIK	0.242965	0.059262	0	0.00177		1.24296	1.05926	1	1.00177
TMEM240	0.431889	0.766238	0	0		1.43189	1.76624	1	1
MMP20	0	0	0	0		1	1	1	1
4930406D18RIK	0	0	0	0		1	1	1	1
CMSS1	26.3999	16.7837	27.4159	29.9144		27.3999	17.7837	28.4159	30.9144
STFA3	0	0	0	0		1	1	1	1
GPR84	0	0	0.071513	0.061851		1	1	1.07151	1.06185
ARIH1	20.9668	20.2657	4.69612	4.46197		21.9668	21.2657	5.69612	5.46197
SERPINA3K	0	0	0	0		1	1	1	1
FPR1	0	0	0.076774	0.023859		1	1	1.07677	1.02386
GDF1	3.80455	2.99225	0	0		4.80455	3.99225	1	1
2310069B03RIK	0	0	0	0		1	1	1	1
LIMD2	6.16059	7.09572	7.12289	9.16518		7.16059	8.09572	8.12289	10.1652
CLEC9A	0	0	0.000975	0		1	1	1.00097	1
TEX2	10.5688	9.03184	4.35542	4.43743		11.5688	10.0318	5.35542	5.43743
GM5122	0	0	0	0		1	1	1	1
CLIP3	28.3399	23.5314	2.46825	1.66905		29.3399	24.5314	3.46825	2.66906
GM13315	0.0808424	0.107404	0	0.029055		1.08084	1.1074	1	1.02906
RHOF	0.155231	0.0647082	0.184361	0.257938		1.15523	1.06471	1.18436	1.25794
CRB1	0	0	0	0.009521		1	1	1	1.00952
OLFR55	0	0	0	0		1	1	1	1
AU022252	1.01132	1.33935	2.3759	2.4635		2.01132	2.33935	3.3759	3.4635
MIR7049	0.116041	0.344755	0.386174	0.051712		1.11604	1.34475	1.38617	1.05171
KCTD19	0.267815	0.707996	0	0.013218		1.26781	1.708	1	1.01322
ADGRB1	0.0352094	0.0644178	0	0		1.03521	1.06442	1	1
ITGA10	0.211765	0.279894	0.056525	0.079318		1.21176	1.27989	1.05652	1.07932
ERH	244.355	184.473	743.145	799.692		245.355	185.473	744.145	800.692
CNNM3	11.2198	16.9666	0.991388	0.758124		12.2198	17.9666	1.99139	1.75812
ZEB2	50.7802	35.1771	5.90505	6.22895		51.7802	36.1771	6.90505	7.22895
7420426K07RIK	0	0	0	0		1	1	1	1
SLC7A14	0	0	0	0.001447		1	1	1	1.00145
SCPEP1OS	0	0	0	0		1	1	1	1
FAM71E2	0	0.0266782	0	0		1	1.02668	1	1
MIR6539	0	0	0.037644	0		1	1	1.03764	1
CSTF3	65.9749	52.3086	23.99	25.4162		66.9749	53.3086	24.99	26.4162
TMOD3	4.93618	4.20502	61.1108	58.8577		5.93618	5.20502	62.1108	59.8577
2700070H01RIK	0.097188	0	0.01116	0.049105		1.09719	1	1.01116	1.0491
TNKS1BP1	22.4476	14.9208	0.893018	0.93932		23.4476	15.9208	1.89302	1.93932
RBM4	14.8888	19.4429	7.42873	6.95943		15.8888	20.4429	8.42873	7.95943
OLFR164	0	0	0	0		1	1	1	1
TSPAN9	1.86764	2.58049	3.01787	2.78392		2.86764	3.58049	4.01787	3.78392
UBE2V1	23.5365	24.4273	116.275	119.708		24.5365	25.4273	117.275	120.708
RHOA	58.8156	47.7743	197.234	201.846		59.8156	48.7743	198.234	202.846
VMN1R79	0	0	0	0		1	1	1	1
CRYGS	0	0.245878	0	0		1	1.24588	1	1
5430405H02RIK	10.3855	14.3226	0.480284	0.425128		11.3855	15.3226	1.48028	1.42513
PLEKHD1OS	0	0	0	0		1	1	1	1
WNK4	1.25225	0.652091	0.018164	0.009791		2.25225	1.65209	1.01816	1.00979
HBA-X	0	0.0488434	0	0		1	1.04884	1	1
MIR7057	0.194851	0.0187822	0	0.039303		1.19485	1.01878	1	1.0393
DSG4	0	0	0.004011	0		1	1	1.00401	1
SLC44A4	0	0	0.038381	0.141628		1	1	1.03838	1.14163
TPRGL	48.5885	28.7462	2.39747	2.11747		49.5885	29.7462	3.39747	3.11747
DCAF8	40.461	28.6075	24.2954	23.7132		41.461	29.6075	25.2954	24.7132
TLK2	9.91395	11.8744	4.09349	3.76885		10.9139	12.8744	5.09349	4.76885
VMN2R69	0	0	0	0		1	1	1	1
PRKCI	30.4332	20.9651	4.08302	3.68915		31.4332	21.9651	5.08302	4.68915
OLFR1151	0	0	0	0		1	1	1	1
A530013C23RIK	0.871323	0.5767	0.016956	0.011725		1.87132	1.5767	1.01696	1.01172
ASPSCR1	18.1907	15.3781	22.0055	20.0261		19.1907	16.3781	23.0055	21.0261
LRP12	0.803738	0.631783	7.34196	8.19779		1.80374	1.63178	8.34196	9.19779
PITPNM2	8.16044	5.34193	0.093957	0.140022		9.16044	6.34193	1.09396	1.14002
ZDHHC20	93.5974	84.1762	24.1991	23.6549		94.5974	85.1762	25.1991	24.6549
IFNA4	0	0	0	0.071531		1	1	1	1.07153
ZMIZ2	16.0095	19.2338	6.37172	5.367		17.0095	20.2338	7.37172	6.367
DCLRE1A	0.922315	0.912143	12.3498	12.1423		1.92232	1.91214	13.3498	13.1423
GLIPR2	51.4155	23.3315	94.8303	94.7124		52.4155	24.3315	95.8303	95.7124
MIR466J	0	0	0	0		1	1	1	1
1700023C21RIK	0.250994	0.152536	0	0		1.25099	1.15254	1	1
OLFR107	0	0	0	0		1	1	1	1
MIR1931	1.79582	5.07548	0.211852	0.012505		2.79582	6.07548	1.21185	1.0125
KRT20	0	0	0.004358	0		1	1	1.00436	1
1700102H20RIK	1.04688	0.79593	0.521423	0.616922		2.04688	1.79593	1.52142	1.61692
MDP1	18.3751	17.1765	15.5751	14.3207		19.3751	18.1765	16.5751	15.3207
PIK3R1	26.7023	30.8523	1.62332	1.72603		27.7023	31.8523	2.62332	2.72603
VPREB3	0	0	0	0.069538		1	1	1	1.06954
A330040F15RIK	2.49071	4.34703	0.078376	0.080959		3.49071	5.34703	1.07838	1.08096
OLFR1263	0	0	0	0		1	1	1	1
TRH	0.0110361	0	0	0.04621		1.01104	1	1	1.04621
NLRP4E	0	0	0	0		1	1	1	1
CCDC12	83.0978	73.5563	33.7575	32.5063		84.0978	74.5563	34.7575	33.5063
SGPL1	9.56334	7.68787	35.1128	32.6691		10.5633	8.68787	36.1128	33.6691
ARL10	21.0991	17.9359	1.28283	0.763054		22.0991	18.9359	2.28283	1.76305
PCDHB18	0.722008	1.3673	0.092629	0.104023		1.72201	2.3673	1.09263	1.10402
PRL3B1	0	0	0	0		1	1	1	1
RBCK1	28.1228	28.1539	5.67619	4.24658		29.1228	29.1539	6.67619	5.24658
PTPRH	0	0	0	0		1	1	1	1
TCEANC	6.93134	8.50154	2.64975	1.87309		7.93134	9.50154	3.64975	2.87309
MKKS	3.6695	2.72543	13.132	21.259		4.6695	3.72543	14.132	22.259
MIR343	0.0454078	0.578617	0.003814	0.0039		1.04541	1.57862	1.00381	1.0039
GM20741	0	0	0.053254	0		1	1	1.05325	1
SHISA6	0.443302	0.82926	0	0		1.4433	1.82926	1	1
DMKN	0.0199938	1.59883	0.005942	0.057717		1.01999	2.59883	1.00594	1.05772
CCDC51	2.51209	4.63828	8.25078	9.09119		3.51209	5.63828	9.25078	10.0912
USP10	16.92	15.4796	100.943	98.6951		17.92	16.4796	101.943	99.6951
TRIM43A	0.128907	0.153166	0.011131	0.006885		1.12891	1.15317	1.01113	1.00689
H2-T23	14.9922	18.2232	3.96386	3.13081		15.9922	19.2232	4.96386	4.13081
NWD2	0	0	0.001801	0		1	1	1.0018	1
CENPM	2.48156	3.79741	9.68658	19.3168		3.48156	4.79741	10.6866	20.3168
MIR669A-7	0	0	0	0		1	1	1	1
TNFRSF13B	0	0	0.087975	0.114213		1	1	1.08797	1.11421
ZFP810	2.01323	2.97824	1.48517	1.2404		3.01323	3.97824	2.48517	2.2404
COPS7B	21.8165	20.437	13.2314	14.4997		22.8165	21.437	14.2314	15.4997
EFR3A	12.2862	10.7778	11.5452	11.3861		13.2862	11.7778	12.5452	12.3861
SERPINB9F	0	0	0	0		1	1	1	1
KLHL20	2.83641	2.44721	11.002	10.8058		3.83641	3.44721	12.002	11.8058
PHLDB2	9.52642	7.8393	8.80273	8.44878		10.5264	8.8393	9.80273	9.44878
RBPMS2	0.948614	1.06758	14.481	15.335		1.94861	2.06758	15.481	16.335
ANKRD10	76.7659	91.4371	40.6531	38.2414		77.7659	92.4371	41.6531	39.2414
5930412G12RIK	2.48384	0.829151	0	0		3.48384	1.82915	1	1
SERTAD1	2.9931	7.26242	31.2319	27.5067		3.9931	8.26242	32.2319	28.5067
VMN2R41	0	0	0	0		1	1	1	1
UBE2S	6.14601	5.76344	9.96697	9.94178		7.14601	6.76344	10.967	10.9418
PRR30	0	0	0	0		1	1	1	1
OLFR593	0	0	0	0		1	1	1	1
AP5B1	1.72006	2.60724	0.084154	0.042299		2.72006	3.60724	1.08415	1.0423
PDGFRL	91.6391	57.6851	4.85094	4.35294		92.6391	58.6851	5.85094	5.35294
FAM192A	12.5655	8.15971	47.3565	46.758		13.5655	9.15971	48.3565	47.758
EIF3K	303.16	299.497	304.301	316.066		304.16	300.497	305.301	317.066
CCDC25	12.73	9.16608	19.0015	18.2699		13.73	10.1661	20.0015	19.2699
TACO1	1.52646	2.6111	18.8233	22.9643		2.52646	3.6111	19.8233	23.9643
GBX2	0	0	0	0		1	1	1	1
MIR6335	0	0	0	0		1	1	1	1
HRASLS5	0	0	0	0		1	1	1	1
F420014N23RIK	0.380382	0.953505	0.050851	0.044001		1.38038	1.9535	1.05085	1.044
PGAP2	9.17934	7.84938	14.9265	15.6485		10.1793	8.84938	15.9265	16.6485
KCNN3	336.433	216.686	0.081133	0.037273		337.433	217.686	1.08113	1.03727
MUP6	0	0	0	0		1	1	1	1
IFNAR2	57.3588	49.745	4.16151	2.86984		58.3588	50.745	5.16151	3.86984
FLCN	11.0614	9.01241	4.88908	4.13162		12.0614	10.0124	5.88908	5.13162
MIR6964	0.00449793	0	0	0.106787		1.0045	1	1	1.10679
ENPEP	0.055448	0.110208	0.259938	0.132571		1.05545	1.11021	1.25994	1.13257
4930405L22RIK	0	0	0	0		1	1	1	1
NUDCD1	8.8814	4.59778	46.5439	45.3186		9.8814	5.59778	47.5439	46.3186
CCDC91	11.9581	10.368	7.76715	5.27479		12.9581	11.368	8.76715	6.27479
CDADC1	14.5717	14.4163	18.8179	16.619		15.5717	15.4163	19.8179	17.619
OLFR1158	0	0	0	0		1	1	1	1
VMN1R23	0	0	0	0		1	1	1	1
MED9OS	0.0686967	0.043304	0.313855	0.165006		1.0687	1.0433	1.31385	1.16501
PIAS3	11.7972	10.7414	13.1543	12.2934		12.7972	11.7414	14.1543	13.2934
A430090L17RIK	2.10562	2.83376	0.00952	0.008614		3.10562	3.83376	1.00952	1.00861
TMEM247	0	0	0	0		1	1	1	1
1700096J18RIK	0	0	0	0.014987		1	1	1	1.01499
SSX2IP	14.4327	12.8175	3.83912	3.75973		15.4327	13.8175	4.83912	4.75973
NPM3-PS1	0.900412	0.331507	0.133431	0.156729		1.90041	1.33151	1.13343	1.15673
MIR6959	1.19868	0.0358354	0	0		2.19868	1.03584	1	1
CACFD1	5.25977	5.90971	4.59287	5.11343		6.25977	6.90971	5.59287	6.11343
4930556J02RIK	0	0	0	0		1	1	1	1
CCDC88B	0.142964	0.140603	0.019218	0.003869		1.14296	1.1406	1.01922	1.00387
PCDHA1	0.0170505	0	0	0		1.01705	1	1	1
HMGB4OS	0	0	0	0		1	1	1	1
HIST1H2AB	0.311745	0.193172	0.475943	0.52663		1.31174	1.19317	1.47594	1.52663
RHOX2F	0	0	0	0		1	1	1	1
4931429L15RIK	0	0	0.012695	0.015496		1	1	1.01269	1.0155
TAP1	6.56721	6.02684	1.21137	1.27965		7.56721	7.02684	2.21137	2.27965
NDUFB9	324.998	282.752	376.587	395.64		325.998	283.752	377.587	396.64
PYROXD2	1.53741	0.957201	0.315846	0.034871		2.53741	1.9572	1.31585	1.03487
MIR1960	0	0	0	0		1	1	1	1
RNFT1	15.1887	13.4639	18.6322	18.101		16.1887	14.4639	19.6322	19.101
OLFR1034	0.161439	0.317521	0	0.024883		1.16144	1.31752	1	1.02488
USP17LA	0	0	0	0		1	1	1	1
ENAH	1.05987	0.920809	2.91758	0.537404		2.05987	1.92081	3.91758	1.5374
EIF2S3X	13.1332	12.2889	63.4846	64.592		14.1332	13.2889	64.4846	65.592
CDC42BPA	5.81607	7.32149	6.64675	6.76051		6.81607	8.32149	7.64675	7.76051
PELI2	1.37651	0.564056	0.078292	0.079722		2.37651	1.56406	1.07829	1.07972
WDR64	0	0	0	0		1	1	1	1
1810013L24RIK	4.14262	4.65243	5.80549	6.15856		5.14262	5.65243	6.80549	7.15856
OGFR	7.14421	5.54242	1.37086	1.1999		8.14421	6.54242	2.37086	2.1999
RUFY2	28.0375	35.8799	0.532895	0.561784		29.0375	36.8799	1.53289	1.56178
MIR5116	0.122622	0.148868	0.02682	0.028614		1.12262	1.14887	1.02682	1.02861
SMIM8	28.8477	21.4636	11.1368	11.4491		29.8477	22.4636	12.1368	12.4491
MIR341	0.0736819	0	0	0		1.07368	1	1	1
CEP85L	32.1002	29.4264	0.146715	0.16579		33.1002	30.4264	1.14671	1.16579
SLC5A10	0.0385219	0	0.044359	0.02461		1.03852	1	1.04436	1.02461
MEGF10	57.6269	69.7214	6.74411	8.18586		58.6269	70.7214	7.74411	9.18586
AU019823	13.0426	12.7049	7.29894	6.53218		14.0426	13.7049	8.29894	7.53218
AP3B1	18.5948	18.8746	7.9278	6.85443		19.5948	19.8746	8.9278	7.85443
HSBP1	151.54	130.567	106.443	107.283		152.54	131.567	107.443	108.283
ELP6	7.3757	6.96055	14.3425	13.3179		8.3757	7.96055	15.3425	14.3179
MSR1	0	0.0558662	0.680389	1.01661		1	1.05587	1.68039	2.01661
MYO1A	0.0156677	0.0274112	0	0.077532		1.01567	1.02741	1	1.07753
SLC45A1	0	0	0.001485	0.017013		1	1	1.00148	1.01701
HSD17B10	66.5442	62.1471	109.439	105.518		67.5442	63.1471	110.439	106.518
SEH1L	30.6621	26.5971	95.5432	97.1898		31.6621	27.5971	96.5432	98.1898
CD24A	1.49979	0.899347	10.5042	8.58235		2.49979	1.89935	11.5042	9.58235
PPP2R2COS	0	0	0	0		1	1	1	1
STK3	9.88516	5.81705	28.1113	27.8105		10.8852	6.81705	29.1113	28.8105
OLFR850	0	0	0	0		1	1	1	1
KLHL5	12.8866	15.137	1.43191	1.61246		13.8866	16.137	2.43191	2.61246
KLHL17	8.12575	9.4057	0.525639	0.263928		9.12575	10.4057	1.52564	1.26393
WDFY4	0.608175	0.789483	0.068877	0.071411		1.60818	1.78948	1.06888	1.07141
ZFP407	2.88922	2.97238	2.43778	2.38057		3.88922	3.97238	3.43778	3.38057
ZFP81	1.79567	1.19142	4.16718	4.0247		2.79567	2.19142	5.16718	5.0247
STOML2	27.9769	26.9411	102.259	107.796		28.9769	27.9411	103.259	108.796
TBC1D9	1.10078	1.71856	0.026941	0.028964		2.10078	2.71856	1.02694	1.02896
GM11981	0	0	0	0		1	1	1	1
OLFR1508	1.44973	0.207547	0.017129	0.034292		2.44973	1.20755	1.01713	1.03429
A930012L18RIK	1.5675	2.3512	0	0.004464		2.5675	3.3512	1	1.00446
RAI2	15.4684	9.86846	1.83135	1.87562		16.4684	10.8685	2.83135	2.87562
MIR7239	0	0	0	0		1	1	1	1
BUD13	16.5974	14.9605	9.31417	9.37716		17.5974	15.9605	10.3142	10.3772
SFT2D2	52.6494	73.5703	23.612	25.867		53.6494	74.5703	24.612	26.867
ABHD5	17.5978	12.9687	13.9007	12.409		18.5978	13.9687	14.9007	13.409
OAS1C	1.10457	0.48324	0.049773	0		2.10457	1.48324	1.04977	1
PRR22	0.774928	0.667017	0.106543	0.05521		1.77493	1.66702	1.10654	1.05521
OLFR394	0	0	0	0		1	1	1	1
UNK	36.8643	31.399	0.7925	0.687503		37.8643	32.399	1.7925	1.6875
TNKS	5.7236	6.45341	1.59221	1.80413		6.7236	7.45341	2.59221	2.80413
PXT1	0	0	0.024208	0		1	1	1.02421	1
OLFR298	0	0	0	0.001014		1	1	1	1.00101
HINT1	423.646	391.232	757.637	748.28		424.646	392.232	758.637	749.28
MIR324	1.23399	1.18979	0.133421	0.16933		2.23399	2.18979	1.13342	1.16933
CRYBB3	0.236691	0.335597	0.023007	0.015448		1.23669	1.3356	1.02301	1.01545
CCNE1	0.88881	1.67987	13.4124	11.2034		1.88881	2.67987	14.4124	12.2034
PARP8	5.54584	3.87693	3.50574	3.03662		6.54584	4.87693	4.50574	4.03662
SMOK3A	0	0	0	0		1	1	1	1
ADAMTS14	9.84082	9.79492	5.09471	3.79336		10.8408	10.7949	6.09471	4.79336
CCDC121	0	0	0	0		1	1	1	1
ERO1LB	1.41095	1.36919	0.319952	0.313827		2.41095	2.36919	1.31995	1.31383
YBX1	464.325	296.992	53.1304	53.8737		465.325	297.992	54.1304	54.8737
PIAS2	40.9103	35.531	7.35523	6.93757		41.9103	36.531	8.35523	7.93757
HTT	6.12581	6.30679	1.17061	1.05141		7.12581	7.30679	2.17061	2.05141
E030013I19RIK	0	0.0494933	0	0		1	1.04949	1	1
H2-M3	14.2112	14.0408	5.38963	4.85461		15.2112	15.0408	6.38963	5.85461
BET1	36.3083	27.6497	25.1896	25.0671		37.3083	28.6497	26.1896	26.0671
ZFP119B	1.823	1.52762	1.54883	1.87059		2.823	2.52762	2.54883	2.87059
FAM71F1	0	0	0.187512	0.179725		1	1	1.18751	1.17972
OLFR1121	0	0	0	0		1	1	1	1
GSKIP	16.0236	19.7415	11.9043	10.8976		17.0236	20.7415	12.9043	11.8976
DNAJC13	17.651	15.8023	4.65303	5.23089		18.651	16.8023	5.65303	6.23089
LIPO1	27.235	12.7469	3.11006	2.3613		28.235	13.7469	4.11006	3.3613
BEGAIN	0.744384	1.18451	0	0.004716		1.74438	2.18451	1	1.00472
BC020402	2.77656	3.96746	0.099207	0.094039		3.77656	4.96746	1.09921	1.09404
SCN10A	0.0597492	0.00395087	0.002876	0.021426		1.05975	1.00395	1.00288	1.02143
PRRG1	3.74231	3.09418	3.88228	4.49163		4.74231	4.09418	4.88228	5.49163
LCOR	3.20114	4.12962	5.19591	5.20618		4.20114	5.12962	6.19591	6.20618
STRA13	10.319	8.99763	37.6192	40.9478		11.319	9.99763	38.6192	41.9478
GM6182	2.86532	4.68744	0.09849	0.116089		3.86532	5.68744	1.09849	1.11609
TRMT5	8.19865	6.11496	18.3151	18.2889		9.19865	7.11496	19.3151	19.2889
MUSK	106.769	76.6806	56.7444	60.7356		107.769	77.6806	57.7444	61.7356
DOCK10	1.04106	1.56512	0.781597	0.579715		2.04106	2.56512	1.7816	1.57971
HDAC11	12.8991	11.7533	0.560968	0.370456		13.8991	12.7533	1.56097	1.37046
SERPINB6D	0	0	0	0		1	1	1	1
SLC28A3	0	0	0.00537	0		1	1	1.00537	1
NEUROD6	0	0	0.005821	0		1	1	1.00582	1
TRIM58	0	0	0	0		1	1	1	1
SIK1	36.8816	13.5321	1.0107	1.08996		37.8816	14.5321	2.0107	2.08996
PGLYRP1	0.209077	0.21709	0.058351	0.065784		1.20908	1.21709	1.05835	1.06578
CDCA7	5.49863	6.25658	58.7959	59.7007		6.49863	7.25658	59.7959	60.7007
SDAD1	11.6227	12.8236	31.3656	32.9372		12.6227	13.8236	32.3656	33.9372
SHCBP1	2.11832	2.12814	54.4434	62.0465		3.11832	3.12814	55.4434	63.0465
LCE1C	0	0	0	0		1	1	1	1
DNAIC2	0.557633	0.470466	0.224032	0.119066		1.55763	1.47047	1.22403	1.11907
HIGD1B	0	1.58045	0.049015	0.055772		1	2.58045	1.04902	1.05577
IFNLR1	0	0	0	0		1	1	1	1
RXFP1	0	0.0615261	0.013627	0		1	1.06153	1.01363	1
NDUFC1	43.7391	36.9334	207.316	223.096		44.7391	37.9334	208.316	224.096
ALLC	0	0	0.012944	0		1	1	1.01294	1
A330009N23RIK	3.21224	2.8052	0.291352	0.608855		4.21224	3.8052	1.29135	1.60886
FGF22	0	0	0.014218	0		1	1	1.01422	1
9030617O03RIK	5.57995	4.22193	10.9962	10.3893		6.57995	5.22193	11.9962	11.3893
MOBP	0	0	0	0		1	1	1	1
MS4A2	0	0	0	0.003074		1	1	1	1.00307
AMIGO1	14.4164	0.707772	0.176078	0.175145		15.4164	1.70777	1.17608	1.17515
GNG5	21.8463	21.0402	208.128	210.227		22.8463	22.0402	209.128	211.227
ABCA7	8.4956	10.5028	0.185737	0.261168		9.4956	11.5028	1.18574	1.26117
BUB1	0.189861	0.411244	44.2199	49.0913		1.18986	1.41124	45.2199	50.0913
RPL35	2957.41	2976.14	1682.07	1885.17		2958.41	2977.14	1683.07	1886.17
TMEM119	0.554787	2.04142	0.482044	0.381861		1.55479	3.04142	1.48204	1.38186
1500011K16RIK	58.0674	48.2639	13.8452	12.7841		59.0674	49.2639	14.8452	13.7841
SERP2	0.242917	0.475307	0.273037	0.714847		1.24292	1.47531	1.27304	1.71485
PPA1	18.5446	14.1265	287.634	312.791		19.5446	15.1265	288.634	313.791
NAGA	21.6438	23.2317	8.86213	7.32451		22.6438	24.2317	9.86213	8.32451
DAZAP2	235.827	184.278	306.431	299.593		236.827	185.278	307.431	300.593
DBPHT2	0	0	3.03103	2.53684		1	1	4.03103	3.53684
GMPR2	12.3407	12.5726	28.078	27.8064		13.3407	13.5726	29.078	28.8064
[truncated: 22,412 more rows]

## Sheet: QSCs divided by ASCs
	Protein			RNA
gene name	FC QSC/ASC	log2 FC QSC/ASC	P-value	FC QSC/ASC	log2 FC QSC/ASC	P-value
Abca13	0.436283	-1.19666	0.211325	1.00671	0.0096432	0.22426
Rev3l	0.324317	-1.62452	0.211325	8.32194	3.05692	0.00917454
Kalrn	0.313042	-1.67557	0.211325	1.03947	0.0558483	0.194112
Col7a1	0.311588	-1.68229	0.211325	3.23145	1.69218	0.0373913
Cep295	0.270513	-1.88623	0.211325	0.853374	-0.228751	0.00248215
Sdk2	0.25068	-1.99608	0.211325	1.896	0.922958	0.109149
Pkdrej	0.246339	-2.02128	0.211325	1.02689	0.0382863	0.0457959
Dscaml1	0.23991	-2.05943	0.211325	1.39086	0.475975	0.188744
Ralgapa1	0.238308	-2.0691	0.211325	3.80776	1.92894	0.000113437
Parp4	0.232375	-2.10547	0.211325	5.30701	2.4079	1.14894e-05
Cdk5rap2	0.218823	-2.19217	0.211325	0.925753	-0.111301	0.215684
Ubr1	0.212676	-2.23327	0.211325	1.64779	0.720535	0.0218033
Itsn1	0.208557	-2.26149	0.211325	2.69929	1.43258	0.00035986
Kdm3b	0.193643	-2.36853	0.211325	3.52682	1.81837	0.00987061
Grin2d	0.169022	-2.56472	0.211325	1.12599	0.171191	0.130403
Diaph1	0.16174	-2.62825	0.211325	#N/A	#N/A	#N/A
Cfh	0.159465	-2.64869	0.211325	12.089	3.59563	0.0259484
Col28a1	0.149241	-2.74429	0.211325	1.01868	0.026702	0.301675
St5	0.148461	-2.75185	0.211325	6.06789	2.6012	0.00533288
Sec24a	0.143527	-2.8006	0.211325	4.24318	2.08515	5.42344e-05
Tsc22d1	0.142059	-2.81544	0.211325	0.173348	-2.52826	0.00232863
Itga3	0.139334	-2.84338	0.211325	0.113302	-3.14176	0.00174597
Usp38	0.13808	-2.85643	0.211325	1.61904	0.695137	0.000662224
Cnksr2	0.136936	-2.86843	0.211325	0.99701	-0.0043202	0.379586
Ppp1r12b	0.130475	-2.93816	0.211325	6.81497	2.76871	0.0358458
Ksr2	0.128494	-2.96023	0.211325	4.52708	2.17858	0.0687142
Asap2	0.128377	-2.96154	0.211325	5.68013	2.50592	0.0114305
Ccdc187	0.128377	-2.96154	0.211325	#N/A	#N/A	#N/A
Fam184b	0.126504	-2.98274	0.211325	1.06212	0.0869417	0.209941
Ccdc14	0.125565	-2.99349	0.211325	0.579143	-0.788007	0.00978991
Agbl5	0.119886	-3.06027	0.211325	1.27666	0.35238	0.142629
Top3b	0.117018	-3.0952	0.211325	1.64113	0.714687	0.0526513
Lrp12	0.116538	-3.10112	0.211325	0.195871	-2.35203	0.00190435
Trim71	0.116178	-3.10559	0.211325	0.946883	-0.0787417	9.25968e-05
Taf4b	0.115577	-3.11307	0.211325	2.41853	1.27413	0.0269586
Sox6	0.112803	-3.14812	0.211325	2.84818	1.51004	0.000727273
Pomt2	0.111955	-3.15901	0.211325	4.98622	2.31795	0.000592275
Fga	0.10818	-3.20849	0.211325	0.991826	-0.0118412	0.211325
Med15	0.10818	-3.20849	0.211325	1.34024	0.422491	0.0398837
Bank1	0.107446	-3.21832	0.211325	0.995502	-0.0065034	0.396579
Daxx	0.102024	-3.29302	0.211325	0.596102	-0.746368	0.0170758
Col1a1	0.100472	-3.31514	0.211325	1.00745	0.0107133	0.487037
Kif2c	0.0997872	-3.325	0.211325	0.0185258	-5.75432	6.65398e-05
Ccdc157	0.0994133	-3.33042	0.211325	5.48446	2.45535	0.00115895
Nol9	0.0989142	-3.33768	0.211325	1.48405	0.569545	0.00501722
Atg7	0.0969125	-3.36717	0.211325	0.488816	-1.03264	0.0103726
Tmc4	0.0964106	-3.37466	0.211325	2.66066	1.41178	0.0342679
Qsox2	0.0961595	-3.37843	0.211325	3.83541	1.93938	0.00302749
Nlrp10	0.0937669	-3.41478	0.211325	0.999287	-0.001029	0.211325
Nckap5l	0.0923125	-3.43733	0.211325	7.3327	2.87434	0.000254706
Clpx	0.0888157	-3.49304	0.211325	0.978897	-0.0307717	0.456963
Igfals	0.0848414	-3.55909	0.211325	0.989948	-0.0145753	0.211325
Ccdc96	0.0823884	-3.60141	0.211325	1.11252	0.153836	0.29456
Tmem259	0.081092	-3.6243	0.211325	10.625	3.40939	0.00119473
Haus3	0.0805725	-3.63357	0.211325	0.252507	-1.98561	0.000192686
Polr3b	0.0801174	-3.64174	0.211325	0.959804	-0.0591883	0.35533
Jrk	0.0788798	-3.6642	0.211325	3.75316	1.90811	0.0271556
Pias4	0.0723111	-3.78964	0.211325	1.28459	0.361304	0.0210964
Plxdc1	0.0713839	-3.80826	0.211325	0.946501	-0.0793235	0.296788
Atp6v1h	0.0691247	-3.85466	0.211325	0.947147	-0.07834	0.36967
Knop1	0.0684581	-3.86864	0.211325	0.59973	-0.737615	0.000493703
Hnf4a	0.0679241	-3.87993	0.211325	1	0	#DIV/0!
Tinagl1	0.0668544	-3.90283	0.211325	0.96972	-0.0443593	0.461689
Smyd2	0.0624155	-4.00195	0.211325	2.54964	1.3503	0.0200578
Serpina3a	0.0609265	-4.03679	0.211325	1	0	#DIV/0!
Ikbkg	0.0595688	-4.0693	0.211325	0.411687	-1.28038	0.000832893
Ubac1	0.0591607	-4.07922	0.211325	1.9767	0.98309	0.00321278
B4galt1	0.0577978	-4.11284	0.211325	2.03354	1.024	0.0332558
Mapkapk2	0.0560202	-4.15791	0.211325	6.82053	2.76988	0.00945964
Ccdc7	0.0539607	-4.21195	0.211325	#N/A	#N/A	#N/A
Septin5	0.0536854	-4.21933	0.211325	#N/A	#N/A	#N/A
Ehhadh	0.0523066	-4.25686	0.211325	1.271	0.345964	0.153989
Wnt8b	0.0510623	-4.2916	0.211325	1	0	#DIV/0!
Rfc2	0.0509238	-4.29552	0.211325	0.377089	-1.40702	0.00177953
Hapln2	0.0498146	-4.32729	0.211325	4.50835	2.1726	0.0673948
Gpsm1	0.0491896	-4.3455	0.211325	15.7662	3.97876	0.0432237
Mrpl1	0.0491201	-4.34754	0.211325	0.294647	-1.76294	8.91686e-05
Dera	0.0466113	-4.42318	0.211325	0.057738	-4.11433	0.000144149
Dppa4	0.043527	-4.52195	0.211325	1	0	#DIV/0!
Uqcc1	0.0433863	-4.52662	0.211325	1.1971	0.25954	0.288319
Smn1	0.0424005	-4.55978	0.211325	0.102538	-3.28577	0.000380249
Slc25a10	0.0422595	-4.56458	0.211325	0.192272	-2.37878	0.000876882
Timmdc1	0.0419773	-4.57425	0.211325	0.307607	-1.70084	0.00368086
Colec11	0.0401394	-4.63884	0.211325	0.969057	-0.0453469	0.32533
Tigar	0.0397143	-4.6542	0.211325	0.199349	-2.32663	0.00286267
Cdc34	0.0348697	-4.84188	0.211325	0.365904	-1.45046	0.000255355
Gid8	0.0338662	-4.88401	0.211325	1.04941	0.069574	0.337734
Rbsn	0.0292159	-5.0971	0.211325	0.240756	-2.05436	8.51511e-06
Tmco1	0.0280917	-5.15371	0.211325	0.845495	-0.242133	0.189824
Pdcd2l	0.0272195	-5.19921	0.211325	5.93171	2.56845	0.00911888
Ccn2	0.0260542	-5.26234	0.211325	#N/A	#N/A	#N/A
Trir	0.0259084	-5.27044	0.211325	#N/A	#N/A	#N/A
Sdf2	0.015961	-5.96931	0.211325	0.31746	-1.65535	0.000172678
Inip	0.0157376	-5.98964	0.211325	3.05484	1.6111	0.0298209
Med29	0.0150669	-6.05247	0.211325	2.31007	1.20794	0.0177804
	0.0146939	-6.08864	0.211325	#N/A	#N/A	#N/A
Sra1	0.0117497	-6.41123	0.211325	0.509	-0.974262	0.0143724
Fsip2	0.606449	-0.721541	0.211325	#N/A	#N/A	#N/A
Ryr1	0.222954	-2.16518	0.087028	2.41626	1.27277	0.00999562
Kiaa1109	0.524394	-0.931277	0.211325	#N/A	#N/A	#N/A
Stard9	0.50119	-0.996572	0.211325	#N/A	#N/A	#N/A
Vps13a	0.410883	-1.2832	0.211325	1.34687	0.429615	0.0241397
Prune2	0.404547	-1.30562	0.211325	0.468024	-1.09535	0.0475929
Pcnt	0.389655	-1.35973	0.211325	3.95567	1.98392	0.0164364
Mast4	0.365778	-1.45096	0.211325	1.9031	0.928353	0.00272269
Rif1	0.34764	-1.52433	0.211325	6.75718	2.75642	0.0148261
Tasor2	0.344153	-1.53888	0.211325	#N/A	#N/A	#N/A
Col6a4	0.337162	-1.56849	0.211325	1	0	#DIV/0!
Sacs	0.335415	-1.57598	0.211325	2.35111	1.23334	0.0679278
Kntc1	0.32714	-1.61202	0.211325	0.109883	-3.18596	0.00142488
Svil	0.323429	-1.62848	0.211325	0.6745	-0.56811	0.180292
Atg2b	0.313712	-1.67249	0.211325	8.4992	3.08733	0.000648519
Pcm1	0.308484	-1.69673	0.211325	2.45673	1.29674	0.000546227
Tp53bp1	0.302534	-1.72483	0.211325	#N/A	#N/A	#N/A
Anapc1	0.299845	-1.73771	0.211325	0.760357	-0.39525	0.0638612
Plxnd1	0.0988543	-3.33855	0.087028	8.46144	3.0809	0.000128364
Vps13c	0.292203	-1.77496	0.211325	2.78992	1.48022	0.0278013
Ltbp2	0.0936414	-3.41671	0.087028	0.527808	-0.921915	0.00771263
Col11a1	0.284392	-1.81405	0.211325	0.866331	-0.20701	0.0990608
Col24a1	0.135637	-2.88217	0.0151156	1.10403	0.142779	0.0121073
Mon2	0.274209	-1.86665	0.211325	4.06404	2.02291	0.0430513
Abca3	0.133671	-2.90324	0.0151156	9.84175	3.29891	0.000129209
Cfap43	0.270359	-1.88705	0.211325	1.01335	0.0191267	0.406752
Camsap1	0.258319	-1.95278	0.211325	1.13142	0.178139	0.0990854
Dnah12	0.253685	-1.97889	0.211325	#N/A	#N/A	#N/A
Abcc2	0.253685	-1.97889	0.211325	1.00623	0.00896004	0.211325
Abcc1	0.25184	-1.98942	0.211325	0.50749	-0.978549	0.00269051
Efcab6	0.250357	-1.99794	0.211325	1.02052	0.0293109	0.0908177
Dcaf1	0.249117	-2.0051	0.211325	#N/A	#N/A	#N/A
Golga3	0.118668	-3.07499	0.0151156	0.224099	-2.15779	0.00352484
Ralgapb	0.118457	-3.07756	0.0151156	1.40396	0.489501	0.0881708
Pola1	0.24399	-2.03511	0.211325	1.09785	0.134679	0.20123
Lrrc9	0.242855	-2.04183	0.211325	1.85157	0.888747	0.00660761
Cpd	0.232745	-2.10318	0.211325	5.06869	2.34161	0.00343732
Nsd2	0.231185	-2.11288	0.211325	#N/A	#N/A	#N/A
Washc2	0.107774	-3.21392	0.0151156	#N/A	#N/A	#N/A
Gak	0.223293	-2.16299	0.211325	48.5743	5.60212	0.000121816
Plcg1	0.222894	-2.16557	0.211325	5.47738	2.45348	0.00270225
Mroh7	0.219822	-2.18559	0.211325	1.16832	0.224441	0.00890377
Mtor	0.219218	-2.18956	0.211325	2.46341	1.30066	0.0237345
Phldb2	0.101605	-3.29896	0.0151156	1.00593	0.00853358	0.476602
Ercc6l	0.100947	-3.30834	0.0151156	0.0587247	-4.08989	0.000405734
Znf687	0.214149	-2.22331	0.211325	#N/A	#N/A	#N/A
Zeb2	0.211145	-2.2437	0.211325	6.2231	2.63763	0.0209511
Rbm20	0.208945	-2.2588	0.211325	2.5885	1.37211	0.0161423
Nlrp1b	0.205901	-2.27998	0.211325	1	0	#DIV/0!
Kdm2a	0.203672	-2.29568	0.211325	2.07496	1.05309	0.00331345
Xpo4	0.202272	-2.30563	0.211325	0.162396	-2.62241	0.000243531
Nol8	0.0940879	-3.40985	0.0151156	0.616552	-0.697706	0.0177754
Trim33	0.201009	-2.31467	0.211325	10.5797	3.40322	0.00622074
Filip1l	0.199459	-2.32584	0.211325	34.5043	5.1087	0.00371346
Wdr6	0.198611	-2.33199	0.211325	2.0765	1.05415	0.038483
Zeb1	0.197477	-2.34024	0.211325	5.62586	2.49207	0.00414498
Tbc1d8b	0.197051	-2.34336	0.211325	0.742703	-0.429143	0.0184181
Trpm8	0.195628	-2.35381	0.211325	0.989172	-0.0157074	0.00923826
Fmnl2	0.193055	-2.37292	0.211325	2.2115	1.14503	0.0153918
Slc12a4	0.192911	-2.37399	0.211325	0.347328	-1.52563	0.000389571
Ube3b	0.0883296	-3.50096	0.0151156	0.66981	-0.578177	0.0109956
Ankrd28	0.188293	-2.40895	0.211325	0.413522	-1.27396	0.0188381
Itga5	0.188293	-2.40895	0.211325	0.16748	-2.57794	0.000126904
Cebpz	0.188148	-2.41006	0.211325	1.10487	0.143874	0.105328
Kif11	0.0869729	-3.52329	0.0151156	0.0736301	-3.76356	0.00142003
Fnbp4	0.185087	-2.43372	0.211325	4.81995	2.26902	0.00175241
Fmnl3	0.184648	-2.43715	0.211325	0.811704	-0.300974	0.00441547
Mprip	0.184062	-2.44174	0.211325	21.7218	4.44107	7.57685e-05
Smarcad1	0.0549838	-4.18485	0.087028	2.7664	1.46801	0.00467828
Frmd4a	0.084551	-3.56403	0.0151156	2.22019	1.15068	0.00346936
Emilin1	0.183034	-2.44982	0.211325	21.8884	4.45209	0.0191074
Micall2	0.181856	-2.45913	0.211325	2.34161	1.2275	0.00722218
Evc	0.181266	-2.46382	0.211325	5.03854	2.33301	0.0029803
Rpgr	0.180675	-2.46854	0.211325	0.257145	-1.95934	0.00230572
Dlgap4	0.0824213	-3.60084	0.0151156	0.748439	-0.418043	0.0222282
Ccdc33	0.0818873	-3.61022	0.0151156	1	0	#DIV/0!
Parg	0.175915	-2.50705	0.211325	3.75701	1.90958	0.000878746
Thada	0.0806645	-3.63192	0.0151156	1.91252	0.935476	0.0154981
Pacs1	0.174716	-2.51692	0.211325	2.32222	1.21551	0.0042909
Ctdp1	0.0799752	-3.6443	0.0151156	4.19897	2.07004	0.00619825
Tex10	0.169735	-2.55864	0.211325	0.378582	-1.40132	4.47787e-05
Exoc2	0.169127	-2.56382	0.211325	0.318101	-1.65245	0.000593989
Wdr47	0.168518	-2.56902	0.211325	0.801324	-0.319542	0.124923
Col5a1	0.0604013	-4.04928	0.0556861	18.0173	4.17131	0.00150609
Zswim8	0.167909	-2.57425	0.211325	28.3345	4.82449	0.000194053
Dennd2c	0.167603	-2.57688	0.211325	0.42218	-1.24407	0.00595462
Ano6	0.167145	-2.58083	0.211325	0.613276	-0.705391	0.0082027
Slfn9	0.166992	-2.58215	0.211325	0.218668	-2.19319	0.00157668
Cip2a	0.166534	-2.58612	0.211325	#N/A	#N/A	#N/A
Dsc2	0.165768	-2.59277	0.211325	0.749117	-0.416738	0.0169126
Incenp	0.162381	-2.62254	0.211325	0.427566	-1.22578	0.00796276
Ubr2	0.161995	-2.62598	0.211325	2.8548	1.51339	0.00126034
Osbpl5	0.0733361	-3.76933	0.0151156	0.394147	-1.34319	0.00740705
Musk	0.0471327	-4.40713	0.087028	1.55214	0.63426	0.0809061
Usp13	0.0720904	-3.79405	0.0151156	0.521496	-0.939272	0.00607804
Ddx24	0.158811	-2.65462	0.211325	0.503572	-0.98973	0.00339051
Ltbp1	0.0719344	-3.79717	0.0151156	0.493631	-1.0185	0.00759325
Nom1	0.158343	-2.65887	0.211325	2.86489	1.51848	0.00455088
Lonp2	0.158031	-2.66172	0.211325	0.452719	-1.14331	0.0108515
Ppp6r3	0.15678	-2.67319	0.211325	1.76698	0.821283	0.00815791
Anapc2	0.155682	-2.68333	0.211325	3.40431	1.76736	0.00374175
Strip1	0.155682	-2.68333	0.211325	2.00773	1.00556	0.0197586
Hells	0.153162	-2.70687	0.211325	0.0893894	-3.48375	0.000445414
Anapc4	0.150944	-2.72791	0.211325	0.971615	-0.0415439	0.293645
Noc3l	0.150944	-2.72791	0.211325	0.218602	-2.19362	0.00154659
Aldh16a1	0.150149	-2.73553	0.211325	1.60757	0.684881	0.029535
Kifap3	0.0319173	-4.96952	0.12472	1.12388	0.168489	0.176235
Zc3h11a	0.148555	-2.75093	0.211325	2.73971	1.45403	0.000808012
Kank3	0.0668372	-3.9032	0.0151156	3.04868	1.60818	0.00554518
Kirrel1	0.148076	-2.75559	0.211325	#N/A	#N/A	#N/A
Hid1	0.0666006	-3.90832	0.0151156	1.31067	0.390303	0.0140835
Vac14	0.146955	-2.76655	0.211325	2.23765	1.16198	0.0103283
Maged1	0.0655739	-3.93073	0.0151156	0.229248	-2.12502	0.00142018
Zmym4	0.145751	-2.77842	0.211325	2.25789	1.17498	0.00349169
Eloa	0.14551	-2.78081	0.211325	#N/A	#N/A	#N/A
Adam11	0.0654157	-3.93422	0.0151156	1.49599	0.581103	0.144186
Diexf	0.145349	-2.78241	0.211325	3.03103	1.59981	0.00721028
Cactin	0.145349	-2.78241	0.211325	8.22752	3.04046	0.0103251
Git1	0.145027	-2.7856	0.211325	1.64677	0.719638	0.00421437
Fastkd5	0.143737	-2.7985	0.211325	0.0848756	-3.55851	0.000247617
Cnot3	0.141957	-2.81648	0.211325	1.38528	0.470182	0.00935292
Suz12	0.140332	-2.83309	0.211325	0.698358	-0.517961	0.0133546
Zc3h14	0.139354	-2.84318	0.211325	1.66455	0.735129	0.0413599
Ncdn	0.138373	-2.85336	0.211325	4.48617	2.16549	0.0210461
Trmt1l	0.13821	-2.85507	0.211325	4.30008	2.10436	0.00102556
Vps52	0.137391	-2.86364	0.211325	1.55117	0.633352	0.0513218
Exoc8	0.136242	-2.87576	0.211325	2.94232	1.55696	0.00700291
Samd4a	0.13542	-2.88449	0.211325	#N/A	#N/A	#N/A
Ccdc13	0.13509	-2.88801	0.211325	1.04856	0.0684127	0.14485
Dbn1	0.134595	-2.8933	0.211325	1.82415	0.867225	0.000973601
Rpap1	0.134348	-2.89595	0.211325	0.692288	-0.530556	0.000223736
Arhgap22	0.0384655	-4.70029	0.087028	0.330757	-1.59616	0.00221116
Dhx33	0.133274	-2.90754	0.211325	1.63555	0.709778	0.00592632
Exoc7	0.133108	-2.90933	0.211325	0.499166	-1.00241	0.0124305
Nufip2	0.0589652	-4.08399	0.0151156	0.832198	-0.265001	0.0710737
Ddx31	0.131449	-2.92742	0.211325	0.423983	-1.23792	0.000987796
Lcmt2	0.131283	-2.92925	0.211325	18.4768	4.20764	0.000605355
Dhx29	0.130701	-2.93566	0.211325	0.897328	-0.156293	0.115175
Clpb	0.129784	-2.94581	0.211325	4.97952	2.31601	0.0125568
Kifc1	0.0575197	-4.1198	0.0151156	0.175005	-2.51453	0.000683372
Foxo3	0.128949	-2.95512	0.211325	6.35929	2.66887	0.00352472
Shcbp1	0.12828	-2.96263	0.211325	0.0527173	-4.24558	0.00227855
Trmt1	0.0566341	-4.14219	0.0151156	2.38623	1.25473	0.00661229
Rpap3	0.126939	-2.97779	0.211325	0.598297	-0.741065	0.00201127
Ripk1	0.126267	-2.98545	0.211325	4.1428	2.05061	0.00716404
Trim32	0.126099	-2.98738	0.211325	0.552774	-0.855239	0.0344482
LRWD1	0.124919	-3.00093	0.211325	0.589304	-0.762916	0.00642833
Ppwd1	0.124582	-3.00484	0.211325	1.2305	0.299242	0.0401009
Lsg1	0.124244	-3.00875	0.211325	0.983168	-0.0244902	0.452269
Mcmbp	0.123906	-3.01268	0.211325	0.862554	-0.213314	0.158302
Wdr26	0.123737	-3.01465	0.211325	3.1385	1.65008	1.6234e-05
Trim47	0.123737	-3.01465	0.211325	5.2061	2.3802	0.0139067
Senp1	0.123568	-3.01663	0.211325	0.892549	-0.163996	0.148211
Ddx51	0.123398	-3.0186	0.211325	6.50035	2.70052	0.000971027
Cttnbp2nl	0.123229	-3.02059	0.211325	0.580457	-0.784738	0.00215905
Ogfr	0.122382	-3.03054	0.211325	3.21317	1.684	0.0122164
Dmpk	0.122042	-3.03455	0.211325	13.2067	3.7232	0.00623739
Shtn1	0.122042	-3.03455	0.211325	1.0141	0.0201965	0.457383
Cert	0.120852	-3.04869	0.211325	#N/A	#N/A	#N/A
Papss1	0.120852	-3.04869	0.211325	1.35914	0.442697	0.168169
Ddx41	0.120511	-3.05276	0.211325	0.432103	-1.21055	0.000462723
Dnajc2	0.120341	-3.0548	0.211325	1.51344	0.597834	0.00185936
Trio	0.120238	-3.05603	0.211325	10.4971	3.39192	2.22389e-06
Ddx59	0.12	-3.0589	0.211325	1.20934	0.274219	0.0130915
Ttc39b	0.0529127	-4.24024	0.0151156	0.783187	-0.352571	0.00479944
Igsf8	0.118633	-3.07543	0.211325	5.57435	2.4788	0.000251169
Vcpip1	0.0523438	-4.25584	0.0151156	5.29293	2.40407	0.000216669
Gse1	0.0722192	-3.79147	0.0131112	16.5712	4.05061	0.00467219
Prc1	0.117262	-3.0922	0.211325	0.0164432	-5.92637	0.000173991
Ppp1r18	0.115714	-3.11137	0.211325	1.09851	0.135553	0.355972
Washc4	0.11442	-3.12759	0.211325	#N/A	#N/A	#N/A
Mars2	0.114334	-3.12868	0.211325	1.05686	0.0797791	0.180032
Klhl30	0.113469	-3.13963	0.211325	0.306486	-1.70611	0.000228707
Tle6	0.0499797	-4.32251	0.0151156	0.894932	-0.160151	0.232402
Nrdc	0.069338	-3.85021	0.0131112	#N/A	#N/A	#N/A
Shc1	0.113122	-3.14404	0.211325	4.41302	2.14177	0.00428836
Gnl3l	0.112776	-3.14847	0.211325	0.484352	-1.04587	0.00547448
Ehbp1l1	0.111908	-3.15962	0.211325	0.671812	-0.57387	0.0456722
Sqle	0.111908	-3.15962	0.211325	0.371953	-1.42681	0.0334852
Chaf1b	0.0492436	-4.34392	0.0151156	0.0492364	-4.34413	0.00105986
Vps45	0.11156	-3.16411	0.211325	0.508988	-0.974297	0.0346307
Coil	0.11156	-3.16411	0.211325	2.12131	1.08496	0.0165008
Znf697	0.111386	-3.16636	0.211325	#N/A	#N/A	#N/A
Adra1d	0.110167	-3.18224	0.211325	1.05348	0.0751639	0.211325
Tmem209	0.109992	-3.18452	0.211325	0.447944	-1.15861	0.00285226
Cpeb1	0.109992	-3.18452	0.211325	3.98083	1.99307	0.00102096
Erc1	0.109818	-3.18681	0.211325	1.11932	0.162625	0.041793
Msto1	0.109119	-3.19602	0.211325	0.337089	-1.5688	0.000681402
Trim16	0.109119	-3.19602	0.211325	0.052911	-4.24029	0.00422114
Otud4	0.0663268	-3.91426	0.0131112	4.92496	2.30011	0.000854476
Pgs1	0.108594	-3.20298	0.211325	1.05178	0.072837	0.274783
Mettl16	0.108594	-3.20298	0.211325	0.624025	-0.680323	0.029184
Ubp1	0.106313	-3.23361	0.211325	5.07766	2.34416	0.0038082
Tjap1	0.106137	-3.236	0.211325	1.02111	0.0301317	0.427665
Glcci1	0.105785	-3.2408	0.211325	2.9365	1.5541	0.017026
Luzp1	0.105256	-3.24803	0.211325	3.95361	1.98317	0.00324355
Pum2	0.10508	-3.25045	0.211325	0.60359	-0.728359	0.000324901
Mki67	0.0636339	-3.97406	0.0131112	0.219061	-2.1906	0.00380502
Depdc1b	0.0457109	-4.45132	0.0151156	0.353653	-1.49959	0.0251377
Nlk	0.045546	-4.45653	0.0151156	1.07378	0.102699	0.289944
Ptk2	0.0632399	-3.98302	0.0131112	0.915661	-0.127115	0.181808
Rps6kb1	0.103666	-3.26999	0.211325	1.35885	0.442391	0.0366681
Med1	0.103666	-3.26999	0.211325	1.10873	0.148914	0.399871
Slc1a1	0.103312	-3.27492	0.211325	0.969929	-0.0440491	0.173798
Gtf3c5	0.10278	-3.28237	0.211325	1.42546	0.511429	0.215097
Pdia5	0.102248	-3.28986	0.211325	0.424769	-1.23525	0.00589227
Noc4l	0.10207	-3.29237	0.211325	0.22859	-2.12916	0.000259771
Baiap2l1	0.101715	-3.2974	0.211325	0.300686	-1.73367	0.00315537
Ctu2	0.0444724	-4.49095	0.0151156	13.5755	3.76293	0.000771561
Thumpd3	0.0437278	-4.51531	0.0151156	1.08634	0.119476	0.377313
Aebp2	0.0999336	-3.32289	0.211325	0.977544	-0.0327667	0.480059
Nrf1	0.0997551	-3.32547	0.211325	0.370866	-1.43103	0.00670968
Traf2	0.0993979	-3.33064	0.211325	0.361596	-1.46755	0.00203286
Phf10	0.0986826	-3.34106	0.211325	3.53749	1.82273	0.000859727
Plekho2	0.0983245	-3.34631	0.211325	0.466943	-1.09868	0.0138401
Dus2	0.0979662	-3.35157	0.211325	0.623055	-0.682568	0.0199799
Slc2a1	0.0977869	-3.35422	0.211325	0.158104	-2.66106	8.86713e-05
Aars2	0.0974281	-3.35952	0.211325	18.0769	4.17607	6.61553e-05
Exoc4	0.0588837	-4.08599	0.0131112	0.458777	-1.12414	0.0037395
Mia3	0.0725788	-3.78431	0.084276	0.0804584	-3.63561	2.21969e-05
Usp4	0.0958101	-3.38368	0.211325	0.220236	-2.18288	0.000232739
Minpp1	0.0154972	-6.01185	0.145391	10.843	3.43869	0.0137116
Retreg1	0.0956299	-3.38639	0.211325	#N/A	#N/A	#N/A
Fbxo3	0.0956299	-3.38639	0.211325	0.956926	-0.0635209	0.397588
Ccz1	0.0956299	-3.38639	0.211325	1.09548	0.131569	0.375431
Rcor1	0.0416532	-4.58543	0.0151156	0.918105	-0.123269	0.206352
Chek1	0.0949086	-3.39732	0.211325	0.129784	-2.94581	0.000153163
Rbm45	0.0949086	-3.39732	0.211325	0.634321	-0.656716	0.0107244
Ppp4r1	0.0575176	-4.11985	0.0131112	0.197026	-2.34354	0.00106395
Plxna1	0.0572895	-4.12559	0.0131112	0.318746	-1.64952	0.00197145
Setd6	0.0943669	-3.40558	0.211325	3.62771	1.85906	0.00492866
Pde2a	0.0937341	-3.41528	0.211325	0.32182	-1.63568	0.0182747
Slc25a25	0.0936436	-3.41668	0.211325	5.58868	2.48251	0.0881654
Frmd8	0.0931004	-3.42507	0.211325	0.84211	-0.24792	0.0111751
Riox2	0.0929192	-3.42788	0.211325	#N/A	#N/A	#N/A
L2hgdh	0.0927379	-3.4307	0.211325	1.0885	0.12234	0.284821
Sbno1	0.092617	-3.43258	0.211325	6.29295	2.65374	0.00141741
Ufsp2	0.0921935	-3.43919	0.211325	0.452495	-1.14403	0.00329326
Slc29a1	0.092012	-3.44203	0.211325	0.19572	-2.35314	0.000851329
Mocs3	0.092012	-3.44203	0.211325	2.92112	1.54652	0.00932391
Wdr41	0.092012	-3.44203	0.211325	3.61878	1.8555	0.0206018
Chrna1	0.0914668	-3.45061	0.211325	0.128491	-2.96027	0.0011599
Enpp4	0.0912849	-3.45348	0.211325	1.30758	0.386896	0.0218918
Prune1	0.0909209	-3.45924	0.211325	#N/A	#N/A	#N/A
Znf598	0.0909209	-3.45924	0.211325	#N/A	#N/A	#N/A
Ifrd1	0.0900097	-3.47378	0.211325	1.96916	0.977581	0.0852638
Rbbp6	0.0676703	-3.88533	0.084276	2.31543	1.21128	8.39171e-05
	0.0340416	-4.87656	0.0358967	#N/A	#N/A	#N/A
Wipi2	0.0892794	-3.48553	0.211325	8.42569	3.07479	2.57156e-06
Wfs1	0.0892794	-3.48553	0.211325	0.51641	-0.95341	0.0117206
Paat	0.0890967	-3.48848	0.211325	#N/A	#N/A	#N/A
Mxra8	0.088731	-3.49442	0.211325	5.51795	2.46413	0.0487949
Mrps30	0.0384825	-4.69965	0.0151156	12.2858	3.61892	0.00905806
Ddx10	0.087907	-3.50788	0.211325	0.783912	-0.351236	0.00154168
Pbx3	0.0378124	-4.725	0.0151156	0.626647	-0.674275	0.00883818
Plau	0.0377285	-4.7282	0.0151156	0.20045	-2.31869	0.000639182
Ppp6r1	0.0520711	-4.26337	0.0131112	1.75561	0.811969	0.0358394
Dnaaf5	0.051898	-4.26818	0.0131112	2.17517	1.12113	0.0460476
Tead1	0.0857946	-3.54297	0.211325	5.04321	2.33434	0.139972
Ccdc86	0.0857946	-3.54297	0.211325	1.8047	0.851755	0.0284305
Arhgap17	0.0852419	-3.55229	0.211325	3.49604	1.80572	0.00250238
Gsk3b	0.0846885	-3.56169	0.211325	1.8884	0.917166	0.000509154
Creld1	0.0846885	-3.56169	0.211325	2.93746	1.55457	0.00108327
Gmppa	0.0846885	-3.56169	0.211325	1.45072	0.53677	0.114388
Irf3	0.0845039	-3.56484	0.211325	4.67197	2.22403	0.000607632
Tbc1d1	0.0306917	-5.02601	0.042751	0.807951	-0.307659	0.00833542
Actr10	0.0841345	-3.57116	0.211325	0.376438	-1.40952	0.00153039
Fam172a	0.0841345	-3.57116	0.211325	14.8745	3.89477	0.00151678
Fdft1	0.0839497	-3.57433	0.211325	2.23248	1.15865	0.0652445
Csnk1e	0.0839497	-3.57433	0.211325	0.90865	-0.138204	0.122421
Smyd5	0.0839497	-3.57433	0.211325	0.219491	-2.18777	0.000830887
Csnk1d	0.0837648	-3.57751	0.211325	0.748792	-0.417364	0.12433
Abraxas2	0.0837648	-3.57751	0.211325	#N/A	#N/A	#N/A
Pdk3	0.0837648	-3.57751	0.211325	1.14108	0.190397	0.0298019
Ddx20	0.0833022	-3.5855	0.211325	2.32973	1.22016	0.00679012
Chst1	0.0830244	-3.59032	0.211325	0.926136	-0.110704	0.033185
Angptl4	0.0357962	-4.80405	0.0151156	0.0461401	-4.43784	0.00271861
Ccdc51	0.0820973	-3.60652	0.211325	0.473084	-1.07983	0.0234086
Pcyt2	0.081726	-3.61306	0.211325	5.85184	2.54889	0.011765
Sec14l2	0.0815402	-3.61635	0.211325	0.522849	-0.935534	0.00964545
Sec14l4	0.0815402	-3.61635	0.211325	1.42292	0.508851	0.00632179
Map3k20	0.0811683	-3.62294	0.211325	#N/A	#N/A	#N/A
Paip1	0.0222865	-5.48769	0.087028	0.26832	-1.89797	0.0126472
Rragc	0.08061	-3.6329	0.211325	6.41523	2.6815	0.00113009
Polr3d	0.08061	-3.6329	0.211325	0.620551	-0.688377	0.0290458
Map2k4	0.0804238	-3.63623	0.211325	3.91137	1.96767	0.000100285
Aurka	0.0800511	-3.64294	0.211325	0.0273866	-5.19038	0.000373194
Hgh1	0.079678	-3.64967	0.211325	4.80068	2.26324	0.00101933
Armcx2	0.0794914	-3.65306	0.211325	0.874868	-0.192862	0.171782
Kin	0.0793047	-3.65645	0.211325	1.04547	0.0641534	0.215121
Herpud1	0.0793047	-3.65645	0.211325	1.03285	0.0466346	0.442852
Uhrf1	0.0477847	-4.38731	0.0131112	0.0101667	-6.62001	7.16608e-05
Baz1a	0.0788844	-3.66412	0.211325	0.694493	-0.525969	0.0770973
Lsm14b	0.0781829	-3.677	0.211325	2.80644	1.48874	0.0339672
Mapk8	0.0779957	-3.68046	0.211325	2.07124	1.05049	0.012489
Aar2	0.0779957	-3.68046	0.211325	0.21344	-2.2281	0.000153195
Wdr74	0.0214141	-5.54529	0.087028	0.173192	-2.52955	0.000359832
Mcat	0.0774335	-3.6909	0.211325	1.91173	0.93488	0.020598
Lrp4	0.0506507	-4.30327	0.0331872	0.178414	-2.4867	0.000659265
Ttc14	0.0773398	-3.69265	0.211325	12.3179	3.62269	6.98653e-06
Wbp4	0.0764951	-3.70849	0.211325	2.92808	1.54995	0.00267893
Abcb7	0.0764951	-3.70849	0.211325	0.306629	-1.70543	0.00215914
Dnajb12	0.0329255	-4.92465	0.0151156	0.332609	-1.5881	0.00134138
Agpat3	0.0209773	-5.57502	0.087028	0.355737	-1.49112	0.00657356
Efl1	0.0764324	-3.70967	0.211325	#N/A	#N/A	#N/A
Phyhipl	0.0209227	-5.57879	0.087028	1.02333	0.0332774	0.238984
Rragb	0.0761191	-3.7156	0.211325	0.927702	-0.108267	0.303161
Fbxo30	0.0759311	-3.71917	0.211325	0.825151	-0.27727	0.0763911
Ezh2	0.0326714	-4.93583	0.0151156	0.376932	-1.40762	0.00415204
Ikbip	0.0326714	-4.93583	0.0151156	1.54987	0.632144	0.0323084
Olfml2b	0.0254279	-5.29744	0.0556861	2.29891	1.20095	0.0509972
Clcn5	0.0254279	-5.29744	0.0556861	0.358641	-1.47939	0.000931681
Wdhd1	0.0758056	-3.72155	0.211325	0.061271	-4.02865	0.000617079
Stk17b	0.0757429	-3.72275	0.211325	0.26994	-1.88929	0.00134369
Gpn1	0.0325866	-4.93958	0.0151156	0.441819	-1.17847	0.000646935
Coq3	0.0753664	-3.72993	0.211325	0.243996	-2.03507	0.00154522
Bgn	0.075178	-3.73355	0.211325	1.00809	0.0116211	0.471503
Ubfd1	0.0322475	-4.95467	0.0151156	6.49423	2.69916	0.0033421
Mkln1	0.0450421	-4.47258	0.0131112	0.550485	-0.861225	0.0127927
Agpat5	0.0744237	-3.74809	0.211325	2.19717	1.13565	0.0098722
Tbk1	0.0743294	-3.74992	0.211325	0.777043	-0.363934	0.096763
Haus4	0.0740461	-3.75543	0.211325	0.404828	-1.30462	0.0128188
Nhlrc2	0.0317809	-4.9757	0.0151156	3.48836	1.80255	0.00639124
Rrp1b	0.0738572	-3.75912	0.211325	0.864027	-0.210852	0.045331
Nol11	0.0737627	-3.76096	0.211325	0.26324	-1.92555	0.00147941
Rbm4	0.0736682	-3.76281	0.211325	2.21695	1.14858	0.0244336
Scd3	0.07329	-3.77024	0.211325	0.978197	-0.0318031	0.231244
Scd2	0.0731008	-3.77397	0.211325	0.683216	-0.549585	0.0333831
Snupn	0.0731008	-3.77397	0.211325	0.668954	-0.580021	0.0251457
Lrrn1	0.0439289	-4.50869	0.0131112	0.726932	-0.460108	0.0473737
Scd1	0.0725326	-3.78523	0.211325	4.07836	2.02799	0.00319222
Ptk7	0.0723431	-3.789	0.211325	7.86679	2.97578	0.000746001
Psmd8	0.0309738	-5.01281	0.0151156	0.851191	-0.232445	0.0528733
Uba6	0.0380422	-4.71626	0.000261607	0.249877	-2.00071	0.0018807
Usp48	0.0717107	-3.80167	0.211325	5.78578	2.53251	0.00034413
EEF1AKNMT	0.0713942	-3.80805	0.211325	#N/A	#N/A	#N/A
Cryzl1	0.0712042	-3.81189	0.211325	1.139	0.187766	0.108801
Ncapd2	0.0305485	-5.03276	0.0151156	0.0857272	-3.5441	0.00217794
Noa1	0.0709191	-3.81768	0.211325	6.08428	2.60509	6.41089e-05
Sdad1	0.0703483	-3.82934	0.211325	0.398871	-1.32601	0.00122692
Akap8	0.0162459	-5.94378	0.108985	0.851901	-0.231243	0.036056
Msh6	0.0521911	-4.26005	0.084276	0.469963	-1.08938	0.0179023
Rad51	0.0694907	-3.84704	0.211325	0.158325	-2.65904	1.43962e-06
Rad51ap1	0.0691091	-3.85498	0.211325	0.0751833	-3.73344	5.05472e-05
Fxr2	0.0229969	-5.44242	0.0556861	15.7516	3.97743	1.42819e-05
Aen	0.0689181	-3.85897	0.211325	0.353803	-1.49898	0.00580539
Col4a1	0.0218453	-5.51653	0.0628541	29.3104	4.87334	0.0122626
Kif22	0.0677709	-3.88319	0.211325	0.0231447	-5.43318	0.000805049
Pbk	0.0184583	-5.75958	0.087028	0.0186374	-5.74565	0.000665432
Scamp2	0.0289289	-5.11135	0.0151156	0.986361	-0.0198129	0.459788
Atf6	0.0673878	-3.89137	0.211325	1.70356	0.768553	0.00621348
Trmt10a	0.0673878	-3.89137	0.211325	0.638014	-0.648341	0.0252835
Nek9	0.0466209	-4.42288	0.0527779	5.61671	2.48973	0.000695228
Plaur	0.0671962	-3.89548	0.211325	0.0131908	-6.24433	0.00018337
Rnf121	0.0671962	-3.89548	0.211325	0.167952	-2.57388	0.0013811
Usp15	0.0464853	-4.42708	0.0527779	0.702033	-0.510389	0.00104301
Rab3gap1	0.0355334	-4.81468	0.000261607	1.05865	0.082229	0.318302
Naa25	0.0352189	-4.82751	0.000261607	0.278218	-1.84571	0.00324246
	0.0662367	-3.91622	0.211325	#N/A	#N/A	#N/A
Rdh5	0.0279887	-5.15901	0.0151156	1.0367	0.0520017	0.292202
Cep170	0.0425811	-4.55364	0.0331872	0.498256	-1.00504	0.0137257
Anxa13	0.0652754	-3.93732	0.211325	0.940513	-0.0884795	0.000222605
Sytl2	0.0450826	-4.47129	0.0527779	1.55527	0.637162	0.0764057
Prrc2c	0.0373383	-4.7432	0.00632536	8.75664	3.13038	0.0119913
Znf330	0.0650828	-3.94158	0.211325	#N/A	#N/A	#N/A
Ngdn	0.0176341	-5.82549	0.087028	0.640057	-0.643728	0.00274246
Inppl1	0.0322908	-4.95273	0.000646354	11.6412	3.54116	1.82533e-05
Ccdc22	0.0646012	-3.95229	0.211325	0.717065	-0.479823	0.0135209
Rraga	0.0645048	-3.95445	0.211325	0.587317	-0.767789	0.109588
	0.0645048	-3.95445	0.211325	#N/A	#N/A	#N/A
Napg	0.064312	-3.95877	0.211325	1.81839	0.862665	0.00478566
Msh2	0.0274466	-5.18723	0.0151156	0.299858	-1.73765	0.00152376
Tradd	0.0639261	-3.96745	0.211325	1.0979	0.134744	0.286977
Spg21	0.0271324	-5.20384	0.0151156	2.50174	1.32293	0.00770028
Rnf115	0.0125218	-6.31941	0.12472	1.00305	0.00439609	0.485894
Pde12	0.0627665	-3.99386	0.211325	1.27383	0.349167	0.000458076
Ctc1	0.0625729	-3.99832	0.211325	0.956209	-0.0646026	0.133994
Klhl41	0.0625729	-3.99832	0.211325	0.171858	-2.54071	0.00676968
Tubgcp2	0.0623147	-4.00428	0.211325	0.330495	-1.5973	0.00519019
Col5a2	0.0263948	-5.2436	0.0151156	0.962521	-0.05511	0.328
Ddx52	0.0617979	-4.0163	0.211325	0.37681	-1.40809	0.00254956
Fbxw8	0.0369568	-4.75802	0.0131112	5.33402	2.41522	0.00361939
Elovl5	0.0263605	-5.24548	0.0151156	0.5076	-0.978237	0.0010695
Utp6	0.061701	-4.01856	0.211325	1.08706	0.120431	0.34553
Golph3	0.061604	-4.02083	0.211325	3.75909	1.91038	0.0619163
Prrc2b	0.0340078	-4.87799	0.00282031	7.1028	2.82839	0.000348288
Zwilch	0.0609245	-4.03683	0.211325	0.103455	-3.27292	0.00120913
Klhdc4	0.0604386	-4.04839	0.211325	0.122876	-3.02473	0.00194977
Cnot8	0.0604386	-4.04839	0.211325	0.756738	-0.402133	0.0692757
Gtf2e2	0.0604386	-4.04839	0.211325	0.476912	-1.0682	0.0100707
Tjp2	0.0451822	-4.4681	0.084276	0.513364	-0.961947	0.00232969
Tmem41b	0.0602441	-4.05304	0.211325	1.32217	0.40291	0.118965
	0.0598548	-4.06239	0.211325	#N/A	#N/A	#N/A
Morf4l2	0.0596601	-4.06709	0.211325	1.16474	0.220004	0.167335
Trmt2a	0.0594652	-4.07181	0.211325	2.19042	1.13121	0.0241591
Tgs1	0.0589453	-4.08448	0.211325	0.990407	-0.0139068	0.385267
Senp3	0.0588802	-4.08607	0.211325	1.41303	0.498795	0.00863867
Polr1b	0.0439977	-4.50643	0.084276	0.469173	-1.09181	0.00191485
Bud23	0.0582945	-4.1005	0.211325	#N/A	#N/A	#N/A
Ces2c	0.0581968	-4.10292	0.211325	1.01196	0.0171478	0.36982
Selenon	0.0578059	-4.11264	0.211325	#N/A	#N/A	#N/A
Haus1	0.0577081	-4.11508	0.211325	0.131065	-2.93165	0.00018282
March5	0.0577081	-4.11508	0.211325	#N/A	#N/A	#N/A
Mpp6	0.0574146	-4.12244	0.211325	0.301412	-1.73019	0.00582378
Pold1	0.0428847	-4.54339	0.084276	0.55084	-0.860296	0.00301747
Necap1	0.0571209	-4.12984	0.211325	0.196878	-2.34463	0.000745183
Pip5k1a	0.056729	-4.13977	0.211325	0.695738	-0.523384	0.0115973
Spats2	0.056631	-4.14226	0.211325	0.885237	-0.175864	0.276436
Igfbp5	0.0563369	-4.14978	0.211325	23.9014	4.57902	0.0104474
Med4	0.0561406	-4.15481	0.211325	0.277436	-1.84977	0.000838781
P4ha2	0.0333125	-4.90779	0.0131112	1.24281	0.313602	0.0582556
Cdc73	0.0552567	-4.17771	0.211325	1.44099	0.527065	0.0999971
Spsb2	0.0549616	-4.18543	0.211325	0.854237	-0.227292	0.188789
Cops7b	0.0549616	-4.18543	0.211325	1.48846	0.573818	0.00812293
Usp10	0.0233469	-5.42063	0.0151156	0.1706	-2.55131	0.000127399
Nab2	0.0546664	-4.1932	0.211325	5.54592	2.47143	0.00074679
Smg9	0.054174	-4.20626	0.211325	2.27916	1.1885	0.00155806
Nsa2	0.0146001	-6.09788	0.087028	1.18415	0.243852	0.0279755
Zw10	0.0192752	-5.69711	0.042751	0.276184	-1.8563	0.00394837
Mrps15	0.0537797	-4.21679	0.211325	1.60795	0.685223	0.000885027
Eif2ak2	0.0536811	-4.21944	0.211325	0.483867	-1.04732	0.00229302
Slc7a6	0.0319914	-4.96617	0.0131112	1.13753	0.185906	0.0703853
Surf2	0.0535824	-4.2221	0.211325	0.438399	-1.18968	0.00713318
Zcchc4	0.0533851	-4.22742	0.211325	0.549757	-0.863135	0.00919153
Sco2	0.0531876	-4.23277	0.211325	1.70578	0.770431	0.00654394
Edc3	0.0529901	-4.23813	0.211325	0.442805	-1.17526	0.0024159
Bin3	0.0527925	-4.24352	0.211325	0.41104	-1.28265	0.000204435
Mrpl47	0.0223093	-5.48621	0.0151156	0.282052	-1.82597	0.000647223
Snta1	0.0524959	-4.25165	0.211325	6.74018	2.75279	6.34006e-05
Mrpl16	0.052397	-4.25437	0.211325	0.325666	-1.61854	9.49451e-05
Ptgis	0.0311488	-5.00468	0.0131112	0.503424	-0.990153	0.0879334
Ccnq	0.0521992	-4.25983	0.211325	#N/A	#N/A	#N/A
Fam114a2	0.0220063	-5.50594	0.0151156	0.715092	-0.483798	0.031608
Larp4b	0.0516051	-4.27634	0.211325	0.806891	-0.309555	0.0497938
Ugdh	0.051506	-4.27912	0.211325	0.171511	-2.54363	0.000241211
Angptl2	0.021833	-5.51734	0.0151156	0.24259	-2.04341	0.00904733
P3h1	0.0270045	-5.21066	0.000261607	6.72097	2.74867	0.0181572
Gnl2	0.0349154	-4.83999	0.0527779	0.5404	-0.887901	0.02111
Etv6	0.0507126	-4.30151	0.211325	0.586304	-0.77028	0.00298749
Emc7	0.0504147	-4.31001	0.211325	1.96248	0.972679	0.0182235
Znf622	0.0498184	-4.32718	0.211325	#N/A	#N/A	#N/A
Naa40	0.0210093	-5.57283	0.0151156	0.745456	-0.423805	0.0267579
Abcf3	0.0494868	-4.33681	0.211325	1.92781	0.946959	0.0161588
Hspa13	0.0293383	-5.09107	0.0131112	0.173623	-2.52597	0.00138822
Tcf12	0.0492877	-4.34263	0.211325	1.34132	0.423651	0.0523868
Naa10	0.00967577	-6.69141	0.12472	0.119924	-3.0598	0.000172092
Kctd5	0.0207489	-5.59082	0.0151156	2.52055	1.33374	0.0314793
Nup50	0.0290359	-5.10602	0.0131112	0.573456	-0.802244	3.28542e-05
	0.0486236	-4.3622	0.211325	#N/A	#N/A	#N/A
Mfge8	0.0485238	-4.36516	0.211325	0.256208	-1.96461	0.000215789
Phactr4	0.0484906	-4.36615	0.211325	0.605626	-0.723502	0.0220549
Psmd10	0.0204883	-5.60906	0.0151156	0.265289	-1.91436	0.000309962
Znhit6	0.0482246	-4.37409	0.211325	1.36623	0.450201	0.104737
Rnf114	0.048025	-4.38007	0.211325	1.95746	0.968982	0.00772802
Ddit4	0.048025	-4.38007	0.211325	7.73489	2.95138	0.112414
Rpe	0.0478253	-4.38608	0.211325	0.298085	-1.74621	0.0146057
Mphosph10	0.0476255	-4.39212	0.211325	0.340274	-1.55523	0.00104513
Spag7	0.0476255	-4.39212	0.211325	0.0876959	-3.51135	4.66889e-05
Klre1	0.0474257	-4.39819	0.211325	1.01625	0.0232573	0.211325
Basp1	0.0200537	-5.63999	0.0151156	0.281199	-1.83034	5.81087e-06
Tex30	0.0472258	-4.40428	0.211325	0.162657	-2.6201	0.000205808
Ube2s	0.0125485	-6.31635	0.087028	0.634881	-0.655442	0.00114471
Axl	0.0347557	-4.84661	0.084276	0.39132	-1.35358	0.0111801
Sdf2l1	0.0124373	-6.32918	0.087028	0.225186	-2.15081	0.000379546
Eed	0.0275211	-5.18332	0.0131112	0.486697	-1.03891	0.0111732
Mfap1b	0.0194882	-5.68126	0.0151156	2.93122	1.5515	0.0149611
Mfap1a	0.0194882	-5.68126	0.0151156	5.77715	2.53036	0.017827
Ocel1	0.0460244	-4.44146	0.211325	4.14201	2.05033	0.000546965
Ddx54	0.0272783	-5.1961	0.0131112	6.42578	2.68387	0.00345156
Naa11	0.00898211	-6.79873	0.12472	0.974581	-0.0371467	0.00794904
Ranbp9	0.045757	-4.44986	0.211325	9.12539	3.18989	0.000808047
Ankrd17	0.0313265	-4.99647	0.0527779	16.868	4.07622	0.000343382
Orc4	0.0455229	-4.45726	0.211325	0.685508	-0.544754	0.0737044
Srpk1	0.0191834	-5.704	0.0151156	0.445221	-1.16741	0.00113772
Wdr18	0.0453221	-4.46364	0.211325	0.434188	-1.20361	0.00264913
Dipk2a	0.0452217	-4.46684	0.211325	#N/A	#N/A	#N/A
	0.0449539	-4.47541	0.211325	#N/A	#N/A	#N/A
Cdipt	0.0448199	-4.47972	0.211325	1.43402	0.520067	0.0455015
Pex5	0.0307782	-5.02195	0.0527779	1.40246	0.487955	0.0102975
Ubr7	0.0265491	-5.23519	0.0131112	0.573365	-0.802474	0.00623484
Klhl31	0.0444848	-4.49054	0.211325	0.351971	-1.50647	0.00335961
Bag2	0.0442166	-4.49927	0.211325	0.231049	-2.11373	0.000356932
Tbrg4	0.0231135	-5.43512	0.000261607	0.26991	-1.88945	0.000577536
Wdr75	0.0437132	-4.51579	0.211325	0.30322	-1.72156	0.000352164
Gpaa1	0.0227908	-5.4554	0.000261607	0.457112	-1.12938	0.00326069
Fam177a1	0.0116586	-6.42246	0.087028	#N/A	#N/A	#N/A
Slc4a7	0.0341986	-4.86992	0.106551	1.21333	0.278973	0.00193882
Ppif	0.0434109	-4.5258	0.211325	0.506739	-0.980684	0.0152733
Thoc7	0.0430076	-4.53927	0.211325	0.240083	-2.05839	0.000353231
Runx2	0.0426712	-4.55059	0.211325	0.178741	-2.48406	0.00154677
Scyl1	0.0425029	-4.55629	0.211325	1.45228	0.538322	0.0552616
Fkbp11	0.0424019	-4.55973	0.211325	0.109095	-3.19634	0.00105553
Rab9a	0.0424019	-4.55973	0.211325	#N/A	#N/A	#N/A
Hirip3	0.0422672	-4.56432	0.211325	1.68785	0.755183	0.00353474
Cd3eap	0.0420988	-4.57008	0.211325	0.71138	-0.491307	0.00509015
Vps33a	0.0420651	-4.57123	0.211325	0.394759	-1.34096	0.00288429
Hddc2	0.0419977	-4.57354	0.211325	0.293233	-1.76988	0.000455228
Glmn	0.0419303	-4.57586	0.211325	0.706762	-0.500703	0.0556626
Prkci	0.0218575	-5.51573	0.000261607	5.46432	2.45004	0.022043
Setd3	0.0286729	-5.12417	0.0527779	0.696091	-0.522652	0.00723549
Dap3	0.0173944	-5.84523	0.0151156	1.53933	0.622301	0.00463533
Wdr55	0.0409858	-4.60873	0.211325	0.308988	-1.69438	0.000157099
Cul4b	0.0321499	-4.95904	0.106551	0.150063	-2.73636	0.00323153
Rars2	0.0407156	-4.61828	0.211325	0.168036	-2.57316	0.000847406
Utp14a	0.0240189	-5.37968	0.0131112	0.416688	-1.26296	0.00302107
Man2a1	0.0277812	-5.16975	0.0527779	2.56699	1.36008	0.00709143
Rbms2	0.040479	-4.62668	0.211325	0.445814	-1.16549	0.000393868
Nkiras2	0.0403776	-4.6303	0.211325	0.21282	-2.2323	0.00365229
Jpt2	0.0401747	-4.63757	0.211325	#N/A	#N/A	#N/A
Strn4	0.0298956	-5.06392	0.084276	4.62607	2.20979	0.00858092
Ubl7	0.0238049	-5.3926	0.0131112	0.185849	-2.4278	0.00039133
Rabggta	0.0399717	-4.64488	0.211325	0.655073	-0.610272	0.0237327
Morc3	0.0398498	-4.64928	0.211325	0.833779	-0.262263	0.0289866
Ppih	0.0397686	-4.65223	0.211325	0.104057	-3.26455	0.00264938
Anln	0.0395315	-4.66085	0.211325	0.0196118	-5.67213	0.000234773
Nt5c2	0.0205982	-5.60134	0.000261607	1.37536	0.459813	0.0643305
Lias	0.0394638	-4.66333	0.211325	0.597215	-0.743678	0.003936
Cdk9	0.0393622	-4.66705	0.211325	2.64379	1.40261	0.0126601
Nme4	0.0393622	-4.66705	0.211325	0.519246	-0.94551	0.0105326
Prkrip1	0.0165632	-5.91588	0.0151156	0.307884	-1.69954	0.000529319
Glt8d1	0.0392605	-4.67078	0.211325	1.76631	0.820736	0.016594
Gigyf2	0.0218503	-5.51621	0.00489043	4.38206	2.13161	0.000245931
Arl2	0.0389554	-4.68203	0.211325	0.207475	-2.26899	5.93469e-05
Ube2o	0.0279561	-5.16069	0.0698598	7.4852	2.90404	0.00886514
Trim56	0.0388537	-4.68581	0.211325	7.58315	2.9228	1.64408e-05
Jagn1	0.0387519	-4.68959	0.211325	0.144164	-2.79421	0.000628524
Gkap1	0.0387519	-4.68959	0.211325	2.39928	1.2626	0.000421789
Ube2h	0.0387519	-4.68959	0.211325	1.02903	0.0412866	0.35802
Ftl1	0.0163004	-5.93895	0.0151156	0.137041	-2.86732	0.000709909
Ftl2	0.0163004	-5.93895	0.0151156	#N/A	#N/A	#N/A
Nt5dc3	0.0200936	-5.63712	0.000261607	11.8273	3.56405	0.00201098
Cdh2	0.0247463	-5.33664	0.0331872	0.045273	-4.4652	0.00204602
Rfc3	0.0377331	-4.72803	0.211325	0.182342	-2.45528	0.00129535
Naa20	0.0158621	-5.97827	0.0151156	0.139116	-2.84564	0.000270481
Kif2a	0.0373759	-4.74175	0.211325	0.854812	-0.22632	0.0402816
	0.0369164	-4.75959	0.211325	#N/A	#N/A	#N/A
Ptp4a1	0.036712	-4.7676	0.211325	0.895866	-0.158645	0.312219
Cdk7	0.036712	-4.7676	0.211325	0.784149	-0.3508	0.0501808
Far1	0.0249547	-5.32455	0.0527779	0.755771	-0.403978	0.0739596
Aven	0.036303	-4.78377	0.211325	0.536797	-0.897551	0.00506767
Ttc9c	0.036303	-4.78377	0.211325	0.190862	-2.3894	0.000336805
Ube2g1	0.0360984	-4.79192	0.211325	0.965658	-0.0504163	0.441165
Eif1ad	0.0360984	-4.79192	0.211325	0.494867	-1.01489	0.0078424
Heatr3	0.0360472	-4.79397	0.211325	0.665287	-0.587952	0.0362233
Cux1	0.0267564	-5.22397	0.084276	4.44742	2.15297	0.0231291
Rfc5	0.0151161	-6.04777	0.0151156	0.205699	-2.2814	0.00236328
Nmd3	0.0356206	-4.81115	0.211325	0.483329	-1.04892	0.0301656
Poglut2	0.0185043	-5.75599	0.000261607	#N/A	#N/A	#N/A
Ptp4a2	0.035484	-4.81669	0.211325	0.159595	-2.64751	6.01806e-05
Mrps24	0.035484	-4.81669	0.211325	9.18761	3.19969	0.000360414
Dhx36	0.0164749	-5.92358	0.00386666	0.57441	-0.799847	0.00120112
Gyg1	0.0353815	-4.82086	0.211325	#N/A	#N/A	#N/A
Mrpl44	0.0209222	-5.57882	0.0131112	0.702811	-0.508792	0.000318318
Ckap2	0.0262183	-5.25328	0.084276	0.129022	-2.95432	0.000290463
Gpam	0.0192161	-5.70154	0.00282031	1.42434	0.510291	0.0342579
Nol6	0.029215	-5.09715	0.134524	0.520793	-0.941219	0.000356669
Mdp1	0.0348688	-4.84192	0.211325	1.17732	0.235512	0.0413033
Get4	0.0145888	-6.09899	0.0151156	7.39262	2.88609	0.00438881
Cdk6	0.0112733	-6.47094	0.0556861	0.282009	-1.82619	0.000659892
Tnnc1	0.0143689	-6.1209	0.0151156	0.202848	-2.30153	0.000766905
Tns3	0.0232982	-5.42364	0.0527779	0.245612	-2.02555	0.00123651
Mical2	0.0201219	-5.63509	0.0131112	0.0854252	-3.54919	0.00182007
Mzt2	0.0338417	-4.88506	0.211325	0.368066	-1.44196	0.00321855
Myod1	0.0199986	-5.64395	0.0131112	4.33674	2.11661	2.63347e-05
Cdkn1a	0.014193	-6.13868	0.0151156	0.177866	-2.49114	0.00208679
Racgap1	0.01224	-6.35226	0.0358967	0.0593361	-4.07495	4.67689e-05
Ppan	0.0228239	-5.45331	0.0527779	3.25754	1.70378	0.00181918
Prpf38a	0.0196287	-5.67089	0.0131112	0.193306	-2.37104	0.000924712
Uprt	0.0330184	-4.92059	0.211325	0.759936	-0.396049	0.0384628
Rfk	0.0330184	-4.92059	0.211325	12.2884	3.61922	0.000729226
Ciapin1	0.0137968	-6.17952	0.0151156	0.289482	-1.78845	0.000673516
Rrad	0.0193819	-5.68914	0.0131112	0.182986	-2.45019	0.000459099
Mrpl45	0.0326063	-4.93871	0.211325	0.745074	-0.424544	0.00745049
Zpr1	0.0169461	-5.8829	0.000261607	1.51731	0.601516	0.0213306
Carm1	0.0158836	-5.97632	0.000646354	2.91216	1.54209	0.00120477
Nexn	0.0240217	-5.37952	0.084276	0.241494	-2.04994	0.000621814
Casp7	0.0190733	-5.7123	0.0131112	0.932882	-0.100233	0.295579
Nek7	0.0321938	-4.95708	0.211325	0.522391	-0.936797	0.00692502
Ppm1f	0.032125	-4.96016	0.211325	0.0940865	-3.40987	0.000114189
Rnaseh2a	0.0189498	-5.72167	0.0131112	1.52623	0.609976	0.00159524
Cdc42ep5	0.0319874	-4.96635	0.211325	7.63583	2.93278	0.000694163
Sdcbp	0.0188263	-5.73111	0.0131112	0.36719	-1.4454	0.00955486
Noc2l	0.0173895	-5.84564	0.00282031	0.0716084	-3.80373	0.000143624
Mrpl27	0.0315743	-4.9851	0.211325	0.566368	-0.820187	0.00775061
Mrpl4	0.0185173	-5.75499	0.0131112	0.453218	-1.14172	0.00195165
Imp4	0.0183318	-5.76951	0.0131112	0.222346	-2.16912	4.82399e-05
Pole3	0.0309541	-5.01372	0.211325	0.0576394	-4.1168	0.00164523
Trmt61a	0.0182699	-5.77439	0.0131112	2.56179	1.35715	0.017886
Oxa1l	0.021065	-5.56901	0.0527779	0.761573	-0.392946	0.117636
Ptpn1	0.0307472	-5.0234	0.211325	2.45788	1.29742	0.00290025
Xirp1	0.0223775	-5.48181	0.084276	0.18579	-2.42825	0.000454227
Vamp4	0.030126	-5.05285	0.211325	6.55218	2.71198	0.0253119
C1d	0.0126065	-6.30969	0.0151156	1.02528	0.0360139	0.379929
Nxt1	0.0299187	-5.06281	0.211325	0.269975	-1.8891	0.000480798
Sptlc2	0.022203	-5.4931	0.084276	2.11436	1.08022	0.0149517
Trappc2	0.0125182	-6.31983	0.0151156	0.529488	-0.917329	0.0429368
Bzw2	0.0203978	-5.61544	0.0527779	0.182673	-2.45267	0.00036634
Gpc4	0.0145707	-6.10079	0.000646354	0.628021	-0.671116	0.0552351
Jph2	0.0297528	-5.07083	0.211325	1.20616	0.270424	0.192998
Prim1	0.0154194	-6.01911	0.000261607	0.271641	-1.88023	0.00121179
Slc1a5	0.0123636	-6.33775	0.0151156	1.31018	0.389769	0.0137083
Trmt10c	0.0123416	-6.34033	0.0151156	1.05407	0.0759718	0.27591
Lmod2	0.0294001	-5.08803	0.211325	3.56329	1.83321	0.00111066
Tmem214	0.0160152	-5.96442	0.00282031	3.25619	1.70318	0.0117287
Brat1	0.0292964	-5.09314	0.211325	1.52625	0.609995	0.0526103
Kif4	0.0223437	-5.48399	0.0963687	0.0497915	-4.32796	4.48095e-05
Krtcap2	0.0290887	-5.1034	0.211325	0.558551	-0.84024	0.00882237
Use1	0.028881	-5.11373	0.211325	2.11853	1.08306	0.00185361
Abt1	0.0287771	-5.11893	0.211325	0.565936	-0.821288	0.000999596
Nob1	0.0287425	-5.12067	0.211325	0.171968	-2.53978	0.000227915
Mvd	0.0195386	-5.67753	0.0527779	1.51935	0.603456	0.106475
Crtap	0.0194909	-5.68106	0.0527779	7.60583	2.92711	0.000231294
Ampd2	0.0284653	-5.13465	0.211325	0.602862	-0.7301	0.0077657
Ric8a	0.0210386	-5.57082	0.084276	#N/A	#N/A	#N/A
Rbm7	0.0167213	-5.90217	0.0131112	0.993995	-0.00868911	0.487092
Pus10	0.020922	-5.57883	0.084276	0.129814	-2.94548	0.000348446
Aatf	0.0117671	-6.4091	0.0151156	3.73193	1.89992	0.0618382
Atg4b	0.0280493	-5.15589	0.211325	1.09693	0.133477	0.179561
Dcun1d1	0.0163489	-5.93467	0.0131112	1.5698	0.650583	0.023162
Tnfrsf12a	0.011546	-6.43647	0.0151156	0.0201377	-5.63396	3.74544e-05
Pip4p2	0.0275287	-5.18292	0.211325	#N/A	#N/A	#N/A
Impdh1	0.0204165	-5.61412	0.084276	1.94189	0.957464	0.0525242
Mrpl28	0.0162247	-5.94567	0.0131112	0.605229	-0.724446	0.00208641
Limd2	0.0114575	-6.44756	0.0151156	0.834222	-0.261496	0.154789
Mrps14	0.00724142	-7.10951	0.087028	2.62128	1.39027	0.0106697
Atp6v1c1	0.00720397	-7.11699	0.087028	0.222335	-2.16919	0.00203704
Mrpl55	0.0272161	-5.19939	0.211325	0.261891	-1.93296	0.00334867
Mrpl38	0.0185344	-5.75365	0.0527779	2.3377	1.22509	0.00188085
Msrb3	0.0159762	-5.96793	0.0131112	5.39134	2.43065	0.0293939
Tacc3	0.0270493	-5.20826	0.211325	0.0452545	-4.4658	0.000393864
Zwint	0.0270076	-5.21049	0.211325	0.110175	-3.18213	0.000170567
Slc38a2	0.015914	-5.97356	0.0131112	0.596658	-0.745023	0.0160607
Gatad2a	0.0269659	-5.21272	0.211325	3.23582	1.69413	0.000368482
Lima1	0.0218302	-5.51753	0.122584	0.561137	-0.833575	0.0272244
Mrps6	0.026799	-5.22168	0.211325	0.29525	-1.75999	0.00189941
St8sia2	0.026799	-5.22168	0.211325	0.325467	-1.61941	0.0327405
Scoc	0.026799	-5.22168	0.211325	1.20609	0.270332	0.337985
Ash2l	0.0267156	-5.22618	0.211325	4.02533	2.00911	0.033734
Gtf2f2	0.0111477	-6.48711	0.0151156	0.165098	-2.59861	0.000291744
Slc7a1	0.0208563	-5.58337	0.106551	0.469713	-1.09015	0.000315325
Lamtor3	0.0265903	-5.23295	0.211325	0.466793	-1.09914	0.00706219
Eif4e2	0.0109706	-6.51022	0.0151156	0.118368	-3.07864	0.000278123
Tbcb	0.0261727	-5.25579	0.211325	0.364315	-1.45674	0.00100388
Lpin3	0.0185834	-5.74984	0.0698598	0.550411	-0.86142	0.00829114
Mrpl53	0.0253363	-5.30265	0.211325	0.360772	-1.47084	0.00227208
Yars2	0.0149187	-6.06673	0.0131112	3.29725	1.72126	0.00396247
Chchd1	0.0105718	-6.56363	0.0151156	0.608832	-0.715884	0.00658074
Mrpl3	0.0249176	-5.32669	0.211325	2.29024	1.1955	0.0101715
Ddx47	0.0244461	-5.35425	0.211325	0.1762	-2.50472	0.000663231
Txndc9	0.0242888	-5.36356	0.211325	0.886098	-0.174461	0.18535
Fmc1	0.0242888	-5.36356	0.211325	#N/A	#N/A	#N/A
Ciao1	0.0125715	-6.3137	0.000261607	1.64584	0.718824	0.0692631
Runx1	0.0118306	-6.40133	0.000646354	1.13308	0.18025	0.0876647
Mob4	0.0241839	-5.36981	0.211325	0.769029	-0.37889	0.108694
Isyna1	0.0239531	-5.38364	0.211325	0.155043	-2.68926	0.00189723
Pstpip2	0.0163274	-5.93656	0.0527779	0.64313	-0.636818	0.00778175
Hsd17b7	0.0123884	-6.33487	0.000261607	1.51223	0.596678	0.218483
Dcaf13	0.0177243	-5.81813	0.084276	0.175616	-2.5095	0.000879032
Hmgcr	0.0140305	-6.15529	0.0131112	0.0934127	-3.42024	0.00240287
Uchl5	0.0122052	-6.35636	0.000261607	0.521374	-0.939611	0.00132202
Riok2	0.0183877	-5.76511	0.106551	0.181031	-2.46569	0.000202514
Mrps34	0.0137965	-6.17955	0.0131112	4.85426	2.27925	0.000460684
Mrpl24	0.00749796	-7.05929	0.0556861	0.918666	-0.122387	0.117691
Rrp12	0.0146677	-6.09121	0.029083	0.0798416	-3.64672	0.00119912
Ccnh	0.023169	-5.43166	0.211325	0.563043	-0.828683	0.0284336
Agps	0.0119669	-6.3848	0.000261607	1.75831	0.814189	0.0128476
Ankrd1	0.0228886	-5.44922	0.211325	0.415397	-1.26744	0.0218848
Mrpl37	0.0133907	-6.22263	0.0131112	0.575474	-0.797179	0.0174388
Cpsf4	0.0227133	-5.46032	0.211325	1.04624	0.0652085	0.353264
Ncaph	0.0224878	-5.47471	0.211325	0.0389	-4.68409	0.000539496
Lrrfip1	0.0101914	-6.6165	0.00516283	0.158773	-2.65496	0.00288016
Ccdc25	0.0223976	-5.48051	0.211325	0.608486	-0.716704	0.025845
Qtrt2	0.022345	-5.48391	0.211325	#N/A	#N/A	#N/A
Wdr46	0.0181011	-5.78778	0.122584	2.81965	1.49552	0.00113626
Arfgap1	0.01651	-5.92052	0.084276	6.16838	2.62489	0.00332461
Mrpl58	0.022187	-5.49414	0.211325	#N/A	#N/A	#N/A
Mycbp	0.022187	-5.49414	0.211325	0.118513	-3.07688	9.26859e-05
Drap1	0.0220817	-5.501	0.211325	2.46172	1.29967	0.039859
Vamp5	0.0219764	-5.5079	0.211325	0.335367	-1.57619	0.0156032
Hspa14	0.0119151	-6.39106	0.00282031	0.197195	-2.3423	7.31901e-05
Jmjd6	0.0160783	-5.95874	0.084276	1.55677	0.638554	0.0425867
Tnnt2	0.021625	-5.53115	0.211325	1.4465	0.532566	0.36253
Marcksl1	0.0126718	-6.30223	0.0131112	3.0338	1.60113	0.0541493
Sdc4	0.0213438	-5.55004	0.211325	0.630359	-0.665754	0.0831946
Synpo2	0.0154112	-6.01987	0.0749486	1.23009	0.298763	0.0915753
Met	0.0163305	-5.93628	0.0999556	1.15491	0.207786	0.0808665
Hspb8	0.0124215	-6.33102	0.0131112	0.758873	-0.39807	0.0865683
Epha2	0.012384	-6.33538	0.0131112	0.224778	-2.15343	0.00996933
Commd3	0.0210272	-5.5716	0.211325	1.18902	0.249778	0.122079
Ythdf3	0.0108658	-6.52406	0.000261607	3.49462	1.80513	0.00135603
Mrps2	0.0209216	-5.57886	0.211325	1.10946	0.149856	0.108879
Fhl3	0.0141587	-6.14216	0.0527779	0.365736	-1.45113	0.00324809
Pelo	0.0153712	-6.02362	0.084276	1.47769	0.56334	0.0609669
Lactb2	0.0207104	-5.5935	0.211325	0.861155	-0.215655	0.263463
Pmvk	0.0207104	-5.5935	0.211325	0.238027	-2.0708	0.0133943
Mrps11	0.0121085	-6.36784	0.0131112	0.350143	-1.51398	0.00326681
Me1	0.0166703	-5.90657	0.122584	0.220308	-2.18241	1.19018e-05
Krr1	0.0204991	-5.6083	0.211325	0.706237	-0.501776	0.0167382
Fnta	0.0150566	-6.05346	0.084276	5.18646	2.37475	0.00592494
Pex14	0.0119206	-6.3904	0.0131112	1.88113	0.911602	0.0264776
Esf1	0.0138044	-6.17873	0.0527779	0.873659	-0.194858	0.0308211
Armc6	0.0109659	-6.51084	0.00282031	0.127364	-2.97297	0.00101162
Tnni1	0.020182	-5.63079	0.211325	0.236552	-2.07977	0.0239006
Cbfb	0.00649783	-7.26583	0.0556861	1.93404	0.951617	0.0459545
Dctn3	0.0200762	-5.63837	0.211325	0.755164	-0.405138	0.0151927
Tbpl1	0.0200762	-5.63837	0.211325	0.413105	-1.27542	0.000958112
Dapk2	0.00830622	-6.91159	0.0151156	0.611278	-0.710099	0.0720969
Elac2	0.0151937	-6.04039	0.0963687	1.08296	0.114974	0.22209
Txlna	0.0102959	-6.60178	0.000261607	2.95055	1.56099	0.0154147
Nubp2	0.0102224	-6.61213	0.000261607	0.375608	-1.4127	0.00030836
Lamtor5	0.0196529	-5.66911	0.211325	0.755389	-0.404709	0.0141613
Nip7	0.0194412	-5.68474	0.211325	0.202177	-2.30631	0.000592733
Mllt11	0.00372787	-8.06743	0.12472	0.25785	-1.9554	0.00138839
Mrps22	0.0143481	-6.123	0.084276	0.91637	-0.125998	0.353537
Ube2c	0.0113564	-6.46035	0.0131112	0.0417535	-4.58196	0.00136998
Fads2	0.0122823	-6.34727	0.0331872	1.07671	0.10663	0.39476
Gtf2e1	0.00895141	-6.80367	0.00230737	0.783443	-0.352099	0.0962363
Atp6v0d1	0.0189644	-5.72057	0.211325	3.28036	1.71385	0.00726956
Eif2b2	0.00923161	-6.7592	0.000646354	1.15306	0.205469	0.00731634
Uck2	0.0078162	-6.99932	0.0151156	0.766962	-0.382774	0.110732
Bod1	0.0186993	-5.74087	0.211325	0.27347	-1.87055	0.000389628
Utp4	0.0157682	-5.98683	0.143708	#N/A	#N/A	#N/A
Timm17a	0.0184871	-5.75734	0.211325	0.211157	-2.24361	0.000134164
Zc3h15	0.00685449	-7.18873	0.0317041	0.470068	-1.08906	0.00114862
Cdc123	0.0181686	-5.78241	0.211325	0.431508	-1.21254	0.00318791
Zbtb8os	0.0181686	-5.78241	0.211325	0.152042	-2.71745	0.00264602
Tbc1d15	0.0106502	-6.55297	0.0131112	0.309592	-1.69156	0.00251244
Ap3m1	0.0180837	-5.78917	0.211325	0.329068	-1.60354	0.00808332
Pwp1	0.00750412	-7.0581	0.0151156	0.123174	-3.02123	0.000133184
Cdon	0.0151793	-6.04175	0.1394	10.4255	3.38204	0.00335806
Plod3	0.00850495	-6.87748	0.00145892	2.60542	1.38152	0.00409756
Mustn1	0.0177437	-5.81655	0.211325	0.168655	-2.56786	0.00644794
Mrps10	0.0173185	-5.85155	0.211325	2.0057	1.0041	0.0210905
Pdcl3	0.0117864	-6.40673	0.0527779	0.128502	-2.96014	0.00031133
Sync	0.00995357	-6.65057	0.0131112	2.37932	1.25055	0.00951192
Arpc5l	0.0165733	-5.91499	0.211325	0.486452	-1.03963	0.00380732
Tmed5	0.0112523	-6.47364	0.0527779	0.588648	-0.764523	0.0244671
Ftsj3	0.0072357	-7.11065	0.00841889	0.0958364	-3.38328	1.17057e-05
Pkig	0.0068347	-7.19291	0.0151156	0.130237	-2.94078	0.00244186
Dohh	0.0120975	-6.36914	0.084276	0.775958	-0.36595	0.00393576
Atp6v1e1	0.0111065	-6.49245	0.0527779	0.354361	-1.49671	0.000213441
Synpo2l	0.00984721	-6.66607	0.0195665	0.452077	-1.14536	0.00545156
Eif2b4	0.0135038	-6.21049	0.134524	1.29692	0.37509	0.00711438
Fads1	0.013075	-6.25705	0.122584	2.51346	1.32968	0.00322687
Plod2	0.00804049	-6.9585	1.13741e-06	1.75423	0.810836	0.00298782
Ccnd3	0.0158271	-5.98146	0.211325	18.7601	4.22959	0.0187418
Mrpl19	0.0117016	-6.41715	0.084276	1.78626	0.836939	0.00461352
Rfc4	0.0100916	-6.6307	0.0331872	0.0677973	-3.88263	9.70624e-06
Wdr3	0.0101865	-6.6172	0.0372558	0.0849462	-3.55731	0.00044372
Cavin4	0.00651306	-7.26245	0.0151156	#N/A	#N/A	#N/A
Ccdc124	0.0106689	-6.55044	0.0527779	2.36086	1.23931	0.000474443
Srp19	0.0156136	-6.00105	0.211325	0.265545	-1.91297	0.000165018
Vps37c	0.0119108	-6.39159	0.106551	0.557676	-0.842501	0.0244246
Rrp7a	0.0151865	-6.04106	0.211325	1.20803	0.272652	0.0259042
Wdr4	0.0120925	-6.36975	0.122584	0.46109	-1.11688	0.00464219
Dclk1	0.00908537	-6.78224	0.0209056	0.448279	-1.15753	0.00925061
Golga7	0.0148659	-6.07185	0.211325	3.00473	1.58723	0.0456798
Hccs	0.0109089	-6.51835	0.084276	1.06444	0.0900978	0.272909
Arl6ip1	0.00608985	-7.35938	0.0151156	0.279385	-1.83967	0.0026045
Mrpl41	0.00469944	-7.7333	0.0556861	1.67497	0.744131	0.0449253
Nrbp1	0.0107304	-6.54216	0.084276	0.482747	-1.05066	0.00121454
Ube2k	0.00984134	-6.66693	0.0527779	1.92664	0.94609	0.00134561
Gpx4	0.00969516	-6.68852	0.0527779	0.986789	-0.019187	0.146675
Me2	0.00966266	-6.69336	0.0527779	0.34761	-1.52446	0.000281565
Lig1	0.00885083	-6.81997	0.0263425	0.0857196	-3.54423	4.48016e-05
Larp4	0.00864456	-6.85399	0.0209056	0.0937576	-3.41492	1.5216e-05
Yme1l1	0.0101909	-6.61658	0.0749486	0.26993	-1.88934	0.00118616
	0.00585126	-7.41704	0.0151156	#N/A	#N/A	#N/A
Cd44	0.00886387	-6.81785	0.029083	0.0383706	-4.70386	0.000113813
Acsl4	0.0101344	-6.62459	0.0749486	0.185436	-2.431	0.00121465
Rdh11	0.006445	-7.2776	0.00230737	0.216544	-2.20727	0.000808091
Mrfap1	0.00795769	-6.97343	0.0131112	2.50199	1.32308	0.00729614
Bcar1	0.00750473	-7.05798	0.00489043	0.936533	-0.0945981	0.395569
Mrps5	0.013413	-6.22022	0.211325	0.350973	-1.51057	0.00294425
Tyms	0.00722066	-7.11365	0.00282031	0.117028	-3.09507	0.00071865
Ypel5	0.0131526	-6.24851	0.211325	0.74301	-0.428547	0.0233969
Mrps17	0.0130453	-6.26032	0.211325	0.709827	-0.494461	0.0213642
Bcap29	0.0130453	-6.26032	0.211325	1.10547	0.14466	0.335319
Cluh	0.00761309	-7.0373	0.0131112	0.443603	-1.17266	0.0048862
Otud6b	0.00996775	-6.64852	0.106551	0.111391	-3.1663	0.00012295
Bicd2	0.00846296	-6.88462	0.045196	3.03265	1.60058	0.0036378
Polr2k	0.012616	-6.30861	0.211325	0.241452	-2.05019	0.0034072
Cdk2	0.00575669	-7.44054	0.00386666	1.14747	0.19846	0.192573
Ddah1	0.0051348	-7.60548	0.0151156	0.123171	-3.02127	0.00361641
Csk	0.00649475	-7.26651	0.00151114	1.9968	0.997691	0.0197573
Mrpl49	0.0120429	-6.37567	0.211325	0.662306	-0.594429	0.0336936
Lrrc58	0.00810628	-6.94674	0.0698598	3.12346	1.64315	0.000513259
Atp5f1e	0.0113256	-6.46426	0.211325	#N/A	#N/A	#N/A
Emc8	0.00832369	-6.90856	0.084276	2.28821	1.19422	0.00234523
Enoph1	0.0111964	-6.48082	0.211325	0.379132	-1.39923	0.00458772
Vamp8	0.00643965	-7.2788	0.0131112	0.397907	-1.3295	0.0118714
Znrd2	0.00634462	-7.30025	0.0131112	#N/A	#N/A	#N/A
Smc2	0.00556008	-7.49068	0.000261607	0.142479	-2.81118	9.63255e-05
Smc4	0.00611303	-7.3539	0.0081125	0.430463	-1.21604	0.00290037
Rnase4	0.00444723	-7.81288	0.0151156	4.95463	2.30878	0.137824
Nle1	0.00618619	-7.33673	0.0131112	0.174807	-2.51617	0.0030335
Mrpl14	0.0105355	-6.5686	0.211325	0.50346	-0.990052	0.00575796
Hmox1	0.0048129	-7.69888	0.00386666	0.0656386	-3.92931	0.00267102
Hat1	0.00416794	-7.90645	0.0151156	0.244997	-2.02916	0.000312196
Ubap2	0.00502686	-7.63613	8.4281e-05	1.82016	0.864067	0.00312424
Psph	0.00626209	-7.31914	0.0331872	0.204702	-2.2884	0.00355416
Mybph	0.00631923	-7.30604	0.043241	0.21764	-2.19998	0.0348726
Eif2b1	0.00524975	-7.57353	0.00489043	0.371409	-1.42892	0.00478794
Gfpt1	0.00807317	-6.95265	0.143708	0.53786	-0.894698	0.00981004
Dctpp1	0.00927573	-6.75232	0.211325	0.0501153	-4.31861	0.00318832
Timp3	0.00380663	-8.03727	0.0151156	2.72789	1.44778	0.061008
Bzw1	0.00338271	-8.2076	0.0317041	0.0977195	-3.35521	0.000276047
Mcm5	0.00476653	-7.71284	0.00218314	0.0472511	-4.40351	0.00138048
Cks1b	0.00862662	-6.85699	0.211325	0.0368317	-4.76291	0.00113447
Rexo2	0.00585448	-7.41624	0.0527779	0.326129	-1.61649	0.00808081
Pak1ip1	0.00418373	-7.901	1.13741e-06	0.0790631	-3.66085	3.70815e-07
Plp2	0.00830175	-6.91237	0.211325	0.0398621	-4.64884	0.000336059
Sparc	0.00367632	-8.08752	0.00622136	1.08755	0.121086	0.369908
Gnpnat1	0.00804169	-6.95828	0.211325	0.327208	-1.61172	0.00224691
Serpine1	0.00348418	-8.16496	0.00841889	0.101778	-3.2965	0.00324042
Mrps25	0.00582185	-7.42431	0.106551	2.86931	1.5207	0.0437007
Rbm24	0.00524209	-7.57564	0.0698598	0.338684	-1.56199	0.00841392
Cyp51a1	0.00302722	-8.36779	0.0151156	#N/A	#N/A	#N/A
Rrm1	0.0042175	-7.8894	0.0131112	0.0309271	-5.01498	4.50328e-06
Lgals3	0.00382051	-8.03202	0.00151114	0.0466528	-4.42189	0.0106602
Ctps1	0.00306418	-8.35028	0.0109013	#N/A	#N/A	#N/A
Gatm	0.00379476	-8.04178	0.0019619	0.0561966	-4.15337	0.000912315
Mrpl11	0.00409022	-7.93361	0.0131112	1.29854	0.376886	0.00457166
Cars	0.00422027	-7.88845	0.0195665	0.28164	-1.82808	0.000158868
Higd1a	0.00355515	-8.13587	0.000261607	1.75387	0.810545	0.0638134
Mcm4	0.00382212	-8.03141	0.00842389	0.0777638	-3.68476	0.000129633
Plin2	0.00472257	-7.72621	0.0698598	0.0490352	-4.35004	0.00129381
Memo1	0.0035058	-8.15604	0.00282031	0.293029	-1.77089	0.00189198
Aldh18a1	0.00359854	-8.11837	0.00632536	0.0328921	-4.92611	0.000216407
Commd6	0.00634803	-7.29948	0.211325	0.419815	-1.25217	0.00409975
Eef1e1	0.00430492	-7.8598	0.0527779	0.288309	-1.79431	0.00305764
Ldlr	0.00367421	-8.08835	0.0131112	2.45025	1.29293	0.0200388
Mcm6	0.00278238	-8.48947	0.00544786	0.0631834	-3.98431	0.000197897
Mcm2	0.00415229	-7.91188	0.049381	0.0544088	-4.20002	0.000869318
Mcm3	0.00325409	-8.26353	0.00170525	0.0260493	-5.26261	0.000368244
Kpna2	0.0026805	-8.54328	0.00746751	0.0088636	-6.81789	0.000367487
G3bp2	0.0031352	-8.31723	0.00218314	0.600851	-0.734922	0.00351577
Hypk	0.00565151	-7.46715	0.211325	0.827297	-0.273523	0.0689173
Psmg4	0.0041945	-7.89729	0.106551	1.33531	0.41718	0.0347134
Mthfd2	0.00307096	-8.34709	0.0186174	0.00956255	-6.70839	0.000561266
Gpc1	0.00168146	-9.21607	0.0304552	0.5699	-0.811219	0.00431331
Cks2	0.00319311	-8.29082	0.084276	0.0153041	-6.02994	7.75451e-06
Rrm2	0.00214006	-8.86814	1.13741e-06	0.00453371	-7.78509	1.4852e-05
Aif1l	0.00267963	-8.54375	0.0399363	0.110434	-3.17874	0.00177335
Asns	0.00179601	-9.12099	0.00781217	0.0076804	-7.0246	1.8152e-06
Cdk1	0.00183307	-9.09152	0.00104016	0.0366538	-4.7699	0.000423209
Ccn1	0.00223167	-8.80766	0.0249752	#N/A	#N/A	#N/A
Hmgcs1	0.00155847	-9.32565	0.0019619	0.0102867	-6.60307	0.0123102
Naa50	0.00145998	-9.41983	0.00489043	1.34988	0.432831	0.00793454
Dync2h1	0.280526	-1.83379	0.0151156	21.614	4.43389	0.0101709
Dnah1	1	0	#DIV/0!	1.37639	0.460892	0.00501205
Akap9	1	0	#DIV/0!	14.7765	3.88523	0.000146078
Csmd3	1	0	#DIV/0!	0.99893	-0.0015443	0.211325
Usp34	1	0	#DIV/0!	3.69022	1.88371	0.00923076
Cep350	1	0	#DIV/0!	1.66196	0.732886	0.0549117
Lama1	0.00126862	-9.62253	0.0603014	0.997937	-0.00297969	0.0929035
Helz2	1	0	#DIV/0!	3.80817	1.9291	0.00212678
Utp20	0.0619585	-4.01255	0.00282031	0.882197	-0.180827	0.18965
Itpr2	1	0	#DIV/0!	6.76832	2.7588	0.000501703
Ncor2	1	0	#DIV/0!	20.4234	4.35215	0.000105233
Arhgef17	1	0	#DIV/0!	10.4116	3.38013	0.00527797
Myof	0.0076891	-7.02297	0.00208878	0.0401507	-4.63843	0.00399493
Tanc2	1	0	#DIV/0!	18.554	4.21366	0.000629119
Znf638	0.177557	-2.49364	0.211325	#N/A	#N/A	#N/A
Skt	1	0	#DIV/0!	#N/A	#N/A	#N/A
Nisch	0.0358685	-4.80114	0.143708	30.7701	4.94346	0.00481214
Rb1cc1	1	0	#DIV/0!	35.0179	5.13002	0.00520617
Clasp1	0.0385535	-4.697	0.134524	0.208843	-2.25951	0.00247982
Ptprg	1	0	#DIV/0!	6.64602	2.73249	0.00492158
Mia2	1	0	#DIV/0!	1.07697	0.106984	0.00250217
Kif15	0.132528	-2.91563	0.211325	0.107268	-3.22071	0.000437269
Usp47	0.0172214	-5.85966	0.09257	1.32937	0.410744	0.00337895
Tbc1d4	1	0	#DIV/0!	2.70123	1.43361	0.00402841
Atxn2	0.0195937	-5.67347	6.73718e-05	3.22681	1.69011	0.00024923
Abcb1b	1	0	#DIV/0!	0.776801	-0.364384	0.0943066
Inf2	0.0594987	-4.071	0.0527779	5.91088	2.56337	0.000694384
Upf2	0.218479	-2.19444	0.211325	2.3777	1.24957	0.00196572
Rpgrip1l	1	0	#DIV/0!	0.812145	-0.300191	0.0162954
Ppfia2	1	0	#DIV/0!	1.22716	0.295318	0.00211296
Mtr	0.21632	-2.20876	0.211325	0.679372	-0.557727	0.0557267
Map4k4	0.0577371	-4.11436	0.0527779	1.64721	0.720028	0.0165236
Grm5	1	0	#DIV/0!	0.999412	-0.000848055	0.211325
Ints2	1	0	#DIV/0!	0.247733	-2.01314	7.4981e-05
Itga1	1	0	#DIV/0!	1.27852	0.354472	0.114705
Ube4b	0.0266638	-5.22897	0.143708	1.80366	0.850927	0.000592594
Aff4	1	0	#DIV/0!	4.46187	2.15765	0.00212005
Rfc1	0.0324334	-4.94638	0.122584	1.45361	0.539644	0.000286788
Acad10	1	0	#DIV/0!	0.428414	-1.22292	0.00095092
Rabgap1	0.0724694	-3.78648	0.211325	0.861259	-0.215482	0.0555696
Llgl1	0.185818	-2.42804	0.211325	0.721745	-0.470439	0.0593516
Sec23ip	0.0110195	-6.50379	0.0698598	0.195921	-2.35166	0.000335496
Ipo11	0.0225773	-5.46898	0.00282031	0.205795	-2.28072	2.46803e-05
Drp2	1	0	#DIV/0!	1.69966	0.76525	0.00410493
Dcaf5	1	0	#DIV/0!	4.68938	2.2294	0.00690478
Nfatc2	1	0	#DIV/0!	1.52218	0.606139	0.0384064
Cask	0.124624	-3.00435	0.211325	1.02844	0.0404632	0.420781
Paxbp1	1	0	#DIV/0!	4.07972	2.02847	0.00353624
Il6st	1	0	#DIV/0!	2.25578	1.17363	0.020192
Oga	0.0435394	-4.52154	0.0527779	#N/A	#N/A	#N/A
Cenpc	1	0	#DIV/0!	#N/A	#N/A	#N/A
Dpp8	1	0	#DIV/0!	3.14759	1.65425	0.0138324
Slfn5	1	0	#DIV/0!	1.39608	0.481377	0.0047309
Parp9	1	0	#DIV/0!	1.44857	0.534628	0.00474021
Cdc42bpb	1	0	#DIV/0!	5.38534	2.42904	0.00321326
Cfap221	1	0	#DIV/0!	1	0	#DIV/0!
Pi4kb	1	0	#DIV/0!	1.2766	0.352306	0.0121041
Itgb5	1	0	#DIV/0!	4.30155	2.10486	0.0195128
Pnpt1	0.0307725	-5.02221	0.084276	0.490819	-1.02674	0.0434945
Ppp1r21	1	0	#DIV/0!	6.27017	2.6485	0.000883173
App	0.0781829	-3.677	0.211325	20.3557	4.34736	0.0148159
Tfrc	0.00324328	-8.26833	0.00589191	0.120884	-3.04831	0.000300137
Mlh1	1	0	#DIV/0!	2.14573	1.10147	0.000866537
Ddx27	0.0220287	-5.50447	0.122584	0.443626	-1.17258	0.00190137
Sh2b1	1	0	#DIV/0!	5.08378	2.3459	0.00134872
Raver1	0.0395654	-4.65962	0.211325	5.7441	2.52208	0.014661
Cul2	0.0317809	-4.9757	0.211325	0.628362	-0.670333	0.0205359
Tbx3	1	0	#DIV/0!	1.31612	0.396294	0.0196765
Aqr	1	0	#DIV/0!	1.2278	0.296077	0.0425603
Ythdc1	0.0268978	-5.21637	0.000261607	2.22589	1.15438	0.000875788
Lss	0.0201161	-5.63551	0.0331872	2.51369	1.32981	0.0129708
Plod1	0.00841585	-6.89268	0.0556861	0.721714	-0.470501	0.00160694
Rabl6	1	0	#DIV/0!	4.45294	2.15476	0.0028176
Pik3r1	1	0	#DIV/0!	11.133	3.47678	0.00290704
Tagap	0.135913	-2.87924	0.211325	1.79051	0.84037	0.00557563
Tbx2	1	0	#DIV/0!	2.05268	1.03751	0.0479397
Mepce	0.0487029	-4.35985	0.211325	1.98733	0.990833	0.0545549
Sema7a	1	0	#DIV/0!	0.547124	-0.870059	0.000546058
Acox1	0.0406918	-4.61912	0.0131112	0.74175	-0.430996	0.0192533
Jph1	1	0	#DIV/0!	2.53438	1.34163	0.0274072
Ivns1abp	0.0660446	-3.92041	0.211325	0.225124	-2.15121	0.000506131
Srpra	0.0175007	-5.83645	0.0331872	#N/A	#N/A	#N/A
Scaf8	0.0542914	-4.20313	0.0151156	2.16974	1.11752	0.00108076
Ctnnd2	0.160875	-2.63599	0.211325	1	0	#DIV/0!
Slc6a6	1	0	#DIV/0!	0.720287	-0.473356	0.0264874
Glce	0.119829	-3.06095	0.211325	0.316312	-1.66058	6.01107e-05
Cand2	0.00770015	-7.0209	0.0101016	2.20923	1.14355	0.00311252
Cuzd1	0.0852276	-3.55254	0.211325	0.991454	-0.0123827	0.0499401
Ints11	0.0619918	-4.01178	0.211325	#N/A	#N/A	#N/A
Ebf4	1	0	#DIV/0!	3.10197	1.63318	1.04726e-05
Tbcd	0.0429863	-4.53998	0.000261607	0.508026	-0.977027	0.0135205
Snx9	0.115886	-3.10922	0.211325	1.88897	0.917599	0.00821072
Scaf4	0.050837	-4.29798	0.0151156	7.22794	2.85359	8.67944e-06
Pdlim5	0.00520235	-7.58662	0.000646354	0.414074	-1.27204	0.0038422
Gckr	0.0827766	-3.59463	0.211325	1.00612	0.00880346	0.211325
Adck5	1	0	#DIV/0!	1.6884	0.755658	0.00242309
Cdc40	0.0407831	-4.61588	0.211325	0.372521	-1.4246	0.000900493
Anapc7	0.11069	-3.1754	0.211325	1.43315	0.519188	0.00808786
Pelp1	0.0446069	-4.48659	0.12472	2.81047	1.49081	0.0008392
Galnt1	0.109643	-3.18911	0.211325	0.695935	-0.522975	0.0456786
Dnajc11	0.0136997	-6.18971	0.0527779	0.50098	-0.997176	0.00252479
Spats2l	1	0	#DIV/0!	17.6858	4.14452	0.000339491
Ccdc150	1	0	#DIV/0!	1.35914	0.442694	0.00322177
Gns	0.056533	-4.14476	0.211325	3.87601	1.95457	0.0209289
Soat1	0.0214271	-5.54442	0.084276	0.196008	-2.35102	0.00102146
Egr1	1	0	#DIV/0!	15.3888	3.94381	0.0636252
Prmt3	0.0132445	-6.23846	0.042751	2.7464	1.45754	0.0343017
Tbx21	1	0	#DIV/0!	1	0	#DIV/0!
Utp15	0.0123544	-6.33883	0.00282031	0.36734	-1.44481	0.00252269
Rag2	1	0	#DIV/0!	0.998553	-0.00208895	0.211325
Alpl	1	0	#DIV/0!	11.1046	3.47308	0.0593375
Ears2	1	0	#DIV/0!	2.30377	1.204	0.0160254
Stam2	0.0369845	-4.75693	0.211325	0.480489	-1.05742	0.0150619
Mef2d	1	0	#DIV/0!	0.547166	-0.86995	0.00288039
Kat5	1	0	#DIV/0!	0.360204	-1.47311	0.00201729
Krt85	1	0	#DIV/0!	1	0	#DIV/0!
Mef2a	1	0	#DIV/0!	0.528635	-0.919656	0.00814777
Stk3	0.0156965	-5.99342	0.0131112	0.305622	-1.71018	0.00506534
Krt87	1	0	#DIV/0!	#N/A	#N/A	#N/A
Yap1	0.0114291	-6.45114	0.00282031	3.88446	1.95772	0.00196265
Stk4	0.0153855	-6.02228	0.0131112	0.503044	-0.991245	0.00132168
Krt86	1	0	#DIV/0!	1	0	#DIV/0!
Vps35l	1	0	#DIV/0!	#N/A	#N/A	#N/A
Krt81	1	0	#DIV/0!	1	0	#DIV/0!
Trip6	1	0	#DIV/0!	7.28228	2.86439	0.00884406
Ddx49	0.0416532	-4.58543	0.0151156	1.03485	0.0494191	0.225419
Asz1	0.0680577	-3.8771	0.211325	1	0	#DIV/0!
Washc1	0.0947281	-3.40006	0.211325	#N/A	#N/A	#N/A
Mef2c	1	0	#DIV/0!	0.949169	-0.0752631	0.118524
Saal1	0.0230137	-5.44136	0.0527779	0.96235	-0.0553659	0.120393
Dhcr7	1	0	#DIV/0!	0.346037	-1.531	0.0175211
Steap4	1	0	#DIV/0!	8.86226	3.14767	0.000135907
Cwc27	0.0491218	-4.34749	0.211325	0.365936	-1.45034	0.000454591
Utp3	0.0227765	-5.45631	0.0527779	0.126056	-2.98786	0.000253375
Rbm10	0.0289754	-5.10903	0.0131112	0.82877	-0.270956	0.0457858
Lsm14a	0.0204883	-5.60906	0.0151156	5.60749	2.48735	0.00136478
Snx4	0.0179199	-5.8023	0.084276	1.08189	0.113554	0.40303
Fads3	0.0105254	-6.56999	0.00282031	3.54081	1.82408	0.0605783
Vrk1	0.0462248	-4.43519	0.211325	0.469916	-1.08953	0.00426651
Bysl	0.0114416	-6.44957	0.000646354	0.314586	-1.66847	0.00114231
Nxn	0.014678	-6.0902	0.106551	5.34657	2.41861	0.00487066
Scly	0.0307472	-5.0234	0.211325	0.3921	-1.35071	0.0044084
Noct	1	0	#DIV/0!	#N/A	#N/A	#N/A
Hdac3	0.030195	-5.04955	0.211325	0.391528	-1.35281	0.00442646
Cpa4	1	0	#DIV/0!	0.499424	-1.00166	0.0241652
Bcs1l	1	0	#DIV/0!	0.289913	-1.78631	0.0016734
Snap47	0.0178712	-5.80622	0.211325	0.650091	-0.621287	0.000231163
Sirt7	1	0	#DIV/0!	25.851	4.69215	0.00184741
Ddi2	0.00895143	-6.80367	0.0151156	0.793423	-0.333838	0.00972436
Abhd12	1	0	#DIV/0!	4.67797	2.22588	0.00495962
Cpsf2	0.0230589	-5.43853	0.0151156	0.596223	-0.746076	0.00158874
Tor3a	1	0	#DIV/0!	2.83167	1.50165	0.0137835
Slc30a7	0.0549229	-4.18645	0.211325	2.34248	1.22804	0.0018476
Vasp	0.00381048	-8.03581	0.0195665	0.947575	-0.0776872	0.34037
Rad23a	1	0	#DIV/0!	0.157197	-2.66936	0.0100339
Nudcd3	0.0134495	-6.2163	0.000261607	1.3932	0.478404	0.0172935
Letmd1	1	0	#DIV/0!	0.43888	-1.1881	0.00393631
Prpsap1	0.0106309	-6.55559	0.0151156	5.0938	2.34874	0.000109701
Pon2	1	0	#DIV/0!	1.37384	0.458218	0.192263
Trim63	1	0	#DIV/0!	0.772301	-0.372764	0.000187172
Map2k3	0.00520948	-7.58465	0.0151156	0.0921138	-3.44044	0.00197942
Nde1	1	0	#DIV/0!	0.760968	-0.394092	0.117407
Bdh1	1	0	#DIV/0!	0.875863	-0.191222	0.0943178
Slc9a3r2	1	0	#DIV/0!	4.93582	2.30329	0.00357118
Ndc1	0.0265643	-5.23437	0.084276	0.125513	-2.99409	0.000846301
Saraf	0.068536	-3.86699	0.211325	0.991139	-0.0128401	0.473781
Rcn3	0.0206146	-5.60019	0.0131112	4.42603	2.14601	0.0122058
Tsfm	0.0158463	-5.97971	0.0527779	0.147395	-2.76224	2.26007e-05
Mrps35	0.00719183	-7.11942	0.0151156	0.810284	-0.303501	0.141725
Gga1	0.0305915	-5.03073	0.0527779	4.65971	2.22024	0.00669441
Pdlim3	0.00262369	-8.57419	0.0086993	0.440696	-1.18214	0.0163687
Phox2b	0.046052	-4.44059	0.211325	1	0	#DIV/0!
Grb10	0.00525505	-7.57208	8.06652e-06	0.583802	-0.776448	0.0141806
Akr1e2	0.021625	-5.53115	0.211325	#N/A	#N/A	#N/A
Gem	1	0	#DIV/0!	14.3403	3.842	0.0957936
Mrpl15	0.00777021	-7.00783	0.000646354	0.20557	-2.2823	0.000211017
Fam114a1	0.0195125	-5.67946	0.0556861	2.90677	1.53942	0.0184535
Casp6	1	0	#DIV/0!	0.397147	-1.33225	0.00462669
Nqo1	1	0	#DIV/0!	0.924357	-0.113477	0.370045
Naprt	1	0	#DIV/0!	3.43581	1.78065	0.00082502
Atf1	0.0559443	-4.15986	0.211325	1.17539	0.23314	0.220706
Nsmce1	0.055355	-4.17514	0.211325	0.344096	-1.53912	0.00420265
Taf9	1	0	#DIV/0!	0.164882	-2.60049	0.00149903
Ca1	1	0	#DIV/0!	#N/A	#N/A	#N/A
Rab34	0.0229148	-5.44757	0.0151156	2.29125	1.19613	0.00123811
Taf9b	1	0	#DIV/0!	0.878825	-0.186352	0.0101755
Rwdd1	0.0260682	-5.26156	0.211325	1.11716	0.159834	0.149831
Abi1	0.0233456	-5.4207	0.0527779	0.672367	-0.572679	0.00855907
Umps	0.00495044	-7.65823	0.11778	0.0581786	-4.10337	0.000146138
Rab23	0.0210093	-5.57283	0.0151156	4.46171	2.1576	0.000114871
Bcl2	1	0	#DIV/0!	98.3102	6.61927	0.00877409
Pold2	0.0151164	-6.04774	0.145391	1.15958	0.213606	0.258005
Nqo2	1	0	#DIV/0!	0.897346	-0.156264	0.0681473
	1	0	#DIV/0!	#N/A	#N/A	#N/A
Odr4	0.0278851	-5.16436	0.0131112	#N/A	#N/A	#N/A
Ostf1	0.0155425	-6.00764	0.211325	1.00173	0.00249356	0.491031
Gltp	0.0440153	-4.50585	0.211325	1.96537	0.974803	0.0710169
Fadd	0.0432093	-4.53251	0.211325	1.69761	0.763504	0.00641907
Rab24	1	0	#DIV/0!	50.2738	5.65174	1.01068e-05
Pip4k2a	1	0	#DIV/0!	2.23103	1.15771	0.00713364
C8g	0.0301206	-5.05311	0.211325	0.69887	-0.516905	0.0119456
Med22	1	0	#DIV/0!	0.242331	-2.04495	0.000279875
Denr	0.00497068	-7.65234	0.042751	0.293115	-1.77046	0.000423701
Mrps31	0.0336025	-4.89529	0.0151156	1.17502	0.232684	0.108386
Acot7	0.00228628	-8.77278	0.000146703	0.0129002	-6.27647	8.51712e-05
Dhfr	0.0044107	-7.82478	0.00282031	0.417273	-1.26094	0.000218777
Reep5	0.0199704	-5.64599	0.211325	3.89553	1.96182	0.00278119
Drg1	0.00372949	-8.0668	0.0195665	0.531774	-0.911114	0.00902489
Rap2c	1	0	#DIV/0!	0.33344	-1.5845	0.000706247
Ist1	0.0148273	-6.0756	0.12472	0.975629	-0.0355961	0.287889
Smap	0.00675177	-7.21052	0.000261607	#N/A	#N/A	#N/A
Trappc3	0.0381408	-4.71252	0.211325	1.83222	0.873596	0.0661032
Cxcr4	1	0	#DIV/0!	0.79638	-0.32847	0.122234
Dnph1	0.00552025	-7.50105	0.0131112	0.113194	-3.14314	1.26684e-05
Gcsh	0.0360984	-4.79192	0.211325	0.0558636	-4.16195	1.05425e-05
Csnk1a1	0.024149	-5.37189	0.211325	1.02151	0.0306982	0.418346
Tmx4	0.0355864	-4.81253	0.211325	4.11976	2.04256	0.0110883
Map2k6	0.0293556	-5.09022	0.0151156	0.992102	-0.0114402	0.472924
Btf3l4	0.033636	-4.89385	0.211325	0.980285	-0.0287275	0.464489
Stmn1	0.00168364	-9.2142	0.0151156	0.0411042	-4.60457	0.000245296
Rps19bp1	0.00781404	-6.99972	0.211325	3.52439	1.81737	0.00649399
Scrn2	1	0	#DIV/0!	0.917134	-0.124795	0.176302
Wtap	0.0346162	-4.85241	0.0151156	0.757411	-0.400853	0.0597148
Pmpca	0.0102337	-6.61053	0.0358967	0.154395	-2.69531	0.000562797
Tor1aip2	0.00456083	-7.77649	0.0556861	0.72778	-0.458426	0.157218
Cma1	1	0	#DIV/0!	1.36068	0.444323	0.235731
C1qtnf3	0.00290554	-8.42698	0.00282031	3.89173	1.96041	0.0340013
Akt2	0.0196059	-5.67257	0.12472	0.718093	-0.477757	0.0716706
Tpmt	1	0	#DIV/0!	1.15459	0.207385	0.197158
Ebp	0.0145449	-6.10334	0.0131112	0.609124	-0.715192	0.00233048
Dynlt1	0.0038548	-8.01913	0.106551	#N/A	#N/A	#N/A
	0.0440153	-4.50585	0.211325	#N/A	#N/A	#N/A
Mettl26	1	0	#DIV/0!	#N/A	#N/A	#N/A
S100b	1	0	#DIV/0!	1.70789	0.772217	0.175452
Ptrh2	0.00215498	-8.85811	0.0268823	3.25358	1.70203	0.00504196
Mb	1	0	#DIV/0!	1.25285	0.325219	0.145678
Jpt1	0.00192417	-9.02155	0.000261607	#N/A	#N/A	#N/A
Fuom	1	0	#DIV/0!	0.99128	-0.0126355	0.478186
Gng11	1	0	#DIV/0!	3.75118	1.90734	0.009623
Tmem167a	0.00786825	-6.98974	0.211325	#N/A	#N/A	#N/A
Ndufa1	0.00511395	-7.61135	0.211325	0.383608	-1.38229	0.00481515
Gng5	1	0	#DIV/0!	0.106782	-3.22726	1.79175e-05
Mmgt1	0.0142241	-6.13552	0.211325	0.476968	-1.06804	0.00710334
Sec11a	0.037937	-4.72025	0.211325	0.388657	-1.36343	0.00299136
Eif1	0.000593392	-10.7187	0.00432788	0.287092	-1.80041	0.00119731
Glrx	1	0	#DIV/0!	0.467266	-1.09768	0.0192383
Mgll	1	0	#DIV/0!	40.2312	5.33024	0.0160177
Macf1	0.0075837	-7.04288	0.00438981	4.41118	2.14116	0.0630136
Ubr4	0.041139	-4.60335	0.0527779	12.2736	3.61749	0.00215061
Birc6	0.0555113	-4.17107	0.0999556	14.0112	3.80851	0.00229362
Mycbp2	0.422007	-1.24466	0.211325	10.4434	3.38452	0.000159515
Dnah2	1	0	#DIV/0!	1.02036	0.0290823	0.279687
Myo15a	1	0	#DIV/0!	#N/A	#N/A	#N/A
Ep400	0.403608	-1.30897	0.211325	2.63797	1.39943	0.00381585
Nipbl	1	0	#DIV/0!	27.9539	4.80498	8.57506e-07
Ubr5	0.151945	-2.71838	0.0131112	5.53469	2.4685	0.00278095
Akap13	0.299126	-1.74118	0.211325	4.3264	2.11317	0.013182
Trrap	0.188482	-2.4075	0.0151156	4.90956	2.29559	0.00444983
Usp9x	0.047523	-4.39523	0.0263425	3.97086	1.98945	0.0214241
Spta1	1	0	#DIV/0!	0.676414	-0.564021	0.014795
Cnot1	0.0288735	-5.11411	0.000261607	0.525986	-0.926903	0.0013179
Jmjd1c	1	0	#DIV/0!	1.70625	0.770827	0.00153939
Acaca	0.0255131	-5.29262	0.0698598	0.445164	-1.16759	0.0260609
Notch3	1	0	#DIV/0!	221.362	7.79027	0.00170011
Sdk1	0.325741	-1.6182	0.211325	1.11554	0.157742	0.098617
Prrc2a	0.0516348	-4.27551	0.042751	6.06707	2.601	9.62777e-05
Myo9b	1	0	#DIV/0!	5.61753	2.48994	0.00575736
Fer1l5	0.135445	-2.88423	0.211325	1.83416	0.875118	0.000171018
Ckap5	0.0157934	-5.98454	0.00282031	0.457119	-1.12936	0.00162789
Trip12	0.0253314	-5.30293	0.0131112	0.521117	-0.94032	0.000805606
Psme4	0.288765	-1.79203	0.211325	5.25937	2.39489	0.0135995
Itgb4	1	0	#DIV/0!	0.715679	-0.482616	0.047836
Lama4	1	0	#DIV/0!	0.657772	-0.604341	0.0451486
Rictor	0.207979	-2.26549	0.211325	14.7077	3.8785	0.0207996
Cul7	0.0363435	-4.78216	0.0698598	0.479482	-1.06045	0.00847029
Akap12	1	0	#DIV/0!	1.39872	0.484111	0.0350172
Phrf1	0.270359	-1.88705	0.211325	1.63815	0.712065	0.00439971
Eppk1	0.148083	-2.75552	0.000646354	1.45007	0.536124	0.0743696
Cc2d2a	1	0	#DIV/0!	2.34531	1.22978	0.00377902
Slx4	1	0	#DIV/0!	3.31129	1.72739	0.013143
Rprd2	0.1174	-3.09049	0.0151156	41.1199	5.36176	0.000641362
Gapvd1	0.0164835	-5.92283	0.029083	2.55217	1.35172	0.00398355
Nid2	0.177429	-2.49468	0.211325	6.53291	2.70773	0.0223954
Clip1	0.0463932	-4.42994	0.0556861	1.74729	0.805119	0.110211
Ylpm1	0.111507	-3.1648	0.0151156	5.56688	2.47687	0.00785178
Phldb1	0.0390471	-4.67864	0.122584	8.07105	3.01276	6.57568e-05
Pik3r4	1	0	#DIV/0!	3.16713	1.66318	0.0102714
Elp1	0.0211399	-5.56389	0.0317041	#N/A	#N/A	#N/A
Wdr33	0.226601	-2.14177	0.211325	1.00275	0.00396057	0.487214
Rad50	0.0673878	-3.89137	0.211325	1.86306	0.897676	0.00446908
Prdm16	0.0125138	-6.32033	0.0527779	1.56534	0.646475	0.120975
Tpp2	0.00609586	-7.35795	0.0564137	2.13326	1.09306	0.00478814
Trim66	1	0	#DIV/0!	0.17927	-2.47979	0.00756114
Lama5	0.251868	-1.98926	0.0151156	9.74349	3.28444	0.00032859
Slk	0.0243885	-5.35765	0.084276	2.21181	1.14523	0.0272108
Eif5b	0.0115646	-6.43415	0.00781217	1.29349	0.371264	0.00260357
Wapl	0.155756	-2.68264	0.211325	#N/A	#N/A	#N/A
Ap3d1	0.208945	-2.2588	0.211325	4.12106	2.04302	0.00387406
Igsf3	1	0	#DIV/0!	1.22467	0.292398	0.0279774
Sec16a	0.114895	-3.12161	0.211325	1.55222	0.634329	0.00117138
Dusp27	0.0934186	-3.42015	0.0151156	0.0644071	-3.95664	5.50103e-05
Nckap1	0.026028	-5.26379	0.00282031	0.835108	-0.259966	0.0674887
Specc1l	0.0919277	-3.44336	0.0151156	8.86529	3.14817	0.000526181
Myo1b	0.196056	-2.35066	0.211325	0.427401	-1.22634	0.0132399
Tti1	0.142963	-2.80629	0.211325	0.428204	-1.22363	0.00173239
Hdac4	1	0	#DIV/0!	8.39966	3.07033	0.00114931
Klb	1	0	#DIV/0!	0.975553	-0.0357077	0.199024
Ipo9	0.00819289	-6.93141	0.00893499	0.444866	-1.16856	0.000699647
Senp7	1	0	#DIV/0!	9.84821	3.29986	5.32252e-05
Slitrk3	1	0	#DIV/0!	1	0	#DIV/0!
Nlrp4e	1	0	#DIV/0!	1	0	#DIV/0!
Gmip	1	0	#DIV/0!	4.39679	2.13645	0.0292793
Anpep	1	0	#DIV/0!	0.397243	-1.33191	0.01194
Meioc	1	0	#DIV/0!	#N/A	#N/A	#N/A
Parp10	1	0	#DIV/0!	4.23372	2.08193	0.00913636
Aak1	0.174416	-2.5194	0.211325	14.6635	3.87415	0.00326903
Unc5d	1	0	#DIV/0!	0.999303	-0.00100521	0.211325
Rbm19	0.0132676	-6.23595	0.00516283	1.19406	0.25587	0.0384276
Srrm1	0.0572325	-4.12702	0.0131112	1.34005	0.422289	0.0146933
Enpep	1	0	#DIV/0!	0.905182	-0.14372	0.12171
Cdkl5	1	0	#DIV/0!	0.815028	-0.295079	0.0778673
Unc45b	1	0	#DIV/0!	2.46522	1.30172	0.03113
Tbc1d2	0.124152	-3.00982	0.211325	2.18891	1.13021	0.0751806
Lemd3	0.0498671	-4.32577	0.087028	3.4205	1.77421	0.000289652
Arhgef1	0.0223492	-5.48364	0.0527779	26.8664	4.74773	3.06349e-05
Pwp2	0.0223254	-5.48517	0.0527779	0.348802	-1.51952	0.00223898
Dlg1	0.0548882	-4.18736	0.0131112	1.04188	0.0591853	0.294036
Lars2	1	0	#DIV/0!	4.22225	2.07801	0.0238164
Nup188	0.068148	-3.87519	0.12472	0.0787868	-3.6659	0.000855999
Dis3l2	0.0457235	-4.45092	0.211325	1.54996	0.632227	0.132366
Nlrp6	1	0	#DIV/0!	0.991981	-0.0116151	0.211325
Oxr1	1	0	#DIV/0!	1.89912	0.925331	0.0141983
Naa15	0.00376968	-8.05134	0.000530025	5.88376	2.55674	0.00122991
Ablim1	0.0375189	-4.73624	0.0151156	0.206303	-2.27716	0.0186297
Nop14	0.0116805	-6.41975	0.0288922	1.03258	0.0462582	0.365781
Mphosph8	0.046615	-4.42306	0.087028	1.92798	0.947093	0.0250967
Dlg3	1	0	#DIV/0!	1.51565	0.599937	0.125054
Map7d1	0.00807415	-6.95247	0.00781217	4.81345	2.26707	0.0238663
Snx25	1	0	#DIV/0!	2.72296	1.44518	0.0328101
Tfip11	1	0	#DIV/0!	0.749347	-0.416294	0.062852
Pank4	0.0567944	-4.13811	0.211325	10.6509	3.4129	0.0148431
Exoc6b	0.15142	-2.72337	0.211325	2.65346	1.40787	0.000794725
Osbp	0.0679398	-3.8796	0.0151156	2.50406	1.32427	0.0080113
Champ1	0.0292393	-5.09595	0.000261607	0.277981	-1.84694	0.00128839
Afg3l1	0.10818	-3.20849	0.211325	0.955074	-0.0663149	0.329005
Cfap74	0.10818	-3.20849	0.211325	0.351191	-1.50967	0.000118796
Sp1	1	0	#DIV/0!	3.25799	1.70398	0.00104827
Sp3	1	0	#DIV/0!	0.787257	-0.345093	0.0245399
Iws1	0.0778084	-3.68393	0.211325	8.64907	3.11255	0.00419676
Sec63	0.0415117	-4.59034	0.087028	1.01609	0.0230352	0.29346
Dnttip2	0.0298193	-5.06761	0.084276	0.626846	-0.673816	0.0182906
Bclaf3	1	0	#DIV/0!	#N/A	#N/A	#N/A
Dpy19l1	0.102891	-3.28081	0.211325	2.95614	1.56371	0.0078364
Osbpl9	0.0451006	-4.47071	0.0131112	2.13743	1.09588	0.0094952
Ddx50	0.0250291	-5.32025	0.0556861	1.90988	0.93348	0.0334366
Ccnt1	0.137555	-2.86192	0.211325	0.701317	-0.511862	0.0158161
Acsl3	0.00845668	-6.88569	0.00282031	1.22117	0.288259	0.282324
Adam18	0.0611253	-4.03209	0.0151156	0.967637	-0.0474617	0.119509
Rufy1	1	0	#DIV/0!	3.32986	1.73546	0.00461193
Aggf1	1	0	#DIV/0!	6.87467	2.78129	0.00201797
Npat	1	0	#DIV/0!	0.567869	-0.816371	0.0106439
Ncstn	0.0723431	-3.789	0.211325	0.785912	-0.34756	0.119877
C1ra	0.0980395	-3.35049	0.211325	10.3814	3.37593	0.00418885
Prkcq	1	0	#DIV/0!	25.0181	4.6449	0.0123246
C1rb	0.0979144	-3.35233	0.211325	1.28494	0.361703	0.170548
Nln	0.0183455	-5.76843	0.000646354	0.285704	-1.80741	0.000267838
Tmem168	1	0	#DIV/0!	0.719021	-0.475895	0.0047794
Cpsf3	0.0169645	-5.88134	0.042751	0.37048	-1.43253	0.00519245
Rab3gap2	0.0524824	-4.25202	0.084276	1.72238	0.784403	0.000128256
Prpf3	0.0102024	-6.61495	0.0151156	0.43939	-1.18642	0.0101559
Usp19	0.0163451	-5.935	0.00622136	6.57455	2.71689	0.00166965
Armc8	0.0323629	-4.94952	0.0527779	1.36022	0.443836	0.0137487
Aacs	0.00814373	-6.94009	0.00622136	16.7128	4.06288	0.00652856
Spart	0.041282	-4.59834	0.0131112	#N/A	#N/A	#N/A
Limd1	1	0	#DIV/0!	2.82437	1.49793	0.000304987
Xdh	1	0	#DIV/0!	0.831382	-0.266417	0.0915302
Ano10	1	0	#DIV/0!	0.93758	-0.0929863	0.386934
Rmc1	1	0	#DIV/0!	#N/A	#N/A	#N/A
Thoc1	0.126435	-2.98353	0.211325	0.502875	-0.991728	0.00418588
Pif1	1	0	#DIV/0!	0.662556	-0.593886	0.0427459
Carmil2	0.166146	-2.58948	0.211325	#N/A	#N/A	#N/A
Znf143	1	0	#DIV/0!	#N/A	#N/A	#N/A
Gclc	0.0392723	-4.67034	0.0131112	1.94815	0.962104	0.0347306
Arhgap29	1	0	#DIV/0!	0.646313	-0.629696	0.00845477
Dhx8	0.0582222	-4.10229	0.0527779	1.42934	0.515352	0.0026428
Mau2	1	0	#DIV/0!	7.8995	2.98176	0.000679351
Nub1	0.0338067	-4.88655	0.087028	2.07823	1.05535	0.00387039
Gnl1	0.0853562	-3.55036	0.211325	5.84873	2.54812	0.00407871
Ppp2r1b	0.00890731	-6.81079	0.0229325	0.220068	-2.18398	0.000618799
Cdc23	1	0	#DIV/0!	0.349229	-1.51775	0.00394047
Ubqln4	0.0235967	-5.40527	0.084276	0.661818	-0.595494	0.00882555
Klhl2	1	0	#DIV/0!	1.79984	0.847871	0.0120525
Nelfcd	0.0415932	-4.58751	0.211325	0.302068	-1.72706	0.00223513
Sorbs2	1	0	#DIV/0!	3.68241	1.88065	0.114423
Chrm3	1	0	#DIV/0!	1.46768	0.553537	0.0112391
Ctr9	0.0504289	-4.3096	0.0151156	2.0099	1.00713	0.0173813
Nrde2	1	0	#DIV/0!	0.561342	-0.833047	0.0019449
Ythdf2	0.00841492	-6.89284	0.0480638	0.592339	-0.755505	0.0132856
Lgals3bp	1	0	#DIV/0!	1.62555	0.700929	0.00923891
Lmf1	1	0	#DIV/0!	1.12928	0.175404	0.154399
Fkbp9	0.0125677	-6.31413	0.0698598	5.14823	2.36408	0.0160552
Znf76	1	0	#DIV/0!	#N/A	#N/A	#N/A
Dpysl5	1	0	#DIV/0!	2.06934	1.04917	0.128383
Coasy	0.0583922	-4.09808	0.211325	0.591805	-0.756807	0.00809526
Ncln	0.00662487	-7.23789	0.00282031	0.47985	-1.05935	9.28325e-05
Cdc6	1	0	#DIV/0!	0.0308545	-5.01837	2.32917e-06
Antxr1	0.0795316	-3.65233	0.211325	11.7438	3.55383	0.00138788
Rabep2	0.047768	-4.38781	0.0151156	1.53694	0.620065	0.0170827
Utp18	0.00788594	-6.9865	0.0749486	2.1444	1.10058	0.014741
Scp2	0.0471929	-4.40529	0.0151156	1.86086	0.895973	0.012212
Aaas	0.0471107	-4.4078	0.0151156	0.359674	-1.47524	0.001346
Prpf38b	0.0299611	-5.06076	0.087028	1.81509	0.860042	0.00321277
Wls	0.0466994	-4.42045	0.0151156	0.216118	-2.21011	9.21157e-05
Cwf19l1	0.0231129	-5.43516	0.211325	1.09295	0.128222	0.179482
Nemf	0.0502208	-4.31557	0.0527779	0.674153	-0.568852	0.00566654
Pglyrp2	1	0	#DIV/0!	1	0	#DIV/0!
Hexa	1	0	#DIV/0!	2.69006	1.42764	0.031875
Mmp19	0.0749498	-3.73793	0.211325	2.39466	1.25982	0.0262685
Asb3	0.103666	-3.26999	0.211325	0.597226	-0.743652	0.0395123
Tbce	0.103489	-3.27245	0.211325	0.47634	-1.06994	0.00522996
Uap1	0.0152353	-6.03644	0.122584	0.438967	-1.18782	0.00897636
Kpna4	0.0224397	-5.4778	0.211325	0.647973	-0.625994	0.00418825
Kpna3	0.017529	-5.83411	0.106551	0.110488	-3.17804	0.00100444
Sars2	0.102425	-3.28736	0.211325	0.846389	-0.240608	0.160655
Zscan20	1	0	#DIV/0!	1.51914	0.603253	0.0125721
Toe1	1	0	#DIV/0!	0.5119	-0.966066	0.0073556
Atp6v1b2	0.00630859	-7.30847	0.0527779	0.30368	-1.71937	0.00319138
Tom1l2	1	0	#DIV/0!	12.1083	3.59792	0.00471917
Lman1l	1	0	#DIV/0!	0.579402	-0.787363	0.00151081
Hars2	0.024482	-5.35214	0.0527779	2.15016	1.10445	0.00335724
Cyp2d9	1	0	#DIV/0!	1.03679	0.0521176	0.10241
Poglut3	1	0	#DIV/0!	#N/A	#N/A	#N/A
Slc43a3	1	0	#DIV/0!	7.43797	2.89491	0.00610296
Tchp	1	0	#DIV/0!	13.7288	3.77914	0.00490119
Trmt6	0.012384	-6.33538	0.042751	0.538233	-0.893698	0.00642847
Csad	1	0	#DIV/0!	6.08524	2.60531	0.000562777
Efemp1	1	0	#DIV/0!	0.716158	-0.48165	0.104698
She	1	0	#DIV/0!	1.32617	0.407269	0.216185
Celf1	0.00462733	-7.7556	0.0081125	1.17795	0.236278	0.102296
Wdr13	1	0	#DIV/0!	1.83885	0.878802	0.0462975
Sufu	1	0	#DIV/0!	2.20909	1.14345	0.00322655
Clk1	1	0	#DIV/0!	4.7423	2.24559	0.00343617
Clk4	1	0	#DIV/0!	0.346898	-1.52742	0.000385794
Micu1	0.0353707	-4.8213	0.211325	0.697577	-0.519576	0.0569903
Cap2	0.0163755	-5.93232	0.0556861	0.484472	-1.04552	0.0224085
Ctsa	1	0	#DIV/0!	0.75542	-0.40465	0.0257681
Pkn1	1	0	#DIV/0!	7.70109	2.94506	0.00711167
Ptdss1	1	0	#DIV/0!	0.951315	-0.0720049	0.36442
Itih4	0.0376883	-4.72974	0.12472	0.998991	-0.00145711	0.211325
Erbin	0.0651353	-3.94042	0.0527779	#N/A	#N/A	#N/A
Psen1	0.0405709	-4.62341	0.0151156	1.80597	0.852776	0.0936419
Rxra	1	0	#DIV/0!	3.82052	1.93377	0.00840657
Tapbp	1	0	#DIV/0!	2.48763	1.31477	0.00886504
Ddx42	0.0169551	-5.88214	0.0963687	0.748041	-0.418811	0.0022844
Cep104	0.0560904	-4.1561	0.0131112	1.91674	0.938652	0.0246384
Tgfb1i1	0.0120897	-6.37007	0.000646354	1.0722	0.10057	0.289863
Hk2	0.0135273	-6.20798	0.0229325	0.0754577	-3.72819	0.0022837
Pdlim7	0.00454908	-7.78021	0.00395004	0.433799	-1.2049	0.00785052
Cwc22	0.0431755	-4.53364	0.0527779	0.356907	-1.48638	0.00369528
Gda	1	0	#DIV/0!	1.04046	0.0572228	0.00335639
Spata5	0.0220338	-5.50413	0.042751	0.826511	-0.274894	0.178877
Cpox	0.0149439	-6.0643	0.106551	2.42934	1.28056	0.0153872
Septin6	0.0241351	-5.37272	0.087028	#N/A	#N/A	#N/A
Gal3st3	1	0	#DIV/0!	0.995788	-0.00609009	0.435501
Cstf1	0.011927	-6.38963	0.0331872	0.117361	-3.09098	0.000260779
Ago1	0.0720124	-3.79561	0.0151156	10.9975	3.45911	0.000853713
Mpi	0.0117082	-6.41634	0.0331872	0.262841	-1.92774	0.00166049
Nucb2	0.0233748	-5.4189	0.087028	1.43724	0.523301	0.106247
Serpina7	0.0311319	-5.00546	0.211325	1	0	#DIV/0!
Ass1	0.00165374	-9.24005	0.00170525	10.0264	3.32573	0.0325874
Lox	0.0228853	-5.44943	0.087028	0.512285	-0.96498	0.0584091
Bmp4	0.0824684	-3.60001	0.211325	36.4456	5.18767	0.0153914
Enah	0.0250875	-5.31689	0.0131112	0.729732	-0.454562	0.299689
Pcid2	1	0	#DIV/0!	0.251655	-1.99048	0.00153354
Mat1a	0.0104028	-6.58688	0.000646354	1	0	#DIV/0!
Pofut1	0.079678	-3.64967	0.211325	1.73276	0.793072	0.00272201
Mrps9	0.00533102	-7.55137	0.0288922	0.28089	-1.83192	0.00165968
Chd5	0.0265278	-5.23635	0.0331872	1.2461	0.317415	0.0100944
Chst4	1	0	#DIV/0!	1	0	#DIV/0!
Rfwd3	0.047319	-4.40144	0.0131112	0.122654	-3.02734	0.000451782
Babam2	1	0	#DIV/0!	#N/A	#N/A	#N/A
Amacr	0.0272161	-5.19939	0.211325	1.31628	0.396471	0.0627105
Armcx3	0.0204463	-5.61202	0.211325	1.7759	0.828552	0.0732807
B3gnt5	1	0	#DIV/0!	0.12738	-2.97279	0.000181603
Palm2	0.00727771	-7.1023	0.0263425	2.80079	1.48583	0.0287348
Ppig	0.00939729	-6.73354	0.042751	4.74837	2.24743	3.76725e-05
Ndrg3	1	0	#DIV/0!	0.432654	-1.20871	0.00356745
Rcl1	0.0233767	-5.41879	0.0131112	1.17653	0.234542	0.168596
Ncam1	0.0022044	-8.8254	0.00337518	0.348341	-1.52143	0.00174818
H2-K1	0.0136688	-6.19297	0.000261607	8.69997	3.12101	0.000399379
H2-K1	0.0136688	-6.19297	0.000261607	8.69997	3.12101	0.000399379
Prr11	1	0	#DIV/0!	0.113798	-3.13545	0.000320237
Setd7	0.0320779	-4.96228	0.0151156	5.91168	2.56357	0.00235041
Itga6	1	0	#DIV/0!	0.904166	-0.145341	0.0992411
Morf4l1	0.0144662	-6.11117	0.084276	0.225142	-2.15109	0.000968754
H2-D1	0.013413	-6.22023	0.000261607	1.91318	0.935975	0.0129916
Atad1	0.00949212	-6.71905	0.000646354	1.19466	0.256604	0.223918
Ube2z	0.00936189	-6.73899	0.000646354	0.882204	-0.180816	0.110705
Surf6	0.0112623	-6.47236	0.0131112	0.636786	-0.651119	0.000420981
Pcif1	1	0	#DIV/0!	1.32188	0.402593	0.0204193
Brix1	0.00869504	-6.84559	0.0527779	0.70415	-0.506046	0.0917218
Lmf2	0.0196099	-5.67227	0.087028	0.890719	-0.166958	0.0252076
Csnk2a2	0.00370536	-8.07617	0.0773841	3.10882	1.63637	0.00980711
Rp2	1	0	#DIV/0!	#N/A	#N/A	#N/A
Nfya	1	0	#DIV/0!	0.608461	-0.716762	0.0334189
Atp12a	0.0447617	-4.48159	0.0151156	1	0	#DIV/0!
Nol10	0.0128817	-6.27853	0.087028	0.128111	-2.96454	0.000130486
Erfe	0.0360984	-4.79192	0.211325	#N/A	#N/A	#N/A
Igbp1	0.00943252	-6.72814	0.0331872	0.828906	-0.27072	0.0139104
Fosb	1	0	#DIV/0!	1.78297	0.834281	0.117788
Mrpl39	0.0211068	-5.56615	0.0131112	1.18065	0.239584	0.189564
Znf568	0.128782	-2.957	0.211325	#N/A	#N/A	#N/A
Nfyc	0.0355864	-4.81253	0.211325	2.27351	1.18492	0.0150506
Ctsl	0.0293556	-5.09022	0.0151156	0.763613	-0.389086	0.138268
Twistnb	0.0677709	-3.88319	0.211325	3.09335	1.62917	0.00598813
Abcd3	0.0563117	-4.15042	0.0151156	0.949323	-0.0750285	0.290307
Srbd1	0.177855	-2.49123	0.211325	0.1737	-2.52533	0.000637556
Kctd12	1	0	#DIV/0!	0.932136	-0.101387	0.20746
Clvs2	1	0	#DIV/0!	1.1081	0.14809	0.211325
Mlst8	0.0670044	-3.8996	0.211325	0.245533	-2.02601	0.0029719
Degs1	0.00759413	-7.0409	0.00282031	4.77784	2.25636	0.017244
Tm9sf4	0.0176899	-5.82093	0.0331872	7.33532	2.87486	0.00467921
Kif5c	0.0118264	-6.40185	0.000261607	0.694035	-0.526921	0.0561823
Nop9	0.0446189	-4.4862	0.211325	2.76597	1.46778	0.0428081
Ublcp1	0.0177991	-5.81205	0.087028	0.104426	-3.25944	0.00122106
Tsen34	0.00892348	-6.80818	0.087028	6.08326	2.60485	0.00715089
Auh	1	0	#DIV/0!	1.66591	0.73631	0.0680104
Dhrs1	0.00919143	-6.7655	0.122584	0.390427	-1.35688	0.00520369
Rpa1	0.00463658	-7.75272	0.0229325	0.289964	-1.78606	0.00297458
Slc4a1	1	0	#DIV/0!	1.04226	0.0597189	0.211325
Mnat1	0.010471	-6.57746	0.106551	1.44752	0.533584	0.00139855
Marcks	0.045352	-4.46269	0.211325	4.17481	2.06171	0.00218007
Plcb3	0.0577812	-4.11326	0.0527779	11.2943	3.49753	0.00207363
Rpf2	0.00719731	-7.11833	0.00282031	0.125786	-2.99095	0.000933055
Top2a	0.00416134	-7.90874	0.000501758	0.0228452	-5.45196	0.000803533
Scara3	1	0	#DIV/0!	18.0221	4.17169	0.0287335
Ptpn11	0.0234807	-5.41238	0.084276	1.78183	0.833356	0.00254355
Osbpl8	0.074501	-3.7466	0.0151156	3.78207	1.91917	2.66662e-05
Cebpb	1	0	#DIV/0!	7.06783	2.82127	0.138386
Endog	0.0259311	-5.26917	0.0151156	8.63127	3.10957	0.00828219
Taco1	0.0211328	-5.56438	0.211325	0.140166	-2.83479	0.00634084
Stard10	0.0218801	-5.51424	0.211325	8.87398	3.14958	0.00873471
Ifi35	1	0	#DIV/0!	1.79519	0.844135	0.0231616
Epb41	1	0	#DIV/0!	#N/A	#N/A	#N/A
Znf768	1	0	#DIV/0!	#N/A	#N/A	#N/A
Nipsnap1	1	0	#DIV/0!	0.967134	-0.048212	0.423839
Nup160	0.0377821	-4.72615	0.0331872	0.114449	-3.12722	1.04482e-06
Rpp38	0.0137239	-6.18717	0.0527779	6.681	2.74006	0.00466356
Plp1	1	0	#DIV/0!	6.11295	2.61187	0.00018298
Tsga13	1	0	#DIV/0!	1.10294	0.141358	0.266544
Pak1	0.00223939	-8.80268	0.0182398	0.0795514	-3.65197	0.000331451
Ppp1r9b	1	0	#DIV/0!	24.4132	4.60959	0.000905512
Eml1	1	0	#DIV/0!	0.367915	-1.44256	0.0040065
Rpp30	0.0145451	-6.10332	0.211325	0.149059	-2.74605	0.000382224
Mettl1	0.0069524	-7.16827	0.134524	0.404684	-1.30513	0.0151393
Necap2	1	0	#DIV/0!	0.646236	-0.629867	0.00218455
Tbl1x	0.0156574	-5.99701	0.0151156	0.831542	-0.26614	0.0363825
Pqbp1	1	0	#DIV/0!	1.01245	0.0178557	0.475854
Krt4	0.0262001	-5.25429	0.211325	1	0	#DIV/0!
Mical1	1	0	#DIV/0!	0.596921	-0.744389	0.00603417
Txnrd2	0.00734658	-7.08871	0.00516283	0.784632	-0.349912	0.111138
Spin1	1	0	#DIV/0!	1.85138	0.888603	0.00486813
Eif3j1	0.00614539	-7.34628	0.00282031	3.36263	1.74959	0.0204738
Ctdsp1	0.054371	-4.20102	0.211325	2.25898	1.17567	0.00466117
Bpgm	1	0	#DIV/0!	2.36634	1.24266	0.0272348
Rnaset2b	0.0145448	-6.10336	0.087028	276.203	8.10959	0.0220023
Rnaset2a	0.0145448	-6.10336	0.087028	12.8729	3.68626	0.040263
Akt1s1	0.00872425	-6.84075	0.106551	11.7159	3.55039	0.00399296
Flii	0.00941382	-6.731	0.0229325	0.536233	-0.899068	0.0033117
Ubxn4	0.00908037	-6.78303	0.0151156	1.10087	0.138646	0.0854515
Cyp2d10	0.0999336	-3.32289	0.211325	1	0	#DIV/0!
Serpinf2	0.0425671	-4.55412	0.0151156	1.04913	0.069187	0.127301
Srsf4	0.0262249	-5.25292	0.211325	6.36614	2.67042	0.0196104
Btbd1	0.042318	-4.56258	0.0151156	4.81642	2.26796	0.000134854
Gstt2	1	0	#DIV/0!	2.92332	1.54761	0.050053
Gsdmdc1	0.0360854	-4.79244	0.211325	#N/A	#N/A	#N/A
Pecam1	1	0	#DIV/0!	2.07639	1.05407	0.11029
Ddx25	0.0301237	-5.05296	0.0131112	0.677635	-0.561419	0.0189605
Smarcd3	0.050514	-4.30717	0.211325	6.17334	2.62605	0.000333211
Mrto4	0.00333566	-8.22781	0.0331872	0.234917	-2.08978	0.000214207
Cd63	0.0352991	-4.82422	0.211325	0.359782	-1.4748	0.00216325
Tfeb	0.0680577	-3.8771	0.211325	15.9474	3.99525	0.000750071
Zmpste24	0.0163417	-5.9353	0.0556861	0.0912131	-3.45461	0.000556325
Rrp9	0.00740302	-7.07767	0.0727368	0.290228	-1.78474	0.00142145
Dcun1d5	1	0	#DIV/0!	1.32222	0.402963	0.243056
Cacybp	0.00150529	-9.37574	0.043241	0.257247	-1.95877	0.00124815
Lamc3	0.0233037	-5.4233	0.0151156	10.6179	3.40843	0.0209382
Snrpb2	0.0100841	-6.63178	0.0151156	1.03568	0.0505777	0.380505
Tpd52	0.0161826	-5.94942	0.211325	0.894574	-0.160727	0.281218
Mif4gd	1	0	#DIV/0!	1.88996	0.918356	0.0254421
Chmp2a	0.0120787	-6.37139	0.211325	1.85377	0.890465	0.0195864
Nol3	0.0123817	-6.33564	0.087028	3.63968	1.86381	7.02274e-05
Creg1	0.0108148	-6.53084	0.0527779	3.2986	1.72185	0.00433607
Gatd1	1	0	#DIV/0!	#N/A	#N/A	#N/A
Ace	1	0	#DIV/0!	4.85784	2.28032	0.0257646
Fkbp7	0.0107176	-6.54388	0.0527779	4.75369	2.24905	0.0179803
Bcl7c	1	0	#DIV/0!	2.62598	1.39286	0.00189663
Med20	1	0	#DIV/0!	0.712439	-0.489162	0.0101432
Ckmt1	0.0311319	-5.00546	0.211325	1.51658	0.600826	0.204431
Atp2a3	0.0226528	-5.46417	0.0698598	2.82165	1.49654	0.0435301
Eif4e3	1	0	#DIV/0!	2.97866	1.57466	0.0127027
Scrn1	0.0835798	-3.5807	0.211325	0.272187	-1.87733	0.017645
Atp4a	0.0238883	-5.38755	0.00282031	0.930436	-0.104021	0.000261508
Rala	0.0183116	-5.7711	0.0151156	2.50289	1.32359	0.024259
Fmr1	0.0101703	-6.6195	0.00386666	5.34387	2.41788	0.00556267
Adrm1	0.00306172	-8.35144	0.0151156	0.129417	-2.9499	0.000705046
Rbm17	0.00783463	-6.99592	0.0263425	0.887917	-0.171503	0.200826
Krt19	0.0179187	-5.80239	0.0151156	0.431688	-1.21194	0.0067126
Nedd4l	0.0139822	-6.16027	0.00516283	11.6084	3.53709	0.00128136
Chmp1b2	0.0419977	-4.57354	0.211325	#N/A	#N/A	#N/A
Acat2	0.00193139	-9.01614	0.0263425	0.135924	-2.87913	0.00968292
Gfer	1	0	#DIV/0!	1.80519	0.852149	0.00167024
Ykt6	0.00631294	-7.30747	0.0131112	0.392249	-1.35016	0.00125315
Pigk	0.0247214	-5.3381	0.0131112	0.23237	-2.1055	0.000726796
Chid1	1	0	#DIV/0!	0.562617	-0.829776	0.00989663
Rab31	0.00954892	-6.71045	0.0527779	0.433979	-1.2043	0.00179793
Rab22a	0.0409858	-4.60873	0.211325	2.37983	1.25086	0.0167139
Myl4	0.00296469	-8.3979	0.0644716	0.688992	-0.537441	0.0354904
Ppme1	0.00755895	-7.0476	0.0358967	1.83493	0.875724	0.00845648
Bag3	0.00488453	-7.67756	8.06652e-06	0.770705	-0.375749	0.0180723
Rac2	0.00667041	-7.22801	0.0556861	0.835621	-0.259079	0.075458
Pklr	0.00731309	-7.0953	0.0131112	1.04804	0.0676936	0.109877
Tmem11	1	0	#DIV/0!	0.794308	-0.33223	0.0094164
Nif3l1	0.0235603	-5.4075	0.0131112	0.0657295	-3.92732	0.000200737
Ctnnbl1	0.0144943	-6.10837	0.134524	0.307057	-1.70342	0.00244418
Niban2	0.0103797	-6.59009	0.0331872	#N/A	#N/A	#N/A
Ecm1	0.0791406	-3.65944	0.211325	0.0920642	-3.44122	0.00206959
Poldip2	0.00864299	-6.85425	0.00282031	0.598527	-0.740513	0.015705
Rheb	0.00276915	-8.49634	0.0151156	1.12628	0.171561	0.303986
Ddx56	0.011084	-6.49538	0.00230737	0.28872	-1.79226	0.000987553
Fth1	0.0162128	-5.94673	0.0151156	1.08624	0.119348	0.286237
Tomm40	0.00627339	-7.31654	0.0556861	48.0392	5.58614	0.000981038
Mapk6	0.0612051	-4.0302	0.0151156	0.0564794	-4.14613	0.00180724
Rbbp5	0.0464525	-4.4281	0.0151156	1.09255	0.127695	0.0063855
Lpcat1	0.046123	-4.43837	0.0151156	2.64523	1.40339	0.00602664
Mcee	1	0	#DIV/0!	0.694991	-0.524933	0.0617023
Nop16	0.00567889	-7.46018	0.0131112	0.276253	-1.85594	0.000990241
Mrps23	0.00712596	-7.1327	0.084276	0.167108	-2.58114	0.00159896
Cuta	0.00998584	-6.6459	0.087028	0.523372	-0.934092	0.00219672
Ppp1r8	0.0220283	-5.5045	0.0131112	0.154451	-2.69478	0.000773394
Cryab	0.00301891	-8.37176	0.00489043	3.43059	1.77846	0.00670296
Gmpr2	0.0305485	-5.03276	0.0151156	0.464948	-1.10486	6.64801e-05
Krt72	0.0138367	-6.17536	0.15822	1	0	#DIV/0!
Cetn2	0.0064182	-7.28362	0.000261607	0.820659	-0.285145	0.189138
Junb	1	0	#DIV/0!	10.4338	3.3832	0.00115894
Impdh2	0.00120122	-9.70128	0.00212055	0.119769	-3.06168	0.000186512
Jund	1	0	#DIV/0!	5.70394	2.51196	0.0685582
Cab39	0.0148018	-6.07808	0.211325	4.16992	2.06002	0.000436286
Tspo	1	0	#DIV/0!	4.80791	2.26541	0.000762197
Dtd2	0.0149843	-6.0604	0.0151156	1.08803	0.121719	0.221634
Mest	0.0210453	-5.57036	0.0131112	2.13522	1.09439	0.0168673
Txn2	0.00937106	-6.73757	0.087028	0.643598	-0.635769	0.0173787
Mapre2	1	0	#DIV/0!	0.465288	-1.1038	0.00158496
Znf771	1	0	#DIV/0!	#N/A	#N/A	#N/A
Nudcd2	0.00437783	-7.83557	0.0331872	0.664764	-0.589087	0.0326164
Mafk	0.0168928	-5.88745	0.211325	12.2757	3.61773	0.0367489
Maff	0.0332244	-4.91161	0.211325	2.978	1.57434	0.017461
Nmral1	0.0329154	-4.92509	0.211325	0.252645	-1.98482	0.00915112
Hagh	0.0137968	-6.17952	0.0151156	1.35204	0.435136	0.116674
Ormdl2	0.0136647	-6.1934	0.0151156	0.404212	-1.30682	0.000233946
Ormdl1	0.0136647	-6.1934	0.0151156	0.337466	-1.56718	0.00384272
Mgst3	1	0	#DIV/0!	0.846038	-0.241205	0.150069
Sap18	0.00687936	-7.18351	0.0151156	7.03684	2.81493	0.00453476
Aida	0.0629599	-3.98942	0.211325	0.123051	-3.02267	0.00313023
Oard1	1	0	#DIV/0!	0.45416	-1.13873	0.00211342
Mfsd10	1	0	#DIV/0!	1.11972	0.163141	0.1839
Cdk4	0.00504487	-7.63097	0.00386666	0.395296	-1.33899	0.00384006
Krt76	0.0190685	-5.71267	0.145391	1	0	#DIV/0!
Ppp1r14a	1	0	#DIV/0!	44.0888	5.46234	0.0036861
Atp1b2	1	0	#DIV/0!	1.08201	0.113718	0.141052
Kdm1a	0.0136314	-6.19692	0.0317041	0.768632	-0.379634	0.0552798
Armc1	0.0138205	-6.17704	0.0527779	0.27168	-1.88002	0.000466377
Hspa4l	0.00593965	-7.39541	0.0131112	0.237442	-2.07435	0.000678249
Pitpnb	0.00919513	-6.76491	0.106551	0.239694	-2.06073	0.00192998
Tiprl	0.00637934	-7.29238	0.00282031	0.551268	-0.859173	0.0120141
Cebpd	1	0	#DIV/0!	78.9575	6.303	0.0192025
Inmt	1	0	#DIV/0!	1.1102	0.15082	0.0555723
Pfkl	0.00967017	-6.69224	0.000261607	0.199253	-2.32733	2.11817e-05
Ptges2	0.0170883	-5.87084	0.0151156	8.50307	3.08798	0.0243777
Fos	1	0	#DIV/0!	0.536901	-0.897273	0.0261128
Lamtor2	0.00683718	-7.19238	0.211325	0.423961	-1.238	0.00250152
S100a16	0.0187074	-5.74024	0.211325	4.80166	2.26353	0.0003313
Ociad1	0.00548509	-7.51027	0.0698598	1.46694	0.552812	0.0710184
Rabif	1	0	#DIV/0!	0.463532	-1.10926	0.0109513
Nampt	0.0091358	-6.77425	0.000261607	0.403834	-1.30817	0.00128281
Ctnna2	0.00982213	-6.66975	0.045196	0.94251	-0.08542	0.101953
Micos13	0.0106605	-6.55158	0.0151156	#N/A	#N/A	#N/A
	1	0	#DIV/0!	#N/A	#N/A	#N/A
Cox6a1	0.00500035	-7.64376	0.0151156	1.29467	0.372589	0.0538224
Krt75	0.00998906	-6.64544	0.136411	1	0	#DIV/0!
Rab3a	0.0139213	-6.16656	0.0131112	1.67008	0.739916	0.00574199
Rab3d	0.0138589	-6.17304	0.0131112	1.22115	0.288246	0.0880635
Stk25	0.0119925	-6.38172	0.087028	5.05939	2.33896	0.000494439
Zfp36	1	0	#DIV/0!	0.289798	-1.78688	0.00460213
Bccip	0.00779076	-7.00402	0.0527779	0.715427	-0.483124	0.0337872
Bcam	0.120511	-3.05276	0.211325	7.97173	2.99489	0.00293804
Mrpl40	0.00924038	-6.75783	0.0151156	0.967345	-0.0478977	0.236227
Dap	0.0219764	-5.5079	0.211325	1.79207	0.841628	0.0190175
Hars	0.00394257	-7.98665	6.73718e-05	0.198535	-2.33253	2.81065e-05
Thap11	1	0	#DIV/0!	16.4467	4.03973	0.00162791
Cnn2	0.00245255	-8.6715	0.00117803	0.501706	-0.995086	0.0196767
Gpx1	0.00473935	-7.7211	0.00282031	0.261033	-1.93769	0.00111422
Rbp4	0.015216	-6.03826	0.211325	0.990752	-0.0134037	0.47048
Prkar2a	0.00986571	-6.66336	0.0527779	0.790563	-0.339048	0.0847574
Cnot9	0.0263605	-5.24548	0.0151156	#N/A	#N/A	#N/A
Pbdc1	0.00223608	-8.80481	0.0151156	0.489245	-1.03137	0.00585915
Vbp1	0.0124215	-6.33102	0.0131112	0.0752609	-3.73196	0.00174782
Sgcg	1	0	#DIV/0!	0.754995	-0.405462	0.04663
Cfap20	1	0	#DIV/0!	2.01745	1.01253	0.00607405
Phax	0.0241106	-5.37419	0.0131112	1.17762	0.235875	0.029554
Lzic	0.00501842	-7.63855	0.000646354	0.253852	-1.97794	0.000440685
Dpysl3	0.00878717	-6.83039	6.73718e-05	0.529019	-0.91861	0.142661
Nras	0.00930511	-6.74776	0.0527779	0.108807	-3.20016	0.000451527
Krt6b	0.00772833	-7.01563	0.12472	1	0	#DIV/0!
Mblac2	1	0	#DIV/0!	18.7416	4.22817	0.00279733
Rap2b	0.00509913	-7.61553	0.0331872	0.272313	-1.87666	9.08007e-05
Cpn1	0.0228842	-5.44951	0.211325	0.94034	-0.0887455	0.0310683
Krt15	0.00758381	-7.04286	0.102497	5.36318	2.42309	0.211325
Pitpna	0.0060973	-7.35761	0.0151156	1.55769	0.63941	0.00137186
Krt73	0.0151255	-6.04687	0.087028	1	0	#DIV/0!
Srsf5	0.00633256	-7.303	0.00282031	1.04195	0.0592872	0.420135
Tubal3	0.00178029	-9.13368	0.0042154	0.996653	-0.00483717	0.211325
S100a6	0.00159165	-9.29526	0.0399363	0.5748	-0.798869	0.077443
Nrm	1	0	#DIV/0!	0.575777	-0.796418	0.0155499
Eno2	0.00361818	-8.11052	0.00386666	1.22357	0.291095	0.0390711
Ufm1	0.00927573	-6.75232	0.211325	1.229	0.29749	0.13646
Myh3	0.0181154	-5.78664	0.0599407	0.698191	-0.518305	0.066218
Ufc1	0.035484	-4.81669	0.211325	0.223237	-2.16335	0.000231314
Cops5	0.00406428	-7.94279	0.00622136	0.547153	-0.869985	0.0180163
Snx12	0.0247399	-5.33701	0.211325	0.400985	-1.31838	0.00267155
Mpdu1	1	0	#DIV/0!	0.286731	-1.80223	0.00170371
Epn1	1	0	#DIV/0!	4.08785	2.03134	0.000951865
Fam49b	0.00852754	-6.87365	0.000646354	1.63978	0.713505	0.0745367
Snx3	0.00251321	-8.63625	6.73718e-05	0.745056	-0.424578	0.0546421
Eif3g	0.00341084	-8.19566	0.0131112	1.22981	0.29843	0.00609898
Metap2	0.00292494	-8.41738	0.0354537	2.21231	1.14556	0.0110826
Krt6a	0.0059963	-7.38171	0.145391	1	0	#DIV/0!
Clns1a	0.00751541	-7.05593	0.0131112	0.329559	-1.60139	0.00143791
Gamt	1	0	#DIV/0!	4.18596	2.06556	0.00188509
Tspan8	1	0	#DIV/0!	1.09003	0.124369	0.16904
Msra	0.0114466	-6.44894	0.0527779	1.35214	0.435246	0.000672223
Fam162a	0.00349651	-8.15987	0.0151156	1.76596	0.820456	0.0233389
Camk2b	0.0121207	-6.36638	0.0151156	1.42322	0.509161	0.0843552
Ehd4	0.00385934	-8.01743	0.000306326	0.17814	-2.48891	0.00104982
Gpx3	0.0335791	-4.89629	0.211325	43.9156	5.45666	0.0290959
Fkbp3	0.00134543	-9.53771	0.000146703	0.187482	-2.41518	0.000286337
Myh7	0.298872	-1.7424	0.211325	1.06079	0.0851326	0.203512
Gstm6	0.032429	-4.94657	0.211325	3.21352	1.68415	0.0136996
Krt17	0.00892085	-6.8086	0.12472	1.15996	0.214072	0.211325
Tctex1d2	1	0	#DIV/0!	0.550759	-0.860507	0.0195
Ralb	0.0101336	-6.62471	0.0527779	0.148875	-2.74783	0.0027131
Fabp3	1	0	#DIV/0!	1.17988	0.238645	0.228865
Rhob	0.00380697	-8.03714	0.0263425	0.665821	-0.586794	0.0822712
Ca2	1	0	#DIV/0!	#N/A	#N/A	#N/A
Cavin3	1	0	#DIV/0!	#N/A	#N/A	#N/A
Ca3	1	0	#DIV/0!	#N/A	#N/A	#N/A
Hpcal1	0.0407831	-4.61588	0.211325	0.221239	-2.17633	0.000112797
Tma7	0.00239783	-8.70406	0.000261607	0.310572	-1.687	0.000676335
Map1lc3b	0.00617362	-7.33967	0.0527779	0.374714	-1.41614	0.00297247
Sfn	0.00266274	-8.55287	0.00709047	0.781232	-0.356178	0.147276
Psmg3	0.00549316	-7.50815	0.0151156	0.484288	-1.04606	0.0031609
Aldoc	0.00653093	-7.25849	0.0151156	0.981999	-0.0262062	0.256289
Krt14	0.00761452	-7.03703	0.181582	10.3465	3.37107	0.211325
Arf5	0.00260807	-8.5828	0.00151114	5.00428	2.32316	0.00785953
Hsd17b11	1	0	#DIV/0!	2.31984	1.21403	0.000437317
Pgk2	0.0029362	-8.41184	0.00516283	1	0	#DIV/0!
Copz1	0.00362028	-8.10968	0.00230737	0.889696	-0.168615	0.24055
Gnb4	0.010158	-6.62124	0.0151156	0.244278	-2.03341	0.000687035
Dnajb4	0.00606599	-7.36504	0.0151156	2.64669	1.40419	0.023246
Rps29	0.00156593	-9.31876	0.0331872	0.752034	-0.411129	0.0569957
Timm23	0.00372968	-8.06673	0.0399363	0.286752	-1.80213	0.00170315
Fis1	0.00338257	-8.20766	0.0698598	1.23028	0.298983	0.0399543
Gnao1	0.00471461	-7.72865	0.0628541	1.99684	0.997721	0.0592473
Tmed2	0.00828747	-6.91485	0.12472	4.45218	2.15451	0.03672
Rab35	0.00640798	-7.28592	0.0131112	1.00588	0.00845266	0.478502
Ap2s1	0.0126948	-6.29962	0.0151156	3.00714	1.58839	0.00219127
D8Ertd738e	1	0	#DIV/0!	0.14733	-2.76288	0.000304168
Arl8b	0.00518229	-7.5922	0.0331872	0.326213	-1.61611	0.00484128
Ppp4r2	0.0260624	-5.26189	0.0131112	3.31178	1.72761	0.00782975
Vta1	0.0151238	-6.04704	0.0527779	0.194701	-2.36067	0.000524784
Sdhc	0.0107287	-6.54237	0.0131112	0.0948681	-3.39793	4.14098e-05
Aldh1a7	0.0168675	-5.88961	0.106551	0.99845	-0.00223805	0.211325
	0.0072702	-7.10379	0.000261607	#N/A	#N/A	#N/A
Csrp2	0.0105175	-6.57107	0.211325	0.351486	-1.50846	8.16826e-05
Pcbp3	0.00272635	-8.51881	0.00916417	1.3438	0.426323	0.181671
Gstz1	1	0	#DIV/0!	1.08196	0.113646	0.157786
Vapa	0.00153728	-9.34541	0.00104016	0.783636	-0.351744	0.0962749
S100a4	0.00119497	-9.70881	0.00282031	0.612231	-0.707851	0.20676
Ndufb6	1	0	#DIV/0!	0.721296	-0.471338	0.0329755
Timm9	0.00118951	-9.71542	0.0628541	0.861504	-0.215071	0.0770132
Ddx39a	0.00269873	-8.53351	0.00428328	#N/A	#N/A	#N/A
S100a9	1	0	#DIV/0!	1.80981	0.855839	0.239957
Sumo3	0.00986217	-6.66388	0.0151156	0.165351	-2.5964	0.000250677
Ly6c1	0.0197427	-5.66254	0.211325	2.47473	1.30727	0.0378831
Ly6c2	0.0197427	-5.66254	0.211325	0.878482	-0.186915	0.188602
Pgam2	0.00169833	-9.20167	0.000712716	0.27562	-1.85925	0.0277647
Rpl36a	0.00206247	-8.92141	0.0263425	1.05656	0.0793789	0.251239
Fabp5	0.00151525	-9.36623	0.00735034	0.0762468	-3.71318	0.00281977
Rbbp9	0.0117952	-6.40565	0.0131112	4.25331	2.08858	0.0349759
Sec61g	0.00122995	-9.66718	0.0151156	0.142871	-2.80721	0.00173669
Uba52	0.000474572	-11.0411	0.0120475	0.193566	-2.3691	0.00269543
Tuba3a	0.000422033	-11.2104	0.000700149	0.975274	-0.03612	0.211325
Tuba1c	0.000332089	-11.5561	0.000777066	0.100207	-3.31895	0.000635821
Actg2	0.000160515	-12.605	0.000745872	0.714415	-0.485165	0.00283345
Dst	0.129687	-2.94689	0.00276529	1.5087	0.593308	0.0134539
Hydin	1.02448	0.0348872	0.489272	1.04166	0.0588889	0.254599
Fry	3.24826	1.69967	0.211325	#N/A	#N/A	#N/A
Itpr1	3.46989	1.79489	0.211325	#N/A	#N/A	#N/A
Dido1	4.00963	2.00347	0.211325	#N/A	#N/A	#N/A
Vwa8	4.56417	2.19035	0.211325	2.53904	1.34428	0.00110053
Pdcd11	0.055775	-4.16424	0.00344454	14.029	3.81034	0.00155361
Afdn	1.03428	0.0486266	0.489272	#N/A	#N/A	#N/A
Zfhx4	1.70368	0.768657	0.342343	16.5056	4.04488	0.00728224
Cep152	4.91114	2.29606	0.211325	0.763897	-0.38855	0.0747373
Polr1a	0.491717	-1.0241	0.174792	0.985134	-0.0216078	0.442098
Setd1a	4.95672	2.30939	0.211325	2.12909	1.09024	0.000605113
Prex1	1.36359	0.44741	0.404382	29.7342	4.89405	0.0185999
Ahdc1	0.785531	-0.34826	0.429332	25.6977	4.68357	0.000478272
Peg3	0.318713	-1.64967	0.158122	7.75863	2.9558	0.000353814
Cux1	0.198869	-2.33011	0.0839226	4.44742	2.15297	0.0231291
Shroom4	1.03576	0.0506926	0.489272	1.16829	0.224396	0.00849549
Ankar	5.63463	2.49432	0.211325	1	0	#DIV/0!
Ncoa1	5.69228	2.50901	0.211325	5.88038	2.55591	0.000771567
Atf7ip	6.19888	2.63201	0.211325	#N/A	#N/A	#N/A
Map3k6	6.25928	2.646	0.211325	#N/A	#N/A	#N/A
Oplah	6.27153	2.64882	0.211325	42.6225	5.41354	7.39748e-05
Skint6	6.47559	2.69501	0.211325	#N/A	#N/A	#N/A
Zswim6	6.6253	2.72799	0.211325	1.01599	0.0228829	0.397481
Fbxo38	0.77718	-0.36368	0.429332	2.03863	1.0276	0.000182959
Pum1	0.152041	-2.71747	0.0432666	1.23116	0.300023	0.161477
Dhx34	6.9299	2.79283	0.211325	#N/A	#N/A	#N/A
Dna2	7.39335	2.88623	0.211325	0.254894	-1.97203	0.00246805
Atxn2l	0.0728804	-3.77833	0.00259642	80.1548	6.32472	0.00137686
Ints3	1.40327	0.488792	0.404382	0.967314	-0.0479436	0.427701
Ppp1r12a	0.228884	-2.12731	0.0497226	1.74608	0.804119	0.00870283
Prpf4b	0.533108	-0.9075	0.348778	0.624107	-0.680135	0.0119738
Emc1	0.126894	-2.97831	0.0695789	0.257284	-1.95857	0.000346871
Cep120	7.8722	2.97677	0.211325	#N/A	#N/A	#N/A
Pitpnm3	7.97098	2.99476	0.211325	#N/A	#N/A	#N/A
Map1s	0.0739971	-3.75639	0.0112104	10.6697	3.41544	0.00319644
Ints7	8.02871	3.00517	0.211325	#N/A	#N/A	#N/A
Xpot	0.257018	-1.96006	0.164995	1.57071	0.651421	0.0264951
Thbs4	8.05061	3.0091	0.211325	0.10291	-3.28055	0.034377
Arvcf	8.05794	3.01041	0.211325	21.2121	4.40681	0.0506414
Ror1	8.24625	3.04374	0.211325	3.22796	1.69062	0.00105057
Ddx58	1.0384	0.0543683	0.489272	2.1471	1.10239	0.0107001
Tnpo3	0.187348	-2.4162	0.0839226	0.0919929	-3.44233	3.26986e-05
Srl	0.255711	-1.96742	0.164995	0.174493	-2.51876	0.00155629
Enpp2	8.87672	3.15003	0.211325	8.21099	3.03756	0.0136536
Cc2d1b	9.00676	3.17101	0.211325	#N/A	#N/A	#N/A
Rbm25	0.100129	-3.32007	0.00559207	0.67794	-0.560771	0.00377512
Rbm12b2	9.14117	3.19238	0.211325	#N/A	#N/A	#N/A
Rasa3	9.14117	3.19238	0.211325	0.712957	-0.488113	0.141495
Nyap1	9.15094	3.19392	0.211325	#N/A	#N/A	#N/A
Ap1g1	0.414355	-1.27106	0.213046	1.12869	0.174645	0.0866969
Pbrm1	0.768691	-0.379524	0.429332	0.83211	-0.265154	0.0650839
Pik3ap1	9.37205	3.22837	0.211325	#N/A	#N/A	#N/A
Epc2	9.40314	3.23314	0.211325	#N/A	#N/A	#N/A
Ufl1	1.42203	0.507947	0.404382	9.07186	3.1814	0.000436914
Leng8	1.42266	0.50859	0.404382	177.917	7.47506	0.00492309
Strn	0.767823	-0.381155	0.429332	0.855697	-0.224828	0.0153348
Pfkm	0.236953	-2.07733	0.0517792	2.80422	1.4876	0.000384882
Supv3l1	0.640185	-0.643439	0.304211	2.75102	1.45997	0.00137501
Lrch3	9.72717	3.28202	0.211325	23.0188	4.52474	0.00244397
Las1l	0.412884	-1.27619	0.213046	0.586305	-0.770276	0.017194
Cul1	0.10203	-3.29293	0.0125401	0.534834	-0.902836	0.00401868
Utp14b	9.98113	3.3192	0.211325	#N/A	#N/A	#N/A
Gfm1	0.0885367	-3.49758	0.00703713	0.0748412	-3.74002	0.000172032
Pde4d	10.0893	3.33476	0.211325	5.76508	2.52734	0.0048604
Rps6ka3	0.196033	-2.35083	0.0233856	2.36832	1.24386	0.0144416
Vcam1	0.0469081	-4.41402	0.00126579	0.283544	-1.81836	0.0035619
Mapt	1.03943	0.0557905	0.489272	42.6196	5.41344	0.0210241
Apeh	0.766687	-0.383291	0.429332	0.739446	-0.435484	0.0851822
Brd3	0.411278	-1.28181	0.213046	1.10964	0.150087	0.192782
Sarm1	10.3781	3.37547	0.211325	#N/A	#N/A	#N/A
Acsbg1	10.4171	3.38088	0.211325	0.3509	-1.51087	0.00450601
Abcb10	10.4961	3.39179	0.211325	#N/A	#N/A	#N/A
Crnkl1	0.171912	-2.54026	0.179919	0.822465	-0.281973	0.138736
Samd4b	10.8832	3.44403	0.211325	#N/A	#N/A	#N/A
Tgm2	10.8976	3.44593	0.211325	3.59565	1.84625	0.00490725
Ccdc8	10.912	3.44785	0.211325	2.83758	1.50466	0.174925
Pak6	10.9556	3.4536	0.211325	0.976602	-0.0341572	0.0879497
Acss3	10.9556	3.4536	0.211325	12.5116	3.6452	0.0245315
Hbs1l	0.765492	-0.385541	0.429332	0.0971777	-3.36323	7.33483e-05
Leo1	11.1795	3.48279	0.211325	0.267637	-1.90165	0.000184224
Appl2	11.2564	3.49267	0.211325	1.57151	0.652155	0.00449896
Nedd1	0.358463	-1.4801	0.15398	0.0820393	-3.60754	0.000144059
Wdr70	0.458541	-1.12488	0.174792	0.76766	-0.381461	0.018469
Exd2	11.4457	3.51674	0.211325	#N/A	#N/A	#N/A
Rab11fip1	11.5267	3.52691	0.211325	#N/A	#N/A	#N/A
Sorbs1	1.90772	0.931848	0.342343	3.20137	1.67869	0.0057661
Wbp11	0.130185	-2.94136	0.187971	0.709232	-0.495671	0.019025
Sin3a	11.6589	3.54336	0.211325	0.572073	-0.805728	0.00375612
Gspt1	0.0340334	-4.87691	0.00150951	2.75297	1.46099	0.0167029
Gspt2	11.7433	3.55376	0.211325	1.17907	0.237648	0.050678
Ilvbl	1.43516	0.521216	0.404382	2.91032	1.54118	0.00539149
Clint1	0.0872507	-3.51869	0.00703713	1.03292	0.0467317	0.292416
Stag1	2.55935	1.35578	0.296166	1.30781	0.387152	0.00819818
Cdc16	1.43618	0.522233	0.404382	1.77363	0.826701	0.054874
Colgalt1	0.103709	-3.26939	0.0116226	2.60837	1.38315	0.00659314
Dtx4	12.0223	3.58764	0.211325	#N/A	#N/A	#N/A
Nploc4	0.0735282	-3.76556	0.00709968	5.17577	2.37177	3.11744e-05
Nomo1	0.119975	-3.05919	0.00866636	2.15786	1.1096	8.5119e-05
Gga2	12.2599	3.61588	0.211325	#N/A	#N/A	#N/A
Esr1	12.3351	3.6247	0.211325	6.35144	2.66708	0.00710401
Epn2	1.4383	0.524365	0.404382	0.621879	-0.685294	0.00861028
Fbxo24	12.5276	3.64703	0.211325	#N/A	#N/A	#N/A
Nup58	0.634245	-0.656887	0.304211	#N/A	#N/A	#N/A
Irgq	12.6462	3.66063	0.211325	#N/A	#N/A	#N/A
Eefsec	1.43933	0.525394	0.404382	1.99712	0.997919	0.00225547
Nelfb	0.291966	-1.77613	0.158122	5.72535	2.51736	0.0034507
Sorcs2	0.692551	-0.530008	0.355536	1.55912	0.64073	0.118323
Prkag2	12.996	3.7	0.211325	2.07974	1.0564	0.00923842
Agfg1	0.455321	-1.13504	0.174792	1.11399	0.155733	0.0244296
Habp2	13.168	3.71896	0.211325	1	0	#DIV/0!
Iap	0.76245	-0.391286	0.429332	#N/A	#N/A	#N/A
Ap3b1	0.273203	-1.87195	0.153956	2.35186	1.2338	0.00119096
Aspscr1	13.345	3.73822	0.211325	#N/A	#N/A	#N/A
Clptm1l	13.5969	3.76521	0.211325	4.15716	2.0556	0.0257034
Gnl3	0.14139	-2.82225	0.0432666	0.206417	-2.27636	0.000395388
Smarca4	0.314749	-1.66773	0.129128	2.63818	1.39954	0.000984057
Nae1	0.179596	-2.47717	0.0839226	0.417039	-1.26175	0.00545144
Spns1	13.8593	3.79279	0.211325	1.65352	0.725541	0.00984042
Rbpj	0.454137	-1.1388	0.174792	0.624906	-0.678289	0.0282508
Acbd3	0.323483	-1.62824	0.0952428	0.97003	-0.0438986	0.146707
Dsg4	1.93767	0.954325	0.342343	0.997999	-0.00289043	0.211325
Gba	14.184	3.82619	0.211325	#N/A	#N/A	#N/A
Fam98a	0.142687	-2.80908	0.054935	0.874366	-0.193691	0.0492959
Tbl1xr1	1.04066	0.0574971	0.489272	3.03105	1.59982	0.00798197
Rab11fip2	14.2612	3.83402	0.211325	#N/A	#N/A	#N/A
Uap1l1	0.268917	-1.89477	0.0502956	2.88633	1.52923	0.00361778
Dnajc3	0.216848	-2.20524	0.0497226	5.96867	2.57741	1.94785e-05
Dnajc7	0.101297	-3.30334	0.0439229	0.894261	-0.161233	0.127894
Tom1	1.44727	0.533337	0.404382	0.546408	-0.87195	0.00523563
Cyp2c29	14.8566	3.89303	0.211325	1	0	#DIV/0!
Dnaja3	0.352858	-1.50284	0.15398	1.05851	0.0820317	0.304251
Uso1	0.0908027	-3.46112	0.015999	0.933083	-0.0999226	0.137672
Agfg2	15.1748	3.92361	0.211325	#N/A	#N/A	#N/A
Scarb2	0.403178	-1.31051	0.213046	0.999851	-0.000214542	0.498731
Sf3a2	0.130441	-2.93853	0.027888	0.976179	-0.0347827	0.441962
Mboat7	15.3546	3.9406	0.211325	#N/A	#N/A	#N/A
Sptlc1	0.76036	-0.395245	0.429332	0.846469	-0.240472	0.181124
Ccdc6	0.321803	-1.63575	0.0952428	0.447107	-1.16131	0.000526592
Ppp2r5e	0.35245	-1.50451	0.15398	2.99539	1.58274	0.00114609
Rus1	15.5702	3.96072	0.211325	#N/A	#N/A	#N/A
Nup107	0.190193	-2.39446	0.0233856	0.0618238	-4.01569	0.000415116
Ctsf	15.6964	3.97236	0.211325	43.6396	5.44757	0.00172643
Oxsm	15.7925	3.98116	0.211325	#N/A	#N/A	#N/A
Eif4g2	0.0831138	-3.58877	0.00919322	0.0350159	-4.83585	1.03336e-05
Gorasp1	16.2236	4.02002	0.211325	#N/A	#N/A	#N/A
Grwd1	0.129988	-2.94355	0.027888	0.602296	-0.731456	0.00202257
Smap1	1.45194	0.537985	0.404382	0.969674	-0.0444287	0.297831
Znf629	16.6626	4.05854	0.211325	#N/A	#N/A	#N/A
Pbx1	16.7901	4.06954	0.211325	6.46815	2.69335	0.000449559
Pacsin3	1.4534	0.539432	0.404382	0.950031	-0.0739541	0.412915
Myo6	17.1021	4.0961	0.211325	5.53333	2.46815	0.00161434
Pip4k2b	0.628788	-0.669355	0.304211	2.51794	1.33225	0.00275247
Mmaa	17.3608	4.11776	0.211325	#N/A	#N/A	#N/A
Lrrfip2	1.45422	0.54025	0.404382	4.83249	2.27277	0.00979393
Mrps27	0.134245	-2.89706	0.0106693	0.250745	-1.99571	0.00588354
Dnaja2	0.199397	-2.32628	0.0672218	0.41213	-1.27883	0.00113424
Brox	0.628626	-0.669727	0.304211	0.0433553	-4.52765	0.000802275
Cd97	0.394197	-1.34301	0.157949	#N/A	#N/A	#N/A
Acy1	0.199309	-2.32692	0.0672218	0.518581	-0.947358	0.00696189
Sh3glb2	17.9743	4.16787	0.211325	#N/A	#N/A	#N/A
Dnaja1	0.0530402	-4.23677	0.00330933	0.068495	-3.86786	0.000299714
Inpp1	0.628139	-0.670845	0.304211	0.560793	-0.834459	0.0060893
Chkb	18.2328	4.18847	0.211325	21.3057	4.41317	0.00114947
Terf2ip	18.2767	4.19193	0.211325	8.5023	3.08785	0.00417031
Tsg101	0.286624	-1.80277	0.158122	0.806104	-0.310962	0.209628
Metap1	0.0916425	-3.44784	0.0197026	0.216097	-2.21025	0.000907567
Nck2	18.8677	4.23785	0.211325	#N/A	#N/A	#N/A
Rbm28	0.198576	-2.33223	0.0672218	0.222772	-2.16636	4.04541e-05
Dnm1l	0.159658	-2.64695	0.0247303	0.276138	-1.85654	0.00190924
Bop1	0.110142	-3.18256	0.0279848	0.5179	-0.949255	0.00142982
Creld2	0.178558	-2.48554	0.0728963	0.280385	-1.83452	0.00207995
Ptcd3	0.522282	-0.937098	0.219209	0.086567	-3.53004	4.03646e-05
Tbcc	0.292321	-1.77437	0.201946	11.7073	3.54934	2.60806e-05
Clybl	21.088	4.39835	0.211325	0.624359	-0.679551	0.0457293
Tamm41	21.1476	4.40242	0.211325	#N/A	#N/A	#N/A
Tor1b	21.2075	4.40651	0.211325	#N/A	#N/A	#N/A
Eef2kmt	21.2679	4.4106	0.211325	#N/A	#N/A	#N/A
Gtpbp1	0.782136	-0.354509	0.413645	6.15064	2.62074	0.000625975
Dhdh	21.3896	4.41884	0.211325	1.67105	0.740758	0.0209131
Clptm1	0.212823	-2.23227	0.0497226	8.57186	3.09961	0.016712
Prkag1	21.575	4.43129	0.211325	1.11568	0.157926	0.0483396
Alad	0.167366	-2.57892	0.0210096	1.25794	0.331066	0.369955
Syne3	21.8915	4.4523	0.211325	0.830922	-0.267214	0.00480042
Alg5	0.187231	-2.41711	0.0233856	0.269993	-1.889	0.000402213
Slc25a22	22.0209	4.4608	0.211325	#N/A	#N/A	#N/A
Nit1	22.0209	4.4608	0.211325	#N/A	#N/A	#N/A
Clasp2	0.826475	-0.274957	0.424885	106.747	6.73806	5.63912e-05
Zc3hav1	2.12627	1.08832	0.331476	0.539995	-0.888983	0.00130177
Hmox2	0.347634	-1.52436	0.15398	0.845176	-0.242676	0.0167859
Slc25a1	22.8319	4.51298	0.211325	17.7022	4.14585	3.84001e-05
Dglucy	23.0089	4.52412	0.211325	#N/A	#N/A	#N/A
Atp6v1a	0.106141	-3.23595	0.00664064	0.731946	-0.450191	0.0421513
Abhd11	23.1164	4.53084	0.211325	1.1981	0.260744	0.0859867
Ebna1bp2	0.132483	-2.91612	0.0106693	0.466843	-1.09899	0.00594405
Rmdn1	1.04191	0.0592261	0.489272	3.77371	1.91598	0.00118481
Ppp6c	0.0937886	-3.41444	0.00559207	0.129256	-2.95169	0.000222924
Crk	0.152738	-2.71087	0.0945948	2.41334	1.27103	0.00836401
Nosip	0.159429	-2.64902	0.0346321	0.180393	-2.47079	0.000172154
Mars	0.0780721	-3.67905	0.0242285	0.677788	-0.561094	0.0333204
Prodh	23.6702	4.565	0.211325	8.28937	3.05126	0.00466507
Hnmt	24.0161	4.58593	0.211325	#N/A	#N/A	#N/A
Ubqln1	0.15924	-2.65073	0.0346321	2.39355	1.25915	0.0198235
Pgam5	0.262968	-1.92704	0.0502956	1.10325	0.14176	0.259998
Mbd3	0.239934	-2.05929	0.164995	4.1421	2.05036	0.00436165
Sco1	1.46656	0.552437	0.404382	1.11331	0.154854	0.217298
Psmb8	25.6005	4.6781	0.211325	4.57782	2.19466	0.00248821
Cnpy3	0.199754	-2.3237	0.130516	3.00393	1.58685	0.0318967
Polr2c	0.346354	-1.52968	0.15398	0.873861	-0.194524	0.17527
Gclm	0.150218	-2.73487	0.0301484	3.79637	1.92462	0.000907105
Tnnt3	25.9623	4.69834	0.211325	#N/A	#N/A	#N/A
Arglu1	1.46782	0.553677	0.404382	0.118881	-3.07241	0.00182692
Uhrf2	26.3664	4.72063	0.211325	1.63347	0.707942	0.00491249
Timm29	26.5253	4.7293	0.211325	#N/A	#N/A	#N/A
Oxsr1	0.519503	-0.944797	0.219209	0.61395	-0.703808	0.216799
Npepl1	26.915	4.75034	0.211325	13.2398	3.72681	0.00547941
Srsf10	0.196059	-2.35064	0.0672218	0.640625	-0.642448	0.0210457
Emc3	0.262228	-1.93111	0.0502956	1.29478	0.372705	0.0940276
Ccdc127	27.1144	4.76099	0.211325	0.219102	-2.19033	0.00107263
Nfu1	0.382608	-1.38606	0.308486	0.115325	-3.11623	0.00111122
Nol7	0.192616	-2.3762	0.254008	2.0468	1.03337	0.00228075
Ethe1	1.46948	0.555306	0.404382	0.821387	-0.283865	0.0343586
Cdk5rap3	27.997	4.8072	0.211325	#N/A	#N/A	#N/A
Unc119b	28.0507	4.80997	0.211325	2.21231	1.14555	0.0068717
Derl1	0.623365	-0.681851	0.304211	2.57516	1.36466	0.0191801
Prrx2	28.4888	4.83232	0.211325	#N/A	#N/A	#N/A
Prrx1	28.7132	4.84364	0.211325	#N/A	#N/A	#N/A
Emg1	0.444412	-1.17003	0.174792	0.679569	-0.557309	0.00594368
Tpk1	28.9413	4.85506	0.211325	#N/A	#N/A	#N/A
Fgb	0.70323	-0.507932	0.413098	1	0	#DIV/0!
Lrrc57	29.4089	4.87818	0.211325	0.796996	-0.327355	0.14326
Rbm42	0.875251	-0.192232	0.449014	10.7383	3.42469	0.000371724
Dph7	29.4685	4.8811	0.211325	#N/A	#N/A	#N/A
Cnnm3	29.5683	4.88598	0.211325	8.05077	3.00913	0.0221074
Mob2	29.8925	4.90171	0.211325	#N/A	#N/A	#N/A
Rnmt	0.344989	-1.53538	0.15398	0.414114	-1.2719	0.000451087
Coro1a	30.4566	4.92868	0.211325	#N/A	#N/A	#N/A
Fahd1	30.9107	4.95004	0.211325	1.27958	0.355668	0.0176851
Rsl1d1	0.0523682	-4.25516	0.0264827	0.139947	-2.83705	0.000131321
Tfap2c	31.2438	4.9655	0.211325	#N/A	#N/A	#N/A
Tm9sf2	0.314253	-1.67	0.0952428	4.40894	2.14043	0.0381966
Nudt5	0.113136	-3.14387	0.0449431	0.0895697	-3.48084	0.000131345
Lgmn	32.2172	5.00976	0.211325	0.397499	-1.33098	0.0158074
Cmas	32.434	5.01943	0.211325	3.0685	1.61753	0.0161189
Mob1a	0.195029	-2.35824	0.0672218	2.52074	1.33385	0.00252747
Mob1b	0.195029	-2.35824	0.0672218	0.404806	-1.3047	0.010914
B4gat1	33.7216	5.0756	0.211325	0.669059	-0.579795	0.102981
Nxf1	0.830197	-0.268474	0.435862	1.6286	0.703631	0.00869539
[truncated: 2,213 more rows]
