# Supplementary material for: CPEB1 directs muscle stem cell activation by reprogramming the translational landscape
Source: Nat Commun. 2022 Feb 17;13:947. doi: 10.1038/s41467-022-28612-1 (PMC8854658; doi:10.1038/s41467-022-28612-1)
Supplement: Supplementary file 6 — Supplementary Data 3 [file 41467_2022_28612_MOESM6_ESM.xlsx]

## Sheet: CPEB1 RIP-seq analysis
Geneid (featurecounts)	IgG_1	IP_1	IgG_2	IP_2	DEseq2 IP/IgG analysis	log2FoldChange	pvalue	padj	FPKM	IgG_1	IP_1	IgG_2	IP_2	pseudocount	IgG_1	IP_1	IgG_2	IP_2	Fold change IP_1/IgG_1	Fold change IP_2/IgG_2	Log2 (FC (IP_1/IgG_1))	Log2 (FC (IP_2/IgG_2))
Ccl19-ps3	0	10	0	5		4.4309	0.0499324	0.158248		0	8.41284	0	2.17065	1	1	9.41284	1	3.17065	9.41284	3.17065	3.23463019788139	1.66477733831213
Pcdhga7	0	14	1	13		3.71102	0.0415551	0.139881		0	0.731467	0.0551248	0.350499		1	1.73147	1.05512	1.3505	1.73147	1.27994	0.791995092281562	0.356078946063689
Tmem100	0	7	1	11		3.01566	0.144843	0.314173		0	1.07981	0.162754	0.875629		1	2.07981	1.16275	1.87563	2.07981	1.61309	1.05645488926375	0.689829255868211
C1qtnf1	0	13	2	22		2.96324	0.0356704	0.126266		0	1.13174	0.183702	0.988334		1	2.13174	1.1837	1.98833	2.13174	1.67976	1.09203378308224	0.748254068173084
Ccne1	0	10	2	23		2.81642	0.0530218	0.164827		0	1.02395	0.216068	1.2153		1	2.02395	1.21607	2.2153	2.02395	1.82169	1.01717512955922	0.865279688105594
Gm9923	0	16	4	34		2.43305	0.0234921	0.0944305		0	2.37539	0.626549	2.60478		1	3.37539	1.62655	3.60478	3.37539	2.21621	1.75505435325805	1.1480957518236
BC022960	0	9	2	11		2.23012	0.179836	0.35739		0	1.35162	0.316899	0.852472		1	2.35162	1.3169	1.85247	2.35162	1.40669	1.23365295292941	0.492307235555099
Cox8b	0	8	3	25		2.17662	0.105196	0.256567		0	6.05725	2.39655	9.76791		1	7.05725	3.39655	10.7679	7.05725	3.17025	2.81910517547731	1.66459692950435
Gm21596	0	9	2	9		2.12174	0.215387	0.401914		0	1.86412	0.437061	0.961946		1	2.86412	1.43706	1.96195	2.86412	1.36525	1.51809288228585	0.449164675091806
Aplp1	0	14	3	12		2.09723	0.126723	0.28754		0	1.26485	0.285965	0.559461		1	2.26485	1.28597	1.55946	2.26485	1.21268	1.17941806886452	0.278196047693114
Gm38300	0	6	2	10		1.84431	0.314134	0.509271		0	0.874576	0.307578	0.752181		1	1.87458	1.30758	1.75218	1.87458	1.34002	0.906563961485345	0.42225464691395
Zbtb42	0	4	3	24		1.83901	0.218269	0.40548		0	0.312408	0.247209	0.967275		1	1.31241	1.24721	1.96728	1.31241	1.57734	0.39221637203095	0.657496120002788
Sec14l4	0	14	3	5		1.80499	0.237634	0.426764		0	1.09437	0.247421	0.201689		1	2.09437	1.24742	1.20169	2.09437	0.963339	1.06651562726161	-0.0538850511104848
Psmb6-ps2	0	9	3	14		1.79631	0.21806	0.405131		0	3.47969	1.22377	2.79321		1	4.47969	2.22377	3.79321	4.47969	1.70576	2.1634002394258	0.770410765964345
Dusp9	0	5	3	21		1.78443	0.231433	0.41965		0	0.500691	0.316957	1.08516		1	1.50069	1.31696	2.08516	1.50069	1.58332	0.585626705833109	0.662952385329245
Gm5434	0	6	2	9		1.77417	0.341815	0.537086		0	1.12712	0.396397	0.872448		1	2.12712	1.3964	1.87245	2.12712	1.34091	1.08890382471049	0.423216343162613
Gm37503	0	7	2	5		1.60942	0.413008	0.60223		0	5.98129	1.80305	2.20467		1	6.98129	2.80305	3.20467	6.98129	1.14328	2.80349415221223	0.193180125876901
1700066M21Rik	0	7	3	13		1.55897	0.314168	0.509271		0	0.589809	0.266695	0.565241		1	1.58981	1.26669	1.56524	1.58981	1.23569	0.668853501580338	0.305315424994898
Gm2225	0	11	4	14		1.54453	0.242084	0.432211		0	7.95315	3.05131	5.22337		1	8.95315	4.05131	6.22337	8.95315	1.53614	3.16239489492409	0.619308191719555
Tle6	0	8	4	19		1.52714	0.249749	0.440087		0	0.706156	0.372521	0.865447		1	1.70616	1.37252	1.86545	1.70616	1.35914	0.77074918360864	0.442693692527623
Col10a1	0	6	3	13		1.45407	0.361457	0.555314		0	0.52251	0.275641	0.584202		1	1.52251	1.27564	1.5842	1.52251	1.24189	0.606451690457296	0.312533705698326
Mkks	0	9	4	14		1.38273	0.31317	0.508384		0	0.760206	0.356475	0.61023		1	1.76021	1.35647	1.61023	1.76021	1.18707	0.815744183679319	0.247404417468202
Gm6745	0	9	3	6		1.35793	0.411836	0.60136		0	4.66385	1.64022	1.60446		1	5.66385	2.64022	2.60446	5.66385	0.986455	2.50178271085489	-0.019674166113608
Gm43587	0	4	3	15		1.35277	0.413745	0.60279		0	5.34463	4.2292	10.3425		1	6.34463	5.2292	11.3425	6.34463	2.16907	2.66553564306708	1.11707471000807
Ppcs	0	4	3	15		1.35277	0.413745	0.60279		0	0.679317	0.537544	1.31456		1	1.67932	1.53754	2.31456	1.67932	1.50536	0.747874795766393	0.590110612774062
2900076A07Rik	0	5	3	13		1.34082	0.415053	0.60348		0	0.683834	0.432894	0.917488		1	1.68383	1.43289	1.91749	1.68383	1.33819	0.751749509975513	0.420285532454103
Gm5451	0	5	3	13		1.34082	0.415053	0.60348		0	2.35385	1.49008	3.15812		1	3.35385	2.49008	4.15812	3.35385	1.66987	1.74581895589332	0.739738946585128
Ccl9	0	7	3	9		1.316	0.424947	0.612795		0	0.626612	0.283336	0.415738		1	1.62661	1.28334	1.41574	1.62661	1.10317	0.701869800498412	0.141655256164789
4933431K14Rik	0	9	3	5		1.29274	0.444735	0.630165		0	1.81449	0.638134	0.520185		1	2.81449	1.63813	1.52018	2.81449	0.927998	1.49287121074212	-0.107807115970928
Gm13370	0	4	3	14		1.28686	0.443638	0.629701		0	2.25736	1.78625	4.07704		1	3.25736	2.78625	5.07704	3.25736	1.82218	1.70370252292884	0.865664518386237
Selenok-ps5	0	4	3	14		1.28686	0.443638	0.629701		0	3.92196	3.10344	7.08349		1	4.92196	4.10344	8.08349	4.92196	1.96993	2.29923218503569	0.978143285885419
Gm29257	0	8	3	5		1.1645	0.503158	0.679309		0	3.41253	1.35017	1.10061		1	4.41253	2.35017	2.10061	4.41253	0.893812	2.14160694186227	-0.161955992520141
Gm45435	0	3	3	14		1.15854	0.508107	0.683359		0	1.72153	1.81633	4.14571		1	2.72153	2.81633	5.14571	2.72153	1.8271	1.44441947686237	0.869552078206432
Mtcp1	0	7	3	6		1.10253	0.529155	0.699537		0	0.42609	0.192666	0.188465		1	1.42609	1.19267	1.18847	1.42609	0.996478	0.512065321329247	-0.00509011925076163
Rnf128	0	7	3	6		1.10253	0.529155	0.699537		0	0.550818	0.249064	0.243634		1	1.55082	1.24906	1.24363	1.55082	0.995653	0.633029048591336	-0.00628561939056156
Gm3355	0	4	3	11		1.06856	0.545216	0.711442		0	2.23882	1.77158	3.17708		1	3.23882	2.77158	4.17708	3.23882	1.50711	1.6954672215886	0.591787550400979
Gm13217	0	5	3	9		1.05355	0.550303	0.71542		0	1.43009	0.905307	1.32835		1	2.43009	1.90531	2.32835	2.43009	1.22204	1.28101251374104	0.289286894181939
Gprc5b	0	10	5	12		1.05216	0.423977	0.611889		0	0.588717	0.310568	0.364556		1	1.58872	1.31057	1.36456	1.58872	1.04119	0.667862299029886	0.0582396957643955
Gm43672	0	6	4	12		0.979197	0.518454	0.69142		0	0.944804	0.664554	0.975098		1	1.9448	1.66455	1.9751	1.9448	1.18656	0.959624993536749	0.246788511988439
Mall	0	2	3	13		0.933664	0.618067	0.767227		0	0.271761	0.430089	0.911542		1	1.27176	1.43009	1.91154	1.27176	1.33666	0.346827300820301	0.418632360258449
Cda	0	6	4	11		0.914767	0.552432	0.717097		0	1.58015	1.11144	1.49492		1	2.58015	2.11144	2.49492	2.58015	1.18162	1.36745548404197	0.240761466013795
AC102268.2	0	4	3	9		0.901873	0.623518	0.770686		0	1.26632	1.00204	1.47029		1	2.26632	2.00204	2.47029	2.26632	1.23389	1.18035354081196	0.303209752641299
Gm5898	0	6	3	5		0.86803	0.640525	0.782701		0	0.789694	0.41659	0.339589		1	1.78969	1.41659	1.33959	1.78969	0.945644	0.839712930890479	-0.0806312798040652
Rpl36a-ps1	0	7	4	8		0.833408	0.59652	0.75044		0	4.24952	2.56201	2.50615		1	5.24952	3.56201	3.50615	5.24952	0.984319	2.3921841776907	-0.0228028712986275
Hacl1	0	4	3	8		0.810574	0.666003	0.800874		0	0.220486	0.174471	0.227556		1	1.22049	1.17447	1.22756	1.22049	1.0452	0.287455961507235	0.0637778785179275
Hist3h2a	0	9	4	4		0.808197	0.619796	0.768467		0	1.14314	0.536041	0.262177		1	2.14314	1.53604	1.26218	2.14314	0.821708	1.09972796103692	-0.283302359876304
Lair1	0	9	4	4		0.808197	0.619796	0.768467		0	0.328185	0.153892	0.0752685		1	1.32819	1.15389	1.07527	1.32819	0.931862	0.409456329703547	-0.101811446069454
Ppil6	0	4	4	13		0.80535	0.614064	0.763822		0	0.932681	0.984041	1.5642		1	1.93268	1.98404	2.5642	1.93268	1.29241	0.95060358410545	0.370068791479441
Tmem119	0	4	5	18		0.802545	0.573237	0.732422		0	0.470974	0.621136	1.09367		1	1.47097	1.62114	2.09367	1.47097	1.29148	0.556771475656398	0.369028126744201
Gm6794	0	5	3	6		0.792368	0.674304	0.807344		0	2.98223	1.88787	1.84671		1	3.98223	2.88787	2.84671	3.98223	0.985747	1.99357742292829	-0.0207101947892709
1700028J19Rik	0	5	4	10		0.717356	0.657249	0.794569		0	0.55155	0.465538	0.569235		1	1.55155	1.46554	1.56923	1.55155	1.07076	0.633710250978435	0.0986312475092441
Pacrg	0	6	4	8		0.701881	0.665272	0.80025		0	1.04037	0.731771	0.715816		1	2.04037	1.73177	1.71582	2.04037	0.990787	1.02882837183156	-0.0133526956187532
Pcdhb5	0	7	5	10		0.645003	0.655413	0.793515		0	0.539755	0.406769	0.397901		1	1.53975	1.40677	1.3979	1.53975	0.993696	0.622700381774654	-0.00912376111506236
Slc25a45	0	8	5	8		0.631843	0.664711	0.799832		0	0.789503	0.520612	0.407409		1	1.7895	1.52061	1.40741	1.7895	0.925554	0.839559270197606	-0.111610201835706
Gca	0	9	10	28		0.610709	0.768239	0.869159		0	0.71962	0.843608	1.1553		1	1.71962	1.84361	2.1553	1.71962	1.16907	0.782089746340724	0.225357812631107
Gpr137	0	17	12	21		0.594612	0.783043	0.880007		0	1.36449	1.0162	0.869793		1	2.36449	2.0162	1.86979	2.36449	0.927383	1.24152628849707	-0.10876355282627
Hapln3	0	8	5	7		0.566054	0.703036	0.82793		0	0.620725	0.409317	0.280275		1	1.62073	1.40932	1.28027	1.62073	0.908437	0.696639677950036	-0.138542258533679
Gm26660	0	6	4	6		0.539955	0.749547	0.858085		0	0.252463	0.177577	0.130279		1	1.25246	1.17758	1.13028	1.25246	0.959835	0.324768151667323	-0.0591423717592742
Zfp763	0	5	4	7		0.469902	0.783877	0.88037		0	0.383154	0.323403	0.276808		1	1.38315	1.3234	1.27681	1.38315	0.964792	0.467962215486321	-0.0517107458332609
Oxsm	0	2	4	12		0.434121	0.80694	0.894275		0	0.132158	0.278871	0.409187		1	1.13216	1.27887	1.40919	1.13216	1.1019	0.179075413219285	0.139991847930828
Marveld2	0	5	6	14		0.41004	0.767381	0.869114		0	0.402981	0.510206	0.582262		1	1.40298	1.51021	1.58226	1.40298	1.04771	0.488495006336112	0.0672438038158953
Rnaset2b	0	6	10	25		0.301252	0.888016	0.941058		0	0.367106	0.645535	0.789326		1	1.36711	1.64554	1.78933	1.36711	1.08738	0.45112487731835	0.120859636266966
D930030I03Rik	0	4	4	7		0.2986	0.866963	0.9294		0	1.18383	1.24902	1.06906		1	2.18383	2.24902	2.06906	2.18383	0.919985	1.12685821605966	-0.12031735551128
Zfp799	0	7	5	5		0.283861	0.858207	0.925291		0	0.298971	0.22531	0.110199		1	1.29897	1.22531	1.1102	1.29897	0.906055	0.377369113874573	-0.142328757758612
Gm20404	0	5	4	5		0.277103	0.877376	0.93539		0	2.19465	1.85241	1.13251		1	3.19465	2.85241	2.13251	3.19465	0.747619	1.67565974458005	-0.419625335012541
Fam83d	0	6	8	17		0.266834	0.891249	0.942749		0	0.409786	0.576469	0.599144		1	1.40979	1.57647	1.59914	1.40979	1.01438	0.495476268267403	0.0206034711415422
Npl	0	4	6	13		0.224323	0.87696	0.935163		0	0.368222	0.582748	0.617546		1	1.36822	1.58275	1.61755	1.36822	1.02199	0.452301915554373	0.0313754548707113
Rps6-ps1	0	5	6	11		0.208366	0.885066	0.939539		0	1.82447	2.30993	2.07127		1	2.82447	3.30993	3.07127	2.82447	0.927896	1.49798094505188	-0.107964869829097
Gm44044	0	6	6	9		0.191895	0.894278	0.944126		0	1.5018	1.5845	1.16246		1	2.5018	2.5845	2.16246	2.5018	0.836706	1.32296437279889	-0.25720760359717
Dok5	0	3	5	11		0.186994	0.908275	0.951922		0	0.462516	0.813309	0.875134		1	1.46252	1.81331	1.87513	1.46252	1.0341	0.548452318528632	0.0483694496870117
Mir703	0	6	7	12		0.174515	0.895874	0.945248		0	15.0042	18.4688	15.4853		1	16.0042	19.4688	16.4853	16.0042	0.846753	4.00037738042227	-0.239987206500791
Hmgb1-ps7	0	11	10	11		0.114953	0.956727	0.978061		0	4.62706	4.43805	2.38771		1	5.62706	5.43805	3.38771	5.62706	0.622964	2.49238197505593	-0.682779280259408
Klhl6	0	4	4	5		0.0790578	0.966316	0.982943		0	0.417901	0.440914	0.269563		1	1.4179	1.44091	1.26956	1.4179	0.881082	0.503756984851474	-0.182651923365643
BC064078	0	4	8	17		0.0607987	0.976342	0.988354		0	0.428074	0.903293	0.938824		1	1.42807	1.90329	1.93882	1.42807	1.01867	0.514070616904592	0.0266842609199259
4930516B21Rik	0	5	5	6		0.054008	0.973903	0.987348		0	1.14049	1.20329	0.706232		1	2.14049	2.20329	1.70623	2.14049	0.774403	1.09793808530963	-0.368844167165409
Cacng1	0	2	5	11		0.0211657	0.990082	0.995077		0	0.436471	1.15126	1.23878		1	1.43647	2.15126	2.23878	1.43647	1.04068	0.522528711647312	0.057528342359837
Eif1-ps2	0	2	5	11		0.0211657	0.990082	0.995077		0	1.60812	4.24168	4.56412		1	2.60812	5.24168	5.56412	2.60812	1.06152	1.38300927910873	0.0861247616696174
Fancf	0	5	7	11		-0.0132137	0.992401	0.99596		0	0.805961	1.19048	0.914984		1	1.80596	2.19048	1.91498	1.80596	0.87423	0.852766814428994	-0.193914830667559
2210011K15Rik	0	5	5	5		-0.0464209	0.978079	0.989287		0	0.782815	0.825922	0.403957		1	1.78281	1.82592	1.40396	1.78281	0.768903	0.834156678128568	-0.379125736642165
Tbkbp1	0	8	11	16		-0.0558832	0.97881	0.98963		0	0.548581	0.795835	0.56617		1	1.54858	1.79584	1.56617	1.54858	0.872112	0.630946580665133	-0.197413844889874
Sema3g	0	6	5	3		-0.0684968	0.968363	0.98412		0	0.360233	0.316725	0.0929458		1	1.36023	1.31672	1.09295	1.36023	0.830049	0.443853432416278	-0.268731756625827
Gm48604	0	4	7	12		-0.0697157	0.96062	0.980133		0	0.450539	0.83186	0.697477		1	1.45054	1.83186	1.69748	1.45054	0.926641	0.536588998989025	-0.109916930337878
Grin2d	0	5	7	10		-0.0876862	0.950293	0.974712		0	0.204698	0.302358	0.211262		1	1.2047	1.30236	1.21126	1.2047	0.930052	0.268671696516968	-0.104615947103948
Mog	0	6	5	2		-0.177339	0.921026	0.958393		0	0.959775	0.843855	0.165091		1	1.95977	1.84386	1.16509	1.95977	0.631878	0.970687880501405	-0.662282232730691
1700101I11Rik	0	2	5	9		-0.1898	0.914337	0.955345		0	0.291837	0.76977	0.677688		1	1.29184	1.76977	1.67769	1.29184	0.94797	0.369424386987787	-0.07708693982479
Gm10847	0	2	6	11		-0.238617	0.882755	0.938199		0	0.409581	1.29641	1.16246		1	1.40958	2.29641	2.16246	1.40958	0.941673	0.495266209493287	-0.0867022815817899
Gm43753	0	4	5	5		-0.244072	0.889305	0.941965		0	0.329497	0.434551	0.212538		1	1.3295	1.43455	1.21254	1.3295	0.845239	0.410880061781819	-0.242568845871435
Kcnab3	0	2	5	8		-0.308542	0.863908	0.928137		0	0.19028	0.501895	0.392762		1	1.19028	1.5019	1.39276	1.19028	0.927336	0.251300942678359	-0.108835179739073
Gm8258	0	3	5	6		-0.338197	0.849951	0.920511		0	0.56434	0.99236	0.582435		1	1.56434	1.99236	1.58243	1.56434	0.794251	0.645553769157075	-0.332332467933668
Ms4a7	0	4	5	4		-0.369284	0.837533	0.913815		0	0.244847	0.322913	0.126349		1	1.24485	1.32291	1.12635	1.24485	0.851416	0.315968561095622	-0.232063854217197
Zfp128	0	5	5	2		-0.398698	0.82944	0.908766		0	0.333467	0.35183	0.0688319		1	1.33347	1.35183	1.06883	1.33347	0.790655	0.415182276781765	-0.33887886747837
Hipk4	0	0	5	11		-0.430996	0.91777	0.956829		0	0	0.394385	0.424366		1	1	1.39439	1.42437	1	1.0215	0	0.030690131380911
Rps6ka6	0	9	12	9		-0.437571	0.843704	0.917184		0	0.489365	0.688416	0.252528		1	1.48936	1.68842	1.25253	1.48936	0.741836	0.574696903439872	-0.43082810847467
Akap17b	0	2	5	7		-0.438313	0.811575	0.897138		0	0.0908133	0.239535	0.164019		1	1.09081	1.23954	1.16402	1.09081	0.939077	0.125404161783501	-0.0906846740729947
Gm17690	0	6	6	2		-0.444657	0.793674	0.886575		0	0.471449	0.49741	0.0810942		1	1.47145	1.49741	1.08109	1.47145	0.721976	0.557237447750606	-0.469977044268513
Gm16675	0	3	5	5		-0.472055	0.796665	0.888123		0	0.234575	0.412487	0.201747		1	1.23457	1.41249	1.20175	1.23457	0.850802	0.304014374337731	-0.233104451291554
Gm44578	0	5	5	1		-0.53715	0.781992	0.879221		0	0.355379	0.374949	0.0366774		1	1.35538	1.37495	1.03668	1.35538	0.753975	0.438696809020465	-0.407411067213001
Gm45081	0	1	5	8		-0.546773	0.775891	0.874817		0	0.476532	2.51386	1.96724		1	1.47653	3.51386	2.96724	1.47653	0.844439	0.562212176932822	-0.243934329670918
Gm23656	0	2	5	6		-0.581466	0.757377	0.862637		0	4.86743	12.8387	7.53525		1	5.86743	13.8387	8.53525	5.86743	0.616768	2.55272856082667	-0.697199101947247
2610016A17Rik	0	4	5	2		-0.659248	0.731971	0.846688		0	0.993896	1.31078	0.256441		1	1.9939	2.31078	1.25644	1.9939	0.543729	0.995590332283582	-0.879039057622011
Tspyl3	0	2	6	7		-0.69873	0.686958	0.816567		0	0.177458	0.561691	0.32051		1	1.17746	1.56169	1.32051	1.17746	0.845564	0.235676042123123	-0.242014400598538
Zfp229	0	4	13	16		-0.699441	0.759118	0.863835		0	0.212163	0.727499	0.437931		1	1.21216	1.7275	1.43793	1.21216	0.832377	0.277583367273598	-0.264690392807007
Nr2e3	0	5	8	5		-0.729358	0.621568	0.769238		0	0.404536	0.682899	0.208753		1	1.40454	1.6829	1.20875	1.40454	0.718257	0.49009312399625	-0.477428942033242
Gm13622	0	3	6	5		-0.735467	0.670138	0.8042		0	1.88852	3.98502	1.62423		1	2.88852	4.98502	2.62423	2.88852	0.526422	1.53032929319198	-0.925708689839668
Fam122b	0	1	7	10		-0.758673	0.648445	0.788739		0	0.0618226	0.456589	0.319025		1	1.06182	1.45659	1.31902	1.06182	0.905557	0.0865428148313674	-0.143122490558015
Gm12749	0	1	6	8		-0.804679	0.656386	0.794283		0	0.235182	1.4888	0.970892		1	1.23518	2.4888	1.97089	1.23518	0.791905	0.304723739231113	-0.336599876190635
4930524O07Rik	0	3	7	6		-0.8228	0.608855	0.759874		0	0.346495	0.853009	0.357605		1	1.34649	1.85301	1.3576	1.34649	0.732649	0.429208839823414	-0.44880619573885
Irf4	0	6	9	4		-0.824443	0.563677	0.725334		0	0.333562	0.527896	0.114753		1	1.33356	1.5279	1.11475	1.33356	0.7296	0.415285290699858	-0.454822649226511
Gm34934	0	5	10	7		-0.840087	0.690825	0.819505		0	0.290841	0.613713	0.210116		1	1.29084	1.61371	1.21012	1.29084	0.749896	0.368311136814297	-0.41523813306748
Gm49838	0	5	7	1		-1.03504	0.55438	0.718621		0	0.797939	1.17863	0.0823524		1	1.79794	2.17863	1.08235	1.79794	0.496804	0.846344262655096	-1.00925134912806
Gm14148	0	1	6	6		-1.13033	0.548842	0.714361		0	0.270413	1.71182	0.83725		1	1.27041	2.71182	1.83725	1.27041	0.677497	0.345297286100634	-0.561714195697862
Zfp85os	0	3	7	3		-1.27801	0.459967	0.643406		0	0.187811	0.462357	0.0969164		1	1.18781	1.46236	1.09692	1.18781	0.750102	0.248305028670391	-0.414841784514755
Anapc15-ps	0	3	8	4		-1.30275	0.417999	0.605515		0	1.80116	5.06759	1.23928		1	2.80116	6.06759	2.23928	2.80116	0.369055	1.4860260791009	-1.43809130125948
4430402I18Rik	0	4	7	1		-1.32943	0.461825	0.645046		0	0.201163	0.371421	0.0259516		1	1.20116	1.37142	1.02595	1.20116	0.748094	0.264432098075617	-0.418708669913024
Gm26582	0	4	8	2		-1.35252	0.412747	0.602036		0	0.347784	0.733872	0.0897339		1	1.34778	1.73387	1.08973	1.34778	0.628498	0.430589758541163	-0.670021054078517
Rpl10-ps2	0	1	8	7		-1.36387	0.414237	0.602945		0	0.422599	3.56696	1.52652		1	1.4226	4.56696	2.52652	1.4226	0.553217	0.508528563317819	-0.854081419033537
C2cd4c	0	3	6	1		-1.46582	0.459838	0.643274		0	0.121073	0.255481	0.0208259		1	1.12107	1.25548	1.02083	1.12107	0.813096	0.164880430878707	-0.298502835251253
4930519G04Rik	0	3	7	2		-1.4715	0.411064	0.600746		0	0.206289	0.507846	0.0709677		1	1.20629	1.50785	1.07097	1.20629	0.710263	0.270575143288673	-0.493574083656423
Gm42967	0	4	12	5		-1.49342	0.505558	0.681384		0	0.471585	1.49266	0.304191		1	1.47158	2.49266	1.30419	1.47158	0.523212	0.557370727704962	-0.934531105352955
Pdzd7	0	1	7	5		-1.54503	0.396936	0.58861		0	0.0672197	0.496449	0.173438		1	1.06722	1.49645	1.17344	1.06722	0.784148	0.0938572558815226	-0.350802056940692
Slc2a4	0	2	9	5		-1.58415	0.314519	0.509601		0	0.156743	0.744184	0.202211		1	1.15674	1.74418	1.20221	1.15674	0.689268	0.210068343814525	-0.536862440656581
Gm13078	0	0	7	6		-1.77746	0.66194	0.797927		0	0	0.955889	0.400735		1	1	1.95589	1.40073	1	0.716163	0	-0.481640257814579
Mapk11	0	2	8	3		-1.81238	0.293356	0.487975		0	0.18883	0.796913	0.146163		1	1.18883	1.79691	1.14616	1.18883	0.637851	0.24954237523244	-0.648707608787899
Gm13403	0	2	7	2		-1.87041	0.318839	0.513815		0	0.148018	0.546593	0.0763823		1	1.14802	1.54659	1.07638	1.14802	0.69597	0.199145873657118	-0.522902874898783
2900064K03Rik	0	1	8	4		-1.96444	0.269471	0.462021		0	0.0875606	0.739058	0.180736		1	1.08756	1.73906	1.18074	1.08756	0.678952	0.121095746822847	-0.558619288212469
Gm45112	0	2	9	3		-1.9835	0.230422	0.418392		0	0.106371	0.505029	0.0823364		1	1.10637	1.50503	1.08234	1.10637	0.719147	0.145835427122961	-0.47564227045196
C130012C08Rik	0	2	8	2		-2.06685	0.247153	0.437254		0	0.148745	0.627745	0.0767574		1	1.14875	1.62775	1.07676	1.14875	0.661502	0.200059150978078	-0.596181887142848
Pafah1b3	0	1	10	4		-2.28003	0.164474	0.340466		0	0.129367	1.36491	0.26703		1	1.12937	2.36491	1.26703	1.12937	0.535763	0.175514244358461	-0.900332988989289
Gm43387	0	3	11	1		-2.30098	0.375816	0.569573		0	0.7671	2.96758	0.131949		1	1.7671	3.96758	1.13195	1.7671	0.285299	0.821383322473672	-1.80945154916329
Gm2694	0	0	7	4		-2.3464	0.547567	0.713245		0	0	0.35047	0.0979512		1	1	1.35047	1.09795	1	0.813014	0	-0.298647941095415
Gm36940	0	2	8	1		-2.38263	0.204165	0.388413		0	0.267756	1.13	0.0690854		1	1.26776	2.13	1.06909	1.26776	0.501917	0.342277588174172	-0.994478668738016
Slc16a9	0	2	8	1		-2.38263	0.204165	0.388413		0	0.140903	0.594646	0.0363551		1	1.1409	1.59465	1.03636	1.1409	0.649896	0.190175608297812	-0.621718171879066
4930539E08Rik	0	1	7	2		-2.4053	0.230585	0.418517		0	0.0586437	0.433111	0.0605241		1	1.05864	1.43311	1.06052	1.05864	0.740015	0.0822171503039572	-0.434373281884099
Nespas	0	2	7	0		-2.45654	0.55992	0.722081		0	0.17345	0.640503	0		1	1.17345	1.6405	1	1.17345	0.609569	0.230755876035854	-0.714138325585748
Il15	0	0	8	4		-2.54024	0.521715	0.6938		0	0	1.01755	0.248842		1	1	2.01755	1.24884	1	0.618988	0	-0.692015563955157
Optc	0	0	8	4		-2.54024	0.521715	0.6938		0	0	0.893471	0.218498		1	1	1.89347	1.2185	1	0.643526	0	-0.635929523627118
Gm21816	0	1	8	2		-2.5978	0.172874	0.350119		0	0.0877579	0.740723	0.0905718		1	1.08776	1.74072	1.09057	1.08776	0.626505	0.121357496912287	-0.674602355068381
Kbtbd6	0	0	9	4		-2.71114	0.49988	0.676438		0	0	0.867384	0.18855		1	1	1.86738	1.18855	1	0.636478	0	-0.651816415431098
Hc	0	1	9	2		-2.76759	0.12911	0.290764		0	0.0435077	0.413132	0.0449028		1	1.04351	1.41313	1.0449	1.04351	0.739423	0.0614413127867057	-0.435527700975265
Gm44723	0	2	9	0		-2.8167	0.513794	0.687986		0	0.136288	0.647068	0		1	1.13629	1.64707	1	1.13629	0.607139	0.184328569192458	-0.719900349122829
Gm2076	0	0	8	3		-2.93975	0.445519	0.630939		0	0	2.3694	0.434577		1	1	3.3694	1.43458	1	0.425766	0	-1.23186667172885
Gm44194	0	0	8	3		-2.93975	0.445519	0.630939		0	0	0.712508	0.130683		1	1	1.71251	1.13068	1	0.66025	0	-0.59891654336899
Tfec	0	0	11	4		-3.00218	0.464736	0.647044		0	0	0.565507	0.100578		1	1	1.56551	1.10058	1	0.703017	0	-0.508368719394245
Gm43395	0	1	8	1		-3.08685	0.127362	0.288727		0	0.121686	1.02709	0.0627937		1	1.12169	2.02709	1.06279	1.12169	0.524295	0.165668527529936	-0.931550299689831
Gm46378	0	2	17	2		-3.12568	0.216885	0.403616		0	0.127134	1.14015	0.0656054		1	1.12713	2.14015	1.06561	1.12713	0.497912	0.172659487079279	-1.00603817439619
Gm34721	0	0	10	3		-3.26441	0.410014	0.599864		0	0	0.88488	0.129838		1	1	1.88488	1.12984	1	0.599422	0	-0.738356380063534
Fstl4	0	1	10	1		-3.41766	0.0678587	0.192798		0	0.062232	0.656589	0.0321137		1	1.06223	1.65659	1.03211	1.06223	0.623036	0.0870988603313236	-0.682613652800555
Tmem108	0	1	10	1		-3.41766	0.0678587	0.192798		0	0.0274498	0.289613	0.0141649		1	1.02745	1.28961	1.01416	1.02745	0.78641	0.0390678405695635	-0.346646083760621
Gm20083	0	0	8	2		-3.49516	0.346996	0.541314		0	0	1.94479	0.237799		1	1	2.94479	1.2378	1	0.420335	0	-1.25038827760596
Olfr1020	0	0	8	2		-3.49516	0.346996	0.541314		0	0	0.860392	0.105204		1	1	1.86039	1.1052	1	0.594071	0	-0.751293464350069
Rnf112	0	1	13	1		-3.75796	0.150781	0.321827		0	0.0694815	0.952999	0.0358547		1	1.06948	1.953	1.03585	1.06948	0.530392	0.0969115674370405	-0.914869872256804
Gm32365	0	1	9	0		-3.92614	0.341268	0.5368		0	0.155847	1.47986	0		1	1.15585	2.47986	1	1.15585	0.403249	0.208950183058388	-1.31025798147684
AI467606	0	0	9	1		-4.38291	0.253291	0.444286		0	0	1.33969	0.0728043		1	1	2.33969	1.0728	1	0.458525	0	-1.1249278841232
Gm44842	0	0	9	1		-4.38291	0.253291	0.444286		0	0	0.767578	0.0417135		1	1	1.76758	1.04171	1	0.589345	0	-0.762815331881736
Gm47624	0	0	9	1		-4.38291	0.253291	0.444286		0	0	0.674732	0.0366679		1	1	1.67473	1.03667	1	0.619005	0	-0.691976743606379
Gm49677	0	0	9	1		-4.38291	0.253291	0.444286		0	0	0.703909	0.0382535		1	1	1.70391	1.03825	1	0.609336	0	-0.714689543963198
Spata16	0	0	10	1		-4.53527	0.243716	0.434176		0	0	1.36168	0.0665994		1	1	2.36168	1.0666	1	0.451628	0	-1.14679240916352
4930428E07Rik	0	0	9	0		-5.70714	0.235359	0.424151		0	0	0.638292	0		1	1	1.63829	1	1	0.610392	0	-0.712192298984373
AC241534.1	0	0	9	0		-5.70714	0.235359	0.424151		0	0	0.800579	0		1	1	1.80058	1	1	0.555377	0	-0.848461182717981
Olfr114	0	0	9	0		-5.70714	0.235359	0.424151		0	0	1.77158	0		1	1	2.77158	1	1	0.360806	0	-1.47070675263266
Rpap3-ps2	0	0	9	0		-5.70714	0.235359	0.424151		0	0	1.19772	0		1	1	2.19772	1	1	0.455017	0	-1.13600763200825
Olfr1427	0	0	12	0		-6.12199	0.202467	0.386356		0	0	1.03262	0		1	1	2.03262	1	1	0.491975	0	-1.02334364860223
Coasy	1	55	7	81		2.94632	1.58609e-05	0.000238167		0.107366	5.22905	0.702163	3.97394		1.10737	6.22905	1.70216	4.97394	5.6251	2.92213	2.49187928733047	1.54702061595574
Clybl	1	40	8	75		2.48654	0.000312463	0.00319082		0.213171	7.55058	1.59327	7.30564		1.21317	8.55058	2.59327	8.30564	7.04813	3.20276	2.81723960863507	1.67931701092595
Zfp414	1	25	5	39		2.26262	0.00955368	0.0495144		0.132738	2.93851	0.620064	2.36553		1.13274	3.93851	1.62006	3.36553	3.47698	2.0774	1.79783526758467	1.0547816588076
Plpp7	1	20	8	17		1.01724	0.28314	0.47642		0.148132	2.62345	1.10716	1.15071		1.14813	3.62345	2.10716	2.15071	3.15595	1.02067	1.65807332789556	0.0295133591152034
Gm2223	1	18	7	32		1.46861	0.0972511	0.243809		0.228014	3.63435	1.49119	3.33411		1.22801	4.63435	2.49119	4.33411	3.77385	1.73978	1.91603885386759	0.798904301571329
Sbk1	1	15	17	16		-0.258607	0.865911	0.928941		0.0728221	0.967268	1.1566	0.532417		1.07282	1.96727	2.1566	1.53242	1.83373	0.71057	0.874782373038264	-0.492951509103313
Myog	1	15	5	23		1.51635	0.135059	0.298894		0.205899	2.73488	0.961826	2.16397		1.2059	3.73488	1.96183	3.16397	3.09717	1.61277	1.63095135408482	0.689538224962576
Rbm43	1	14	4	28		1.86836	0.0713105	0.199322		0.116908	1.44932	0.436895	1.49579		1.11691	2.44932	1.43689	2.49579	2.19295	1.73694	1.1328718176071	0.796543837969764
Slc16a6	1	14	14	50		0.785583	0.582791	0.739553		0.063039	0.7815	0.824535	1.44028		1.06304	1.7815	1.82453	2.44028	1.67586	1.33748	0.744898032254997	0.419519328426026
Rtl8c	1	14	1	15		2.77852	0.0536397	0.166278		0.767629	9.51637	0.717172	5.26152		1.76763	10.5164	1.71717	6.26152	5.94942	3.64641	2.57274948375363	1.86647824946631
Gm10925	1	14	11	62		1.31464	0.336675	0.53158		0.454011	5.62841	4.66585	12.8625		1.45401	6.62841	5.66585	13.8625	4.55871	2.44668	2.1886258418664	1.29082630891135
Mterf4	1	14	6	21		1.18136	0.241018	0.431127		0.0583986	0.723974	0.32736	0.56039		1.0584	1.72397	1.32736	1.56039	1.62885	1.17556	0.703854531360362	0.233346955924634
Map6	1	14	11	22		0.439097	0.629096	0.77483		0.0336341	0.416965	0.345656	0.33812		1.03363	1.41697	1.34566	1.33812	1.37086	0.9944	0.455078663096281	-0.00810224146789256
Stard10	2	26	14	26		0.665708	0.572906	0.732148		0.254501	2.92971	1.66441	1.51183		1.2545	3.92971	2.66441	2.51183	3.13249	0.942733	1.64731028576103	-0.0850785749518863
Gm14639	1	13	3	8		1.42818	0.280444	0.473656		0.355449	4.09179	0.996256	1.29938		1.35545	5.09179	1.99626	2.29938	3.75653	1.15185	1.90940108981834	0.203948469606659
Gjb2	1	13	3	14		1.67935	0.170787	0.347498		0.127938	1.47277	0.358586	0.818458		1.12794	2.47277	1.35859	1.81846	2.19229	1.33849	1.13244103131988	0.420610195548792
Gm6467	2	25	9	60		1.71369	0.0157819	0.0709422		1.0109	11.1895	4.25004	13.8579		2.0109	12.1895	5.25004	14.8579	6.06171	2.83006	2.59972443281348	1.50083289202423
Arhgdib	3	37	3	60		2.84686	0.000259384	0.00272273		0.540983	5.90821	0.505423	4.94404		1.54098	6.90821	1.50542	5.94404	4.48299	3.94842	2.1644610533842	1.98127453857507
Gm38359	1	12	13	11		-0.322883	0.745236	0.854816		0.138346	1.47007	1.68028	0.695388		1.13835	2.47007	2.68028	1.69539	2.16988	0.632542	1.11761492760153	-0.660767084906156
Gm10273	1	12	2	10		1.85001	0.185076	0.364263		0.488602	5.19192	0.912971	2.23267		1.4886	6.19192	1.91297	3.23267	4.15956	1.68987	2.05642988458686	0.756909224957133
Mamld1	1	12	2	26		2.4407	0.045324	0.149121		0.0641825	0.682008	0.119927	0.762533		1.06418	1.68201	1.11993	1.76253	1.58056	1.57379	0.660439379302497	0.654244733329746
Ehd3	2	24	17	86		1.22174	0.328031	0.523265		0.0938759	0.997534	0.745496	1.84455		1.09388	1.99753	1.7455	2.84455	1.82611	1.62965	0.868770601156637	0.704565536178333
Dynlt1f	1	12	5	14		1.02606	0.365675	0.559776		0.0848688	0.901823	0.396451	0.542931		1.08487	1.90182	1.39645	1.54293	1.75304	1.10489	0.809862474628932	0.143908205181455
Zfp526	1	12	11	23		0.359387	0.696807	0.823617		0.0910708	0.967726	0.93593	0.95714		1.09107	1.96773	1.93593	1.95714	1.80348	1.01096	0.850784356298976	0.0157197069905246
Kcna5	1	12	6	28		1.28631	0.192402	0.373288		0.107554	1.14288	0.602905	1.37611		1.10755	2.14288	1.60291	2.37611	1.93478	1.48238	0.952171805144634	0.567911328249436
Prr13	3	35	20	74		1.04152	0.332369	0.52784		0.591202	6.10766	3.68228	6.66369		1.5912	7.10766	4.68228	7.66369	4.46685	1.63674	2.15925714459729	0.710829097387041
Nkrf	3	34	17	78		1.2624	0.196622	0.378468		0.282576	2.83586	1.49601	3.3572		1.28258	3.83586	2.49601	4.3572	2.99075	1.74566	1.58050541044806	0.803776631176909
Cutc	1	11	15	25		-0.0438363	0.975403	0.988016		0.216469	2.10853	3.03361	2.47289		1.21647	3.10853	4.03361	3.47289	2.55537	0.860989	1.35353491346555	-0.215933972105837
Trmt112-ps2	1	11	7	29		1.07241	0.268826	0.461209		0.814337	7.93211	5.32566	10.7912		1.81434	8.93211	6.32566	11.7912	4.92307	1.86403	2.29955843324887	0.898423672666743
Lysmd2	2	22	17	33		0.40899	0.733192	0.847464		0.398988	3.88637	3.16848	3.00824		1.39899	4.88637	4.16848	4.00824	3.49279	0.961559	1.80438031683701	-0.0565520926802257
Gfra4	1	11	11	17		0.0800704	0.934419	0.966126		0.14218	1.38491	1.46118	1.10447		1.14218	2.38491	2.46118	2.10447	2.08804	0.855068	1.06214683927316	-0.225888230511601
Gm7600	1	11	4	14		1.21358	0.310897	0.505349		0.392126	3.81954	1.46541	2.50855		1.39213	4.81954	2.46541	3.50855	3.462	1.42311	1.79160431957725	0.509049433756005
Nmu	1	11	1	17		2.65067	0.0711055	0.198985		0.371762	3.62118	0.347326	2.8879		1.37176	4.62118	1.34733	3.8879	3.36879	2.88565	1.75223050753604	1.52889384960935
Ccdc91	3	31	12	55		1.34193	0.0382267	0.132497		0.321762	2.9442	1.20245	2.69554		1.32176	3.9442	2.20245	3.69554	2.98405	1.67792	1.57727042896789	0.746674283820723
Gm14488	3	31	5	36		1.96862	0.0120972	0.0590566		0.289123	2.64554	0.450197	1.58537		1.28912	3.64554	1.4502	2.58537	2.82792	1.78277	1.49974334240921	0.834124220480926
Rdh14	3	31	9	53		1.63485	0.0154364	0.0697943		0.623958	5.70936	1.74883	5.03707		1.62396	6.70936	2.74883	6.03707	4.13149	2.19623	2.04666159229589	1.13503032362391
4833418N02Rik	1	10	5	25		1.30224	0.222188	0.410125		0.111448	0.986879	0.520612	1.27315		1.11145	1.98688	1.52061	2.27315	1.78765	1.49489	0.838063800050473	0.580042965997958
Atad3aos	1	10	5	2		0.193119	0.89449	0.944159		0.198721	1.75969	0.928295	0.181611		1.19872	2.75969	1.9283	1.18161	2.3022	0.612775	1.20301020372372	-0.706570526482591
Nemp2	1	10	7	14		0.460126	0.674978	0.807842		0.0434896	0.385103	0.284417	0.278216		1.04349	1.3851	1.28442	1.27822	1.32738	0.995172	0.408577278121385	-0.00698193287052132
H2-Q5	1	10	3	5		0.978946	0.505309	0.681225		0.193475	1.71324	0.542274	0.442043		1.19348	2.71324	1.54227	1.44204	2.27339	0.935011	1.18484646645103	-0.0969452264186978
Plscr2	1	10	7	24		0.856219	0.397755	0.58922		0.0967985	0.857157	0.633051	1.06157		1.0968	1.85716	1.63305	2.06157	1.69325	1.2624	0.759797566850285	0.336173385878239
Xkr8	1	10	8	12		0.196066	0.857771	0.925291		0.0713866	0.632134	0.533555	0.391441		1.07139	1.63213	1.53355	1.39144	1.52338	0.907331	0.607280004485807	-0.140299341217728
Zfp59	1	10	2	11		1.72602	0.225547	0.414009		0.0895604	0.793064	0.167347	0.450171		1.08956	1.79306	1.16735	1.45017	1.64568	1.24228	0.71868063194544	0.31298937623144
Gm38158	1	10	5	16		0.96163	0.400607	0.591395		0.908021	8.04059	4.24168	6.63872		1.90802	9.04059	5.24168	7.63872	4.7382	1.4573	2.24433983950087	0.543302165151411
Phyh	13	130	20	323		2.52962	4.92457e-13	3.23713e-11		2.11392	18.7189	3.03841	24.0003		3.11392	19.7189	4.03841	25.0003	6.3325	6.19062	2.6627757506764	2.63008298462794
Gm15519	2	19	7	36		1.42014	0.0832011	0.221179		0.393128	3.30712	1.28551	3.23352		1.39313	4.30712	2.28551	4.23352	3.09169	1.85233	1.62839460752249	0.889343113017731
Eif4a3	205	1894	212	3664		2.53344	7.46296e-116	1.40304e-111		29.7375	243.289	28.7315	242.87		30.7375	244.289	29.7315	243.87	7.94759	8.20242	2.9905172722631	3.03605039732457
Eif3j2	5	46	27	77		0.791584	0.427456	0.614668		0.646951	5.27049	3.2639	4.55261		1.64695	6.27049	4.2639	5.55261	3.80733	1.30224	1.92878088380925	0.380992519794099
Acox1	28	256	45	474		2.12951	5.92272e-18	7.95336e-16		1.69597	13.7307	2.54651	13.1192		2.69597	14.7307	3.54651	14.1192	5.46397	3.98116	2.44994862249593	1.99318806503427
Acan	3	27	6	51		1.92063	0.00886507	0.0468957		0.123639	0.985347	0.231024	0.960444		1.12364	1.98535	1.23102	1.96044	1.76689	1.59253	0.821212577474752	0.671321848077096
Tceal1	1	9	9	25		0.510176	0.602942	0.755335		0.109818	0.8752	0.923394	1.25453		1.10982	1.8752	1.92339	2.25453	1.68965	1.17216	0.756721325928111	0.229172656534905
Gm37648	1	9	1	1		1.56525	0.434935	0.621664		0.120101	0.957153	0.112207	0.0548802		1.1201	1.95715	1.11221	1.05488	1.7473	0.948457	0.805127892618266	-0.0763458390000269
Zfp27	2	18	12	36		0.750491	0.328321	0.52362		0.145748	1.16155	0.817005	1.19879		1.14575	2.16155	1.81701	2.19879	1.88658	1.21012	0.915773857482228	0.27514662237871
Mien1	3	27	10	33		1.10293	0.130443	0.292524		1.23622	9.85215	3.84988	6.2138		2.23622	10.8521	4.84988	7.2138	4.85289	1.48742	2.27884519461743	0.572811816492287
Car3	1	9	14	13		-0.57604	0.560381	0.722328		0.107441	0.85626	1.40531	0.638238		1.10744	1.85626	2.40531	1.63824	1.67617	0.681093	0.745168472875559	-0.55407525572066
Pcdhga5	1	9	9	21		0.361939	0.718644	0.839058		0.065999	0.525983	0.554947	0.633323		1.066	1.52598	1.55495	1.63332	1.43151	1.0504	0.517532771276478	0.0709443211377707
Nkd1	1	9	4	9		0.789342	0.550271	0.71542		0.0675338	0.538215	0.252379	0.277736		1.06753	1.53822	1.25238	1.27774	1.44091	1.02025	0.526975454054374	0.0289187191259505
Gstk1	3	27	15	46		0.853048	0.19756	0.379728		0.62863	5.00991	2.93655	4.40454		1.62863	6.00991	3.93655	5.40454	3.69016	1.37291	1.88368362371701	0.457240143476756
Chrnd	1	9	6	21		0.872851	0.418428	0.605996		0.093619	0.746102	0.524792	0.898363		1.09362	1.7461	1.52479	1.89836	1.59663	1.245	0.675027897106589	0.316143435832416
Pheta2	1	9	4	14		1.05241	0.395297	0.587402		0.0929687	0.740919	0.347431	0.594748		1.09297	1.74092	1.34743	1.59475	1.59284	1.18355	0.671597444315186	0.243117351924776
Gm6829	1	9	2	7		1.40466	0.363227	0.55726		0.855053	6.8144	1.5977	2.73502		1.85505	7.8144	2.5977	3.73502	4.21249	1.43782	2.07467458493907	0.523879696193096
Srp54a	1	9	3	13		1.32367	0.315814	0.510736		0.0578064	0.460692	0.16202	0.34339		1.05781	1.46069	1.16202	1.34339	1.38087	1.15608	0.46557626312583	0.20924330479938
Klhl42	2	18	6	23		1.24463	0.169671	0.346485		0.0954626	0.760795	0.267563	0.501649		1.09546	1.7608	1.26756	1.50165	1.60735	1.18467	0.684686924734175	0.244489620636165
Gm3571	2	18	11	38		0.898613	0.243108	0.433586		0.580791	4.62865	2.98438	5.04245		1.58079	5.62865	3.98438	6.04245	3.56065	1.51653	1.83214225722302	0.600778713613376
Bmp8a	1	9	1	7		1.98694	0.245593	0.435751		0.127991	1.02004	0.119578	0.409399		1.12799	2.02004	1.11958	1.4094	1.79082	1.25887	0.840624332866191	0.332125028549781
Exoc6	2	18	4	25		1.70884	0.0736336	0.204055		0.173762	1.38481	0.324681	0.992506		1.17376	2.38481	1.32468	1.99251	2.03176	1.50414	1.02273230240233	0.588939383009014
Nt5dc1	3	26	5	38		1.85528	0.0189806	0.0810071		0.263469	2.02196	0.410251	1.52496		1.26347	3.02196	1.41025	2.52496	2.3918	1.79044	1.25809567467651	0.840311388353157
Gm10355	2	17	8	12		0.542283	0.574699	0.733782		1.19079	8.96285	4.45007	3.26479		2.19079	9.96285	5.45007	4.26479	4.54761	0.78252	2.18510707627334	-0.353801335273954
Samd9l	2	17	17	41		0.380483	0.750343	0.858631		0.11344	0.853841	0.900859	1.06265		1.11344	1.85384	1.90086	2.06265	1.66497	1.08511	0.735493456194032	0.11784436531522
Slc39a11	4	34	17	53		0.900512	0.137524	0.302745		0.366561	2.75903	1.45548	2.21937		1.36656	3.75903	2.45548	3.21937	2.75072	1.3111	1.45981146222116	0.39077372080388
Eva1a	2	17	7	23		1.02851	0.248517	0.438548		0.219479	1.65198	0.717683	1.15334		1.21948	2.65198	1.71768	2.15334	2.17468	1.25363	1.12080287544175	0.326115488746474
Pcmtd2	7	59	29	108		1.03962	0.220315	0.407749		0.515117	3.84461	1.99378	3.63162		1.51512	4.84461	2.99378	4.63162	3.19751	1.54708	1.67695007101721	0.629546925745195
Pdzd11	6	50	12	67		1.5744	0.00466307	0.02899		0.868319	6.40752	1.62249	4.43069		1.86832	7.40752	2.62249	5.43069	3.96481	2.07082	1.98725015969504	1.05020017078852
Decr2	3	25	6	28		1.46858	0.070105	0.197301		0.348081	2.56856	0.650402	1.48452		1.34808	3.56856	1.6504	2.48452	2.64714	1.5054	1.40443707286989	0.590148008323315
Lpxn	1	8	3	3		0.575368	0.722186	0.840895		0.171966	1.21822	0.481988	0.23574		1.17197	2.21822	1.48199	1.23574	1.89273	0.833839	0.920469699543969	-0.262158596188406
Zfp748	2	16	1	32		2.78699	0.014498	0.0665274		0.108732	0.770261	0.0507923	0.794958		1.10873	1.77026	1.05079	1.79496	1.59665	1.7082	0.675051730599153	0.772472828300993
Gm5075	1	8	1	11		2.11613	0.198915	0.381397		0.494886	3.5058	0.462357	2.48752		1.49489	4.5058	1.46236	3.48752	3.01414	2.38486	1.59174798562673	1.25390609254572
Matn3	1	8	7	16		0.389891	0.725846	0.84302		0.10213	0.723493	0.667917	0.746691		1.10213	1.72349	1.66792	1.74669	1.56378	1.04723	0.645041415136696	0.0665771587856122
Gm39469	1	8	2	7		1.28805	0.415522	0.603791		0.667721	4.73017	1.24766	2.1358		1.66772	5.73017	2.24766	3.1358	3.43593	1.39514	1.7807002650462	0.480410740927744
Gm4815	1	8	1	12		2.17169	0.181696	0.359908		0.309677	2.19377	0.289322	1.69808		1.30968	3.19377	1.28932	2.69808	2.43859	2.09264	1.2860494902515	1.06532270469041
Tpt1-ps6	1	8	4	5		0.409744	0.777954	0.876357		0.588564	4.16942	2.19951	1.34472		1.58856	5.16942	3.19951	2.34472	3.25415	0.732838	1.70227966663745	-0.44843387759261
Hbb-bt	1	8	14	14		-0.612568	0.537383	0.705799		0.437865	3.10186	5.72717	2.80115		1.43787	4.10186	6.72717	3.80115	2.85274	0.565045	1.51235022014839	-0.823562941541771
Gm11914	1	8	1	6		1.80153	0.313524	0.508651		0.607139	4.301	0.567231	1.66459		1.60714	5.301	1.56723	2.66459	3.29841	1.70019	1.72177098947535	0.765696645338272
Gm9855	1	8	1	6		1.80153	0.313524	0.508651		0.257805	1.82631	0.240859	0.706824		1.25781	2.82631	1.24086	1.70682	2.24701	1.37552	1.16800890762309	0.4599746994997
Galnt6	1	8	4	7		0.55271	0.69195	0.820166		0.0795193	0.563319	0.29717	0.254354		1.07952	1.56332	1.29717	1.25435	1.44816	0.966993	0.534223270632499	-0.0484222148749761
Gm8325	3	24	6	29		1.45303	0.0726309	0.202051		1.99021	14.0988	3.71878	8.79112		2.99021	15.0988	4.71878	9.79112	5.0494	2.07492	2.33611119698627	1.0530591792859
Gm37786	1	8	7	7		-0.12626	0.919133	0.957171		0.0954478	0.676158	0.624217	0.305304		1.09545	1.67616	1.62422	1.3053	1.53011	0.803651	0.613637058549729	-0.315358893936248
Gm6736	1	8	1	13		2.22521	0.166012	0.342068		0.324704	2.30022	0.303361	1.92885		1.3247	3.30022	1.30336	2.92885	2.49129	2.24716	1.31689226183348	1.16809971524954
2410080I02Rik	1	8	5	18		0.89473	0.441867	0.627899		0.743525	5.26717	3.47326	6.11556		1.74352	6.26717	4.47326	7.11556	3.59454	1.59069	1.84580730683195	0.669651310371365
Prima1	2	16	2	28		2.27616	0.0323532	0.11758		0.491332	3.48062	0.459036	3.14319		1.49133	4.48062	1.45904	4.14319	3.00444	2.83968	1.58709728861701	1.50572817973452
Zfp558	1	8	4	3		0.251842	0.869329	0.930823		0.0870776	0.616862	0.325415	0.11937		1.08708	1.61686	1.32542	1.11937	1.48735	0.844543	0.572741949909355	-0.243757329614581
Gm9001	1	8	6	16		0.581316	0.611666	0.762131		0.771477	5.46518	4.3246	5.64042		1.77148	6.46518	5.3246	6.64042	3.6496	1.24712	1.86773885567669	0.318601035756093
1700028K03Rik	1	8	11	1		-1.14942	0.565265	0.726648		0.0386562	0.273843	0.397268	0.0176639		1.03866	1.27384	1.39727	1.01766	1.22643	0.728324	0.294468806725378	-0.457347508826922
Gm14567	1	8	0	7		2.86726	0.179676	0.357261		1.76908	12.5322	0	5.65865		2.76908	13.5322	1	6.65865	4.88691	6.65865	2.28892324431821	2.73523027173163
Ankrd2	1	8	3	13		1.23253	0.359997	0.553661		0.270491	1.91618	0.758135	1.60681		1.27049	2.91618	1.75814	2.60681	2.29531	1.48271	1.19869119570037	0.568241189214223
Gstt3	3	24	12	52		1.12544	0.095454	0.24049		0.240359	1.70271	0.898238	1.90375		1.24036	2.70271	1.89824	2.90375	2.17898	1.52971	1.12365129628322	0.613256962066097
Acp5	1	8	3	2		0.490913	0.769341	0.86989		0.151635	1.07419	0.425004	0.138579		1.15164	2.07419	1.425	1.13858	1.80108	0.799001	0.848865310983482	-0.323731042354033
Ccdc47	41	328	65	566		1.89822	3.05084e-18	4.31247e-16		1.96766	13.939	2.91442	12.4123		2.96766	14.939	3.91442	13.4123	5.03394	3.42638	2.33168752622122	1.77668489550165
Def8	4	31	13	43		0.992614	0.125064	0.285304		0.279328	1.91694	0.848144	1.37212		1.27933	2.91694	1.84814	2.37212	2.28005	1.28351	1.18906815879292	0.360098307396723
Ttc28	79	607	89	1214		2.22892	4.31731e-43	7.37868e-40		1.97464	13.4351	2.07837	13.8659		2.97464	14.4351	3.07837	14.8659	4.85273	4.82915	2.27879630750501	2.27176895544186
Ubiad1	9	69	34	158		1.1752	0.146615	0.316617		0.925927	6.28601	3.26802	7.42779		1.92593	7.28601	4.26802	8.42779	3.78312	1.97464	1.91957642909067	0.981587266608877
Etaa1	2	15	7	10		0.489227	0.634008	0.778076		0.147106	0.976975	0.481028	0.3361		1.14711	1.97698	1.48103	1.3361	1.72345	0.902144	0.785296010332815	-0.148570491081086
Ch25h	2	15	3	18		1.6186	0.133041	0.295648		0.443863	2.94783	0.622031	1.82541		1.44386	3.94783	1.62203	2.82541	2.73421	1.7419	1.45112578343405	0.8006580985531
Avpr1a	2	15	3	15		1.51842	0.170137	0.346824		0.230576	1.53133	0.32313	0.790213		1.23058	2.53133	1.32313	1.79021	2.05703	1.35301	1.0405593726701	0.436176294610967
Ccdc102a	5	37	17	83		1.22414	0.025664	0.100528		0.614655	4.02768	1.95246	4.66238		1.61465	5.02768	2.95246	5.66238	3.11378	1.91785	1.63866721573074	0.939491917144951
Pgf	4	29	10	40		1.17055	0.0847341	0.223078		0.424139	2.72294	0.990651	1.9381		1.42414	3.72294	1.99065	2.9381	2.61417	1.47595	1.38635331032852	0.561645637385481
Snx16	5	36	13	71		1.3707	0.0169649	0.0747668		0.584763	3.72824	1.42045	3.79434		1.58476	4.72824	2.42045	4.79434	2.98357	1.98077	1.57703733983605	0.986059899779945
Fbxl15	10	71	29	89		0.944286	0.189187	0.369452		2.28353	14.3568	6.18694	9.28676		3.28353	15.3568	7.18694	10.2868	4.67691	1.43131	2.22555540713961	0.517340122827726
4930431P19Rik	1	7	2	7		1.16133	0.47478	0.65485		0.104028	0.644823	0.19438	0.332749		1.10403	1.64482	1.19438	1.33275	1.48984	1.11585	0.575155725981234	0.158143088988306
A730062M13Rik	1	7	3	5		0.591347	0.707537	0.831356		0.161162	0.99897	0.451706	0.368214		1.16116	1.99897	1.45171	1.36821	1.72153	0.942488	0.783687531899515	-0.0854544880543776
Amt	1	7	11	16		-0.277396	0.789418	0.883822		0.126311	0.782943	1.29809	0.923483		1.12631	1.78294	2.29809	1.92348	1.58299	0.836992	0.662655765849353	-0.256714431928401
Gm45355	1	7	5	5		0.00486611	0.997264	0.998964		1.03993	6.44606	4.85787	2.37598		2.03993	7.44606	5.85787	3.37598	3.65015	0.576315	1.86795677134579	-0.795070358846799
Srd5a1	1	7	5	14		0.610129	0.621415	0.769149		0.105816	0.655907	0.494304	0.676937		1.10582	1.65591	1.4943	1.67694	1.49745	1.12222	0.582509734272861	0.166355502755889
Fdps	4	28	14	49		0.921944	0.146758	0.316744		0.292604	1.81372	0.956797	1.63789		1.2926	2.81372	1.9568	2.63789	2.17678	1.34806	1.12219804722078	0.43088988326978
Nfe2l3	1	7	4	2		-0.00361776	0.998222	0.999448		0.103538	0.641787	0.38693	0.0946236		1.10354	1.64179	1.38693	1.09462	1.48775	0.789242	0.573130195902757	-0.341460389920255
Gm38351	1	7	7	10		-0.0415057	0.972645	0.986808		0.122248	0.757757	0.799484	0.55861		1.12225	1.75776	1.79948	1.55861	1.56628	0.866142	0.647344803829874	-0.207323700508549
Zbtb34	4	28	22	48		0.389803	0.6964	0.82341		0.186444	1.15568	0.958039	1.02235		1.18644	2.15568	1.95804	2.02235	1.81693	1.03284	0.861500765416141	0.0466211896533523
Gm9333	1	7	4	11		0.697351	0.602521	0.755059		0.232668	1.4422	0.869496	1.16949		1.23267	2.4422	1.8695	2.16949	1.98123	1.16047	0.986398303781979	0.214707353515329
Cnbd2	1	7	3	18		1.39331	0.285461	0.478693		0.0793553	0.491888	0.222418	0.652705		1.07936	1.49189	1.22242	1.65271	1.3822	1.352	0.466969068408726	0.435092104100969
Zdhhc24	1	7	4	10		0.634278	0.640518	0.782701		0.105562	0.654332	0.394494	0.482366		1.10556	1.65433	1.39449	1.48237	1.49637	1.06301	0.581468719642045	0.0881603324944619
Slc27a3	1	7	4	8		0.49907	0.721889	0.840862		0.119821	0.742714	0.447779	0.438016		1.11982	1.74271	1.44778	1.43802	1.55624	0.993257	0.63806815953192	-0.00976125688425923
Ier5l	1	7	8	17		0.184957	0.865885	0.928941		0.114729	0.711156	0.857505	0.891236		1.11473	1.71116	1.85751	1.89124	1.53504	1.01816	0.618277870180962	0.025962585785095
Fam110a	1	7	5	19		0.860037	0.465115	0.647284		0.139474	0.864537	0.651531	1.21092		1.13947	1.86454	1.65153	2.21092	1.63631	1.33871	0.710449057517601	0.420842654685843
Amigo2	1	7	6	8		0.0141997	0.991206	0.995495		0.0973188	0.603235	0.545531	0.355758		1.09732	1.60323	1.54553	1.35576	1.46105	0.877212	0.547003238156223	-0.18900283500986
Gm44423	1	7	13	12		-0.72109	0.488081	0.666951		0.0974728	0.60419	1.18386	0.534482		1.09747	1.60419	2.18386	1.53448	1.46171	0.702648	0.547659868938492	-0.509125558665209
Fam166a	1	7	3	7		0.747756	0.620652	0.768624		0.273617	1.69603	0.766896	0.875205		1.27362	2.69603	1.7669	1.8752	2.11683	1.0613	1.08190426198475	0.0858313757004183
Ap5b1	1	7	3	5		0.591347	0.707537	0.831356		0.095094	0.589445	0.26653	0.217266		1.09509	1.58944	1.26653	1.21727	1.45142	0.961103	0.537468077860976	-0.0572369451723892
Zfp955a	1	7	11	22		-4.33183e-05	0.999965	0.999965		0.0868564	0.538384	0.89262	0.873159		1.08686	1.53838	1.89262	1.87316	1.41544	0.989717	0.501254113485232	-0.0149115129731853
Gm6988	1	7	2	6		1.08573	0.512682	0.687607		0.820851	5.08809	1.53379	2.25053		1.82085	6.08809	2.53379	3.25053	3.34354	1.28287	1.74137568819299	0.359375848397964
Adck1	2	14	4	11		1.04129	0.352034	0.5457		0.110946	0.687703	0.207306	0.278832		1.11095	1.6877	1.20731	1.27883	1.51916	1.05924	0.6032726616312	0.0830345105325605
Prrg2	4	28	4	30		1.77334	0.0288828	0.108901		0.477054	2.95704	0.445697	1.63492		1.47705	3.95704	1.4457	2.63492	2.67901	1.8226	1.42170014519817	0.865996120892928
Rab38	1	7	4	4		0.183311	0.904319	0.949734		0.195193	1.20991	0.729451	0.356773		1.19519	2.20991	1.72945	1.35677	1.849	0.784511	0.886745867652925	-0.350133943252357
Zfp870	1	7	0	18		3.37791	0.0783289	0.213658		0.0564288	0.349777	0	0.464133		1.05643	1.34978	1	1.46413	1.27768	1.46413	0.353525265949954	0.550046130214761
Nme6	3	21	4	41		1.9433	0.0193528	0.0821292		0.442269	2.74143	0.550931	2.76196		1.44227	3.74143	1.55093	3.76196	2.59412	2.42562	1.37524786229228	1.27835069291064
Upk1a	1	7	6	4		-0.305534	0.826695	0.906919		0.216622	1.34274	1.2143	0.395941		1.21662	2.34274	2.2143	1.39594	1.92561	0.630422	0.945315847776147	-0.665610771515511
Zfyve19	2	14	3	29		1.89005	0.0623937	0.181495		0.189136	1.17237	0.265056	1.25317		1.18914	2.17237	1.26506	2.25317	1.82685	1.78109	0.869355885452167	0.832757096142144
Alkbh4	5	35	11	78		1.59477	0.00612093	0.0357704		0.727018	4.50645	1.49431	5.18248		1.72702	5.50645	2.49431	6.18248	3.18842	2.47864	1.67284063140003	1.30954843962259
Gm48600	1	7	8	0		-1.00653	0.711728	0.834351		0.0687096	0.4259	0.513546	0		1.06871	1.4259	1.51355	1	1.33423	0.6607	0.416002926321501	-0.597932751819915
Gm10175	1	7	3	4		0.506426	0.753994	0.860654		0.477239	2.95819	1.33761	0.872297		1.47724	3.95819	2.33761	1.8723	2.67945	0.800946	1.42193736301877	-0.320224002719794
Gm6139	1	7	5	7		0.163346	0.904599	0.949825		0.349001	2.1633	1.63031	1.11633		1.349	3.1633	2.63031	2.11633	2.34492	0.804596	1.22953942990037	-0.313663856255415
Gm5551	1	7	2	9		1.30168	0.406174	0.596395		0.446115	2.76526	0.833582	1.83467		1.44611	3.76526	1.83358	2.83467	2.60371	1.54597	1.38056899651305	0.628515120686444
Rnasek	1	7	8	10		-0.211071	0.857626	0.925248		0.347818	2.15597	2.59965	1.58936		1.34782	3.15597	3.59965	2.58936	2.34154	0.719336	1.22745684281744	-0.475262349303627
Rbpj-ps3	1	7	2	5		1.00601	0.553131	0.717707		0.213615	1.3241	0.399148	0.488057		1.21362	2.3241	1.39915	1.48806	1.91502	1.06355	0.937363124407962	0.0888812477439249
Nthl1	2	14	6	15		0.780532	0.435798	0.622663		0.226504	1.404	0.634847	0.776258		1.2265	2.404	1.63485	1.77626	1.96004	1.0865	0.970883073133803	0.119685064145855
Kdm5b	188	1311	197	2740		2.17656	7.6401e-76	2.3939e-72		3.49562	21.5855	3.42219	23.2801		4.49562	22.5855	4.42219	24.2801	5.02388	5.49052	2.32880143348217	2.45694262223676
Csgalnact1	14	97	41	156		1.05385	0.119365	0.278662		0.846155	5.19141	2.31514	4.30839		1.84616	6.19141	3.31514	5.30839	3.35368	1.60126	1.74574519449086	0.679203815346048
Apip	6	41	9	69		1.70046	0.00349553	0.0232048		1.84692	11.1756	2.58827	9.7054		2.84692	12.1756	3.58827	10.7054	4.27678	2.98344	2.09652347262249	1.57697679329814
Reck	5	34	15	72		1.1929	0.0361886	0.127427		0.322054	1.93923	0.902655	2.11914		1.32205	2.93923	1.90266	3.11914	2.22323	1.63936	1.15265768100242	0.713134421078317
Lmna	2332	15745	2436	28425		2.02531	4.69782e-68	1.2617e-64		122.959	735.134	120	684.858		123.959	736.134	121	685.858	5.93853	5.66826	2.57010496784086	2.50290471468179
Gapvd1	278	1875	318	3711		2.02142	2.6015e-84	1.22271e-80		6.22445	37.1749	6.65204	37.9678		7.22445	38.1749	7.65204	38.9678	5.28412	5.09247	2.4016634075181	2.34836599247679
Coa7	21	141	32	290		1.81092	2.05701e-09	7.5531e-08		1.67858	9.98006	2.3897	10.5923		2.67858	10.9801	3.3897	11.5923	4.09921	3.41985	2.03534712290012	1.77393108163153
Gucy1a1	3	20	15	36		0.460319	0.51678	0.690313		0.132528	0.782365	0.619086	0.726706		1.13253	1.78237	1.61909	1.72671	1.57379	1.06647	0.65424579748671	0.0928429988518407
Abcd1	6	40	15	54		1.0362	0.0701295	0.197341		0.440581	2.60092	1.02905	1.81191		1.44058	3.60092	2.02905	2.81191	2.49963	1.38582	1.32171338877776	0.470744390156923
Ptgis	3	20	20	41		0.211291	0.846205	0.918566		0.359742	2.12369	2.24064	2.24658		1.35974	3.12369	3.24064	3.24658	2.29727	1.00183	1.19991991610398	0.00264364389277906
Cby1	3	20	9	31		0.935142	0.224877	0.413038		0.752001	4.43935	2.10771	3.55081		1.752	5.43935	3.10771	4.55081	3.10465	1.46436	1.63443015952694	0.550269859810257
Naglu	3	20	5	33		1.55898	0.0612633	0.179699		0.347426	2.05099	0.540982	1.74632		1.34743	3.05099	1.54098	2.74632	2.26431	1.78219	1.17906978445231	0.833648648748261
Adh1	14	93	25	150		1.47533	0.000111674	0.00131135		1.9299	11.3522	3.21973	9.44859		2.9299	12.3522	4.21973	10.4486	4.21593	2.47613	2.07584987015959	1.30808647635606
B3gnt5	8	53	14	58		1.24935	0.0214264	0.0878936		0.473841	2.77978	0.774717	1.56978		1.47384	3.77978	1.77472	2.56978	2.56458	1.448	1.3587219730816	0.53405760835515
Cdkn2aipnl	5	33	10	40		1.17651	0.0723433	0.201544		0.786055	4.59398	1.46877	2.8735		1.78606	5.59398	2.46877	3.8735	3.13203	1.569	1.64709795846609	0.649843973069011
Robo4	5	33	10	67		1.52868	0.0113648	0.0567033		0.290286	1.69653	0.54241	1.77746		1.29029	2.69653	1.54241	2.77746	2.08987	1.80073	1.06341399541524	0.84857852704541
Os9	22	145	31	288		1.82374	1.15699e-09	4.41205e-08		2.57589	15.0337	3.39109	15.4087		3.57589	16.0337	4.39109	16.4087	4.48382	3.73682	2.16472944331365	1.90181198656701
Plekhm1	30	197	58	368		1.49058	7.98972e-09	2.65853e-07		1.54735	8.99757	2.7949	8.67328		2.54735	9.99757	3.7949	9.67328	3.9247	2.54902	1.97258062815316	1.34994173382148
Chd4	334	2182	335	4348		2.0775	1.26235e-96	1.18661e-92		12.821	74.169	12.0141	76.2665		13.821	75.169	13.0141	77.2665	5.43875	5.93712	2.44327483912621	2.56976381108301
Ndufab1-ps	2	13	3	15		1.38955	0.219324	0.406705		1.31547	7.57156	1.8435	4.50827		2.31547	8.57156	2.8435	5.50827	3.70187	1.93714	1.88825419380275	0.953931076930753
Gm15801	2	13	2	7		1.37229	0.301383	0.495713		1.17938	6.78829	1.10186	1.88622		2.17938	7.78829	2.10186	2.88622	3.57362	1.37317	1.83738660423751	0.457512317409692
Pcbd2	4	26	7	31		1.26953	0.091058	0.23303		2.25509	12.9798	3.687	7.98607		3.25509	13.9798	4.687	8.98607	4.29476	1.91723	2.10257739691223	0.939026448425587
Gm2991	2	13	7	13		0.467111	0.642859	0.784631		1.28258	7.38227	4.19396	3.80949		2.28258	8.38227	5.19396	4.80949	3.67228	0.925976	1.87667512966215	-0.110952523614142
Gm6457	2	13	6	31		1.22399	0.177527	0.354723		1.2513	7.20221	3.50715	8.86259		2.2513	8.20221	4.50715	9.86259	3.64333	2.18821	1.86525630506067	1.12975319352409
Areg	2	13	5	18		1.01669	0.31621	0.511244		0.506698	2.91645	1.18348	2.08382		1.5067	3.91645	2.18348	3.08382	2.59936	1.41234	1.37815651456587	0.498089145268839
Gm49463	2	13	4	10		0.924735	0.419944	0.607603		0.250361	1.44103	0.46781	0.572013		1.25036	2.44103	1.46781	1.57201	1.95226	1.07099	0.965143975940463	0.0989481742875137
Txnl4b	2	13	5	15		0.906656	0.38455	0.578363		0.32539	1.87288	0.760005	1.11515		1.32539	2.87288	1.76001	2.11515	2.16757	1.20179	1.11608035877877	0.265182333902698
Nts	2	13	6	22		0.960202	0.314531	0.509601		0.4933	2.83933	1.38262	2.47955		1.4933	3.83933	2.38262	3.47955	2.57104	1.46038	1.36235192276078	0.546347875063479
Adipoq	2	13	3	23		1.66504	0.116564	0.274921		0.445792	2.56589	0.624734	2.3426		1.44579	3.56589	1.62473	3.3426	2.46639	2.05732	1.30240078465843	1.04076776380742
Magee1	4	26	2	96		3.0199	0.000119807	0.00138915		0.346839	1.99633	0.16202	3.80371		1.34684	2.99633	1.16202	4.80371	2.22471	4.13393	1.15362035031149	2.04751315049689
Mpv17	15	97	23	184		1.68935	3.75427e-06	6.7412e-05		1.43662	8.22647	2.05802	8.0526		2.43662	9.22647	3.05802	9.0526	3.78659	2.96028	1.92089911917437	1.56573465837106
Armcx3	29	186	22	349		2.19201	2.8492e-14	2.17744e-12		2.52168	14.3218	1.78726	13.8671		3.52168	15.3218	2.78726	14.8671	4.3507	5.33396	2.12124812772413	2.41520768426442
Cd83	5	32	11	27		0.84979	0.223886	0.411868		0.598404	3.3913	1.22996	1.47658		1.5984	4.3913	2.22996	2.47658	2.7473	1.1106	1.45801688470306	0.151334596566423
Ezr	26	166	65	252		1.06459	0.0787273	0.214354		2.43261	13.7531	5.68179	10.7738		3.43261	14.7531	6.68179	11.7738	4.29791	1.76207	2.10363636717585	0.817273789818535
Dpp7	3	19	6	50		1.68173	0.0295045	0.110533		0.276733	1.55198	0.517086	2.10755		1.27673	2.55198	1.51709	3.10755	1.99883	2.04837	0.999158182248802	1.03447524863653
Tfpi	6	38	23	79		0.805462	0.127834	0.289467		0.338077	1.89601	1.21078	2.03404		1.33808	2.89601	2.21078	3.03404	2.16431	1.37239	1.1139041222286	0.456687927542266
Mmp19	3	19	8	28		0.951965	0.234534	0.42342		0.261381	1.46588	0.651199	1.11475		1.26138	2.46588	1.6512	2.11475	1.9549	1.28074	0.967097411498354	0.356974869082463
Zscan22	7	44	15	82		1.32665	0.0104907	0.0532899		0.615463	3.42569	1.23216	3.29447		1.61546	4.42569	2.23216	4.29447	2.73958	1.92391	1.45395553090687	0.944041422727342
Tln1	264	1659	256	3477		2.08386	1.41079e-81	5.30457e-78		8.29143	46.1385	7.51168	49.8998		9.29143	47.1385	8.51168	50.8998	5.07334	5.97999	2.34293444916277	2.58014308047894
Ptpn13	35	219	72	515		1.54041	0.000837253	0.00727709		0.890239	4.93259	1.71097	5.98569		1.89024	5.93259	2.71097	6.98569	3.13854	2.57682	1.6500923720947	1.36559263760847
Cpeb2	4	25	26	36		-0.0920207	0.934349	0.966108		0.157533	0.871853	0.956657	0.647862		1.15753	1.87185	1.95666	1.64786	1.61711	0.842182	0.693413787217546	-0.247796063026719
Polr3k	4	25	16	55		0.782586	0.21275	0.398099		0.394135	2.18131	1.47291	2.47637		1.39413	3.18131	2.47291	3.47637	2.28192	1.40578	1.1902493190284	0.491372133024338
Clip2	4	25	10	36		0.98401	0.160123	0.334702		0.237377	1.31375	0.554436	0.976226		1.23738	2.31375	1.55444	1.97623	1.86988	1.27135	0.902944901945135	0.346357029663624
Nbr1	88	548	97	1161		1.98708	5.74476e-35	4.90916e-32		3.94238	21.7394	4.05994	23.7671		4.94238	22.7394	5.05994	24.7671	4.60091	4.89475	2.20191874365675	2.29123444448329
Mlx	10	62	43	111		0.539176	0.546517	0.712567		1.53987	8.45408	6.18619	7.81042		2.53987	9.45408	7.18619	8.81042	3.72228	1.22602	1.89618532423256	0.293983856192358
Sec22a	5	31	9	53		1.40916	0.0268878	0.103542		0.294677	1.61782	0.495553	1.42732		1.29468	2.61782	1.49555	2.42732	2.02199	1.62302	1.0157723366706	0.698682850699708
Lims2	5	31	12	88		1.53826	0.0082211	0.0444447		0.502973	2.76139	1.12779	4.04506		1.50297	3.76139	2.12779	5.04506	2.50263	2.37104	1.32344769445643	1.24551851056746
Cachd1	11	68	30	93		0.847433	0.0565598	0.171698		0.56246	3.07893	1.43315	2.17295		1.56246	4.07893	2.43315	3.17295	2.61058	1.30405	1.38437186770042	0.383000354382912
Ddx21	383	2356	409	4712		1.94795	3.04685e-91	1.90936e-87		22.7728	124.047	22.7202	128.024		23.7728	125.047	23.7202	129.024	5.26007	5.43941	2.39508215289142	2.44344942604476
Traf3ip3	7	43	26	78		0.70019	0.370539	0.564441		0.374346	2.03627	1.29903	1.90607		1.37435	3.03627	2.29903	2.90607	2.20925	1.26404	1.14355499086886	0.338040636790102
Usp11	8	49	15	102		1.50148	0.00214384	0.015707		0.520404	2.82253	0.911621	3.03193		1.5204	3.82253	1.91162	4.03193	2.51416	2.10917	1.33007381127347	1.07667567670384
Hnrnph2	95	577	183	965		1.31186	0.002698	0.0189333		6.69325	35.9983	12.0458	31.0677		7.69325	36.9983	13.0458	32.0677	4.80918	2.45808	2.26579140603216	1.29753377249884
Ten1	9	54	21	56		0.802703	0.123788	0.28344		1.01553	5.39557	2.21382	2.88741		2.01553	6.39557	3.21382	3.88741	3.17314	1.20959	1.66591108799082	0.274518311049712
Uprt	1	6	2	11		1.31563	0.39939	0.590235		0.133602	0.709833	0.249641	0.671544		1.1336	1.70983	1.24964	1.67154	1.50832	1.33762	0.592941470302598	0.419668146316625
Gm6382	4	24	9	50		1.29698	0.0567006	0.171895		1.30709	6.94461	2.74764	7.46592		2.30709	7.94461	3.74764	8.46592	3.44357	2.259	1.78390382856517	1.175686074576
Aldob	1	6	4	3		-0.0858843	0.957531	0.978506		0.128687	0.683719	0.480913	0.17641		1.12869	1.68372	1.48091	1.17641	1.49175	0.794382	0.577006109389993	-0.332095248533564
Itgb3bp	2	12	12	21		0.0669347	0.93877	0.968772		0.13291	0.706156	0.745041	0.637698		1.13291	1.70616	1.74504	1.6377	1.50599	0.938487	0.59071611245597	-0.0915918308350171
Kcnk1	1	6	0	12		2.95309	0.157569	0.331278		0.137727	0.731748	0	0.75521		1.13773	1.73175	1	1.75521	1.52211	1.75521	0.606074743084427	0.811643974457353
Gm38251	1	6	11	2		-1.48396	0.255397	0.446606		0.119541	0.635129	1.22852	0.109249		1.11954	1.63513	2.22852	1.10925	1.46053	0.497751	0.546496204755005	-1.00650427782743
Swsap1	1	6	4	8		0.368252	0.797996	0.889182		0.167475	0.889802	0.625867	0.612222		1.16748	1.8898	1.62587	1.61222	1.61871	0.991607	0.694843387890285	-0.0121591150924005
Tmem14a	1	6	3	2		0.128926	0.942166	0.970164		0.227845	1.21055	0.638607	0.208228		1.22785	2.21055	1.63861	1.20823	1.80035	0.737351	0.848277918139671	-0.439577052323799
Gm36962	1	6	9	6		-0.799709	0.519039	0.692003		0.174798	0.928709	1.46977	0.479243		1.1748	1.92871	2.46977	1.47924	1.64174	0.598939	0.7152226870166	-0.739519924918478
Sfrp5	11	66	20	118		1.38501	0.00129602	0.0105159		1.78211	9.46843	3.02722	8.7356		2.78211	10.4684	4.02722	9.7356	3.76276	2.41745	1.91179318185542	1.27348535017571
Mlycd	3	18	11	15		0.207817	0.80702	0.89431		0.311138	1.65309	1.06585	0.710872		1.31114	2.65309	2.06585	1.71087	2.0235	0.828168	1.01685361257937	-0.2720038896954
1500009L16Rik	1	6	6	14		0.290077	0.811876	0.897329		0.0888367	0.471993	0.497984	0.568315		1.08884	1.47199	1.49798	1.56831	1.3519	1.04695	0.434983332975957	0.0661928196489686
Faxc	2	12	9	12		0.0623315	0.949619	0.974316		0.0736233	0.391164	0.309528	0.201853		1.07362	1.39116	1.30953	1.20185	1.29577	0.917776	0.373804445382998	-0.123786383265908
Smarce1-ps1	1	6	3	21		1.44929	0.26492	0.457187		0.285812	1.51853	0.801075	2.74263		1.28581	2.51853	1.80107	3.74263	1.95871	2.078	0.969902213709762	1.05519572115981
Gm47157	1	6	7	4		-0.666557	0.627816	0.774077		0.818668	4.34962	5.35399	1.49636		1.81867	5.34962	6.35399	2.49636	2.9415	0.392881	1.55655347669659	-1.34783684725931
Insc	1	6	9	6		-0.799709	0.519039	0.692003		0.0827026	0.439403	0.695398	0.226746		1.0827	1.4394	1.6954	1.22675	1.32945	0.723574	0.410833043626017	-0.466788125712648
Pcdhb15	1	6	1	11		1.8952	0.274514	0.467554		0.109896	0.583883	0.102673	0.552387		1.1099	1.58388	1.10267	1.55239	1.42706	1.40784	0.513041016028734	0.493484221222333
Gm16089	1	6	3	13		1.03107	0.465447	0.647417		0.916129	4.86743	2.56773	5.44212		1.91613	5.86743	3.56773	6.44212	3.06213	1.80566	1.61453413865399	0.852529174306495
Ramp3	1	6	2	7		1.02259	0.541543	0.708491		0.223057	1.18511	0.416791	0.713482		1.22306	2.18511	1.41679	1.71348	1.7866	1.20941	0.8372159159276	0.274304168204497
Gfap	1	6	7	15		0.156528	0.893508	0.943758		0.0729775	0.387733	0.477264	0.500206		1.07298	1.38773	1.47726	1.50021	1.29335	1.01553	0.371109776069919	0.022232579585965
Chrng	1	6	3	4		0.340264	0.838128	0.914154		0.0739417	0.392855	0.207244	0.135151		1.07394	1.39286	1.20724	1.13515	1.29696	0.940282	0.375129645141605	-0.0888339054592482
Fmnl1	1	6	6	14		0.290077	0.811876	0.897329		0.0630003	0.334723	0.353155	0.403031		1.063	1.33472	1.35316	1.40303	1.25562	1.03686	0.328398356954415	0.0522201165254022
Zfp964	1	6	4	6		0.203437	0.891765	0.94303		0.0404972	0.215163	0.151341	0.111031		1.0405	1.21516	1.15134	1.11103	1.16787	0.964989	0.223877121687408	-0.0514160545090143
C130046K22Rik	1	6	1	10		1.82762	0.299599	0.494379		0.39464	2.09674	0.3687	1.80331		1.39464	3.09674	1.3687	2.80331	2.22046	2.04815	1.15085689901936	1.03432356092881
Gm26871	1	6	3	4		0.340264	0.838128	0.914154		0.0579916	0.308112	0.162539	0.105997		1.05799	1.30811	1.16254	1.106	1.23641	0.951363	0.306157478945917	-0.0719318820091678
Spata24	1	6	5	6		-0.0598831	0.966441	0.982992		0.306899	1.63056	1.43363	0.841423		1.3069	2.63056	2.43363	1.84142	2.01283	0.756658	1.00922532833806	-0.402287663358214
Bnip3l-ps	3	18	5	36		1.54837	0.0634995	0.183575		0.815775	4.33425	1.27026	4.47322		1.81578	5.33425	2.27026	5.47322	2.93772	2.41084	1.55469920305816	1.26953519007574
Slc9a5	1	6	3	6		0.525136	0.740685	0.852521		0.0587441	0.31211	0.164648	0.161059		1.05874	1.31211	1.16465	1.16106	1.23931	0.996918	0.309534675880983	-0.0044535768261757
Gm48942	1	6	5	11		0.322879	0.805544	0.893254		0.365581	1.94235	1.70775	1.83757		1.36558	2.94235	2.70775	2.83757	2.15465	1.04794	1.10745252732915	0.0675609497716297
B3gnt2	1	6	2	4		0.755609	0.674445	0.807461		0.073641	0.391257	0.137601	0.134601		1.07364	1.39126	1.1376	1.1346	1.29583	0.997363	0.373877820538001	-0.00380961180886155
Tro	1	6	5	17		0.676262	0.581381	0.73852		0.0421901	0.224158	0.197085	0.327739		1.04219	1.22416	1.19708	1.32774	1.1746	1.10914	0.232171189755669	0.149446598969058
Nicn1	3	18	4	22		1.4047	0.130385	0.29251		0.325735	1.73064	0.405765	1.09153		1.32573	2.73064	1.40576	2.09153	2.05972	1.48782	1.04244791852959	0.573200168360709
Pcyt1b	1	6	8	0		-1.23517	0.644276	0.785702		0.0574611	0.305293	0.429473	0		1.05746	1.30529	1.42947	1	1.23437	0.699558	0.303769405888362	-0.515483426392102
C230035I16Rik	1	6	4	12		0.649488	0.631555	0.776448		0.335681	1.78349	1.25446	1.84067		1.33568	2.78349	2.25446	2.84067	2.08395	1.26002	1.05931740443641	0.333447173443243
Gm38299	1	6	6	6		-0.282839	0.835858	0.912808		0.0812402	0.431633	0.455401	0.222736		1.08124	1.43163	1.4554	1.22274	1.32407	0.840137	0.404974295928063	-0.251303733119998
Fam43a	7	42	17	114		1.43952	0.00411382	0.026459		0.700727	3.72299	1.58991	5.21464		1.70073	4.72299	2.58991	6.21464	2.77704	2.39956	1.47354912039775	1.26277021473226
Nkain3	1	6	3	6		0.525136	0.740685	0.852521		0.0443416	0.235589	0.124281	0.121571		1.04434	1.23559	1.12428	1.12157	1.18313	0.99759	0.242604841534418	-0.00348120309510052
Gm10146	2	12	6	22		0.902806	0.349982	0.54406		1.99236	10.5855	5.58419	10.0145		2.99236	11.5855	6.58419	11.0145	3.87169	1.67287	1.95296307173283	0.742323160726249
Chst2	1	6	2	10		1.24779	0.431373	0.618426		0.0420059	0.223179	0.0784896	0.191946		1.04201	1.22318	1.07849	1.19195	1.17387	1.1052	0.231272186493119	0.1443064593376
5033421B08Rik	1	6	6	15		0.347587	0.773241	0.87288		0.244689	1.30004	1.37163	1.67716		1.24469	2.30004	2.37163	2.67716	1.84789	1.12883	0.885876171963059	0.174822831364748
Zdbf2	42	250	52	461		1.72593	3.09004e-14	2.32371e-12		1.02128	5.38305	1.18133	5.12231		2.02128	6.38305	2.18133	6.12231	3.15792	2.80669	1.65897507099885	1.48886727119978
Bpgm	10	59	26	73		0.767947	0.108249	0.261544		0.857913	4.48216	2.08396	2.86177		1.85791	5.48216	3.08396	3.86177	2.95071	1.25221	1.5610611408524	0.324480023875129
Bod1l	50	293	58	603		1.8381	1.21379e-18	1.81106e-16		1.28311	6.65817	1.39058	7.07101		2.28311	7.65817	2.39058	8.07101	3.35427	3.37617	1.74599681869412	1.75538936408743
Fundc1	12	70	42	155		0.840889	0.27749	0.471018		1.56984	8.10893	5.13328	9.26561		2.56984	9.10893	6.13328	10.2656	3.54455	1.67376	1.8256044511764	0.743088647698123
Anp32a	6	35	17	87		1.16402	0.0305233	0.112982		0.583359	3.01332	1.54421	3.86521		1.58336	4.01332	2.54421	4.86521	2.53469	1.91227	1.34180648477852	0.935284519521314
Cep97	9	52	7	87		1.94234	0.000328499	0.00333645		0.302343	1.54687	0.219699	1.33551		1.30234	2.54687	1.2197	2.33551	1.9556	1.91482	0.967614398103833	0.937210007324137
Ost4	13	75	26	133		1.23323	0.00200799	0.0148691		3.14595	16.0717	5.87833	14.7072		4.14595	17.0717	6.87833	15.7072	4.11768	2.28357	2.04183174564564	1.19129237755686
Eapp	16	92	33	167		1.21613	0.0007352	0.00652631		1.10726	5.63781	2.13362	5.281		2.10726	6.63781	3.13362	6.281	3.14997	2.00439	1.65533751322548	1.00316412108906
Hist1h1c	4	23	12	43		0.855604	0.203744	0.387887		0.78928	4.01875	2.2122	3.87711		1.78928	5.01875	3.2122	4.87711	2.8049	1.51831	1.48794867626606	0.602465086603681
Mrpl23-ps1	4	23	10	22		0.626179	0.41428	0.602945		2.12289	10.809	4.95838	5.3353		3.12289	11.809	5.95838	6.3353	3.78145	1.06326	1.91893869257801	0.0884936408875329
Clint1	124	712	139	1314		1.75208	1.07856e-34	8.81606e-32		5.49519	27.9404	5.75503	26.6088		6.49519	28.9404	6.75503	27.6088	4.45567	4.08714	2.15564230887031	2.03109258932422
Efnb1	7	40	20	92		1.06098	0.0363745	0.127898		0.624199	3.15847	1.6662	3.74871		1.6242	4.15847	2.6662	4.74871	2.56032	1.78108	1.35632484491957	0.832749875557843
Gba	7	40	32	103		0.626437	0.502465	0.678666		0.842022	4.26066	3.59623	5.6615		1.84202	5.26066	4.59623	6.6615	2.85592	1.44934	1.51395480385795	0.535395622178311
Pdgfrl	39	222	48	414		1.67455	1.78372e-12	1.06796e-10		3.84036	19.3576	4.41591	18.6284		4.84036	20.3576	5.41591	19.6284	4.20581	3.62421	2.07238326333396	1.85766807159883
Gm6883	3	17	6	21		0.968049	0.274943	0.468158		1.0295	5.16588	1.92365	3.293		2.0295	6.16588	2.92365	4.293	3.03813	1.46837	1.60318507908995	0.554213207846781
Mrps18c	6	34	14	46		0.872383	0.145105	0.314463		1.71646	8.613	3.74182	6.01326		2.71646	9.613	4.74182	7.01326	3.53879	1.47902	1.8232564107512	0.564642607682614
Mrps31	9	51	6	84		1.99572	0.000329525	0.00334507		0.841803	4.22406	0.524313	3.59018		1.8418	5.22406	1.52431	4.59018	2.83638	3.01131	1.50405258896127	1.59038967994942
Aip	51	289	27	626		2.3163	5.70877e-08	1.56908e-06		7.88487	39.5653	3.89996	44.2249		8.88487	40.5653	4.89996	45.2249	4.56566	9.22966	2.19082259573319	3.20627708743738
Ndufa4l2	3	17	5	45		1.69511	0.0381951	0.132436		0.84334	4.23177	1.31318	5.78046		1.84334	5.23177	2.31318	6.78046	2.8382	2.93123	1.50497780691149	1.55150777833276
Syt11	6	34	14	79		1.26619	0.0223867	0.0909398		0.354835	1.78052	0.773526	2.13487		1.35483	2.78052	1.77353	3.13487	2.05229	1.76759	1.03723561374129	0.821783291086223
2810001G20Rik	3	17	7	27		0.978575	0.240045	0.429754		0.873659	4.38391	1.90454	3.59297		1.87366	5.38391	2.90454	4.59297	2.87347	1.5813	1.52279576613403	0.661115003632644
Snrnp25	3	17	8	39		1.11936	0.148821	0.319102		0.887087	4.45129	2.21007	5.26961		1.88709	5.45129	3.21007	6.26961	2.88873	1.9531	1.53043661549663	0.965768097852136
Gm37255	3	17	12	26		0.372036	0.631842	0.776448		0.301784	1.51431	1.12779	1.19513		1.30178	2.51431	2.12779	2.19513	1.93144	1.03165	0.949673718034631	0.04495391843855
Usp33	47	266	61	514		1.65069	1.71196e-14	1.36957e-12		1.49535	7.49408	1.8132	7.47268		2.49535	8.49408	2.8132	8.47268	3.40396	3.01176	1.76721603314229	1.59060469276837
Dyrk2	13	73	31	126		1.00258	0.0126757	0.061119		0.640162	3.18318	1.4262	2.83521		1.64016	4.18318	2.4262	3.83521	2.55047	1.58075	1.35076175674292	0.660608508361093
Pigyl	5	28	6	54		1.69633	0.0127082	0.0611874		1.98082	9.82256	2.22074	9.77546		2.98082	10.8226	3.22074	10.7755	3.63073	3.34565	1.86026128244162	1.74228445995066
Inhbb	5	28	13	46		0.874502	0.163808	0.339694		0.361715	1.79368	0.878641	1.52063		1.36171	2.79368	1.87864	2.52063	2.05159	1.34173	1.03674481516072	0.424093012614047
C1ra	5	28	27	77		0.45414	0.657819	0.795084		0.516302	2.56026	2.60477	3.63323		1.5163	3.56026	3.60477	4.63323	2.34799	1.28531	1.23142472861055	0.362111372459606
Lig1	2	11	7	22		0.674509	0.479441	0.65917		0.144245	0.702516	0.471673	0.725041		1.14425	1.70252	1.47167	1.72504	1.48789	1.17216	0.573271774711291	0.229173221460985
Gm3608	4	22	9	38		1.03055	0.149176	0.319638		0.430818	2.09821	0.905624	1.87019		1.43082	3.09821	1.90562	2.87019	2.16534	1.50617	1.11459326458936	0.590882589144033
Lrg1	2	11	2	38		2.3035	0.0321565	0.117046		0.437243	2.1295	0.408503	3.79617		1.43724	3.1295	1.4085	4.79617	2.17743	3.40515	1.12262810880881	1.76771923758303
Fabp3	2	11	4	13		0.900526	0.426748	0.614202		0.748042	3.64318	1.39774	2.22181		1.74804	4.64318	2.39774	3.22181	2.65622	1.34369	1.40937322648878	0.426195511137056
Neu2	58	319	76	751		1.75792	1.07139e-18	1.62436e-16		6.89325	33.5721	8.43881	40.7854		7.89325	34.5721	9.43881	41.7854	4.37996	4.42697	2.13091736704706	2.14632044777914
Gstm2-ps1	8	44	19	96		1.15434	0.0182624	0.078707		3.74818	18.2547	8.31679	20.5528		4.74818	19.2547	9.31679	21.5528	4.05518	2.31332	2.0197652386603	1.20996737072545
mt-Tq	2	11	5	21		0.998805	0.325454	0.520836		8.67096	42.2301	20.2525	41.6031		9.67096	43.2301	21.2525	42.6031	4.47009	2.00461	2.16030425894992	1.00332232115241
Gm14325	2	11	4	17		1.06877	0.326073	0.52145		0.380964	1.85541	0.711846	1.47969		1.38096	2.85541	1.71185	2.47969	2.06769	1.44855	1.04801989413493	0.534608734414321
Rpsa-ps1	2	11	6	26		0.976379	0.306527	0.500714		0.694852	3.38413	1.94753	4.12766		1.69485	4.38413	2.94753	5.12766	2.58673	1.73964	1.37113068066027	0.798791879250193
Pinx1	6	33	11	57		1.22673	0.0393658	0.135051		0.949083	4.62231	1.62561	4.11999		1.94908	5.62231	2.62561	5.11999	2.88459	1.95002	1.52836676900066	0.963486418332011
Clba1	2	11	2	13		1.48205	0.238982	0.428422		0.314101	1.52976	0.293455	0.932935		1.3141	2.52976	1.29345	1.93294	1.92509	1.4944	0.944926083695686	0.579563483199575
Elp6	2	11	9	27		0.5524	0.534986	0.703683		0.214359	1.04399	0.901209	1.32234		1.21436	2.04399	1.90121	2.32234	1.68318	1.22151	0.751192707889638	0.288662675126107
Rrm2	26	142	22	269		1.89759	9.35154e-10	3.61747e-08		2.88824	13.9682	2.28325	13.6546		3.88824	14.9682	3.28325	14.6546	3.8496	4.46345	1.94471040684784	2.15815958659701
Naa38	9	49	8	91		1.84547	0.000501867	0.00474364		3.11278	15.007	2.58504	14.3819		4.11278	16.007	3.58504	15.3819	3.89201	4.29057	1.96051721011473	2.10116990891365
Ndn	7	38	14	69		1.16255	0.032376	0.11764		0.583307	2.80398	1.08993	2.62734		1.58331	3.80398	2.08993	3.62734	2.40255	1.73563	1.26456772691409	0.795457540650699
Man1c1	7	38	11	61		1.29484	0.0230535	0.0930054		0.37657	1.81019	0.552856	1.4995		1.37657	2.81019	1.55286	2.4995	2.04144	1.60961	1.0295879377492	0.686714524296452
Colec12	82	444	102	909		1.66542	5.23144e-23	1.40502e-20		2.89297	13.8709	3.36204	14.6542		3.89297	14.8709	4.36204	15.6542	3.81994	3.58874	1.93355005772875	1.84347809065266
Tmem242	8	43	20	96		1.08772	0.0261793	0.101814		1.34053	6.38039	3.13104	7.35066		2.34053	7.38039	4.13104	8.35066	3.1533	2.02144	1.65686103411308	1.01538563481305
Zc3hav1	151	807	168	1674		1.74285	6.99854e-40	8.22329e-37		7.13113	33.7479	7.41246	36.1248		8.13113	34.7479	8.41246	37.1248	4.27344	4.41307	2.09539843889882	2.14178281938516
Gm27252	3	16	10	17		0.266302	0.755378	0.861449		1.28795	6.08259	4.01096	3.33499		2.28795	7.08259	5.01096	4.33499	3.09561	0.865101	1.63022358541767	-0.209059962839937
mt-Tm	3	16	10	28		0.584056	0.461236	0.644654		13.3834	63.206	41.6791	57.0786		14.3834	64.206	42.6791	58.0786	4.46388	1.36082	2.15829978465477	0.44447598091142
Gm5786	3	16	10	26		0.531267	0.507278	0.682665		1.047	4.94469	3.26061	4.14638		2.047	5.94469	4.26061	5.14638	2.90409	1.2079	1.53808757065989	0.27249737002297
Snx33	12	64	10	106		1.7755	0.000175366	0.00194851		0.808101	3.81642	0.629153	3.26181		1.8081	4.81642	1.62915	4.26181	2.6638	2.61597	1.41348647175856	1.38734463408671
Nuak2	3	16	2	32		2.05069	0.0365534	0.128377		0.235576	1.11256	0.146727	1.14823		1.23558	2.11256	1.14673	2.14823	1.70977	1.87336	0.773805411273094	0.905624555848447
Gpat3	3	16	10	22		0.419436	0.609637	0.760529		0.263694	1.24535	0.821205	0.883631		1.26369	2.24535	1.8212	1.88363	1.77681	1.03428	0.829292946822847	0.0486230075024067
Fundc2	20	106	44	179		0.984161	0.00353526	0.0234354		2.21055	10.3745	4.54355	9.04049		3.21055	11.3745	5.54355	10.0405	3.54286	1.8112	1.82491386941775	0.856948615372125
Gltp	11	58	21	131		1.33401	0.00196142	0.0145981		1.92169	8.97242	3.42753	10.4575		2.92169	9.97242	4.42753	11.4575	3.41324	2.5878	1.77114283101246	1.37172438266659
Efs	11	58	31	122		0.888164	0.0382496	0.132527		1.16079	5.41975	3.05628	5.88285		2.16079	6.41975	4.05628	6.88285	2.97103	1.69684	1.57096119464899	0.762849182058064
Gfra2	4	21	5	34		1.44408	0.0692587	0.195476		0.347917	1.61743	0.40631	1.35133		1.34792	2.61743	1.40631	2.35133	1.94184	1.67199	0.957421593208715	0.741565093863888
Slc35g2	4	21	11	16		0.28776	0.72067	0.84038		0.774388	3.60006	1.98959	1.41543		1.77439	4.60006	2.98959	2.41543	2.59248	0.807946	1.37433147211905	-0.30766913694665
Gm10705	4	21	5	42		1.59891	0.038265	0.132533		2.67088	12.4167	3.11915	12.8148		3.67088	13.4167	4.11915	13.8148	3.6549	3.3538	1.8698305501889	1.74579748275481
Gm9892	41	215	72	455		1.35113	6.8015e-09	2.30393e-07		12.7224	59.0765	20.8732	64.5155		13.7224	60.0765	21.8732	65.5155	4.378	2.99524	2.13027045602222	1.58267362558311
Samhd1	13	68	31	137		1.01539	0.0111326	0.0557965		0.437339	2.0257	0.974335	2.10603		1.43734	3.0257	1.97433	3.10603	2.10507	1.5732	1.07386962642116	0.653703269424986
Fpgt	7	36	20	87		0.95032	0.0667287	0.190538		0.343001	1.56204	0.915587	1.94798		1.343	2.56204	1.91559	2.94798	1.9077	1.53895	0.931832432149485	0.621942485855437
Gstt1	23	118	30	255		1.59247	3.21371e-07	7.3145e-06		4.6334	21.0497	5.64632	23.4737		5.6334	22.0497	6.64632	24.4737	3.9141	3.68229	1.96868138887248	1.88060304337658
Vps53	10	51	18	61		0.895266	0.077788	0.212499		0.591619	2.6718	0.994916	1.64907		1.59162	3.6718	1.99492	2.64907	2.30696	1.32791	1.20599290828786	0.409160617667289
Erbb2	12	61	18	104		1.28277	0.00361227	0.0238618		0.708989	3.19139	0.993579	2.80776		1.70899	4.19139	1.99358	3.80776	2.45256	1.91001	1.29428576273557	0.933581530536516
Sh3bp5l	15	76	27	184		1.38843	0.000218058	0.00235062		0.726903	3.2613	1.22242	4.07447		1.7269	4.2613	2.22242	5.07447	2.4676	2.28331	1.30310659433146	1.19112611160727
Ddx54	118	595	113	1305		1.81183	7.47479e-33	5.40485e-30		5.92733	26.4659	5.30307	29.9541		6.92733	27.4659	6.30307	30.9541	3.96486	4.91095	1.98726810892875	2.2960032785818
Tubb4a	10	50	12	84		1.43129	0.00413929	0.0265818		1.38159	6.11706	1.54894	5.30308		2.38159	7.11706	2.54894	6.30308	2.98836	2.47283	1.57935300001988	1.30616193624753
Cox7a1	2	10	1	16		1.94644	0.147993	0.318301		1.15073	5.09488	0.537544	4.20659		2.15073	6.09488	1.53754	5.20659	2.83387	3.38631	1.50277386459757	1.75971204851111
Ccn3	1	5	1	12		1.84074	0.296081	0.491144		0.107291	0.475037	0.100239	0.588322		1.10729	1.47504	1.10024	1.58832	1.33211	1.44362	0.413715795079838	0.529686192357498
Elovl3	1	5	4	20		0.998637	0.434507	0.621197		0.155858	0.690066	0.582452	1.42438		1.15586	1.69007	1.58245	2.42438	1.46217	1.53204	0.548115564076507	0.615456177268399
Gm47963	1	5	6	7		-0.348481	0.799868	0.89013		0.143572	0.635672	0.804811	0.459238		1.14357	1.63567	1.80481	1.45924	1.43032	0.808526	0.516335541218263	-0.306633111608108
Gm44625	1	5	6	5		-0.547598	0.701725	0.827081		0.197194	0.873081	1.10539	0.450538		1.19719	1.87308	2.10539	1.45054	1.56456	0.688964	0.645757187466133	-0.537500191602617
Gm48551	1	5	2	11		1.19186	0.459281	0.642782		0.156253	0.691817	0.291965	0.7854		1.15625	1.69182	1.29197	1.7854	1.46319	1.38193	0.549116212432779	0.466679635638625
Idua	2	10	5	23		1.00772	0.321542	0.516755		0.146441	0.648373	0.342038	0.769537		1.14644	1.64837	1.34204	1.76954	1.43782	1.31854	0.523880552025665	0.398945767437678
Kcns1	1	5	6	3		-0.77992	0.604333	0.756221		0.113503	0.502537	0.636252	0.155595		1.1135	1.50254	1.63625	1.1556	1.34938	0.706245	0.432295462050212	-0.501758993419425
Dtd2	2	10	11	26		0.225537	0.797731	0.889011		0.198082	0.877014	1.01784	1.17668		1.19808	1.87701	2.01784	2.17668	1.56668	1.07872	0.647713141408528	0.10931475525569
2210408F21Rik	3	15	5	26		1.17911	0.188763	0.368894		0.383814	1.69935	0.597643	1.51999		1.38381	2.69935	1.59764	2.51999	1.95066	1.57732	0.963962501792269	0.657475258000495
Sap30l	4	20	10	33		0.754444	0.299629	0.494385		1.06975	4.73633	2.49857	4.03276		2.06975	5.73633	3.49857	5.03276	2.77152	1.43852	1.47067584301685	0.524583972520883
Trpt1	1	5	8	16		-0.0542306	0.962564	0.980611		0.269073	1.19133	2.01109	1.96724		1.26907	2.19133	3.01109	2.96724	1.72672	0.985438	0.788031236486775	-0.0211624151888833
Gm8228	1	5	6	15		0.245482	0.842757	0.916729		0.140428	0.621752	0.787188	0.962531		1.14043	1.62175	1.78719	1.96253	1.42205	1.09811	0.507977177646876	0.135024671378759
Cd79a	1	5	12	16		-0.579467	0.58577	0.74188		0.211269	0.935402	2.36859	1.54463		1.21127	1.9354	3.36859	2.54463	1.59783	0.7554	0.676113467769422	-0.404687094550789
Fbln7	2	10	9	28		0.529115	0.556115	0.719517		0.190718	0.844412	0.801819	1.22008		1.19072	1.84441	1.80182	2.22008	1.54899	1.23213	0.631328534669695	0.301158041677948
BC028528	1	5	5	7		-0.126415	0.929797	0.963679		0.219557	0.972097	1.02563	0.702286		1.21956	1.9721	2.02563	1.70229	1.61706	0.840375	0.693373178101707	-0.250894959131572
Ddt	6	30	12	44		0.894333	0.148536	0.318894		2.38928	10.5786	4.46446	8.0064		3.38928	11.5786	5.46446	9.0064	3.41625	1.64818	1.77241282698603	0.72087095046544
Gnb5	6	30	9	71		1.51275	0.0121152	0.0591138		0.59291	2.62513	0.830906	3.20601		1.59291	3.62513	1.83091	4.20601	2.27579	2.29723	1.18636794380745	1.19989349019405
Alg9	4	20	7	27		0.965737	0.220832	0.408344		0.316605	1.40178	0.51764	0.97654		1.31661	2.40178	1.51764	1.97654	1.82422	1.30238	0.867281169810215	0.381147752593921
R74862	3	15	5	10		0.652361	0.528742	0.699336		0.237454	1.05133	0.369743	0.361682		1.23745	2.05133	1.36974	1.36168	1.65771	0.994115	0.72918828571396	-0.00851565037398988
Gm15696	1	5	3	3		0.0355551	0.984039	0.992326		0.691729	3.06265	1.93878	0.948256		1.69173	4.06265	2.93878	1.94826	2.40148	0.662947	1.26392371620183	-0.593034933184745
C3	4	20	7	28		0.988923	0.207322	0.391804		0.239408	1.05999	0.391425	0.765783		1.23941	2.05999	1.39143	1.76578	1.66207	1.26905	0.732984746176275	0.34374444754971
Slc39a13	15	75	15	79		1.27849	0.00621455	0.0360931		0.948303	4.19865	0.88597	2.28219		1.9483	5.19865	1.88597	3.28219	2.66829	1.74032	1.41591745777042	0.799351394708498
Gm6365	1	5	3	9		0.627989	0.68446	0.814711		0.413736	1.83183	1.15962	1.70151		1.41374	2.83183	2.15962	2.70151	2.00308	1.25092	1.00222152170788	0.322986729341112
Il17d	1	5	4	6		0.0411513	0.978693	0.98963		0.241616	1.06976	0.902938	0.662439		1.24162	2.06976	1.90294	1.66244	1.66699	0.873617	0.737247301770561	-0.194927265792295
Ska2	1	5	17	19		-0.89552	0.567531	0.72825		0.0940768	0.416528	1.49418	0.816779		1.09408	1.41653	2.49418	1.81678	1.29472	0.728407	0.372645318150461	-0.457183250200772
Gm44126	1	5	1	10		1.6967	0.351308	0.544933		0.59887	2.65152	0.559506	2.73654		1.59887	3.65152	1.55951	3.73654	2.28381	2.39597	1.19144359336709	1.26061255084984
B3gnt9	2	10	8	22		0.461635	0.62553	0.77231		0.244689	1.08337	0.914423	1.22992		1.24469	2.08337	1.91442	2.22992	1.67381	1.1648	0.743133755898338	0.220081589308834
Gm5559	1	5	2	9		1.03966	0.532764	0.701861		0.307205	1.36016	0.574024	1.26339		1.3072	2.36016	1.57402	2.26339	1.8055	1.43797	0.852399398877695	0.524030845563338
Gstm4	5	25	11	36		0.789935	0.240481	0.430371		0.901638	3.99203	1.85322	2.96642		1.90164	4.99203	2.85322	3.96642	2.62512	1.39016	1.3923849338471	0.4752484017124
Zfp825	1	5	8	14		-0.175403	0.881459	0.937584		0.198337	0.878144	1.4824	1.26882		1.19834	1.87814	2.4824	2.26882	1.56729	0.913962	0.648274200136208	-0.129793320376417
Gm266	2	10	0	5		1.9638	0.272708	0.465372		0.506698	2.24342	0	0.578839		1.5067	3.24342	1	1.57884	2.15267	1.57884	1.10612715892517	0.658864283413803
Ttc38	1	5	6	9		-0.174447	0.895712	0.945183		0.0801195	0.354732	0.449119	0.329495		1.08012	1.35473	1.44912	1.3295	1.25424	0.917451	0.326816470602601	-0.124297303535594
Gm49221	1	5	7	5		-0.741323	0.589928	0.74564		0.862239	3.81759	5.63894	1.97		1.86224	4.81759	6.63894	2.97	2.58699	0.44736	1.37127408205068	-1.16049022531776
Tmem169	1	5	6	0		-1.20719	0.497448	0.674554		0.100792	0.446261	0.565002	0		1.10079	1.44626	1.565	1	1.31384	0.638977	0.393785558392747	-0.646164277579072
Pm20d1	5	25	5	29		1.33043	0.086562	0.226274		0.218995	0.969607	0.2046	0.580404		1.21899	1.96961	1.2046	1.5804	1.61576	1.31197	0.692216030376983	0.391739231893818
Srp54c	9	45	17	105		1.29421	0.00698413	0.0395845		0.760674	3.36791	1.34238	4.05521		1.76067	4.36791	2.34238	5.05521	2.48082	2.15815	1.31081512950271	1.10979447493725
Gm14165	2	10	4	14		0.866303	0.446249	0.631405		0.646679	2.86319	1.20834	2.0685		1.64668	3.86319	2.20834	3.0685	2.34605	1.3895	1.2302346417697	0.474568155847052
Gm5436	3	15	6	18		0.76999	0.40387	0.594804		1.43617	6.35869	2.68354	3.93755		2.43617	7.35869	3.68354	4.93755	3.0206	1.34044	1.59483472095792	0.422702147958304
Apol10b	2	10	6	14		0.453653	0.66884	0.803206		0.264791	1.17237	0.742157	0.846973		1.26479	2.17237	1.74216	1.84697	1.71757	1.06016	0.780371196169443	0.08428763438871
Olfr1112	1	5	3	4		0.153011	0.929285	0.963504		0.213319	0.944477	0.597892	0.389904		1.21332	1.94448	1.59789	1.3899	1.60261	0.869836	0.680423289622777	-0.201184170337622
Slc13a5	1	5	3	4		0.153011	0.929285	0.963504		0.0623116	0.275887	0.174647	0.113893		1.06231	1.27589	1.17465	1.11389	1.20105	0.948279	0.264293221305645	-0.0766169035579647
Gm11449	1	5	4	7		0.135952	0.928236	0.963123		0.646679	2.86319	2.41669	2.0685		1.64668	3.86319	3.41669	3.0685	2.34605	0.898092	1.2302346417697	-0.155065452005029
Ccr5	1	5	4	4		-0.170082	0.916201	0.956141		0.0364974	0.161594	0.136394	0.06671		1.0365	1.16159	1.13639	1.06671	1.12069	0.93868	0.164388856177341	-0.0912946559232131
Rhpn1	1	5	2	7		0.86925	0.616249	0.765577		0.0715526	0.316802	0.133699	0.228872		1.07155	1.3168	1.1337	1.22887	1.22887	1.08395	0.297335273920536	0.116296897657726
Skap2	10	50	22	66		0.735251	0.134665	0.298214		0.271039	1.20004	0.557092	0.817419		1.27104	2.20004	1.55709	1.81742	1.7309	1.16719	0.791518213578084	0.223036951692878
Gm34006	1	5	5	16		0.524633	0.679834	0.81097		0.139664	0.618367	0.652418	1.02111		1.13966	1.61837	1.65242	2.02111	1.42004	1.22312	0.505930129420916	0.290569255857905
Gm24992	2	10	7	5		-0.204562	0.862197	0.927491		4.73568	20.9674	15.4854	5.40992		5.73568	21.9674	16.4854	6.40992	3.82995	0.388824	1.93732679685018	-1.36281000248004
Gm16437	1	5	5	6		-0.221836	0.879477	0.936794		0.610752	2.70413	2.85303	1.6745		1.61075	3.70413	3.85303	2.6745	2.29963	0.694128	1.20139895234361	-0.526726375229112
Pcna-ps2	1	5	4	3		-0.28877	0.862264	0.927491		0.394135	1.74505	1.47291	0.540299		1.39413	2.74505	2.47291	1.5403	1.969	0.622869	0.97745985490655	-0.682999605982938
D030034A15Rik	1	5	6	1		-1.05582	0.517361	0.690823		0.0778698	0.344771	0.436508	0.0355826		1.07787	1.34477	1.43651	1.03558	1.24762	0.720903	0.319177752736196	-0.472123234010342
Tmem98	5	25	7	54		1.49669	0.0267725	0.103288		0.942496	4.17293	1.23276	4.65127		1.9425	5.17293	2.23276	5.65127	2.66303	2.53107	1.41307106104306	1.33974600322979
Gm6368	3	15	7	30		0.966489	0.246678	0.436887		0.430115	1.90435	0.937634	1.96541		1.43012	2.90435	1.93763	2.96541	2.03085	1.53043	1.02208407287226	0.613935768123001
Gm7846	2	10	4	10		0.670669	0.574409	0.733499		2.24686	9.94803	4.19833	5.1335		3.24686	10.948	5.19833	6.1335	3.37189	1.1799	1.75355624126137	0.238661476491327
Trim12c	1	5	6	13		0.119132	0.924911	0.960748		0.0823046	0.364406	0.461368	0.488918		1.0823	1.36441	1.46137	1.48892	1.26065	1.01885	0.334166915165974	0.0269449916950857
Etv4	1	5	10	11		-0.667518	0.562778	0.724535		0.0991686	0.439072	0.926501	0.498466		1.09917	1.43907	1.9265	1.49847	1.30924	0.777817	0.388726359675286	-0.362496909876738
Nipsnap1	1	5	11	8		-1.0348	0.376033	0.569702		0.116202	0.514489	1.1942	0.424788		1.1162	1.51449	2.1942	1.42479	1.35682	0.649342	0.44023248881312	-0.622949977147301
Gm15445	1	5	3	5		0.261582	0.876206	0.934673		0.51048	2.26017	1.43078	1.16632		1.51048	3.26017	2.43078	2.16632	2.15836	0.891204	1.10993876983338	-0.166171759037433
Gm17300	2	10	9	11		-0.149994	0.883067	0.938358		0.403169	1.78504	1.69501	1.01325		1.40317	2.78504	2.69501	2.01325	1.98482	0.747031	0.989011156809421	-0.420759629505019
Aplnr	1	5	7	11		-0.211146	0.865941	0.928941		0.0832169	0.368446	0.544229	0.418285		1.08322	1.36845	1.54423	1.41829	1.26332	0.918443	0.337215946115842	-0.122738491043509
Fam57a	2	10	8	7		-0.233614	0.832523	0.910497		0.093067	0.412058	0.347799	0.148844		1.09307	1.41206	1.3478	1.14884	1.29183	0.852386	0.369416964396666	-0.230421455670209
Wdr49	1	5	4	2		-0.417951	0.808495	0.8953		0.0558352	0.247212	0.20866	0.0510277		1.05584	1.24721	1.20866	1.05103	1.18126	0.869581	0.240322198569511	-0.201607950571036
Irf7	9	45	22	128		1.21164	0.00953979	0.0494617		0.733679	3.24839	1.67555	4.76807		1.73368	4.24839	2.67555	5.76807	2.45051	2.15584	1.29307928020351	1.10825024890255
Kdelc1	7	35	30	60		0.201074	0.820439	0.902179		0.673565	2.98223	2.69696	2.63816		1.67357	3.98223	3.69696	3.63816	2.37949	0.984095	1.25065280192959	-0.0231303751197557
Noxo1	1	5	5	7		-0.126415	0.929797	0.963679		0.102164	0.452333	0.477242	0.326786		1.10216	1.45233	1.47724	1.32679	1.31771	0.898151	0.39803405705195	-0.15497051431932
Zfp438	1	5	9	1		-1.58678	0.278208	0.471771		0.0761929	0.337347	0.640662	0.0348163		1.07619	1.33735	1.64066	1.03482	1.24266	0.630731	0.313436739947893	-0.664903029773921
Gm6428	1	5	3	15		1.04436	0.461312	0.644712		0.89223	3.95038	2.50075	6.11556		1.89223	4.95038	3.50075	7.11556	2.61616	2.03258	1.3874513440646	1.02331503080706
Gm15163	2	10	0	21		2.72346	0.0639705	0.184511		0.472841	2.09352	0	2.26868		1.47284	3.09352	1	3.26868	2.10038	3.26868	1.07064713350355	1.70870655074904
Pcdhb9	3	15	3	37		1.86562	0.04273	0.14294		0.302277	1.33834	0.282408	1.70355		1.30228	2.33834	1.28241	2.70355	1.79558	2.10818	0.844450257694345	1.07599896641717
Shld1	2	10	7	10		0.0869975	0.935893	0.967154		0.290807	1.28756	0.950922	0.664421		1.29081	2.28756	1.95092	1.66442	1.77219	0.853146	0.825535042523129	-0.229135447148874
Trim17	1	5	6	6		-0.444466	0.750949	0.85906		0.0823927	0.364797	0.461862	0.225896		1.08239	1.3648	1.46186	1.2259	1.26091	0.838586	0.334461941364087	-0.253970203945685
Kat14	5	25	6	26		1.13309	0.141861	0.309628		0.327537	1.45018	0.367209	0.778273		1.32754	2.45018	1.36721	1.77827	1.84566	1.30066	0.884136381537	0.37924322223431
Sec14l2	1	5	3	13		0.918722	0.527431	0.698425		0.0878229	0.388839	0.246151	0.521698		1.08782	1.38884	1.24615	1.5217	1.27671	1.22112	0.352435536545043	0.28820414408699
Gm8129	2	10	7	27		0.783994	0.404113	0.594905		2.89032	12.797	9.45118	17.8299		3.89032	13.797	10.4512	18.8299	3.54649	1.8017	1.82639308579009	0.849357954427764
Ccdc120	1	5	3	6		0.362451	0.825081	0.90573		0.0739062	0.327222	0.207145	0.202628		1.07391	1.32722	1.20714	1.20263	1.23588	0.996259	0.305541902690382	-0.0054075961316715
Rpa3	2	10	6	12		0.358534	0.740912	0.852521		0.541935	2.39944	1.51894	1.48582		1.54194	3.39944	2.51894	2.48582	2.20466	0.986853	1.14055364389004	-0.0190927907141426
Ace2	1	5	3	4		0.153011	0.929285	0.963504		0.0818233	0.362275	0.229335	0.149557		1.08182	1.36228	1.22933	1.14956	1.25924	0.935105	0.332553570704817	-0.0968004892110167
Ccnj	4	20	21	27		-0.209832	0.762511	0.865809		0.282727	1.25178	1.38675	0.872047		1.28273	2.25178	2.38675	1.87205	1.75547	0.784349	0.811854303573074	-0.350431923134361
Mbd4	1	5	1	11		1.77052	0.32253	0.517679		0.0582991	0.258121	0.054467	0.293037		1.0583	1.25812	1.05447	1.29304	1.18881	1.22625	0.249523551690026	0.294249986145554
Tsen54	5	25	23	78		0.592565	0.538228	0.706408		0.626158	2.77234	2.691	4.46351		1.62616	3.77234	3.691	5.46351	2.31978	1.48023	1.21399070323399	0.565817974608759
Gm15560	1	5	8	4		-1.02532	0.450949	0.635991		0.478724	2.11956	3.57805	0.87501		1.47872	3.11956	4.57805	1.87501	2.10963	0.409565	1.07699247621436	-1.28783504813259
Gm4895	1	5	2	7		0.86925	0.616249	0.765577		0.270729	1.19866	0.505868	0.865968		1.27073	2.19866	1.50587	1.86597	1.73024	1.23913	0.790969973015447	0.309328994932248
Exd1	1	5	3	8		0.544899	0.72918	0.845102		0.0509466	0.225568	0.142793	0.18624		1.05095	1.22557	1.14279	1.18624	1.16616	1.03802	0.221760877862237	0.0538316073859813
Gm44340	1	5	5	15		0.465602	0.716987	0.837765		3.57929	15.8474	16.7201	24.5334		4.57929	16.8474	17.7201	25.5334	3.67905	1.44093	1.87933288218937	0.526995877568969
Cbwd1	4	20	14	48		0.683693	0.304895	0.499693		0.422974	1.87273	1.3831	2.31933		1.42297	2.87273	2.3831	3.31933	2.01882	1.39286	1.0135139075242	0.478054588255509
Gm16833	1	5	4	6		0.0411513	0.978693	0.98963		0.458064	2.0281	1.71182	1.25587		1.45806	3.0281	2.71182	2.25587	2.07679	0.831867	1.05435636750889	-0.26557508466198
9430081H08Rik	1	5	1	9		1.61888	0.382556	0.576471		0.376307	1.66611	0.351572	1.54758		1.37631	2.66611	1.35157	2.54758	1.93715	1.8849	0.953935342380175	0.914489765444437
Gm8121	4	20	9	37		0.943454	0.193604	0.374769		2.46749	10.9249	5.18692	10.4295		3.46749	11.9249	6.18692	11.4295	3.43906	1.84737	1.78201302326511	0.885474871395857
Chac2	1	5	3	7		0.456614	0.776046	0.87486		0.234083	1.03641	0.656089	0.748749		1.23408	2.03641	1.65609	1.74875	1.65014	1.05595	0.722589129459332	0.0785429822597332
Podxl	7	35	12	44		0.939971	0.117406	0.275903		0.392627	1.73837	0.628832	1.12772		1.39263	2.73837	1.62883	2.12772	1.96633	1.30629	0.975507692690575	0.385473079810398
9430031K09Rik	1	5	7	4		-0.853523	0.544251	0.710846		0.332778	1.47338	2.17633	0.608251		1.33278	2.47338	3.17633	1.60825	1.85581	0.506324	0.8920502548096	-0.981866681652172
Gm43667	1	5	1	10		1.6967	0.351308	0.544933		0.281113	1.24464	0.262636	1.28455		1.28111	2.24464	1.26264	2.28455	1.7521	1.80935	0.809085500120558	0.855470108368119
Itm2b	436	2169	475	4140		1.59221	1.26582e-62	2.97468e-59		49.1249	216.405	50.0012	213.149		50.1249	217.405	51.0012	214.149	4.33726	4.19891	2.11678375161326	2.07001355936013
Lyz2	22	109	41	231		1.21578	0.000114392	0.00133825		5.14591	22.5766	8.95974	24.69		6.14591	23.5766	9.95974	25.69	3.83614	2.57938	1.93965538983124	1.36702405719755
Flywch1	18	89	38	112		0.732537	0.0596074	0.176475		1.29882	5.68665	2.56171	3.69285		2.29882	6.68665	3.56171	4.69285	2.90874	1.31758	1.54039400897193	0.397892756573301
Znhit2	14	69	16	121		1.47899	0.000472263	0.00451835		3.36414	14.6821	3.59202	13.2862		4.36414	15.6821	4.59202	14.2862	3.59339	3.11109	1.84534631710438	1.63742126125376
Pcdhgc3	14	69	20	123		1.3119	0.00140162	0.0112034		0.783682	3.42021	1.04596	3.14619		1.78368	4.42021	2.04596	4.14619	2.47814	2.02653	1.30925693578594	1.01901208858412
Kcne4	25	122	30	271		1.60879	1.29667e-07	3.24487e-06		2.8963	12.5157	3.24711	14.3464		3.8963	13.5157	4.24711	15.3464	3.46886	3.61337	1.79446046486862	1.85334319387863
Pgpep1	8	39	10	57		1.26712	0.0267595	0.103259		0.462973	1.99858	0.540677	1.50733		1.46297	2.99858	1.54068	2.50733	2.04965	1.62742	1.03537793059528	0.702589330227437
Spock3	8	39	15	67		1.02792	0.052487	0.163723		0.407303	1.75826	0.713495	1.55873		1.4073	2.75826	1.71349	2.55873	1.95996	1.49328	0.970827721182195	0.578486277638716
Mrpl44	7	34	3	55		1.98106	0.00413085	0.0265504		1.31067	5.63722	0.524792	4.70571		2.31067	6.63722	1.52479	5.70571	2.87243	3.74196	1.52226992588452	1.9037940588146
Nhlrc1	7	34	22	55		0.457958	0.404135	0.594905		0.939291	4.03992	2.75802	3.37236		1.93929	5.03992	3.75802	4.37236	2.59885	1.16347	1.37787232093101	0.218439758522767
Men1	19	92	27	195		1.42298	3.91683e-05	0.000531671		1.52505	6.53898	2.02472	7.1521		2.52505	7.53898	3.02472	8.1521	2.98568	2.69515	1.57805799175656	1.43036764139826
Lpl	57	276	73	597		1.52453	5.56168e-14	4.10037e-12		1.67453	7.1799	2.0036	8.0142		2.67453	8.1799	3.0036	9.0142	3.05845	3.00113	1.61279926758849	1.58550449548741
Thap11	19	92	35	193		1.18548	0.000500885	0.00473674		3.21526	13.7861	5.53354	14.9241		4.21526	14.7861	6.53354	15.9241	3.50776	2.43729	1.81055096603674	1.28527758302388
Dennd3	6	29	16	21		0.17981	0.79459	0.886966		0.323509	1.3846	0.805986	0.517397		1.32351	2.3846	1.80599	1.5174	1.80173	0.840204	0.849381334846918	-0.251188621720443
Aph1b	5	24	11	15		0.305595	0.69736	0.823982		0.298101	1.26706	0.612714	0.408652		1.2981	2.26706	1.61271	1.40865	1.74644	0.873466	0.804419084903498	-0.195176038555692
Slc35e3	5	24	11	51		1.01348	0.115197	0.272965		0.436499	1.85531	0.897177	2.03447		1.4365	2.85531	1.89718	3.03447	1.98769	1.59947	0.991090495678912	0.677592367947582
L3hypdh	5	24	7	30		1.05392	0.154252	0.326275		0.574504	2.44189	0.751438	1.57512		1.5745	3.44189	1.75144	2.57512	2.18602	1.47029	1.12830386895679	0.55609833788671
Cdkn2c	5	24	15	53		0.725149	0.241547	0.431495		0.573007	2.43553	1.60603	2.77545		1.57301	3.43553	2.60603	3.77545	2.18405	1.44874	1.12700648526372	0.534798294385388
Rbm24	9	43	16	63		0.93814	0.0709185	0.198639		0.793576	3.35742	1.31807	2.53837		1.79358	4.35742	2.31807	3.53837	2.42946	1.52643	1.28063705878614	0.610162252975381
Olfml2b	155	739	171	1471		1.55274	1.07033e-31	6.49102e-29		15.4158	65.0836	15.8892	66.8523		16.4158	66.0836	16.8892	67.8523	4.0256	4.01749	2.00920465934863	2.0062932732712
Dpagt1	21	100	30	147		1.12824	0.00141107	0.0112455		1.88736	7.95842	2.519	6.037		2.88736	8.95842	3.519	7.037	3.10264	1.99971	1.63349467796037	0.9997942746341
Inmt	4	19	11	40		0.764188	0.277926	0.471444		0.769548	3.23684	1.97715	3.51645		1.76955	4.23684	2.97715	4.51645	2.39431	1.51704	1.25960787500352	0.601255347445344
Mfap4	4	19	5	38		1.45459	0.0665042	0.189954		0.640623	2.69456	0.748142	2.78096		1.64062	3.69456	1.74814	3.78096	2.25193	2.16284	1.17115913213635	1.11292926660947
Car4	4	19	10	35		0.760324	0.294819	0.489802		0.626285	2.63425	1.4628	2.50408		1.62629	3.63425	2.4628	3.50408	2.2347	1.42281	1.16007917518686	0.508739339625662
Scrn2	4	19	5	10		0.736769	0.448606	0.633786		0.600623	2.52631	0.701429	0.686136		1.60062	3.52631	1.70143	1.68614	2.20309	0.991012	1.13952773289081	-0.0130258201639377
Ndufaf3	4	19	6	40		1.34398	0.0795724	0.216117		0.678389	2.85341	0.950697	3.0999		1.67839	3.85341	1.9507	4.0999	2.2959	2.10176	1.19905932780303	1.07159868510435
Nif3l1	15	71	24	157		1.32212	0.000626275	0.00572108		0.594781	2.49297	0.889097	2.84469		1.59478	3.49297	1.8891	3.84469	2.19025	2.0352	1.13109408560231	1.0251687791034
Xylt2	7	33	10	39		0.977373	0.120771	0.279893		0.541527	2.26062	0.722759	1.37865		1.54153	3.26062	1.72276	2.37865	2.11519	1.38072	1.0807867482004	0.465423624887286
Lrrc17	17	80	13	136		1.66779	5.37654e-05	0.000700477		1.45037	6.04381	1.0362	5.30196		2.45037	7.04381	2.0362	6.30196	2.87459	3.09496	1.52335867657259	1.62992042613539
Lrrc42	10	47	17	60		0.867676	0.090203	0.231353		1.43908	5.98928	2.28563	3.94552		2.43908	6.98928	3.28563	4.94552	2.86554	1.5052	1.51880712681645	0.58995389177542
Gm13910	10	47	17	107		1.28165	0.00620582	0.0360727		2.1556	8.97134	3.42364	10.5395		3.1556	9.97134	4.42364	11.5395	3.15989	2.6086	1.65987456069026	1.38327370339928
Mbip	10	47	23	91		0.866826	0.0622596	0.181329		1.82142	7.58052	3.91389	7.57389		2.82142	8.58052	4.91389	8.57389	3.04121	1.74483	1.60464544811325	0.803083896418247
Alg14	10	47	31	102		0.645574	0.158903	0.332745		1.23029	5.12033	3.56321	5.73426		2.23029	6.12033	4.56321	6.73426	2.74418	1.47577	1.45637719439619	0.561468168883746
Parp9	10	47	14	79		1.21781	0.014181	0.0658007		0.631813	2.62953	0.826396	2.28078		1.63181	3.62953	1.8264	3.28078	2.22423	1.79632	1.15330744171026	0.845040566554638
Coil	13	61	25	109		0.977893	0.0198795	0.0834813		1.13683	4.72362	2.04251	4.3556		2.13683	5.72362	3.04251	5.3556	2.67855	1.76026	1.42145389016635	0.815784799422479
Rin2	13	61	26	113		0.96744	0.0202977	0.0846536		0.355039	1.47521	0.663405	1.4102		1.35504	2.47521	1.6634	2.4102	1.82667	1.44896	0.869218465172181	0.53501281303067
Ogdh	219	1027	234	2122		1.58126	2.02722e-41	2.72227e-38		12.3556	51.3078	12.3341	54.706		13.3556	52.3078	13.3341	55.706	3.91653	4.1777	1.9695774335642	2.06270828997403
Gm4130	6	28	13	51		0.869481	0.149734	0.320469		1.90404	7.86817	3.85424	7.39542		2.90404	8.86817	4.85424	8.39542	3.05374	1.7295	1.61057759155845	0.790355415647331
Slc38a7	3	14	8	25		0.645493	0.446114	0.631364		0.222842	0.920865	0.555185	0.848564		1.22284	1.92087	1.55519	1.84856	1.57082	1.18865	0.651518005346882	0.249318513619943
Klf12	3	14	5	33		1.31742	0.132542	0.294996		0.132206	0.546323	0.20586	0.664526		1.13221	1.54632	1.20586	1.66453	1.36576	1.38036	0.449705248134727	0.465049159035017
P2rx5	3	14	5	11		0.621007	0.546771	0.712567		0.385577	1.59335	0.600388	0.646028		1.38558	2.59335	1.60039	1.64603	1.87167	1.02852	0.9043276999337	0.0405671666073446
Cntln	18	84	31	136		1.00135	0.00665807	0.0382204		0.780167	3.22394	1.2553	2.69353		1.78017	4.22394	2.2553	3.69353	2.37277	1.63771	1.24657510357287	0.711680555781675
AA414768	3	14	2	18		1.55421	0.153067	0.324389		0.734652	3.03585	0.457575	2.01419		1.73465	4.03585	1.45758	3.01419	2.32661	2.06795	1.21822654634147	1.04820252034733
Rpl7a-ps5	3	14	6	27		0.989996	0.258378	0.44981		1.16598	4.81826	2.17868	4.79516		2.16598	5.81826	3.17868	5.79516	2.6862	1.82313	1.42556741229812	0.866419473626647
Gprasp2	9	42	9	64		1.40048	0.0119605	0.0586023		0.610214	2.52163	0.570104	1.98284		1.61021	3.52163	1.5701	2.98284	2.18706	1.89977	1.12899003710119	0.925827813145671
Perp	3	14	5	25		1.1012	0.22689	0.415166		0.473083	1.95495	0.736644	1.80146		1.47308	2.95495	1.73664	2.80146	2.00596	1.61315	1.0042957206446	0.689876286130881
Rpusd1	3	14	11	29		0.413138	0.60217	0.75482		0.509073	2.10367	1.74391	2.24867		1.50907	3.10367	2.74391	3.24867	2.05668	1.18396	1.04031481799782	0.243616557402133
Tceal3	6	28	16	74		0.959261	0.0916228	0.233814		0.520845	2.15232	1.29762	2.93533		1.52084	3.15232	2.29762	3.93533	2.07274	1.71278	1.05154146217413	0.776342695606897
Zfp628	6	28	14	54		0.83908	0.157922	0.331847		0.524245	2.16637	1.14283	2.15598		1.52425	3.16637	2.14283	3.15598	2.07734	1.47281	1.05473597265858	0.558569714249496
Pop7	9	42	19	73		0.860556	0.0849053	0.223498		2.56279	10.5904	5.0547	9.49864		3.56279	11.5904	6.0547	10.4986	3.25318	1.73396	1.70184882134616	0.794074716535284
Mrpl49	19	88	37	169		1.00116	0.00400083	0.0259096		3.11757	12.7861	5.672	12.6712		4.11757	13.7861	6.672	13.6712	3.34811	2.04904	1.74334679208406	1.03494910815617
Ms4a4d	8	37	8	98		1.81478	0.00112042	0.0093038		1.6276	6.66577	1.52061	9.11069		2.6276	7.66577	2.52061	10.1107	2.91741	4.0112	1.54468730330262	2.00403539085391
Xpnpep1	32	148	62	241		0.884654	0.00182519	0.0138139		1.06673	4.36877	1.93094	3.67106		2.06673	5.36877	2.93094	4.67106	2.59771	1.59371	1.37724031571087	0.672384998929001
Rnf123	8	37	21	86		0.854165	0.0903222	0.231595		0.364607	1.49324	0.894182	1.79102		1.36461	2.49324	1.89418	2.79102	1.82707	1.47347	0.869534019584108	0.559220224903784
Olfml2a	174	804	150	1625		1.69309	1.42199e-36	1.48519e-33		9.60038	39.2814	7.73219	40.9696		10.6004	40.2814	8.73219	41.9696	3.8	4.8063	1.92599856715753	2.26492784341472
Cygb	13	60	14	67		1.13938	0.0210791	0.0871151		1.71671	7.01611	1.72724	4.04294		2.71671	8.01611	2.72724	5.04294	2.95067	1.8491	1.56104276875438	0.886820611696254
Alg10b	13	60	38	93		0.444126	0.515263	0.688824		0.602295	2.46155	1.64483	1.96887		1.6023	3.46155	2.64483	2.96887	2.16037	1.12252	1.11127966514703	0.166738974414565
Maged2	23	106	33	284		1.53801	1.39269e-06	2.76381e-05		2.18581	8.92036	2.93002	12.3331		3.18581	9.92036	3.93002	13.3331	3.11392	3.39262	1.63873239974607	1.7624018138472
Fez2	38	175	51	314		1.2705	5.03802e-07	1.0937e-05		1.50697	6.14543	1.88957	5.6901		2.50697	7.14543	2.88957	6.6901	2.85022	2.31526	1.51107339776033	1.21117148434656
Gm9531	5	23	9	33		0.858255	0.224249	0.412351		1.42509	5.80486	2.39655	4.29788		2.42509	6.80486	3.39655	5.29788	2.80602	1.55978	1.48852782140146	0.641345821525134
Siah1b	5	23	7	33		1.07902	0.140117	0.306873		0.726331	2.95859	0.950024	2.19052		1.72633	3.95859	1.95002	3.19052	2.29306	1.63614	1.19727670039993	0.710299556711501
Gm46610	5	23	8	20		0.681743	0.382745	0.576618		3.26772	13.3105	4.88469	5.97274		4.26772	14.3105	5.88469	6.97274	3.3532	1.1849	1.745537393934	0.244759423521114
Morc4	5	23	6	25		1.03633	0.185142	0.364315		0.254354	1.03607	0.285162	0.581135		1.25435	2.03607	1.28516	1.58114	1.6232	1.2303	0.698841350789276	0.299010381831406
Mgst3	7	32	13	54		0.931234	0.106997	0.259453		1.96421	7.95117	3.40804	6.92391		2.96421	8.95117	4.40804	7.92391	3.01975	1.7976	1.59443027726384	0.846076026849057
Clspn	7	32	11	75		1.3354	0.0184613	0.079285		0.299852	1.21381	0.440223	1.46804		1.29985	2.21381	1.44022	2.46804	1.70312	1.71365	0.768183853420761	0.777074029001392
Tmem9	7	32	4	77		2.0607	0.00145237	0.0115063		0.790438	3.19972	0.42199	3.9731		1.79044	4.19972	1.42199	4.9731	2.34564	3.49728	1.22997998933947	1.80623353966887
Tmem129	7	32	18	71		0.820806	0.129119	0.290764		0.677803	2.74377	1.62836	3.14146		1.6778	3.74377	2.62836	4.14146	2.23135	1.57569	1.15791740033282	0.655979674612821
Serpina3n	9	41	15	61		0.937869	0.0753705	0.207575		1.34223	5.41454	2.09001	4.15704		2.34223	6.41454	3.09001	5.15704	2.73864	1.66894	1.45346076986875	0.738930447314829
Gcat	9	41	11	63		1.22045	0.0250516	0.09886		0.927166	3.74017	1.05872	2.96568		1.92717	4.74017	2.05872	3.96568	2.45966	1.92629	1.29845666146061	0.945822879289441
Calcoco1	39	177	47	343		1.39337	2.21583e-08	6.71897e-07		2.09474	8.41842	2.3585	8.41837		3.09474	9.41842	3.3585	9.41837	3.04336	2.80434	1.6056671272012	1.48766218119123
Nfe2l2	219	993	268	1940		1.3866	2.04427e-31	1.20101e-28		17.7588	71.3035	20.3037	71.8852		18.7588	72.3035	21.3037	72.8852	3.85438	3.42124	1.94649743970838	1.77451968016612
Glod4	15	68	39	106		0.535086	0.189371	0.369734		0.768907	3.08662	1.86775	2.48289		1.76891	4.08662	2.86775	3.48289	2.31025	1.2145	1.20805069651613	0.280363801478474
Snx12	19	86	41	125		0.673311	0.0703422	0.197584		1.98055	7.93821	3.9929	5.95403		2.98055	8.93821	4.9929	6.95403	2.99885	1.39278	1.58440748671146	0.477971850663211
Sp2	23	104	28	160		1.21378	0.000402743	0.00395176		2.07377	8.30343	2.35864	6.59205		3.07377	9.30343	3.35864	7.59205	3.02672	2.26045	1.59775460601314	1.1766119238358
Hagh	27	122	51	202		0.886071	0.00372423	0.0244481		4.35593	17.4289	7.68704	14.8915		5.35593	18.4289	8.68704	15.8915	3.44083	1.82933	1.78275767395268	0.87131424214181
Enox2	2	9	1	28		2.32648	0.0636414	0.183957		0.141331	0.563174	0.0660206	0.904137		1.14133	1.56317	1.06602	1.90414	1.36961	1.78621	0.453760616709186	0.836902164372029
3110001I22Rik	10	45	8	44		1.23642	0.0393649	0.135051		1.80539	7.19409	1.34938	3.62988		2.80539	8.19409	2.34938	4.62988	2.92084	1.97069	1.54638154441253	0.978697479871293
Echdc3	2	9	12	18		-0.247089	0.788456	0.883266		0.229288	0.913663	1.2853	0.942958		1.22929	1.91366	2.2853	1.94296	1.55672	0.850198	0.638513547830908	-0.234128735608533
Zfp97	2	9	2	8		1.04179	0.455494	0.63991		0.229373	0.914003	0.214296	0.419249		1.22937	1.914	1.2143	1.41925	1.55689	1.16878	0.638669903333224	0.225006684975038
Pcdhb7	2	9	4	18		0.965597	0.385514	0.579493		0.175846	0.70071	0.328576	0.723177		1.17585	1.70071	1.32858	1.72318	1.44637	1.29701	0.532437151613843	0.37519049046265
1700086O06Rik	2	9	8	17		0.191184	0.847613	0.919405		0.303719	1.21025	1.13502	1.17967		1.30372	2.21025	2.13502	2.17967	1.69535	1.02091	0.761579051629953	0.0298575873714279
Folh1	2	9	3	6		0.595127	0.662321	0.798001		0.191788	0.764232	0.268772	0.262912		1.19179	1.76423	1.26877	1.26291	1.48032	0.995381	0.565912967793393	-0.00667853455133088
Galk1	10	45	18	90		1.06392	0.0255179	0.100133		2.18933	8.72398	3.68175	9.00371		3.18933	9.72398	4.68175	10.0037	3.04892	2.13674	1.60829602901523	1.09541390099037
Gm17669	2	9	3	5		0.527937	0.704499	0.829082		1.39285	5.55019	1.95194	1.59115		2.39285	6.55019	2.95194	2.59115	2.7374	0.87778	1.45280870233054	-0.188069351200023
Gm5884	6	27	14	86		1.21013	0.0353861	0.125473		1.24876	4.97603	2.72225	8.17889		2.24876	5.97603	3.72225	9.17889	2.65748	2.46596	1.4100587758331	1.30214655746566
Cyp26b1	4	18	10	12		0.106553	0.901647	0.948253		0.230059	0.916736	0.537343	0.315377		1.23006	1.91674	1.53734	1.31538	1.55825	0.855617	0.639923554598577	-0.224963102873109
Eif3s6-ps1	2	9	2	11		1.21181	0.363931	0.557886		1.30987	5.21954	1.22377	3.29199		2.30987	6.21954	2.22377	4.29199	2.69259	1.93005	1.42899711190268	0.948640713576165
Plekhh3	2	9	11	16		-0.230028	0.808343	0.895266		0.17187	0.684864	0.88315	0.628288		1.17187	1.68486	1.88315	1.62829	1.43776	0.864662	0.523819938610569	-0.209792513157967
Gm7517	4	18	2	17		1.48091	0.143441	0.312154		0.73641	2.93443	0.344002	1.43013		1.73641	3.93443	1.344	2.43013	2.26584	1.80813	1.18004771081184	0.854500603089595
Gm13422	2	9	7	9		-0.0658365	0.95279	0.975855		1.2215	4.86743	3.99425	2.51175		2.2215	5.86743	4.99425	3.51175	2.6412	0.703159	1.40119126532813	-0.508077944778906
Gm10110	4	18	4	29		1.38674	0.105498	0.256845		0.382384	1.52372	0.35725	1.2668		1.38238	2.52372	1.35725	2.2668	1.82563	1.67014	0.86839158638222	0.739967958445001
Tmem203	2	9	4	11		0.630414	0.598714	0.752315		0.720888	2.87258	1.34701	1.81175		1.72089	3.87258	2.34701	2.81175	2.25034	1.19802	1.17014220635644	0.260648148342418
Vmn2r115	2	9	7	5		-0.32343	0.786536	0.882255		0.0435573	0.173566	0.14243	0.0497587		1.04356	1.17357	1.14243	1.04976	1.12458	0.918883	0.169389423934115	-0.122047615073308
Gm5619	2	9	9	18		0.0983616	0.918982	0.957114		0.810051	3.22787	3.40562	3.33137		1.81005	4.22787	4.40562	4.33137	2.33578	0.983146	1.22390242627781	-0.0245217219241544
Ikbke	2	9	14	17		-0.482441	0.593645	0.748117		0.0682677	0.272032	0.446463	0.265157		1.06827	1.27203	1.44646	1.26516	1.19074	0.874656	0.251861669772094	-0.193213018817242
Rpl10-ps1	2	9	6	14		0.371507	0.73006	0.845508		0.954478	3.80339	2.67522	3.05304		1.95448	4.80339	3.67522	4.05304	2.45763	1.1028	1.2972684373975	0.141174900280121
Osbp2	2	9	11	8		-0.657874	0.524799	0.696619		0.0967833	0.38566	0.497319	0.1769		1.09678	1.38566	1.49732	1.1769	1.26339	0.786005	0.337295006138501	-0.347389177252474
Tyro3	2	9	8	7		-0.341574	0.760081	0.864669		0.0993286	0.395803	0.371198	0.158859		1.09933	1.3958	1.3712	1.15886	1.26969	0.845143	0.344472261514984	-0.242732707910453
Klhl36	2	9	5	12		0.462194	0.684521	0.814711		0.263206	1.04882	0.614762	0.721631		1.26321	2.04882	1.61476	1.72163	1.62192	1.06618	0.697701816066926	0.0924540931417066
Brd3os	4	18	6	32		1.13753	0.153157	0.324543		0.648723	2.58502	0.909123	2.37147		1.64872	3.58502	1.90912	3.37147	2.17442	1.76598	1.12063200891487	0.82046861650477
Il11	6	27	11	33		0.709023	0.284608	0.47799		0.887513	3.53655	1.52016	2.23052		1.88751	4.53655	2.52016	3.23052	2.40345	1.28187	1.26510755751842	0.358253259186595
Scp2-ps2	2	9	8	21		0.358084	0.710988	0.833899		0.431421	1.71912	1.61225	2.06995		1.43142	2.71912	2.61225	3.06995	1.89959	1.17521	0.925691343737271	0.232919048045614
Gm11973	2	9	4	14		0.783806	0.497806	0.674803		0.631424	2.51609	1.17984	2.0197		1.63142	3.51609	2.17984	3.0197	2.15523	1.38529	1.10783875787191	0.470185034531983
Vegfb	2	9	8	7		-0.341574	0.760081	0.864669		0.383575	1.52846	1.43345	0.613461		1.38358	2.52846	2.43345	1.61346	1.82749	0.663035	0.869859894977432	-0.592844031707352
Rxrg	2	9	1	21		2.07712	0.113208	0.269815		0.268018	1.06799	0.125201	1.28595		1.26802	2.06799	1.1252	2.28595	1.63089	2.03159	0.705656886490172	1.02260867242707
Mepce	19	85	23	142		1.25986	0.000700236	0.00628674		1.64609	6.52096	1.86166	5.62157		2.64609	7.52096	2.86166	6.62157	2.84229	2.31389	1.50705315142421	1.21032070103181
Tollip	133	593	136	1139		1.48475	8.72322e-25	2.7796e-22		8.0925	31.9505	7.73111	31.6682		9.0925	32.9505	8.73111	32.6682	3.62392	3.74159	1.85755157298831	1.90364980336557
Gm15663	11	49	15	97		1.2836	0.00632222	0.036628		1.00624	3.96916	1.28196	4.05463		2.00624	4.96916	2.28196	5.05463	2.47685	2.21504	1.30850506340455	1.1473324363803
Ctnnb1	272	1209	290	2667		1.55633	1.02612e-42	1.60759e-39		16.1261	63.4716	16.0632	72.2524		17.1261	64.4716	17.0632	73.2524	3.76452	4.29302	1.91246474163021	2.10199242337681
Rbfa	9	40	11	44		0.978558	0.0939505	0.237978		1.87568	7.38188	2.1418	4.19022		2.87568	8.38188	3.1418	5.19022	2.91475	1.65199	1.54337345382278	0.724201322822933
Slc17a5	9	40	18	77		0.91803	0.0666145	0.19024		0.763819	3.00608	1.42723	2.98612		1.76382	4.00608	2.42723	3.98612	2.27125	1.64225	1.18348733283531	0.71567750521197
Zfp322a	16	71	21	96		1.0422	0.0133987	0.0636904		0.786382	3.09004	0.964283	2.15602		1.78638	4.09004	1.96428	3.15602	2.28956	1.6067	1.19507349425721	0.68410425194841
Ggt7	7	31	20	67		0.643962	0.235441	0.424246		0.660152	2.5888	1.76217	2.88728		1.66015	3.5888	2.76217	3.88728	2.16173	1.40733	1.1121883423396	0.492959687943683
Fibin	7	31	15	50		0.717196	0.2141	0.400135		0.950478	3.72733	1.90286	3.10229		1.95048	4.72733	2.90286	4.10229	2.42368	1.41319	1.27719757341797	0.498954267909766
Ascc1	7	31	6	37		1.27719	0.0614812	0.17987		0.982551	3.8531	0.786829	2.37316		1.98255	4.8531	1.78683	3.37316	2.44791	1.88779	1.29154975700743	0.916700139771509
Cd2bp2	29	128	25	239		1.56695	3.65574e-07	8.1819e-06		2.23002	8.7159	1.79606	8.39801		3.23002	9.7159	2.79606	9.39801	3.008	3.36116	1.58880541681014	1.74895799551891
Entpd5	5	22	12	64		1.06734	0.0911243	0.23303		0.254859	0.992991	0.571457	1.49066		1.25486	1.99299	1.57146	2.49066	1.58822	1.58494	0.667409463786161	0.664426172131267
Gm16418	5	22	4	37		1.53491	0.0492674	0.156881		9.00056	35.0683	6.72716	30.4348		10.0006	36.0683	7.72716	31.4348	3.60662	4.06809	1.85064884598804	2.02435133648891
Rad51b	5	22	11	36		0.692259	0.30984	0.50411		0.409661	1.59613	0.842014	1.3478		1.40966	2.59613	1.84201	2.3478	1.84167	1.27458	0.881016290220643	0.350026034545968
Zbtb7c	11	48	14	85		1.2262	0.0112207	0.0561633		0.715556	2.76493	0.850846	2.52661		1.71556	3.76493	1.85085	3.52661	2.19458	1.90541	1.13394684206452	0.930097824215914
Ncdn	25	109	37	244		1.28131	2.99056e-05	0.000421143		2.07425	8.0083	2.86811	9.25082		3.07425	9.0083	3.86811	10.2508	2.93024	2.65009	1.55101853810145	1.40603937695918
Topors	51	222	50	482		1.57604	2.23458e-12	1.31693e-10		4.07126	15.6929	3.72907	17.5822		5.07126	16.6929	4.72907	18.5822	3.29167	3.92936	1.71881964985829	1.97429611034388
Synrg	20	87	25	171		1.3143	0.000200683	0.00218462		0.70407	2.71204	0.822238	2.75074		1.70407	3.71204	1.82224	3.75074	2.17834	2.05832	1.123229691945	1.04146561871894
Myorg	3	13	13	28		0.146407	0.852316	0.921685		0.196439	0.753773	0.795281	0.837784		1.19644	1.75377	1.79528	1.83778	1.46583	1.02367	0.551716005166453	0.0337573638089816
Gm7666	3	13	3	47		2.00444	0.0282061	0.107278		1.12754	4.3266	1.05343	8.07195		2.12754	5.3266	2.05343	9.07195	2.50364	4.41795	1.32402773573545	2.14337740729441
Fbxl4	3	13	7	33		0.954244	0.256661	0.447693		0.243143	0.932988	0.530042	1.22215		1.24314	1.93299	1.53004	2.22215	1.55492	1.45234	0.636840275736697	0.538382154195547
Cep290	6	26	11	49		0.947195	0.129396	0.291093		0.158984	0.610052	0.272312	0.593289		1.15898	1.61005	1.27231	1.59329	1.38919	1.25228	0.474247058546527	0.324555879319129
Acsbg1	3	13	1	8		1.41155	0.285005	0.478407		0.256231	0.98321	0.0797963	0.312226		1.25623	1.98321	1.0798	1.31223	1.5787	1.21525	0.658735251281187	0.281257322237115
Pgam2	3	13	11	24		0.218122	0.790382	0.884317		1.09935	4.21844	3.76601	4.0188		2.09935	5.21844	4.76601	5.0188	2.48574	1.05304	1.31367253350675	0.074561233067964
Aqp7	3	13	9	22		0.375172	0.661121	0.7974		0.326541	1.253	0.915231	1.09423		1.32654	2.253	1.91523	2.09423	1.6984	1.09346	0.764179184584891	0.128899631993156
Selenbp1	3	13	5	38		1.39635	0.108374	0.261679		0.406273	1.55895	0.632613	2.35152		1.40627	2.55895	1.63261	3.35152	1.81967	2.05286	0.863674463455563	1.03763200158053
Mag	3	13	4	26		1.27025	0.180055	0.357599		0.226782	0.870208	0.282501	0.898111		1.22678	1.87021	1.2825	1.89811	1.52448	1.48001	0.60831973204323	0.565604238536513
2610301B20Rik	9	39	15	53		0.806582	0.137257	0.3023		1.15867	4.44603	1.80418	3.11789		2.15867	5.44603	2.80418	4.11789	2.52287	1.46848	1.33506503958449	0.554326973118437
Als2cl	3	13	1	12		1.58484	0.205164	0.389881		0.156971	0.602327	0.0488842	0.286911		1.15697	1.60233	1.04888	1.28691	1.38493	1.22693	0.469816292352834	0.295056424605847
Zswim7	6	26	6	51		1.47562	0.0288346	0.10881		2.52311	9.68166	2.35726	9.79994		3.52311	10.6817	3.35726	10.7999	3.03189	3.21689	1.60021546842521	1.68566626140565
Slc35c1	9	39	29	67		0.309293	0.537595	0.706017		0.845915	3.24594	2.54656	2.87758		1.84592	4.24594	3.54656	3.87758	2.30018	1.09334	1.20174879250146	0.128736147366612
Eepd1	9	39	27	72		0.439088	0.376542	0.570236		0.943909	3.62196	2.64559	3.45055		1.94391	4.62196	3.64559	4.45055	2.37766	1.2208	1.24954545413722	0.287830419253322
Vamp8	15	65	15	128		1.47863	0.0004565	0.00439437		1.99796	7.66657	1.86663	7.79066		2.99796	8.66657	2.86663	8.79066	2.89082	3.06655	1.53147937235192	1.61661440544413
Pou3f1	3	13	5	26		1.07942	0.238542	0.427755		0.239921	0.920626	0.373585	0.950145		1.23992	1.92063	1.37359	1.95014	1.54899	1.41975	0.631327702466905	0.505634646496735
Fxyd5	12	52	17	106		1.23485	0.00600838	0.0351674		0.881162	3.38119	1.16626	3.55671		1.88116	4.38119	2.16626	4.55671	2.32898	2.10349	1.2196992136363	1.07278739276313
Armh3	9	39	15	58		0.865301	0.104966	0.256377		0.631784	2.42428	0.98376	1.86047		1.63178	3.42428	1.98376	2.86047	2.09849	1.44194	1.0693503336795	0.528014505466317
5730409E04Rik	3	13	0	5		1.68165	0.276816	0.470283		0.319425	1.2257	0	0.243269		1.31942	2.2257	1	1.24327	1.68687	1.24327	0.75434752658182	0.314138077881464
A930007I19Rik	3	13	4	9		0.651865	0.556053	0.719517		0.188576	0.723604	0.234908	0.25851		1.18858	1.7236	1.23491	1.25851	1.45014	1.01911	0.536193908648885	0.0273128492084069
Gm5835	3	13	8	17		0.327241	0.717714	0.838493		0.727132	2.79015	1.81156	1.88282		1.72713	3.79015	2.81156	2.88282	2.19448	1.02534	1.13387599339566	0.0361089007325624
Gm14253	9	39	13	81		1.23317	0.0170725	0.0750792		4.33548	16.6361	5.85073	17.8299		5.33548	17.6361	6.85073	18.8299	3.30544	2.74859	1.72484075533244	1.45869405961626
Foxs1	3	13	4	21		1.11401	0.254692	0.445581		0.704392	2.70289	0.877455	2.2531		1.70439	3.70289	1.87746	3.2531	2.17256	1.73272	1.1193945925404	0.793037663506165
9130008F23Rik	3	13	3	12		1.00304	0.365555	0.559691		0.427329	1.63974	0.39924	0.781071		1.42733	2.63974	1.39924	1.78107	1.84943	1.27288	0.88708069662991	0.348101870357686
Gpc3	7	30	6	31		1.14907	0.103873	0.254351		0.801017	3.03988	0.641456	1.62097		1.80102	4.03988	1.64146	2.62097	2.24311	1.59673	1.16550152843689	0.675122458996994
Sema4d	7	30	15	53		0.734992	0.200419	0.383459		0.280601	1.06489	0.561764	0.970813		1.2806	2.06489	1.56176	1.97081	1.61244	1.26191	0.68924314057617	0.335613879096792
Zfp51	11	47	16	45		0.70608	0.193385	0.374537		1.31547	4.97711	1.78764	2.45905		2.31547	5.97711	2.78764	3.45905	2.58138	1.24086	1.36814437236525	0.311335838974091
Shisa5	45	192	82	333		0.875626	0.0191006	0.0813346		4.20135	15.8734	7.15258	14.2066		5.20135	16.8734	8.15258	15.2066	3.24404	1.86525	1.69779150253431	0.899367771685276
Arhgef9	4	17	13	36		0.429749	0.545103	0.711442		0.1403	0.528007	0.426005	0.576992		1.1403	1.52801	1.426	1.57699	1.34	1.10588	0.422237485234898	0.145197082349196
Mrpl18	8	34	13	61		0.991664	0.0732277	0.20317		1.76148	6.62917	2.67426	6.13743		2.76148	7.62917	3.67426	7.13743	2.76271	1.94255	1.46608343907999	0.957951654341432
Gm49450	4	17	4	16		0.98323	0.298562	0.493544		1.36961	5.15439	1.27958	2.50337		2.36961	6.15439	2.27958	3.50337	2.59722	1.53685	1.3769669111203	0.619973290651421
Gaa	36	153	56	355		1.23076	1.90953e-06	3.68954e-05		2.31685	8.71924	3.36709	10.4398		3.31685	9.71924	4.36709	11.4398	2.93026	2.61955	1.55103016956794	1.38931647601777
Dynlt1-ps1	4	17	4	41		1.61281	0.0501065	0.158475		3.60022	13.5491	3.36358	16.8625		4.60022	14.5491	4.36358	17.8625	3.16269	4.09354	1.66115378203579	2.03335070236486
Tti1	4	17	9	19		0.377925	0.64414	0.785588		0.298202	1.12226	0.626852	0.647251		1.2982	2.12226	1.62685	1.64725	1.63476	1.01254	0.709083205746436	0.017977444207401
Mrpl36	12	51	22	136		1.20093	0.00563648	0.0334911		3.18159	11.9736	5.44952	16.4767		4.18159	12.9736	6.44952	17.4767	3.10255	2.70977	1.63345668506544	1.43817185828899
Cyp39a1	28	119	44	184		0.916216	0.00309893	0.0210934		2.8231	10.6245	4.1447	8.47726		3.8231	11.6245	5.1447	9.47726	3.04059	1.84214	1.60435008521125	0.881381395392606
Dusp18	4	17	9	28		0.624809	0.417632	0.605264		0.26582	1.00039	0.558781	0.850264		1.26582	2.00039	1.55878	1.85026	1.58031	1.18699	0.660207219376097	0.247312880601525
Txnrd2	13	55	32	88		0.50859	0.243773	0.434236		0.909259	3.40643	2.09106	2.81252		1.90926	4.40643	3.09106	3.81252	2.30792	1.2334	1.20659608493672	0.302643743703087
Sdf2	53	223	73	451		1.20966	2.0127e-08	6.1327e-07		10.7686	40.1218	13.8573	41.8724		11.7686	41.1218	14.8573	42.8724	3.49419	2.88562	1.80495991976738	1.52888069026636
Spryd3	10	42	11	68		1.21999	0.0211663	0.087322		1.05165	3.91124	1.08078	3.26776		2.05165	4.91124	2.08078	4.26776	2.39379	2.05104	1.25929906922006	1.03635489517642
Mmut	15	63	26	119		0.955257	0.0174774	0.0763242		1.21957	4.53573	1.97497	4.4211		2.21957	5.53573	2.97497	5.4211	2.49406	1.82224	1.31849516209702	0.865711591210307
Idh1	10	42	12	52		0.979261	0.0750195	0.206829		1.11086	4.13143	1.24541	2.63956		2.11086	5.13143	2.24541	3.63956	2.43097	1.62089	1.28153035765494	0.696784079766034
Srp54b	10	42	10	73		1.34031	0.0114943	0.0571631		0.682072	2.53671	0.637239	2.27521		1.68207	3.53671	1.63724	3.27521	2.10259	2.00045	1.07217016746395	1.00032324658659
Dusp22	10	42	21	80		0.781626	0.104257	0.25498		0.602622	2.24123	1.18232	2.20294		1.60262	3.24123	2.18232	3.20294	2.02245	1.46768	1.01610658875944	0.553533927115718
Mcm5	5	21	17	46		0.390184	0.538167	0.706408		0.385449	1.43353	1.22438	1.6204		1.38545	2.43353	2.22438	2.6204	1.75649	1.17804	0.812699131398812	0.236383100225241
Tbc1d25	5	21	19	26		-0.137836	0.839218	0.914785		0.550858	2.04871	1.95567	1.30891		1.55086	3.04871	2.95567	2.30891	1.96582	0.781182	0.975132900999	-0.356268881875359
Dnd1	5	21	11	48		0.880112	0.182596	0.361233		0.6381	2.37317	1.31154	2.79916		1.6381	3.37317	2.31154	3.79916	2.0592	1.64356	1.04208391694733	0.716824565489915
Ephb6	5	21	14	39		0.47137	0.474177	0.654325		0.407924	1.51712	1.06711	1.45393		1.40792	2.51712	2.06711	2.45393	1.78782	1.18713	0.838205321032494	0.247476715640025
Nptxr	5	21	9	43		0.982836	0.152501	0.323774		0.297698	1.10718	0.500633	1.16988		1.2977	2.10718	1.50063	2.16988	1.62378	1.44598	0.699356285860805	0.532045485808666
Vtn	52	218	72	444		1.20557	3.01891e-08	8.77209e-07		7.88502	29.2717	10.2001	30.7646		8.88502	30.2717	11.2001	31.7646	3.40705	2.8361	1.76852266118029	1.50390909429834
Atg101	39	163	44	356		1.41931	2.23751e-08	6.76288e-07		7.51719	27.8208	7.92347	31.3552		8.51719	28.8208	8.92347	32.3552	3.38385	3.62585	1.75866365363364	1.85832027070729
Cstf2t	28	117	37	199		1.10405	0.000309235	0.00316918		2.03613	7.53399	2.51374	6.61255		3.03613	8.53399	3.51374	7.61255	2.81081	2.16651	1.49098754874949	1.11537096610842
Rflnb	17	71	49	123		0.390332	0.558173	0.720802		1.49001	5.51051	4.01245	4.92623		2.49001	6.51051	5.01245	5.92623	2.61465	1.1823	1.38661633364173	0.241600394558746
Cbr3	6	25	16	58		0.686263	0.245602	0.435751		1.47282	5.43413	3.66936	6.50571		2.47282	6.43413	4.66936	7.50571	2.60194	1.60744	1.3795886590695	0.684764488537298
Gm5611	6	25	10	37		0.805475	0.22366	0.411631		2.16774	7.99812	3.37542	6.10838		3.16774	8.99812	4.37542	7.10838	2.84055	1.62462	1.50616974937037	0.700099791347397
Erlec1	6	25	10	51		1.03818	0.100593	0.249623		0.566538	2.09031	0.882165	2.20048		1.56654	3.09031	1.88217	3.20048	1.9727	1.70042	0.980170022265774	0.765893547394445
Tacc3	6	25	11	55		1.01152	0.102268	0.251456		0.519965	1.91847	0.890609	2.17798		1.51996	2.91847	1.89061	3.17798	1.92009	1.68093	0.941173615956531	0.749258851625958
Atp6v0a1	12	50	23	118		1.02745	0.0184484	0.079285		0.563427	2.07883	1.00892	2.53167		1.56343	3.07883	2.00892	3.53167	1.96928	1.758	0.977669365582028	0.813931355168158
Ypel2	6	25	17	43		0.390952	0.521168	0.693415		0.381043	1.4059	1.00866	1.24784		1.38104	2.4059	2.00866	2.24784	1.74209	1.11908	0.800818921420673	0.162309585030925
Elp5	85	354	120	696		1.15263	6.95757e-11	3.20594e-09		11.4057	42.0627	15.0437	42.6756		12.4057	43.0627	16.0437	43.6756	3.47121	2.72229	1.79543899838914	1.44481968979923
Aldh3a2	13	54	32	106		0.631209	0.137085	0.301992		0.712164	2.61952	1.63779	2.65345		1.71216	3.61952	2.63779	3.65345	2.11401	1.38504	1.07997909286498	0.469929503258715
Pdcl	20	83	29	123		0.92214	0.0132605	0.0632572		1.64126	6.03141	2.2234	4.61235		2.64126	7.03141	3.2234	5.61235	2.66214	1.74112	1.41258463945868	0.800019747891105
Nedd8	54	224	91	381		0.886617	9.03682e-05	0.00109749		13.1818	48.4195	20.7536	42.4986		14.1818	49.4195	21.7536	43.4986	3.48472	1.9996	1.80104172263322	0.999711781400793
Fuca1	21	87	34	201		1.15547	0.000609605	0.00559598		1.9732	7.23874	2.98471	8.63011		2.9732	8.23874	3.98471	9.63011	2.771	2.41676	1.47040731190735	1.27307660780539
Vcpkmt	7	29	13	41		0.668207	0.272588	0.465253		0.574902	2.10905	0.997496	1.53868		1.5749	3.10905	1.9975	2.53868	1.97412	1.27093	0.981209549119607	0.345886042553191
Tspyl2	36	149	49	430		1.49133	3.52657e-08	1.01292e-06		3.92961	14.4021	4.99706	21.4478		4.92961	15.4021	5.99706	22.4478	3.1244	3.74314	1.6435794496747	1.90424943293567
Atxn7l3b	69	285	110	476		0.917137	8.14356e-06	0.000132553		5.94612	21.7481	8.85623	18.7439		6.94612	22.7481	9.85623	19.7439	3.27494	2.00319	1.71146690761494	1.0022986946117
Smpd1	8	33	9	102		1.70071	0.00234378	0.0168566		0.737954	2.69554	0.775629	4.2994		1.73795	3.69554	1.77563	5.2994	2.12637	2.98452	1.08839408393187	1.57750002586535
Reps2	8	33	8	59		1.33493	0.0248494	0.0983719		0.296836	1.08426	0.277325	1.00034		1.29684	2.08426	1.27732	2.00034	1.60719	1.56604	0.68453793432436	0.64711952067155
Pecam1	25	103	60	206		0.662431	0.223385	0.411361		1.23563	4.50792	2.77058	4.65246		2.23563	5.50792	3.77058	5.65246	2.4637	1.4991	1.30082883149683	0.584094128803919
Pld3	34	140	33	239		1.31978	4.71555e-06	8.19338e-05		3.57929	13.0508	3.24567	11.497		4.57929	14.0508	4.24567	12.497	3.06834	2.94347	1.6174591464172	1.55751892819175
C1galt1c1	9	37	8	57		1.3065	0.0249129	0.0984325		1.91192	6.96019	1.58778	5.53313		2.91192	7.96019	2.58778	6.53313	2.73366	2.52461	1.45083160928137	1.33606124766445
Gm13736	9	37	11	79		1.31544	0.0136811	0.0642755		10.9501	39.8629	12.5037	43.9209		11.9501	40.8629	13.5037	44.9209	3.41946	3.32655	1.77376997627439	1.73402701675939
Tuft1	9	37	13	88		1.26717	0.0142817	0.0658718		0.888795	3.23558	1.19943	3.97109		1.88879	4.23558	2.19943	4.97109	2.24248	2.26018	1.16509482714584	1.17643495092896
Bag4	9	37	24	72		0.527194	0.292058	0.486292		0.393967	1.4342	0.981522	1.44018		1.39397	2.4342	1.98152	2.44018	1.74624	1.23147	0.804253347534648	0.300380869239442
Abt1	39	160	50	280		1.1225	1.44078e-05	0.000221116		2.69411	9.78729	3.22695	8.83847		3.69411	10.7873	4.22695	9.83847	2.92013	2.32756	1.54603420804866	1.21881649708702
Sesn2	33	135	66	249		0.767015	0.00638308	0.0369009		2.92318	10.5893	5.46206	10.0788		3.92318	11.5893	6.46206	11.0788	2.95406	1.71444	1.56269784583425	0.777734747224564
Cotl1	12	49	18	172		1.57113	0.000479338	0.00456744		2.31443	8.36856	3.24345	15.1586		3.31443	9.36856	4.24345	16.1586	2.8266	3.8079	1.49906683726586	1.92899484642682
Polr2a	116	473	117	997		1.43764	2.6786e-20	4.93701e-18		5.05264	18.2437	4.76122	19.8438		6.05264	19.2437	5.76122	20.8438	3.17939	3.61794	1.66875153356236	1.85517009115474
Lbh	13	53	25	84		0.689565	0.11982	0.278847		1.24584	4.49767	2.23837	3.67848		2.24584	5.49767	3.23837	4.67848	2.44793	1.4447	1.29156395670337	0.530770580145773
Mpc1-ps	13	53	23	99		0.885291	0.0412352	0.139253		12.1262	43.7774	20.0439	42.1974		13.1262	44.7774	21.0439	43.1974	3.41129	2.05273	1.77031899109412	1.03754411224459
Flot2	52	212	76	468		1.18388	6.84003e-08	1.8476e-06		5.84182	21.0898	7.97684	24.0248		6.84182	22.0898	8.97684	25.0248	3.22865	2.78771	1.69092895938052	1.47907895129617
Asph	41	167	39	308		1.37483	1.114e-07	2.84168e-06		0.78379	2.82699	0.69655	2.69051		1.78379	3.82699	1.69655	3.69051	2.14543	2.1753	1.10126441305861	1.12121742393212
Cep170	51	207	58	365		1.20624	1.3919e-07	3.45678e-06		0.869787	3.12611	0.92415	2.84449		1.86979	4.12611	1.92415	3.84449	2.20673	1.99802	1.14191014809719	0.998569906148724
Exoc7	19	77	21	140		1.24835	0.000991317	0.00835355		1.33926	4.80613	1.38294	4.5093		2.33926	5.80613	2.38294	5.5093	2.48203	2.31197	1.31152145510702	1.20912560748021
Nipsnap3b	19	77	18	110		1.19212	0.0033867	0.0226566		3.46684	12.4412	3.06849	9.17153		4.46684	13.4412	4.06849	10.1715	3.00911	2.50007	1.589337515349	1.32197078021684
Gstm1	352	1421	395	2796		1.29118	1.66752e-36	1.64997e-33		73.559	262.954	77.1191	266.992		74.559	263.954	78.1191	267.992	3.5402	3.43056	1.82383009768682	1.77844413772676
Usp34	164	662	256	1316		1.03226	0.00021073	0.00227947		2.73573	9.77865	3.9897	10.0312		3.73573	10.7786	4.9897	11.0312	2.88529	2.21079	1.52871528908227	1.14456467563845
Acly	62	250	106	512		0.97202	0.00245958	0.0175551		3.61523	12.9085	5.7746	13.6421		4.61523	13.9085	6.7746	14.6421	3.01361	2.16133	1.59149358606415	1.11191921235068
Angptl2	33	133	67	319		0.934915	0.0443884	0.146868		1.61598	5.7672	3.06526	7.13807		2.61598	6.7672	4.06526	8.13807	2.58687	2.00185	1.37120872239048	1.0013365919243
Gm10263	1	4	3	15		0.93284	0.523901	0.695631		1.02606	3.63435	2.87586	7.0329		2.02606	4.63435	3.87586	8.0329	2.28736	2.07255	1.19368634004614	1.0514042733045
Sdsl	5	20	7	29		0.883998	0.243245	0.433706		1.02812	3.64163	1.34476	2.72484		2.02812	4.64163	2.34476	3.72484	2.28864	1.58858	1.19448843486279	0.667738644979361
Pecr	7	28	7	74		1.60376	0.00924963	0.0483779		1.42133	5.03439	1.3279	6.86589		2.42133	6.03439	2.3279	7.86589	2.49218	3.37896	1.3174079437554	1.75657869802375
Acyp1	7	28	15	34		0.386167	0.534096	0.702986		1.5614	5.53053	3.12593	3.46549		2.5614	6.53053	4.12593	4.46549	2.54959	1.0823	1.3502661119708	0.11409638129329
C1rl	1	4	5	10		-0.0145477	0.991765	0.995803		0.102266	0.362227	0.477717	0.467302		1.10227	1.36223	1.47772	1.4673	1.23584	0.992952	0.305495655100574	-0.0102044780507399
Gm20605	3	12	0	16		2.08339	0.122146	0.281587		0.206868	0.732731	0	0.50415		1.20687	1.73273	1	1.50415	1.43573	1.50415	0.521780344285048	0.588948741075168
B3galt4	1	4	3	13		0.796824	0.595902	0.749863		0.194822	0.690066	0.546049	1.15731		1.19482	1.69007	1.54605	2.15731	1.41449	1.39537	0.500283466515914	0.48064872787531
Neu3	2	8	0	9		1.98452	0.255955	0.447159		0.184268	0.652681	0	0.378905		1.18427	1.65268	1	1.3789	1.39553	1.3789	0.480813318293594	0.463523008579699
Mymk	1	4	2	8		0.796351	0.652125	0.791322		0.203719	0.721578	0.380656	0.744714		1.20372	1.72158	1.38066	1.74471	1.43022	1.26368	0.516232945609436	0.337636607084958
Gm43712	1	4	8	5		-1.10708	0.417137	0.604734		1.0578	3.74675	7.90614	2.4168		2.0578	4.74675	8.90614	3.4168	2.30671	0.383646	1.20583860132886	-1.38215344344799
Spon2	2	8	0	17		2.40874	0.126318	0.287398		0.208903	0.739942	0	0.811396		1.2089	1.73994	1	1.8114	1.43927	1.8114	0.525339989678629	0.857102219803687
Snora57	1	4	3	7		0.286158	0.863618	0.928038		2.07986	7.36692	5.82944	6.65274		3.07986	8.36692	6.82944	7.65274	2.71666	1.12055	1.44183205800895	0.164208334874898
Pcdhb14	7	28	16	31		0.269009	0.668176	0.802716		0.247813	0.877761	0.529198	0.501483		1.24781	1.87776	1.5292	1.50148	1.50484	0.981876	0.589611394976741	-0.0263866820060631
Papln	3	12	12	25		0.0970893	0.905138	0.949905		0.163879	0.580464	0.612428	0.624037		1.16388	1.58046	1.61243	1.62404	1.35793	1.0072	0.441406857772649	0.0103499107842652
Gm37447	1	4	1	25		2.45393	0.119606	0.278662		0.10513	0.372372	0.0982192	1.20097		1.10513	1.37237	1.09822	2.20097	1.24182	2.00413	0.312455764003092	1.00297525158106
Nudt6	1	4	4	4		-0.384064	0.818696	0.901405		0.183554	0.650152	0.685953	0.335499		1.18355	1.65015	1.68595	1.3355	1.39423	0.792133	0.47947361397635	-0.336185676610757
Mir1931	1	4	5	13		0.21887	0.871635	0.932071		2.58672	9.16222	12.0834	15.366		3.58672	10.1622	13.0834	16.366	2.83329	1.25089	1.50248010253686	0.322959119502504
Dmc1	1	4	5	1		-1.12172	0.526034	0.697538		0.126414	0.447764	0.590525	0.0577651		1.12641	1.44776	1.59053	1.05777	1.28528	0.665041	0.362088202568962	-0.588484223067857
Dusp13	1	4	3	12		0.723562	0.635018	0.778828		0.112179	0.397341	0.314416	0.615122		1.11218	1.39734	1.31442	1.61512	1.2564	1.22878	0.329295282730999	0.297221276295451
4931413K12Rik	1	4	3	10		0.564518	0.719801	0.839783		0.240109	0.850471	0.672978	1.09718		1.24011	1.85047	1.67298	2.09718	1.49218	1.25356	0.577426272100739	0.326029396078136
Hoxd8	2	8	4	10		0.473677	0.701771	0.827081		0.224358	0.794682	0.419221	0.512602		1.22436	1.79468	1.41922	1.5126	1.46581	1.0658	0.551703006329788	0.0919325577623101
Cldn19	3	12	14	24		-0.114059	0.886871	0.940469		0.216622	0.76728	0.944453	0.791881		1.21662	1.76728	1.94445	1.79188	1.45261	0.921535	0.538649759373903	-0.117889094122633
Pm20d2	1	4	5	5		-0.520383	0.736121	0.849237		0.16784	0.594495	0.78404	0.383473		1.16784	1.5945	1.78404	1.38347	1.36534	0.775472	0.449256663078498	-0.366853411565315
Ufsp1	1	4	4	10		0.245919	0.86816	0.930113		0.296836	1.0514	1.1093	1.35639		1.29684	2.0514	2.1093	2.35639	1.58185	1.11714	0.661614077392725	0.159816108546216
Gm22027	1	4	6	3		-1.01462	0.512939	0.687625		2.42377	8.58507	13.5867	3.32263		3.42377	9.58507	14.5867	4.32263	2.79956	0.29634	1.48520207199464	-1.75467628776756
Gm44705	2	8	4	9		0.412088	0.742695	0.853059		1.81604	6.43247	3.39334	3.73428		2.81604	7.43247	4.39334	4.73428	2.63933	1.0776	1.40017314520287	0.107826055293275
C920006O11Rik	1	4	3	8		0.385197	0.813426	0.897863		0.213171	0.755058	0.597478	0.779268		1.21317	1.75506	1.59748	1.77927	1.44667	1.1138	0.532735782817214	0.155488389017436
Fli1	3	12	8	20		0.373453	0.675835	0.808345		0.264905	0.9383	0.659979	0.806988		1.2649	1.9383	1.65998	1.80699	1.53237	1.08856	0.615762948439475	0.122421512348722
Serpinf2	1	4	5	3		-0.789384	0.627963	0.774093		0.132452	0.46915	0.61873	0.181572		1.13245	1.46915	1.61873	1.18157	1.29732	0.729938	0.375531193834107	-0.454154937777984
Gm20939	3	12	3	5		0.58751	0.639878	0.782223		0.244754	0.866926	0.228666	0.186401		1.24475	1.86693	1.22867	1.1864	1.49984	0.9656	0.584803983730067	-0.0505017549082257
Gpn2	9	36	16	83		1.01927	0.0454769	0.149548		1.86935	6.62128	3.10484	7.8776		2.86935	7.62128	4.10484	8.8776	2.6561	2.16272	1.40931068600246	1.11284397787595
Ankrd35	3	12	3	13		0.970894	0.381311	0.575425		0.226282	0.801498	0.211408	0.448065		1.22628	1.8015	1.21141	1.44806	1.46907	1.19536	0.554905864343104	0.257441017551069
Ccdc181	1	4	5	12		0.145333	0.915612	0.955987		0.161246	0.571139	0.753237	0.884178		1.16125	1.57114	1.75324	1.88418	1.35298	1.07469	0.436136711748327	0.103913986987894
Endog	1	4	4	7		-0.0337127	0.982785	0.991806		0.289576	1.02569	1.08217	0.926252		1.28958	2.02569	2.08217	1.92625	1.57082	0.925119	0.651513796372218	-0.112289596145531
Csnka2ip	1	4	6	0		-1.54542	0.40048	0.591254		0.107818	0.381893	0.604384	0		1.10782	1.38189	1.60438	1	1.2474	0.623292	0.318925433067839	-0.682019184058338
Nmrk2	1	4	3	9		0.477713	0.765489	0.867857		0.16603	0.588082	0.465349	0.682806		1.16603	1.58808	1.46535	1.68281	1.36196	1.1484	0.44568083432305	0.199623801682383
Mtln	6	24	9	40		0.92073	0.166884	0.342737		2.30864	8.17728	3.23534	7.0329		3.30864	9.17728	4.23534	8.0329	2.77373	1.89664	1.4718266772643	0.923442104069512
2700046G09Rik	1	4	2	10		0.974921	0.566009	0.727022		0.186897	0.661994	0.349224	0.854025		1.1869	1.66199	1.34922	1.85403	1.40029	1.37414	0.485720559056508	0.458530988346756
Tkfc	4	16	9	40		0.862506	0.244817	0.434989		0.266683	0.9446	0.560596	1.21861		1.26668	1.9446	1.5606	2.21861	1.53519	1.42164	0.618417295310719	0.507558018180966
Glt28d2	1	4	3	9		0.477713	0.765489	0.867857		0.112672	0.399086	0.315797	0.463368		1.11267	1.39909	1.3158	1.46337	1.25741	1.11215	0.330457059212751	0.153355592528402
Sgo1	2	8	1	5		1.13461	0.490437	0.668908		0.161585	0.572338	0.0754819	0.18459		1.16158	1.57234	1.07548	1.18459	1.35361	1.10145	0.436816919675516	0.139405187231623
Gm21037	1	4	5	1		-1.12172	0.526034	0.697538		0.118029	0.418061	0.551353	0.0539333		1.11803	1.41806	1.55135	1.05393	1.26836	0.679364	0.342962607685506	-0.557743793859128
Ror2	2	8	5	12		0.368452	0.750275	0.858606		0.145129	0.514052	0.338974	0.397901		1.14513	1.51405	1.33897	1.3979	1.32217	1.04401	0.402904206896861	0.0621335993886906
Fam83h	1	4	6	11		-0.152404	0.909007	0.952269		0.0590597	0.209191	0.331066	0.296861		1.05906	1.20919	1.33107	1.29686	1.14176	0.974302	0.191258366342672	-0.0375585986686874
Egln3	1	4	4	10		0.245919	0.86816	0.930113		0.115635	0.409581	0.432135	0.528392		1.11563	1.40958	1.43214	1.52839	1.26348	1.06721	0.337401665435163	0.0938469866005666
Olfr432	1	4	4	4		-0.384064	0.818696	0.901405		0.0679063	0.240526	0.253771	0.124119		1.06791	1.24053	1.25377	1.12412	1.16164	0.89659	0.216166866808542	-0.157478914988562
Mansc4	1	4	7	5		-0.936471	0.507766	0.68298		0.24086	0.853133	1.5752	0.550305		1.24086	1.85313	2.5752	1.5503	1.49343	0.602014	0.578626063852146	-0.732130588369552
Tmem81	1	4	2	9		0.888441	0.607765	0.758911		0.152537	0.540289	0.285021	0.627315		1.15254	1.54029	1.28502	1.62731	1.33643	1.26637	0.418388722335442	0.340701823855203
Twf2	3	12	7	23		0.612514	0.493418	0.671464		0.398214	1.41048	0.86809	1.39505		1.39821	2.41048	1.86809	2.39505	1.72397	1.28209	0.785737962159388	0.358494635155722
Gm9392	3	12	6	8		0.157756	0.882413	0.938047		1.66689	5.90417	3.11465	2.03116		2.66689	6.90417	4.11465	3.03116	2.58885	0.736676	1.37230995004659	-0.440898519394728
Gm37349	2	8	3	11		0.794061	0.535393	0.704119		0.9866	3.49456	1.38262	2.47955		1.9866	4.49456	2.38262	3.47955	2.26244	1.46038	1.17787990824804	0.546347875063479
Vmn1r26	1	4	5	2		-0.946203	0.574911	0.733913		0.0669172	0.237023	0.312593	0.0611556		1.06692	1.23702	1.31259	1.06116	1.15944	0.808442	0.213423663298777	-0.306783793344157
Tubb4b-ps1	1	4	2	13		1.20666	0.455536	0.639922		0.230404	0.816096	0.430518	1.36868		1.2304	1.8161	1.43052	2.36868	1.47602	1.65582	0.561708773362423	0.72754434280873
Dmac1	10	40	20	81		0.805236	0.0967964	0.24309		4.15411	14.714	7.7621	15.3756		5.15411	15.714	8.7621	16.3756	3.04882	1.86891	1.60825246657847	0.902195598959592
Zfp691	1	4	7	20		0.23758	0.84086	0.915938		0.128311	0.454483	0.839142	1.17264		1.12831	1.45448	1.83914	2.17264	1.28908	1.18133	0.366340826151308	0.240415114089433
Hoxc8	4	16	3	21		1.27331	0.179982	0.357565		0.434773	1.53998	0.304646	1.04301		1.43477	2.53998	1.30465	2.04301	1.7703	1.56595	0.823993381387751	0.647040856564308
Golm1	2	8	15	41		0.159447	0.903009	0.948889		0.139159	0.492904	0.975088	1.30357		1.13916	1.4929	1.97509	2.30357	1.31053	1.16631	0.390152774802241	0.221952060258951
Ptgr2	6	24	8	44		1.08873	0.10308	0.253155		0.311505	1.10336	0.38804	1.04384		1.31151	2.10336	1.38804	2.04384	1.60378	1.47247	0.68147249398854	0.558236066101624
Gm5869	3	12	4	20		1.02037	0.306008	0.500383		0.734652	2.60216	0.91515	2.23799		1.73465	3.60216	1.91515	3.23799	2.07659	1.69073	1.05421509815269	0.757642994877146
Eda	7	28	13	56		0.865301	0.13811	0.303645		0.315712	1.11826	0.547783	1.15412		1.31571	2.11826	1.54778	2.15412	1.60997	1.39174	0.687036393233592	0.476893308870115
Gm48022	1	4	5	1		-1.12172	0.526034	0.697538		0.215108	0.761918	1.00484	0.0982935		1.21511	1.76192	2.00484	1.09829	1.45001	0.54782	0.536062224665811	-0.868225247138441
Rnaset2a	2	8	1	9		1.40579	0.356634	0.55014		0.184157	0.652291	0.0860263	0.378678		1.18416	1.65229	1.08603	1.37868	1.39533	1.26947	0.48060671835828	0.344226786197779
Nbdy	9	36	21	82		0.748644	0.133355	0.2961		1.40557	4.97856	3.06408	5.85183		2.40557	5.97856	4.06408	6.85183	2.4853	1.68595	1.313420398773	0.753559515578015
Gm6054	1	4	3	8		0.385197	0.813426	0.897863		0.814337	2.8844	2.28243	2.97689		1.81434	3.8844	3.28243	3.97689	2.14095	1.21157	1.09825061478357	0.276876513207756
Rps19-ps2	2	8	6	10		0.0602655	0.958113	0.978782		1.40557	4.97856	3.93953	3.21137		2.40557	5.97856	4.93953	4.21137	2.4853	0.852584	1.313420398773	-0.230085509383063
Acot1	1	4	6	12		-0.074594	0.954833	0.977078		0.0785453	0.27821	0.440295	0.430695		1.07855	1.27821	1.44029	1.4307	1.18512	0.993335	0.245037804926109	-0.00964760586893161
Gpr137c	2	8	12	6		-1.01856	0.337821	0.532701		0.0701502	0.248474	0.393235	0.0961654		1.07015	1.24847	1.39324	1.09617	1.16663	0.786777	0.22235250087393	-0.345973153199238
Fuca2	3	12	3	24		1.37498	0.174085	0.351734		0.149888	0.530906	0.140035	0.547929		1.14989	1.53091	1.14004	1.54793	1.33135	1.35779	0.412892919736769	0.441260745843617
Gm7180	3	12	9	32		0.621198	0.450577	0.635584		1.80011	6.37605	5.04537	8.77398		2.80011	7.37605	6.04537	9.77398	2.6342	1.61677	1.39736325058896	0.693116965246663
Bmx	1	4	3	5		0.0642679	0.970637	0.985578		0.0995534	0.352621	0.279029	0.227455		1.09955	1.35262	1.27903	1.22745	1.23015	0.959677	0.298839952923751	-0.0593792954841933
Gm12643	1	4	3	5		0.0642679	0.970637	0.985578		0.823046	2.91525	2.30684	1.88045		1.82305	3.91525	3.30684	2.88045	2.14764	0.87106	1.10275408433944	-0.199156625163476
Pdlim2	3	12	14	19		-0.286502	0.728552	0.844601		0.205853	0.729138	0.897504	0.595742		1.20585	1.72914	1.8975	1.59574	1.43395	0.840969	0.519998566705755	-0.249875003478645
Rwdd2a	1	4	7	9		-0.51374	0.697208	0.823853		0.223057	0.790075	1.45877	0.917334		1.22306	1.79008	2.45877	1.91733	1.46361	0.779794	0.549528302236447	-0.358834268007691
Kcnv2	3	12	2	20		1.50132	0.170707	0.347475		0.180787	0.640351	0.112602	0.550736		1.18079	1.64035	1.1126	1.55074	1.3892	1.39379	0.474256298223463	0.479015159827395
Gm22184	1	4	2	9		0.888441	0.607765	0.758911		4.96483	17.5856	9.27696	20.4181		5.96483	18.5856	10.277	21.4181	3.11586	2.08409	1.63962946509212	1.05941548261424
Slc35d2	1	4	4	9		0.158794	0.916018	0.956093		0.0933351	0.330596	0.3488	0.383845		1.09334	1.3306	1.3488	1.38385	1.21701	1.02598	0.283336458242361	0.0370057306007987
Pdcd5-ps	18	72	38	100		0.486273	0.219466	0.406859		14.5426	51.5104	28.6831	36.9181		15.5426	52.5104	29.6831	37.9181	3.37848	1.27743	1.75637247842299	0.353244285439546
Gm34220	2	8	5	13		0.423159	0.711545	0.834345		0.227257	0.80495	0.530797	0.674992		1.22726	1.80495	1.5308	1.67499	1.47072	1.0942	0.556521452379194	0.129871035787012
Gm8508	1	4	5	14		0.288718	0.829247	0.908711		0.847987	3.00359	3.96124	5.42482		1.84799	4.00359	4.96124	6.42482	2.16646	1.295	1.11534074598238	0.372956697048532
Smim26	1	4	5	11		0.0676934	0.961149	0.980313		0.653544	2.31487	3.05293	3.285		1.65354	3.31487	4.05293	4.285	2.00471	1.05726	1.00339122755672	0.0803320074337581
Ildr1	1	4	6	3		-1.01462	0.512939	0.687625		0.0716525	0.253795	0.401656	0.0982248		1.07165	1.2538	1.40166	1.09822	1.16996	0.783519	0.226464517732263	-0.351959190445766
Gm4828	1	4	2	8		0.796351	0.652125	0.791322		0.628202	2.22511	1.17382	2.29646		1.6282	3.22511	2.17382	3.29646	1.98078	1.51643	0.986068477484979	0.600683396542068
9330020H09Rik	2	8	4	15		0.747055	0.521433	0.693621		0.286744	1.01565	0.535791	0.982706		1.28674	2.01565	1.53579	1.98271	1.56648	1.291	0.647523171525581	0.368488485062603
Gm3294	1	4	4	2		-0.678516	0.70463	0.829133		0.0417835	0.147998	0.156148	0.0381859		1.04178	1.148	1.15615	1.03819	1.10195	0.89797	0.140065097659214	-0.155261440270972
Kyat1	3	12	7	37		1.01117	0.228561	0.417139		0.315928	1.11903	0.688711	1.78048		1.31593	2.11903	1.68871	2.78048	1.61029	1.64651	0.687320572750926	0.719411902314308
Gm9247	2	8	2	13		1.22384	0.356706	0.55014		0.616255	2.18279	0.575748	1.83038		1.61625	3.18279	1.57575	2.83038	1.96924	1.79622	0.977637916716598	0.844961160999142
Apbb1	2	8	6	36		1.11752	0.243875	0.43425		0.139664	0.494693	0.391451	1.14875		1.13966	1.49469	1.39145	2.14875	1.31152	1.54425	0.391241131464211	0.626907029238591
Gm5776	3	12	6	16		0.511604	0.596667	0.75053		2.87682	10.1898	5.37544	7.01099		3.87682	11.1898	6.37544	8.01099	2.88633	1.25654	1.52923505025836	0.329455786701309
Gm7926	1	4	4	8		0.0658639	0.965727	0.982609		0.820851	2.90748	3.06758	3.0007		1.82085	3.90748	4.06758	4.0007	2.14596	0.983558	1.10162459148998	-0.0239183419715807
Rnf32	2	8	6	7		-0.134888	0.910634	0.953437		0.0910573	0.322527	0.255216	0.14563		1.09106	1.32253	1.25522	1.14563	1.21215	0.912696	0.277570828109615	-0.131794259795726
Ankrd9	7	28	23	61		0.353238	0.522486	0.694284		0.681878	2.41523	2.09319	2.71523		1.68188	3.41523	3.09319	3.71523	2.03061	1.2011	1.02190997747521	0.264357680602867
Cd46	1	4	5	9		-0.101975	0.943197	0.970506		0.0404865	0.143404	0.189127	0.166503		1.04049	1.1434	1.18913	1.1665	1.09891	0.980975	0.136077519812957	-0.0277124352033983
AC124513.1	2	8	3	5		0.399242	0.7788	0.876891		0.78928	2.79565	1.1061	0.901653		1.78928	3.79565	2.1061	1.90165	2.12133	0.902927	1.0849684014008	-0.147319313443934
Spata2l	1	4	4	4		-0.384064	0.818696	0.901405		0.0857196	0.303621	0.320341	0.156678		1.08572	1.30362	1.32034	1.15668	1.2007	0.876045	0.263873244982954	-0.190922626806447
Gm21814	1	4	7	3		-1.2101	0.415623	0.603791		0.135903	0.48137	0.888786	0.186302		1.1359	1.48137	1.88879	1.1863	1.30414	0.628076	0.38309346643608	-0.670988373364477
Krba1	4	16	9	36		0.774823	0.30219	0.496692		0.0875481	0.310098	0.184035	0.360046		1.08755	1.3101	1.18404	1.36005	1.20463	1.14865	0.26859536083332	0.199943208875799
Samd5	2	8	8	19		0.203439	0.838153	0.914154		0.0889394	0.315026	0.332373	0.386088		1.08894	1.31503	1.33237	1.38609	1.20762	1.04032	0.272167410942751	0.0570205815396384
Gm10689	1	4	5	8		-0.195298	0.893218	0.943717		0.712544	2.52385	3.32854	2.60478		1.71254	3.52385	4.32854	3.60478	2.05767	0.832793	1.04101195738849	-0.26397079065549
Gm44066	1	4	3	7		0.286158	0.863618	0.928038		0.593101	2.10078	1.66235	1.89712		1.5931	3.10078	2.66235	2.89712	1.94638	1.08818	0.960793194226602	0.12192151154906
Gm5620	2	8	6	9		-0.00187156	0.998717	0.999602		0.456705	1.61766	1.28006	0.939111		1.45671	2.61766	2.28006	1.93911	1.79697	0.850466	0.845569986549895	-0.233673925695842
Gm11878	1	4	5	1		-1.12172	0.526034	0.697538		0.769548	2.72576	3.59482	0.351645		1.76955	3.72576	4.59482	1.35164	2.10549	0.294167	1.07415396397239	-1.76529338562576
Morn2	2	8	4	7		0.28041	0.828959	0.908557		0.938473	3.3241	1.75357	1.50092		1.93847	4.3241	2.75357	2.50092	2.23067	0.908247	1.15747842499314	-0.138843913926779
Flad1	5	20	8	48		1.14698	0.0984106	0.245994		0.376583	1.33387	0.562928	1.65196		1.37658	2.33387	1.56293	2.65196	1.69541	1.69679	0.761631362617587	0.762810317283956
Vstm4	4	16	11	48		0.818213	0.248528	0.438548		0.448553	1.58879	1.15244	2.45959		1.44855	2.58879	2.15244	3.45959	1.78715	1.60729	0.837663454458296	0.684629740724551
Slc37a3	22	88	37	131		0.743059	0.0365873	0.128472		1.25199	4.43459	1.96722	3.40658		2.25199	5.43459	2.96722	4.40658	2.41324	1.48509	1.27096943657632	0.570548739337862
2010204K13Rik	3	12	6	25		0.827544	0.360844	0.554645		0.583359	2.06627	1.09003	2.22138		1.58336	3.06627	2.09003	3.22138	1.93656	1.54131	0.953498234394872	0.624157219817491
Scd2	6	24	9	63		1.27929	0.0426816	0.142869		0.338015	1.19726	0.473696	1.62179		1.33802	2.19726	1.4737	2.62179	1.64218	1.77906	0.715610595414375	0.831112454929379
Gm48226	9	36	18	65		0.718035	0.165557	0.341753		0.65339	2.31432	1.22088	2.15631		1.65339	3.31432	2.22088	3.15631	2.00456	1.4212	1.00328808511512	0.50710641484903
Bex3	11	44	14	85		1.16571	0.0168669	0.0745236		3.47997	12.3262	4.13793	12.2877		4.47997	13.3262	5.13793	13.2877	2.97461	2.5862	1.5726990592686	1.37083239549958
Gm11793	2	8	4	6		0.209814	0.874001	0.933433		0.627562	2.22284	1.17262	0.860293		1.62756	3.22284	2.17262	1.86029	1.98017	0.856243	0.985621000594829	-0.223908125958625
Gpr19	3	12	10	22		0.203662	0.810816	0.896902		0.316253	1.12018	0.984883	1.05975		1.31625	2.12018	1.98488	2.05975	1.61077	1.03772	0.687747291417583	0.0534162279816534
Gm17530	1	4	5	9		-0.101975	0.943197	0.970506		0.652159	2.30997	3.04646	2.68204		1.65216	3.30997	4.04646	3.68204	2.00342	0.90994	1.00246373877186	-0.13615651091522
Fbln1	5	20	7	35		1.01434	0.168417	0.344568		0.352357	1.24806	0.460875	1.12707		1.35236	2.24806	1.46087	2.12707	1.66233	1.45602	0.733203541714813	0.542032765283325
Apoo	3	12	10	31		0.479359	0.555982	0.719517		0.735823	2.6063	2.29152	3.47442		1.73582	3.6063	3.29152	4.47442	2.07758	1.35938	1.0549016151476	0.442945970654598
Rpl3-ps2	2	8	1	26		2.19647	0.0885159	0.228648		0.507116	1.79622	0.236891	3.01244		1.50712	2.79622	1.23689	4.01244	1.85534	3.24397	0.891686542571376	1.6977624737197
Gm11400	2	8	2	6		0.794137	0.591736	0.747021		0.507116	1.79622	0.473782	0.695179		1.50712	2.79622	1.47378	1.69518	1.85534	1.15022	0.891686542571376	0.201914343261467
Gm15418	1	4	9	6		-1.13985	0.379808	0.573663		0.454681	1.61049	3.82315	1.2466		1.45468	2.61049	4.82315	2.2466	1.79455	0.465795	0.843619534194932	-1.10223317483816
Nr6a1os	1	4	4	7		-0.0337127	0.982785	0.991806		0.384294	1.36118	1.43613	1.22922		1.38429	2.36118	2.43613	2.22922	1.70569	0.915065	0.770357229163861	-0.128054402216694
Gnrh1	1	4	6	11		-0.152404	0.909007	0.952269		0.479469	1.69829	2.68772	2.41003		1.47947	2.69829	3.68772	3.41003	1.82383	0.924698	0.866967409878663	-0.112945451472248
Mtmr7	1	4	9	11		-0.661876	0.585166	0.741366		0.0691107	0.244792	0.581112	0.347382		1.06911	1.24479	1.58111	1.34738	1.16432	0.852173	0.219493556780096	-0.230781189713987
Six2	2	8	11	27		0.141285	0.875857	0.934673		0.290533	1.02907	1.4929	1.79224		1.29053	2.02907	2.4929	2.79224	1.57228	1.12008	0.652855144058993	0.163602619892041
Tmem37	2	8	1	18		1.87736	0.170234	0.346824		0.469595	1.66332	0.219364	1.93123		1.46959	2.66332	1.21936	2.93123	1.81228	2.4039	0.857805877115631	1.2653777139105
Gm48689	1	4	3	7		0.286158	0.863618	0.928038		0.684043	2.4229	1.91724	2.18801		1.68404	3.4229	2.91724	3.18801	2.03255	1.09282	1.02328963121162	0.128053478319001
Trmt44	7	28	27	69		0.273215	0.742732	0.853059		0.41807	1.48082	1.50656	1.88308		1.41807	2.48082	2.50656	2.88308	1.74943	1.15021	0.806886031117144	0.201901421468477
Cracr2b	4	16	13	24		0.0885687	0.906641	0.950721		0.445469	1.57786	1.35261	1.22134		1.44547	2.57786	2.35261	2.22134	1.78341	0.944203	0.834638394198571	-0.0828309502429724
Gm7672	1	4	5	3		-0.789384	0.627963	0.774093		0.353004	1.25035	1.649	0.483915		1.353	2.25035	2.649	1.48391	1.66322	0.560179	0.733982864631384	-0.836040389105006
Trmt10b	3	12	7	24		0.645107	0.468025	0.648933		0.349662	1.23851	0.76225	1.27822		1.34966	2.23851	1.76225	2.27822	1.65857	1.29279	0.729942330596885	0.370491514147981
Gm12138	2	8	3	5		0.399242	0.7788	0.876891		0.647359	2.29296	0.907211	0.739526		1.64736	3.29296	1.90721	1.73953	1.99893	0.912079	0.999231521073511	-0.132769842065366
Gm26287	1	4	5	2		-0.946203	0.574911	0.733913		3.80024	13.4605	17.7522	3.47304		4.80024	14.4605	18.7522	4.47304	3.01246	0.238534	1.59094431573702	-2.0677349726472
Gm44249	2	8	11	8		-0.768327	0.462906	0.645764		0.341074	1.20809	1.7526	0.623415		1.34107	2.20809	2.7526	1.62341	1.64651	0.589775	0.719412334650026	-0.761763952045643
Zfp940	1	4	7	4		-1.06644	0.461042	0.644574		0.050545	0.179032	0.330558	0.0923862		1.05055	1.17903	1.33056	1.09239	1.1223	0.820998	0.166464732048196	-0.284548994201759
Pvalb	10	40	18	61		0.696824	0.172049	0.349074		2.95696	10.4736	4.97267	8.2422		3.95696	11.4736	5.97267	9.2422	2.89961	1.54742	1.53585774558491	0.6298616613391
Gm14584	1	4	4	11		0.327927	0.822176	0.903624		0.483233	1.71162	1.80588	2.42894		1.48323	2.71162	2.80588	3.42894	1.82818	1.22206	0.870411933021114	0.289312610451976
Fhad1	8	32	10	55		1.09333	0.0615072	0.17989		0.401002	1.42036	0.468305	1.25976		1.401	2.42036	1.4683	2.25976	1.72759	1.53903	0.788762799241966	0.622018240553426
Qrich2	1	4	7	2		-1.37039	0.372763	0.566619		0.0409715	0.145122	0.267949	0.0374439		1.04097	1.14512	1.26795	1.03744	1.10005	0.818206	0.137571108755943	-0.289463485472631
Rbm45	2	8	6	8		-0.0668457	0.954886	0.977078		0.324362	1.1489	0.909123	0.592868		1.32436	2.1489	1.90912	1.59287	1.62259	0.834345	0.698299822170002	-0.261283293071919
Trim69	2	8	2	3		0.56336	0.723904	0.842062		0.32608	1.15498	0.304646	0.223503		1.32608	2.15498	1.30465	1.2235	1.62508	0.937805	0.700509171186776	-0.0926407560979638
Lsg1	122	487	163	1053		1.21115	3.61255e-15	3.34561e-13		6.06491	21.4381	7.57049	23.92		7.06491	22.4381	8.57049	24.92	3.17599	2.90765	1.66720479022988	1.53985530308508
Vcp-rs	60	239	82	451		1.08397	1.83511e-07	4.40051e-06		7.67629	27.0763	9.80135	26.3661		8.67629	28.0763	10.8013	27.3661	3.23598	2.53358	1.69420472359386	1.34117611732046
Zc3h13	90	358	125	763		1.16289	2.29829e-11	1.14914e-09		4.40932	15.5312	5.72151	17.0813		5.40932	16.5312	6.72151	18.0813	3.05605	2.69007	1.61166921090163	1.42764399180639
Cpeb1	119	473	131	1046		1.37478	6.78535e-19	1.0903e-16		8.73819	30.7558	8.98706	35.0974		9.73819	31.7558	9.98706	36.0974	3.26096	3.61441	1.70529640675253	1.85376214615176
Commd3	27	107	50	215		0.858262	0.00477534	0.0294929		3.567	12.5174	6.17137	12.9792		4.567	13.5174	7.17137	13.9792	2.9598	1.9493	1.56550209359574	0.962957380565457
Mesd	48	190	61	409		1.23655	6.9334e-08	1.86478e-06		2.65839	9.318	3.1563	10.3507		3.65839	10.318	4.1563	11.3507	2.82037	2.73096	1.4958832981195	1.449405897388
Mdh1	47	186	64	428		1.23409	1.03213e-07	2.6581e-06		5.63596	19.7503	7.17004	23.4521		6.63596	20.7503	8.17004	24.4521	3.12696	2.9929	1.64475894381277	1.58154429464931
Clcn4	136	538	215	1156		1.05018	0.000339644	0.00343665		4.88203	17.1016	7.21061	18.9622		5.88203	18.1016	8.21061	19.9622	3.07743	2.43127	1.62172809633839	1.28170723274529
Slk	86	340	114	642		1.09878	6.06337e-10	2.4425e-08		3.19561	11.1873	3.9576	10.9008		4.19561	12.1873	4.9576	11.9008	2.90478	2.40052	1.53842896183139	1.26334605304915
Hspd1	330	1302	365	2454		1.23684	8.4352e-32	5.66364e-29		38.4483	134.328	39.7308	130.649		39.4483	135.328	40.7308	131.649	3.43051	3.23217	1.77842393743131	1.69250311634273
Mcm3	18	71	23	111		0.988863	0.0125945	0.0608213		1.47674	5.15802	1.76292	4.16126		2.47674	6.15802	2.76292	5.16126	2.48634	1.86804	1.31402189956172	0.90152831630688
Etv5	54	213	50	430		1.41621	3.35786e-10	1.40597e-08		4.05124	14.1503	3.50458	14.7411		5.05124	15.1503	4.50458	15.7411	2.99932	3.49447	1.58463721562355	1.80507562618183
Egln2	53	209	81	497		1.1582	1.82494e-07	4.38172e-06		5.82658	20.3459	8.31945	24.9668		6.82658	21.3459	9.31945	25.9668	3.12687	2.7863	1.64472141208522	1.47835074575304
Pitpnb	121	477	140	890		1.19324	6.92232e-15	5.99722e-13		11.0294	38.5013	11.9224	37.0701		12.0294	39.5013	12.9224	38.0701	3.28374	2.94605	1.71533977460569	1.55877981302612
Mcrs1	32	126	38	216		1.10879	0.000149891	0.00169859		2.80953	9.79594	3.11702	8.66575		3.80953	10.7959	4.11702	9.66575	2.83393	2.34775	1.50280421923931	1.23128180792063
Mrpl27	15	59	19	105		1.0838	0.0106098	0.0537638		4.6876	16.3269	5.54734	14.994		5.6876	17.3269	6.54734	15.994	3.04643	2.44282	1.60712019844536	1.28854890290023
Scara5	29	114	48	291		1.14352	9.72045e-05	0.00116621		1.46508	5.0999	2.26557	6.71778		2.46508	6.0999	3.26557	7.71778	2.47452	2.36338	1.30714786967373	1.24085151984317
Ube2g2	230	904	285	1654		1.12197	5.2356e-20	9.37422e-18		29.1232	101.361	33.7153	95.7006		30.1232	102.361	34.7153	96.7006	3.39808	2.78553	1.7647216144214	1.47795215130016
Suclg1	42	165	46	299		1.20766	1.94207e-06	3.74472e-05		2.80017	9.74118	2.86527	9.1091		3.80017	10.7412	3.86527	10.1091	2.8265	2.61537	1.49901532959529	1.38701374935646
Cryzl1	13	51	31	120		0.725408	0.0868777	0.226596		0.883561	3.06941	1.96846	3.72686		1.88356	4.06941	2.96846	4.72686	2.16049	1.59236	1.11135811068493	0.671166896271395
Pja1	39	153	28	313		1.58188	1.34591e-08	4.31416e-07		3.6116	12.5464	2.4225	13.2449		4.6116	13.5464	3.4225	14.2449	2.93746	4.16212	1.554567855283	2.0573176756287
Ndufs5	25	98	40	158		0.81231	0.0137177	0.0643764		8.94823	31.061	13.3761	25.8418		9.94823	32.061	14.3761	26.8418	3.22278	1.86711	1.68830677554059	0.900810630853378
Phgdh	74	290	102	609		1.13611	1.75585e-09	6.51086e-08		9.16276	31.7969	11.7996	34.4572		10.1628	32.7969	12.7996	35.4572	3.22716	2.77019	1.6902663985112	1.46998326964874
Cyp2j6	12	47	19	70		0.76565	0.10873	0.262257		1.02464	3.5537	1.51571	2.73122		2.02464	4.5537	2.51571	3.73122	2.24914	1.48317	1.1693718796187	0.568683003570054
Spast	12	47	22	84		0.761885	0.0952993	0.240261		0.599259	2.07837	1.02643	1.91682		1.59926	3.07837	2.02643	2.91682	1.92487	1.43939	0.944763404688969	0.525457935056644
Fbxl17	12	47	26	70		0.475042	0.308988	0.503115		0.668446	2.31833	1.3531	1.78177		1.66845	3.31833	2.3531	2.78177	1.98887	1.18217	0.991951287877776	0.241439696799797
Pkm	647	2534	694	5079		1.29499	1.18769e-47	2.23285e-44		39.8238	138.114	39.9089	142.852		40.8238	139.114	40.9089	143.852	3.40766	3.51639	1.7687828433746	1.81409480711502
Ece1	75	293	120	595		0.978038	3.91216e-07	8.71428e-06		4.35593	15.0688	6.51138	15.7908		5.35593	16.0688	7.51138	16.7908	3.00019	2.23539	1.58505491319757	1.16052507798426
Trf	10	39	14	83		1.12689	0.0251967	0.0991945		0.927166	3.20195	1.21271	3.51645		1.92717	4.20195	2.21271	4.51645	2.18038	2.04114	1.12457703417061	1.02937329727485
Palmd	20	78	25	117		0.962027	0.0117581	0.0579124		0.846471	2.92327	0.988539	2.26275		1.84647	3.92327	1.98854	3.26275	2.12474	1.64078	1.087285349014	0.71437913385091
Ifi27	87	339	134	696		1.01603	1.85249e-08	5.71868e-07		18.2551	62.9879	26.2689	66.7334		19.2551	63.9879	27.2689	67.7334	3.32316	2.48391	1.73255686902013	1.31261007206301
Trp53rka	29	113	45	216		0.954369	0.00127798	0.010394		4.21471	14.5425	6.11018	14.3447		5.21471	15.5425	7.11018	15.3447	2.98052	2.15813	1.5755628360961	1.10978382276425
Trap1	37	144	40	358		1.45522	5.89567e-08	1.61337e-06		4.42647	15.2549	4.47083	19.5708		5.42647	16.2549	5.47083	20.5708	2.99549	3.76008	1.58279154471414	1.91076380381049
Hfe	9	35	6	60		1.47999	0.0142376	0.0658007		0.77558	2.67082	0.483067	2.36268		1.77558	3.67082	1.48307	3.36268	2.06739	2.26738	1.04781089342345	1.18102568960221
Rab7-ps1	9	35	10	68		1.23488	0.0257117	0.100599		4.45398	15.3379	4.62357	15.3774		5.45398	16.3379	5.62357	16.3774	2.99559	2.91228	1.58284057756405	1.54214835984886
Edem2	9	35	9	48		1.06762	0.071654	0.199955		0.799992	2.75488	0.747408	1.94963		1.79999	3.75488	1.74741	2.94963	2.08606	1.68801	1.06077747817123	0.755319425434718
Psmd14	80	311	110	616		1.0809	3.5462e-09	1.2415e-07		8.73246	30.0607	11.2179	30.7253		9.73246	31.0607	12.2179	31.7253	3.19145	2.59663	1.67421348283226	1.37663778095675
Tgm2	35	136	41	323		1.35406	6.52016e-07	1.39453e-05		2.33804	8.04478	2.55882	9.85949		3.33804	9.04478	3.55882	10.8595	2.70961	3.05143	1.43808546742572	1.60948683795804
Nosip	26	101	30	184		1.15602	0.000356448	0.00357399		2.85832	9.83221	3.08128	9.24324		3.85832	10.8322	4.08128	10.2432	2.80749	2.50981	1.48928202945716	1.32757883511352
Hspbp1	60	233	51	382		1.29704	1.49398e-08	4.70468e-07		9.76171	33.5678	7.75205	28.3992		10.7617	34.5678	8.75205	29.3992	3.21211	3.35912	1.68352027054874	1.74808500575443
Hspa2	17	66	22	149		1.23243	0.00151292	0.0119107		1.97917	6.80409	2.39292	7.92664		2.97917	7.80409	3.39292	8.92664	2.61955	2.63096	1.38932006167672	1.39558812454021
Rbck1	51	198	67	438		1.20377	7.34025e-08	1.96297e-06		3.41204	11.7301	4.18784	13.3902		4.41204	12.7301	5.18784	14.3902	2.8853	2.77383	1.52872379413687	1.471877639309
Gm9523	8	31	5	50		1.46798	0.0246343	0.0976849		2.12472	7.29064	1.24066	6.06807		3.12472	8.29064	2.24066	7.06807	2.65324	3.15445	1.40775607271593	1.65739070568339
Slc29a2	8	31	23	59		0.346039	0.517726	0.691043		0.815956	2.79982	2.19168	2.74977		1.81596	3.79982	3.19168	3.74977	2.09246	1.17486	1.06520227507281	0.232489865985332
Aga	8	31	20	94		0.880256	0.0909006	0.232793		1.06099	3.64061	2.47812	5.69662		2.06099	4.64061	3.47812	6.69662	2.25164	1.92535	1.17097836087136	0.945124311173642
Cenpq	8	31	7	51		1.2771	0.0403321	0.137139		0.945681	3.24495	0.77308	2.75482		1.94568	4.24495	1.77308	3.75482	2.18173	2.11768	1.12547321368963	1.08248633272358
Pfdn1	32	124	57	272		0.931017	0.000893316	0.00769324		8.88207	30.4774	14.7812	34.4986		9.88207	31.4774	15.7812	35.4986	3.1853	2.24942	1.67143095898349	1.1695519002572
Efna1	24	93	26	194		1.30399	9.75607e-05	0.00116973		4.03697	13.8522	4.08592	14.9113		5.03697	14.8522	5.08592	15.9113	2.94864	3.1285	1.56005006186571	1.64546913747243
Med19	24	93	13	149		1.53892	8.16426e-05	0.00100648		3.58799	12.3116	1.81574	10.1787		4.58799	13.3116	2.81574	11.1787	2.9014	3.97009	1.53675071363717	1.98916999817453
Riok2	101	390	140	686		0.976079	1.31546e-08	4.22747e-07		9.14135	31.2569	11.8383	28.3715		10.1414	32.2569	12.8383	29.3715	3.18073	2.2878	1.66935686049863	1.19396201807162
Gm6807	7	27	10	31		0.669799	0.31325	0.50847		2.4265	8.28779	3.23858	4.91036		3.4265	9.28779	4.23858	5.91036	2.71057	1.39442	1.43859768394033	0.479664018354896
Dapk1	7	27	5	70		1.75461	0.00704736	0.0397988		0.239096	0.816639	0.159557	1.09255		1.2391	1.81664	1.15956	2.09255	1.4661	1.80461	0.551983827688835	0.851687719453771
Frat2	7	27	5	29		1.13209	0.124576	0.284803		0.997101	3.40562	0.6654	1.88759		1.9971	4.40562	1.6654	2.88759	2.20601	1.73387	1.14143926055064	0.793996727145618
Stoml1	7	27	14	34		0.421946	0.500829	0.677331		0.696649	2.37942	1.30171	1.54619		1.69665	3.37942	2.30171	2.54619	1.99182	1.10622	0.99408872447788	0.145632029611201
Dcaf4	7	27	15	26		0.204572	0.754294	0.860742		0.593101	2.02575	1.18739	1.00664		1.5931	3.02575	2.18739	2.00664	1.89928	0.917365	0.925455843338054	-0.124432075893762
Wdr35	7	27	10	44		0.893699	0.153504	0.325133		0.296265	1.0119	0.395416	0.850949		1.29626	2.0119	1.39542	1.85095	1.55208	1.32645	0.634198472958217	0.407569783658783
Ndufv1	118	454	111	786		1.25437	2.04553e-14	1.6158e-12		13.7899	46.9816	12.1192	41.9731		14.7899	47.9816	13.1192	42.9731	3.24421	3.27558	1.69786618264204	1.71175143914918
Jagn1	85	327	60	677		1.57264	1.23739e-15	1.21796e-13		7.66842	26.1232	5.0572	27.909		8.66842	27.1232	6.0572	28.909	3.12897	4.77267	1.64568728589985	2.2547953910284
Igbp1	13	50	31	105		0.604955	0.158578	0.33236		0.699956	2.38391	1.55941	2.58336		1.69996	3.38391	2.55941	3.58336	1.99059	1.40007	0.993192730539098	0.485501156692833
Ndufa5	32	123	40	220		1.06467	0.000240313	0.00255248		9.54478	32.4873	11.1467	29.9852		10.5448	33.4873	12.1467	30.9852	3.17572	2.55091	1.6670830864309	1.35101097961763
Tfip11	25	96	34	191		1.07563	0.000821937	0.0071539		1.88338	6.40414	2.39303	6.57505		2.88338	7.40414	3.39303	7.57505	2.56787	2.23253	1.3605716664774	1.15868177631711
Rab8b	62	238	80	453		1.08397	1.4252e-07	3.53479e-06		4.03228	13.7065	4.86095	13.4625		5.03228	14.7065	5.86095	14.4625	2.92244	2.4676	1.54717403595618	1.30311145726163
Tcof1	73	280	76	528		1.24041	1.7441e-10	7.59008e-09		4.26715	14.4932	4.1505	14.1032		5.26715	15.4932	5.1505	15.1032	2.94148	2.93237	1.55654292748055	1.55206901481809
Thbs2	297	1139	272	2446		1.43007	1.20262e-35	1.13047e-32		13.0547	44.333	11.17	49.1288		14.0547	45.333	12.17	50.1288	3.22546	4.11906	1.68950589676752	2.0423143482093
Lhpp	12	46	17	65		0.795175	0.104887	0.256255		1.5289	5.18978	2.02358	3.78426		2.5289	6.18978	3.02358	4.78426	2.44761	1.58232	1.29137517180163	0.662039045303589
Rpl21-ps15	6	23	14	36		0.403758	0.529911	0.699946		3.82384	12.9798	8.33582	10.4838		4.82384	13.9798	9.33582	11.4838	2.89807	1.23008	1.53509056617125	0.298753668034849
AW554918	6	23	21	51		0.236501	0.690697	0.819456		0.263356	0.893947	0.861158	1.02289		1.26336	1.89395	1.86116	2.02289	1.49914	1.0869	0.584134628628031	0.120219795793784
Xrcc4	6	23	5	44		1.40396	0.0501136	0.158475		0.438385	1.48807	0.341308	1.46901		1.43838	2.48807	1.34131	2.46901	1.72977	1.84075	0.790578737441594	0.880293805896174
Kmt5c	6	23	14	51		0.66556	0.27842	0.471948		0.461613	1.56692	1.0063	1.79294		1.46161	2.56692	2.0063	2.79294	1.75622	1.39209	0.81247682541914	0.47724814382858
Prxl2b	12	46	17	84		0.974079	0.0378356	0.131956		3.59672	12.2089	4.76043	11.5046		4.59672	13.2089	5.76043	12.5046	2.87354	2.17078	1.52282936003563	1.118215601698
Stoml2	36	138	44	248		1.08197	7.5568e-05	0.00094272		3.66694	12.4472	4.18722	11.5431		4.66694	13.4472	5.18722	12.5431	2.88138	2.41807	1.52675901161757	1.27385739081772
Ttll7	40	153	60	249		0.839544	0.00146958	0.0116134		1.48957	5.04526	2.08749	4.23709		2.48957	6.04526	3.08749	5.23709	2.42824	1.69623	1.2799094203626	0.762334455791127
Fam192a	34	130	39	225		1.09995	0.000119851	0.00138915		2.77683	9.40167	2.97582	8.39693		3.77683	10.4017	3.97582	9.39693	2.75408	2.36352	1.46156899139633	1.24093883103129
Pbxip1	68	260	75	626		1.38742	6.56224e-12	3.63924e-10		4.47833	15.1626	4.61466	18.8387		5.47833	16.1626	5.61466	19.8387	2.95027	3.53336	1.56084739678398	1.82104239614368
Trip6	83	317	125	597		0.940491	3.7919e-07	8.47653e-06		10.5183	35.5729	14.7996	34.5709		11.5183	36.5729	15.7996	35.5709	3.1752	2.25138	1.66684541981689	1.1708103224737
Hsd17b4	22	84	37	210		1.06986	0.00144508	0.0114728		1.98943	6.72632	3.12593	8.67749		2.98943	7.72632	4.12593	9.67749	2.58454	2.34553	1.36991023391962	1.22991188245876
Lactb2	11	42	34	58		0.0365628	0.960817	0.980266		0.741571	2.50727	2.14146	1.78672		1.74157	3.50727	3.14146	2.78672	2.01385	0.887077	1.00995942781202	-0.172868938810495
Rpl18-ps1	11	42	15	60		0.828263	0.106606	0.258806		6.44955	21.8061	8.21674	16.0752		7.44955	22.8061	9.21674	17.0752	3.06141	1.85263	1.61419436543951	0.889573423114843
Sucla2	76	290	97	574		1.11412	2.63028e-09	9.49122e-08		5.86616	19.8212	6.99494	20.2451		6.86616	20.8212	7.99494	21.2451	3.03244	2.65732	1.60047890487121	1.40997386652247
Cenpb	37	141	55	273		0.969054	0.000236697	0.00251977		2.33101	7.86599	3.23725	7.85911		3.33101	8.86599	4.23725	8.85911	2.66165	2.09077	1.41232219599109	1.06403224487356
Gm5532	10	38	14	96		1.23095	0.0138088	0.0647235		1.39537	4.69533	1.82511	6.12111		2.39537	5.69533	2.82511	7.12111	2.37764	2.52064	1.24952831516186	1.33379218669286
Adar	5	19	20	56		0.316954	0.612785	0.762786		0.189591	0.637958	0.708514	0.970294		1.18959	1.63796	1.70851	1.97029	1.37691	1.15322	0.461433458733934	0.205668514903222
Ndufb4	15	57	16	106		1.19874	0.0057672	0.0340832		2.40986	8.109	2.40155	7.7817		3.40986	9.109	3.40155	8.7817	2.67137	2.58167	1.41758013402306	1.36830729852909
Gm1818	5	19	6	33		1.05929	0.165716	0.341927		1.29991	4.37411	1.45736	3.92036		2.29991	5.37411	2.45736	4.92036	2.33666	2.0023	1.22444670057689	1.00165548733042
Taf2	20	76	36	118		0.635688	0.0872062	0.227295		0.895084	3.01189	1.50525	2.41315		1.89508	4.01189	2.50525	3.41315	2.117	1.3624	1.08202060509977	0.446150119730294
Oaz1-ps	20	76	21	149		1.25044	0.000817215	0.00711609		8.98742	30.242	8.8165	30.5957		9.98742	31.242	9.8165	31.5957	3.12814	3.21863	1.64530311305825	1.68644584369048
Bckdha	5	19	16	34		0.156329	0.815276	0.899219		0.810477	2.7272	2.42305	2.51836		1.81048	3.7272	3.42305	3.51836	2.05868	1.02784	1.04172063312859	0.0396211197246411
Tmem120b	5	19	5	21		0.905666	0.281573	0.474973		0.539655	1.8159	0.504183	1.0357		1.53966	2.8159	1.50418	2.0357	1.82892	1.35336	0.870988610201672	0.436545082929212
Kbtbd7	10	38	13	52		0.832576	0.127466	0.288857		0.680113	2.28853	0.826031	1.61604		1.68011	3.28853	1.82603	2.61604	1.95733	1.43264	0.968884686413311	0.518675189990361
Vdac3-ps1	10	38	18	83		0.889985	0.0702274	0.197439		3.60867	12.1429	6.06864	13.6865		4.60867	13.1429	7.06864	14.6865	2.85178	2.0777	1.51186194507949	1.05498974641482
Mrpl46	20	76	16	178		1.57796	3.90767e-05	0.00053081		4.3508	14.6401	3.25185	17.6941		5.3508	15.6401	4.25185	18.6941	2.92295	4.39669	1.54742521415199	2.13641671388401
Srpx2	39	148	62	321		0.99387	9.91406e-05	0.00118565		4.10847	13.806	6.1021	15.4522		5.10847	14.806	7.1021	16.4522	2.89833	2.31652	1.53522280404293	1.2119597512953
Zfyve21	14	53	24	145		1.11818	0.00729407	0.0407999		2.24568	7.52816	3.5967	10.6281		3.24568	8.52816	4.5967	11.6281	2.62754	2.52967	1.39371082871038	1.33895088465184
Mrpl58	14	53	24	82		0.671745	0.127358	0.288727		1.29336	4.33569	2.07145	3.46157		2.29336	5.33569	3.07145	4.46157	2.32659	1.4526	1.21821412218006	0.538632928888889
Dmrt2	14	53	28	53		0.267164	0.581356	0.73852		1.84402	6.18166	3.44562	3.18993		2.84402	7.18166	4.44562	4.18993	2.52518	0.942486	1.33638617190631	-0.085456642204262
2310022B05Rik	65	246	68	477		1.23878	1.45334e-09	5.45365e-08		6.05027	20.2763	5.91347	20.2884		7.05027	21.2763	6.91347	21.2884	3.0178	3.07927	1.59349609697281	1.62258787137851
Inafm2	32	121	41	234		1.08001	0.000163933	0.00183667		3.22641	10.803	3.86211	10.7809		4.22641	11.803	4.86211	11.7809	2.79269	2.42299	1.4816562858949	1.2767900915814
Acat1	50	189	47	295		1.15595	4.05751e-06	7.19634e-05		4.09552	13.7086	3.59674	11.0415		5.09552	14.7086	4.59674	12.0415	2.88657	2.61958	1.5293576503189	1.3893374130454
Rnf215	9	34	18	20		0.0302657	0.963062	0.980853		1.24121	4.15214	2.31924	1.26038		2.24121	5.15214	3.31924	2.26038	2.29883	0.680992	1.2008973088782	-0.554290790993267
A230072C01Rik	9	34	13	45		0.715776	0.211209	0.396043		1.75229	5.86185	2.36472	4.00355		2.75229	6.86185	3.36472	5.00355	2.49314	1.48706	1.31796434094819	0.572466142968265
Cwc27	9	34	17	80		0.897764	0.0799253	0.216637		0.964279	3.22575	1.70169	3.91668		1.96428	4.22575	2.70169	4.91668	2.1513	1.81985	1.10520837642901	0.863822768093963
Cpsf2	39	147	37	288		1.31061	1.03773e-06	2.1137e-05		2.09437	6.99035	1.85636	7.06725		3.09437	7.99035	2.85636	8.06725	2.58222	2.82431	1.36861103611602	1.49789742146039
Smpdl3a	13	49	4	94		1.86387	0.000690338	0.00620381		1.93784	6.46791	0.557067	6.40283		2.93784	7.46791	1.55707	7.40283	2.54197	4.75434	1.34594550824467	2.24924596520372
Mamdc2	13	49	9	64		1.23132	0.019828	0.0833371		1.15722	3.86241	0.748488	2.60327		2.15722	4.86241	1.74849	3.60327	2.25402	2.06079	1.17250254699862	1.04319852329335
Tax1bp3	26	98	21	212		1.49565	9.12497e-06	0.000147379		2.67758	8.93692	2.02051	9.97641		3.67758	9.93692	3.02051	10.9764	2.70202	3.63396	1.43404020922406	1.86154199340891
Tmem147	30	113	53	221		0.807517	0.00592111	0.0347865		8.30448	27.6988	13.7069	27.9545		9.30448	28.6988	14.7069	28.9545	3.08441	1.96877	1.62499491746357	0.977296195085331
Apex1	30	113	43	274		1.16369	6.52569e-05	0.000831749		6.49408	21.6604	8.69634	27.1029		7.49408	22.6604	9.69634	28.1029	3.02378	2.8983	1.59635090622104	1.53520524868023
Arap1	17	64	28	109		0.766968	0.0528384	0.164437		0.62053	2.06864	0.954868	1.81806		1.62053	3.06864	1.95487	2.81806	1.8936	1.44156	0.921135386816542	0.527631766191099
Mgll	42	158	52	291		1.0629	2.51789e-05	0.000360521		2.54647	8.48277	2.94553	8.06213		3.54647	9.48277	3.94553	9.06213	2.67386	2.29681	1.41892620964832	1.19963110076929
Gm10039	25	94	46	172		0.717349	0.0268197	0.103338		18.7238	62.341	32.1872	58.8641		19.7238	63.341	33.1872	59.8641	3.2114	1.80383	1.68320216292706	0.851064076679961
Scrn1	4	15	10	27		0.402425	0.603696	0.755725		0.142956	0.474706	0.333897	0.440934		1.14296	1.47471	1.3339	1.44093	1.29026	1.08024	0.36765771529486	0.111356441932348
Ccrl2	12	45	22	77		0.667406	0.150811	0.321827		1.4218	4.72129	2.43529	4.16885		2.4218	5.72129	3.43529	5.16885	2.36242	1.50463	1.24026307449918	0.589409223067076
Gm7816	4	15	5	17		0.732431	0.426813	0.614202		1.03122	3.42432	1.2043	2.00267		2.03122	4.42432	2.2043	3.00267	2.17816	1.36219	1.12310980097757	0.445926699387529
Zfp711	4	15	16	32		0.0230779	0.974268	0.987611		0.222453	0.738688	0.831323	0.813199		1.22245	1.73869	1.83132	1.8132	1.42229	0.990103	0.50822055349939	-0.0143495750915102
Trmt12	4	15	8	23		0.509115	0.534595	0.703359		0.276443	0.917971	0.516544	0.726343		1.27644	1.91797	1.51654	1.72634	1.50259	1.13834	0.587451478307224	0.186931892314549
Mnd1	4	15	4	18		0.934523	0.321988	0.517004		1.40717	4.67273	1.31468	2.89353		2.40717	5.67273	2.31468	3.89353	2.35659	1.68211	1.23670356133306	0.75026873209856
Nubpl	4	15	14	28		0.0700376	0.924394	0.960515		0.248542	0.825321	0.812718	0.794998		1.24854	1.82532	1.81272	1.795	1.46196	0.990225	0.547905949421287	-0.0141715335437051
Gm10059	4	15	2	18		1.34681	0.190577	0.371089		7.20045	23.9102	3.36358	14.8061		8.20045	24.9102	4.36358	15.8061	3.03766	3.62228	1.60296046953358	1.85689790851002
Pdlim3	24	90	32	166		0.999962	0.00279246	0.0194222		1.43533	4.76624	1.78798	4.53647		2.43533	5.76624	2.78798	5.53647	2.36774	1.98583	1.24351186942476	0.989744961290787
Gstm7	4	15	4	26		1.17519	0.187922	0.36786		0.769067	2.5538	0.718516	2.28426		1.76907	3.5538	1.71852	3.28426	2.00886	1.9111	1.0063752174333	0.934407007784191
Gm43305	8	30	4	62		1.71818	0.00867267	0.0462176		0.491136	1.63089	0.229426	1.73929		1.49114	2.63089	1.22943	2.73929	1.76435	2.2281	0.819139362108869	1.15581588534699
B3gnt3	4	15	3	33		1.54748	0.084329	0.22223		0.403037	1.33834	0.282408	1.51938		1.40304	2.33834	1.28241	2.51938	1.66663	1.96457	0.736934455556034	0.974214074581111
Prdx3	32	120	53	291		1.03186	0.000256891	0.00269958		6.66456	22.1307	10.3126	27.6938		7.66456	23.1307	11.3126	28.6938	3.01787	2.53644	1.59353253462242	1.34280672082805
Pcdh9	12	45	20	92		0.888055	0.0520944	0.163006		0.544572	1.80833	0.847961	1.90779		1.54457	2.80833	1.84796	2.90779	1.8182	1.57351	0.862506992180349	0.653988260225822
Itm2c	99	371	141	767		1.03196	1.25996e-09	4.78529e-08		12.2337	40.5964	16.2784	43.3098		13.2337	41.5964	17.2784	44.3098	3.14322	2.56445	1.65224520495261	1.35865129347794
Nsrp1	23	86	26	151		1.08941	0.00193893	0.0144536		1.95144	6.46128	2.06098	5.85429		2.95144	7.46128	3.06098	6.85429	2.52801	2.23925	1.33800257689456	1.16301298055922
Zdhhc1	19	71	40	138		0.626435	0.0878387	0.227693		1.38624	4.58708	2.72658	4.6008		2.38624	5.58708	3.72658	5.6008	2.34137	1.50293	1.22735316775888	0.587782379437843
Mvp	241	900	296	1879		1.15471	4.44587e-22	1.06019e-19		9.72655	32.1645	11.1611	34.6527		10.7266	33.1645	12.1611	35.6527	3.09181	2.93171	1.62845184569145	1.55174266783782
Cmtm6	111	414	98	752		1.28757	2.23818e-14	1.74597e-12		9.93254	32.8042	8.19285	30.7485		10.9325	33.8042	9.19285	31.7485	3.09207	3.4536	1.62857443905518	1.78810274840353
Vps4b	77	287	156	542		0.643238	0.161241	0.336292		2.66166	8.78488	5.038	8.5611		3.66166	9.78488	6.038	9.5611	2.67225	1.58349	1.41805587900283	0.663105693227641
Rdh11	11	41	20	84		0.801983	0.0906592	0.232308		0.980032	3.23462	1.66475	3.41976		1.98003	4.23462	2.66475	4.41976	2.13866	1.6586	1.09670913281286	0.729966405491874
Gfod2	11	41	14	64		0.909001	0.0759474	0.208836		0.734812	2.42526	0.873742	1.95358		1.73481	3.42526	1.87374	2.95358	1.97443	1.5763	0.981436375162879	0.656543665927262
Arf2	66	246	70	433		1.13418	4.87003e-08	1.35439e-06		6.77654	22.3661	6.71481	20.3152		7.77654	23.3661	7.71481	21.3152	3.0047	2.76289	1.58721938939774	1.46617741478448
Coq7	21	78	28	159		1.06279	0.00270742	0.0189831		1.00469	3.30447	1.25154	3.476		2.00469	4.30447	2.25154	4.476	2.14719	1.98798	1.10245180143133	0.991299650824371
Zbtb2	42	156	40	258		1.16152	1.51404e-05	0.000229548		1.75324	5.76646	1.56	4.92131		2.75324	6.76646	2.56	5.92131	2.45763	2.31301	1.29726938402273	1.20977314601464
2810025M15Rik	7	26	8	65		1.35094	0.0290016	0.109119		1.52818	5.02622	1.63169	6.48423		2.52818	6.02622	2.63169	7.48423	2.38362	2.84388	1.25315502130296	1.50786289292619
Gm10130	7	26	6	42		1.21685	0.0731185	0.203011		0.947136	3.11515	0.758468	2.59676		1.94714	4.11515	1.75847	3.59676	2.11344	2.04539	1.07959298306736	1.03237933361119
Cep164	7	26	7	31		0.91545	0.190033	0.370451		0.21556	0.708981	0.201391	0.436214		1.21556	1.70898	1.20139	1.43621	1.40592	1.19546	0.491515886143584	0.257565438145417
Lrrc8c	10	37	18	55		0.566854	0.277476	0.471018		0.402168	1.31765	0.676319	1.01074		1.40217	2.31765	1.67632	2.01074	1.65291	1.1995	0.725005383431419	0.262428135320244
Utp3	79	292	75	583		1.2965	9.222e-12	4.92539e-10		14.928	48.8595	13.2406	50.3398		15.928	49.8595	14.2406	51.3398	3.13031	3.60517	1.64630431921127	1.85006818275447
Gm12350	23	85	37	116		0.611752	0.0927368	0.235602		15.3243	50.1493	23.0318	35.3167		16.3243	51.1493	24.0318	36.3167	3.13331	1.5112	1.64768959998897	0.595690601362933
Ccl11	62	229	107	349		0.63178	0.0998623	0.248401		17.6384	57.6894	28.4396	45.3693		18.6384	58.6894	29.4396	46.3693	3.14884	1.57506	1.65481847144191	0.655410971627176
Decr1	13	48	14	78		1.05219	0.0280692	0.106822		1.03162	3.37294	1.03795	2.82839		2.03162	4.37294	2.03795	3.82839	2.15244	1.87855	1.10597505949936	0.90961959314449
Ccnq	13	48	11	71		1.15651	0.0216865	0.0887861		3.26932	10.6893	2.58451	8.15908		4.26932	11.6893	3.58451	9.15908	2.73797	2.55518	1.45310435586635	1.35342520101955
Trp53	296	1092	318	2340		1.25943	8.86149e-30	4.38411e-27		22.5252	73.5854	22.6087	81.3695		23.5252	74.5854	23.6087	82.3695	3.17045	3.48894	1.66468586762675	1.80278952165361
Rnf6	89	328	134	722		1.01031	2.4431e-08	7.31374e-07		6.81151	22.229	9.58143	25.2499		7.81151	23.229	10.5814	26.2499	2.97368	2.48075	1.57225139196964	1.3107764400566
Ephx1	54	199	62	401		1.16064	1.73867e-07	4.19603e-06		8.52422	27.8167	9.14376	28.925		9.52422	28.8167	10.1438	29.925	3.02563	2.95009	1.59723330710619	1.56076124120443
Unc93b1	73	269	62	523		1.34689	2.84715e-11	1.39755e-09		7.41366	24.191	5.88265	24.2706		8.41366	25.191	6.88265	25.2706	2.99406	3.67163	1.58210362649343	1.87642128549162
Nolc1	320	1179	345	2397		1.21416	3.37479e-30	1.76239e-27		24.8054	80.9285	24.9854	84.9048		25.8054	81.9285	25.9854	85.9048	3.17486	3.30588	1.6666940573113	1.72503640872591
Sarnp	82	302	117	499		0.838933	1.48996e-05	0.000226811		18.5597	60.5279	24.7408	51.6091		19.5597	61.5279	25.7408	52.6091	3.14565	2.0438	1.65335771783097	1.0312516056317
Ndufaf8	22	81	21	162		1.2884	0.00037888	0.00375682		8.11993	26.4732	7.24137	27.322		9.11993	27.4732	8.24137	28.322	3.01244	3.43657	1.59093072779983	1.78096910298404
Polr2i	22	81	36	146		0.781996	0.0245029	0.0974724		5.58748	18.2167	8.54216	16.9439		6.58748	19.2167	9.54216	17.9439	2.91716	1.88049	1.54456371990021	0.91110985487549
Arhgef17	25	92	33	164		0.95564	0.00392286	0.0254836		0.712875	2.32302	0.879142	2.13691		1.71287	3.32302	1.87914	3.13691	1.94003	1.66933	0.956075295813498	0.739268499510045
Ylpm1	65	239	112	528		0.889877	0.0107523	0.054296		2.01818	6.57108	3.2489	7.49116		3.01818	7.57108	4.2489	8.49116	2.50849	1.99844	1.32681938657859	0.998871904098506
Cp	305	1120	321	2069		1.15508	8.1456e-26	2.73459e-23		9.81443	31.9136	9.65033	30.4225		10.8144	32.9136	10.6503	31.4225	3.04349	2.95037	1.60572433336548	1.56089786131185
Arl16	9	33	13	100		1.31341	0.012396	0.0600785		1.01035	3.28046	1.36346	5.12976		2.01035	4.28046	2.36346	6.12976	2.12921	2.59355	1.09031943417635	1.37492735302092
Pf4	3	11	4	18		0.881924	0.389916	0.583446		1.2808	4.15858	1.59548	3.51157		2.2808	5.15858	2.59548	4.51157	2.26174	1.73824	1.17743339294715	0.797626661916829
Fmo2	3	11	20	38		-0.208936	0.858317	0.9253		0.164639	0.534558	1.02544	0.952933		1.16464	1.53456	2.02544	1.95293	1.31763	0.9642	0.397940994781572	-0.0525960113000562
Bcl2l1	30	110	49	180		0.708121	0.0204396	0.0850705		2.01365	6.53802	3.07277	5.52081		3.01365	7.53802	4.07277	6.52081	2.5013	1.60108	1.32267627089761	0.6790416519067
G6pdx	18	66	21	112		1.01239	0.0115354	0.0572826		1.79894	5.84092	1.96081	5.11483		2.79894	6.84092	2.96081	6.11483	2.44411	2.06526	1.28930697293243	1.04632000683413
Akr7a5	15	55	23	130		1.04617	0.0108709	0.0547621		2.57517	8.36123	3.68905	10.1983		3.57517	9.36123	4.68905	11.1983	2.6184	2.38818	1.38868407234927	1.25590918168234
Ethe1	12	44	10	62		1.12453	0.0341582	0.122342		2.4891	8.08177	1.93791	5.87654		3.4891	9.08177	2.93791	6.87654	2.60289	2.34062	1.38011671546367	1.22689341485869
Vps45	3	11	8	18		0.234931	0.797793	0.889011		0.231385	0.751274	0.576469	0.634388		1.23139	1.75127	1.57647	1.63439	1.4222	1.03674	0.508123281347178	0.0520539332093624
Zfp862-ps	3	11	11	27		0.204813	0.804341	0.892893		0.132319	0.429623	0.453281	0.54417		1.13232	1.42962	1.45328	1.54417	1.26256	1.06254	0.336353325128033	0.0875186163868891
Gm26887	3	11	3	25		1.35057	0.184871	0.363973		1.68822	5.48142	1.57725	6.42861		2.68822	6.48142	2.57725	7.42861	2.41104	2.88237	1.26965729645563	1.52725736697379
Egflam	3	11	8	16		0.15429	0.868566	0.930377		0.150867	0.489844	0.375868	0.367673		1.15087	1.48984	1.37587	1.36767	1.29454	0.994044	0.372440213594813	-0.00861848858547115
Glmn	3	11	10	23		0.179438	0.833878	0.911236		0.343548	1.11545	1.06989	1.20355		1.34355	2.11545	2.06989	2.20355	1.57453	1.06457	0.654918206488551	0.0902745202316633
Ifnar1	36	132	29	270		1.41325	9.54787e-07	1.96952e-05		1.86557	6.05725	1.40404	6.39354		2.86557	7.05725	2.40404	7.39354	2.46277	3.07547	1.30028250601685	1.62080555443942
1110008P14Rik	9	33	12	53		0.867442	0.123493	0.28306		1.02835	3.3389	1.28101	2.76721		2.02835	4.3389	2.28101	3.76721	2.13913	1.65156	1.09702479765055	0.723827057204843
Pcdhb22	3	11	6	10		0.170018	0.870884	0.931732		0.139727	0.453675	0.261086	0.212828		1.13973	1.45367	1.26109	1.21283	1.27546	0.961733	0.351015853917834	-0.0562915115250575
Gm6493	3	11	14	30		0.0181957	0.981647	0.991084		0.349927	1.13616	1.52565	1.59899		1.34993	2.13616	2.52565	2.59899	1.58243	1.02904	0.662140805793483	0.0412944498796309
Rn7sk	3	11	5	40		1.35953	0.125342	0.285663		2.7899	9.05842	4.3442	16.9979		3.7899	10.0584	5.3442	17.9979	2.654	3.36775	1.4081708872684	1.75178630597545
Epop	3	11	3	14		0.938358	0.398552	0.589756		0.399074	1.29574	0.372843	0.850999		1.39907	2.29574	1.37284	1.851	1.6409	1.3483	0.714485195444453	0.431137735147187
Cdc14a	9	33	28	46		-0.0368525	0.945416	0.97173		0.226987	0.736994	0.659763	0.530132		1.22699	1.73699	1.65976	1.53013	1.41566	0.921898	0.501472965878089	-0.117320659626466
Gm12960	3	11	2	11		1.06358	0.381138	0.575298		0.866283	2.8127	0.539561	1.45144		1.86628	3.8127	1.53956	2.45144	2.04294	1.5923	1.03064463718432	0.671111874015276
Rpl21-ps8	12	44	20	57		0.535027	0.280818	0.47404		7.64768	24.8309	11.9083	16.5994		8.64768	25.8309	12.9083	17.5994	2.98704	1.36341	1.57871488486898	0.447223818588914
1110046J04Rik	3	11	6	18		0.522308	0.587036	0.743033		0.264829	0.859861	0.494842	0.726081		1.26483	1.85986	1.49484	1.72608	1.47045	1.15469	0.556253053921483	0.207506416050274
Gm9234	3	11	7	23		0.55453	0.540244	0.707841		1.87695	6.09418	4.09167	6.57547		2.87695	7.09418	5.09167	7.57547	2.46587	1.48782	1.30209751177733	0.573197195950902
Gm14277	3	11	4	20		0.957573	0.342935	0.538117		2.56516	8.32871	3.1954	7.81433		3.56516	9.32871	4.1954	8.81433	2.61663	2.10095	1.38771106285234	1.07104290863821
Bcat1	3	11	8	37		0.831043	0.319469	0.514434		0.0990622	0.321641	0.246802	0.558286		1.09906	1.32164	1.2468	1.55829	1.20252	1.24983	0.266057224587356	0.321727955947386
Angptl1	9	33	7	51		1.23004	0.0436314	0.145129		0.97514	3.16614	0.708589	2.52501		1.97514	4.16614	1.70859	3.52501	2.10929	2.06311	1.07675702396734	1.04482216698566
Rpsa-ps12	6	22	9	43		0.913017	0.170575	0.347321		2.07053	6.72273	2.90165	6.7806		3.07053	7.72273	3.90165	7.7806	2.51511	1.99418	1.33062140796858	0.995795705596229
Pemt	6	22	8	39		0.938359	0.171539	0.348679		0.877811	2.85013	1.09348	2.60725		1.87781	3.85013	2.09348	3.60725	2.05033	1.72309	1.0358548261778	0.784995607192052
Gm8666	3	11	5	18		0.690889	0.485438	0.664403		3.16253	10.2683	4.92442	8.67069		4.16253	11.2683	5.92442	9.67069	2.70708	1.63235	1.43673546839155	0.706946578908134
Commd9	3	11	6	30		0.926442	0.30048	0.49506		0.57644	1.87162	1.0771	2.63404		1.57644	2.87162	2.0771	3.63404	1.82159	1.74958	0.865194522165207	0.807004604270688
Gpr137b	6	22	10	25		0.456465	0.522622	0.694416		0.367472	1.19313	0.572196	0.699651		1.36747	2.19313	1.5722	1.69965	1.60378	1.08107	0.681480017514822	0.112457534327057
Wnk3	3	11	2	8		0.914067	0.471137	0.651853		0.0872091	0.283156	0.0543179	0.106267		1.08721	1.28316	1.05432	1.10627	1.18023	1.04927	0.239066819750169	0.0693900210328949
Gpr155	9	33	11	38		0.72531	0.230267	0.418392		0.414789	1.34676	0.47364	0.80027		1.41479	2.34676	1.47364	1.80027	1.65874	1.22165	0.730083755882884	0.288828474703009
Aptx	9	33	27	99		0.599775	0.229315	0.41741		0.470672	1.5282	1.3192	2.36581		1.47067	2.5282	2.3192	3.36581	1.71908	1.45128	0.781637816942953	0.537324057058413
D430020J02Rik	3	11	8	32		0.697401	0.411411	0.601114		0.313994	1.0195	0.782281	1.53045		1.31399	2.0195	1.78228	2.53045	1.53691	1.41978	0.62003580065035	0.505669597937115
D030056L22Rik	29	106	33	89		0.639626	0.308602	0.502661		5.32305	17.229	5.65911	7.46485		6.32305	18.229	6.65911	8.46485	2.88295	1.27117	1.52754382655584	0.346154509420257
Creg1	55	201	85	439		0.969749	1.05659e-05	0.000167769		7.16768	23.1955	10.3492	26.1426		8.16768	24.1955	11.3492	27.1426	2.96235	2.39159	1.56674105843071	1.25796910589299
Tcaf1	81	296	67	561		1.33266	9.16443e-12	4.90858e-10		2.58698	8.37129	1.9992	8.18729		3.58698	9.37129	2.9992	9.18729	2.61258	3.06325	1.38547637075566	1.61506338432804
Hoxc10	23	84	31	176		1.05129	0.00189049	0.0142051		3.70867	11.9939	4.67007	12.9679		4.70867	12.9939	5.67007	13.9679	2.75958	2.46345	1.46444629933436	1.30068089503608
Tpi1	66	241	83	491		1.08497	6.67343e-08	1.81564e-06		7.37961	23.8615	8.67041	25.0865		8.37961	24.8615	9.67041	26.0865	2.96691	2.69756	1.56896064561886	1.43165317574956
Gbf1	195	712	213	1454		1.1951	4.21758e-21	9.01029e-19		5.52969	17.8788	5.64309	18.8408		6.52969	18.8788	6.64309	19.8408	2.89122	2.98668	1.53167976667006	1.57854111754653
Gpm6b	37	135	49	252		0.974884	0.000291478	0.00300756		2.03381	6.57103	2.51638	6.32961		3.03381	7.57103	3.51638	7.32961	2.49556	2.08442	1.31936087097477	1.05964628775719
Dph6	17	62	21	141		1.18547	0.00277263	0.0193057		0.706484	2.28159	0.815351	2.67757		1.70648	3.28159	1.81535	3.67757	1.92301	2.02582	0.943366798652234	1.01850481772483
Baz1b	79	288	98	466		0.92307	2.74261e-06	5.09496e-05		1.7793	5.7439	2.06215	4.79598		2.7793	6.7439	3.06215	5.79598	2.42647	1.89278	1.27886090007359	0.920506089311121
Creb3l1	28	102	43	216		0.946035	0.00182177	0.0137991		3.31116	10.681	4.75075	11.672		4.31116	11.681	5.75075	12.672	2.70949	2.20353	1.4380225951138	1.13981860577696
Gnl1	120	437	99	894		1.38787	2.74877e-17	3.33399e-15		12.0046	38.7116	9.25284	40.8671		13.0046	39.7116	10.2528	41.8671	3.05365	4.08347	1.61053458187681	2.0297941567194
Nedd4	396	1442	443	3009		1.18954	9.26562e-32	6.00668e-29		9.67355	31.1923	10.1104	33.5878		10.6736	32.1923	11.1104	34.5878	3.01609	3.11311	1.59267717466626	1.63835820852475
Gm13509	25	91	39	183		0.890596	0.00576507	0.0340828		5.88339	18.9636	8.57481	19.6792		6.88339	19.9636	9.57481	20.6792	2.90026	2.15975	1.53618142378253	1.11086525580984
Sspn	11	40	12	83		1.20291	0.0172383	0.0756668		0.677744	2.18235	0.690759	2.33679		1.67774	3.18235	1.69076	3.33679	1.89681	1.97355	0.923571411721434	0.980790575676654
Gm2000	22	80	35	147		0.803201	0.0210218	0.0869104		15.218	49.0024	22.6191	46.4645		16.218	50.0024	23.6191	47.4645	3.08314	2.00958	1.62439983979569	1.00689491979824
Vti1b	49	178	96	341		0.647316	0.126456	0.28754		9.35679	30.0983	17.1267	29.7546		10.3568	31.0983	18.1267	30.7546	3.0027	1.69664	1.58626128566459	0.762683919007797
Jup	243	881	235	1917		1.32226	1.45789e-27	5.83156e-25		11.6221	37.3119	10.5007	41.8958		12.6221	38.3119	11.5007	42.8958	3.0353	3.72983	1.60183704369886	1.89911066180423
Prss23	16	58	23	86		0.733995	0.0858939	0.225056		1.30743	4.19682	1.7559	3.2112		2.30743	5.19682	2.7559	4.2112	2.25221	1.52807	1.17133832058123	0.611707096487114
Lin37	8	29	5	47		1.37491	0.0383524	0.132688		1.77417	5.69503	1.03597	4.76291		2.77417	6.69503	2.03597	5.76291	2.41334	2.83055	1.27103269529914	1.5010803011719
Galnt17	24	87	22	122		1.04165	0.00562079	0.0334356		0.785253	2.52063	0.672501	1.82401		1.78525	3.52063	1.6725	2.82401	1.97206	1.68849	0.97970622253557	0.75573712676827
Zbtb1	24	87	31	216		1.21415	0.000249515	0.00263532		0.606043	1.94537	0.731351	2.49238		1.60604	2.94537	1.73135	3.49238	1.83393	2.01714	0.874940790451128	1.01231278360406
Tcp1	305	1105	380	2275		1.08883	3.51236e-22	8.68847e-20		18.665	59.88	21.7262	63.6177		19.665	60.88	22.7262	64.6177	3.09586	2.84331	1.63034003571315	1.50757376219529
Gm15542	21	76	18	101		1.05043	0.0105766	0.0536391		5.41391	17.3499	4.33547	11.8982		6.41391	18.3499	5.33547	12.8982	2.86096	2.41745	1.51649700734352	1.27348369462377
Dag1	665	2405	635	4719		1.24731	5.40075e-42	7.81032e-39		32.2007	103.122	28.7269	104.415		33.2007	104.122	29.7269	105.415	3.13613	3.54611	1.64898726157532	1.82623525587966
Islr	26	94	9	164		1.69039	0.0124427	0.0602737		2.97964	9.53915	0.963616	8.5882		3.97964	10.5391	1.96362	9.5882	2.64827	4.88293	1.4050500114943	2.28774683718794
Hexa	26	94	35	231		1.16811	0.000232979	0.00248864		4.00967	12.8367	5.04284	16.2785		5.00967	13.8367	6.04284	17.2785	2.76201	2.85934	1.46571759752739	1.51568367377389
G0s2	13	47	23	103		0.836724	0.0563995	0.171488		4.59432	14.7085	7.59412	16.6335		5.59432	15.7085	8.59412	17.6335	2.80793	2.05181	1.48950846120664	1.03689655523486
Rasd1	18	65	28	135		0.906889	0.0169703	0.0747696		3.43932	10.9978	4.99839	11.787		4.43932	11.9978	5.99839	12.787	2.70262	2.13174	1.43435799855083	1.092028285965
Rap2c	18	65	35	108		0.537366	0.167	0.342938		1.56297	4.99787	2.83935	4.28521		2.56297	5.99787	3.83935	5.28521	2.3402	1.37659	1.22663046845641	0.461096639701505
Enpp4	23	83	27	159		1.07431	0.00201641	0.014907		1.5526	4.96136	1.70281	4.90452		2.5526	5.96136	2.70281	5.90452	2.33541	2.18458	1.22367626168286	1.12735906679437
Tmco1	23	83	29	142		0.934368	0.00790614	0.0431829		1.48611	4.74891	1.75063	4.19257		2.48611	5.74891	2.75063	5.19257	2.31241	1.88778	1.2093968217315	0.916689178850832
Sln	5	18	2	45		1.91211	0.0239406	0.0958644		1.16775	3.72259	0.436397	4.80243		2.16775	4.72259	1.4364	5.80243	2.17856	4.03957	1.12337796335166	2.01420307975925
Zfp580	5	18	7	46		1.16272	0.10729	0.259829		1.22345	3.90013	1.60024	5.14329		2.22345	4.90013	2.60024	6.14329	2.20385	2.36259	1.14002333816544	1.24036815309842
Ly6g5b	5	18	9	24		0.456673	0.548503	0.714084		1.30876	4.17208	2.20091	2.87057		2.30876	5.17208	3.20091	3.87057	2.2402	1.20921	1.16363001471941	0.274062864081756
Gm20743	5	18	5	15		0.682667	0.444383	0.62995		0.368999	1.17631	0.344745	0.505842		1.369	2.17631	1.34474	1.50584	1.58971	1.1198	0.668759136740143	0.163238745589713
Phf10	61	219	93	319		0.660553	0.00464638	0.0289149		3.82112	12.1478	5.44271	9.13103		4.82112	13.1478	6.44271	10.131	2.72712	1.57248	1.44737880827645	0.653040785359609
Cd99l2	17	61	35	137		0.703503	0.0674244	0.191981		1.06751	3.39191	2.05335	3.93108		2.06751	4.39191	3.05335	4.93108	2.12425	1.61497	1.08695492711572	0.69151115828112
Cpe	34	122	54	180		0.631187	0.0344983	0.123138		4.01144	12.746	5.95233	9.70427		5.01144	13.746	6.95233	10.7043	2.74292	1.53967	1.45571253395944	0.622616582303882
Cxcl14	24	86	44	194		0.81453	0.0127697	0.0613835		4.0436	12.8306	6.92599	14.9358		5.0436	13.8306	7.92599	15.9358	2.74221	2.01057	1.45533923446752	1.00760550728944
Prps1	145	519	220	1196		0.99556	0.000395159	0.00389564		22.3953	70.9819	31.7456	84.4089		23.3953	71.9819	32.7456	85.4089	3.07677	2.60826	1.62141725674928	1.38308681072388
Nectin2	19	68	18	176		1.46346	0.000167013	0.00186563		1.67389	5.30486	1.48155	7.08523		2.67389	6.30486	2.48155	8.08523	2.35794	3.25813	1.23752455736004	1.70404571844752
Kat7	97	347	121	682		1.03389	1.27774e-09	4.83332e-08		5.39351	17.0852	6.28575	17.3282		6.39351	18.0852	7.28575	18.3282	2.82869	2.51562	1.50013290214527	1.33091349511485
Calm1	382	1366	499	2779		1.02302	1.88886e-20	3.58693e-18		24.9866	79.12	30.4941	83.0617		25.9866	80.12	31.4941	84.0617	3.08313	2.66912	1.62439507581636	1.41636597322306
Nfic	87	311	82	565		1.18163	2.32895e-10	9.97363e-09		4.03926	12.786	3.55687	11.9867		5.03926	13.786	4.55687	12.9867	2.73572	2.84991	1.45192055649882	1.51091852614188
Pnpt1	14	50	47	111		0.181791	0.811224	0.897013		1.22567	3.87622	3.84429	4.44057		2.22567	4.87622	4.84429	5.44057	2.1909	1.12309	1.13152210503318	0.167470440866444
Klhdc4	56	200	108	394		0.658078	0.112275	0.268205		4.64883	14.7021	8.37629	14.9459		5.64883	15.7021	9.37629	15.9459	2.7797	1.70066	1.47492808534945	0.766092548904726
Icosl	7	25	12	51		0.790753	0.190931	0.371546		0.466393	1.47498	0.746976	1.55272		1.46639	2.47498	1.74698	2.55272	1.6878	1.46122	0.755144470941306	0.547173796813558
Fcgrt	130	464	149	953		1.13065	4.57072e-14	3.38306e-12		19.0373	60.169	20.3855	63.7712		20.0373	61.169	21.3855	64.7712	3.05275	3.02874	1.61010984665547	1.59871973857337
Nab2	23	82	13	141		1.44644	0.000280351	0.00291515		2.40729	7.59988	1.27121	6.74355		3.40729	8.59988	2.27121	7.74355	2.52396	3.40944	1.33569079984461	1.76953586302109
Rrad	62	221	46	367		1.26851	7.62384e-08	2.02727e-06		12.102	38.1987	8.38868	32.734		13.102	39.1987	9.38868	33.734	2.99182	3.59305	1.58102205426597	1.84520737593915
Ackr1	16	57	22	112		0.948784	0.0209423	0.0866696		3.50541	11.0582	4.50312	11.2126		4.50541	12.0582	5.50312	12.2126	2.67639	2.21921	1.42028817102145	1.15004635512475
Aco1	25	89	47	220		0.857458	0.00770624	0.0425359		1.71163	5.39574	3.00635	6.88273		2.71163	6.39574	4.00635	7.88273	2.35864	1.96756	1.23795292806467	0.976407569955064
Cops2	93	331	112	581		0.9695	5.45469e-08	1.50806e-06		8.06627	25.422	9.07569	23.0268		9.06627	26.422	10.0757	24.0268	2.91432	2.38464	1.54315871920956	1.25376851836544
Trim16	9	32	16	31		0.266705	0.658206	0.795415		0.606474	1.90946	1.00731	0.954553		1.60647	2.90946	2.00731	1.95455	1.81109	0.973719	0.856856002601244	-0.038422274439601
Mrps34	9	32	9	55		1.09166	0.0614734	0.17987		1.34223	4.22599	1.25401	3.74815		2.34223	5.22599	2.25401	4.74815	2.2312	2.10654	1.15781720336318	1.07487342652528
Sap18b	18	64	22	113		0.960529	0.0159845	0.0716456		7.02249	22.1101	8.01887	20.1449		8.02249	23.1101	9.01887	21.1449	2.88066	2.34452	1.52640101534588	1.22929267939194
Acaa2	36	128	33	246		1.23534	1.57011e-05	0.000236145		7.30969	23.0143	6.26012	22.8244		8.30969	24.0143	7.26012	23.8244	2.88992	3.28155	1.53102912770409	1.71437802142567
Tdp2	36	128	46	209		0.86899	0.00220878	0.0160763		3.37233	10.6177	4.02585	8.94629		4.37233	11.6177	5.02585	9.94629	2.65709	1.97903	1.40984762301929	0.984790163831608
Gatad1	45	160	64	323		0.938807	0.000107305	0.00126479		3.32338	10.4636	4.41591	10.9003		4.32338	11.4636	5.41591	11.9003	2.65153	2.19729	1.40682368158883	1.13572510149475
Ndufs2	65	231	94	573		1.09058	2.05396e-07	4.87556e-06		8.65035	27.2223	11.6875	34.8452		9.65035	28.2223	12.6875	35.8452	2.92448	2.82525	1.54818051920841	1.49837855888942
Ptpn1	288	1023	331	1980		1.076	3.89055e-22	9.49901e-20		16.0224	50.3968	17.2042	50.3348		17.0224	51.3968	18.2042	51.3348	3.01936	2.81994	1.59424309356581	1.49566584182126
Nid2	29	103	52	166		0.567654	0.0713101	0.199322		1.72531	5.42623	2.89031	4.5128		2.72531	6.42623	3.89031	5.5128	2.35798	1.41706	1.23755270660149	0.502899458622089
Larp7	87	309	114	630		1.01254	1.51471e-08	4.76196e-07		11.3188	35.5985	13.8566	37.4533		12.3188	36.5985	14.8566	38.4533	2.97095	2.58829	1.57092230820573	1.37200016186851
Trappc3	49	174	64	272		0.819512	0.000937791	0.00802845		8.68344	27.3047	10.5961	22.0259		9.68344	28.3047	11.5961	23.0259	2.923	1.98565	1.54744855046333	0.989611669601825
Aplp2	189	671	210	1331		1.11942	3.49893e-18	4.87259e-16		9.90261	31.1317	10.2797	31.8665		10.9026	32.1317	11.2797	32.8665	2.94715	2.91378	1.5593221478995	1.54289366640108
Ctps2	20	71	29	161		1.0132	0.00508292	0.0309653		1.30432	4.10019	1.76695	4.79787		2.30432	5.10019	2.76695	5.79787	2.21332	2.0954	1.14621083506803	1.06722686690472
Ppp2r5b	20	71	19	131		1.17767	0.00242575	0.0173597		1.82574	5.73929	1.62044	5.46447		2.82574	6.73929	2.62044	6.46447	2.38497	2.46694	1.25397035043479	1.30272144481286
Psmd5	20	71	31	140		0.844854	0.0203124	0.0846536		0.851505	2.67675	1.23308	2.72367		1.85151	3.67675	2.23308	3.72367	1.98582	1.6675	0.989732091140237	0.737689556988937
Casp8ap2	31	110	36	189		0.977414	0.00137477	0.0110216		1.39795	4.39252	1.51671	3.89457		2.39795	5.39252	2.51671	4.89457	2.24881	1.94483	1.16915990101115	0.959641288911512
Pmaip1	31	110	37	190		0.960057	0.0015973	0.0124139		3.49282	10.9749	3.89483	9.78221		4.49282	11.9749	4.89483	10.7822	2.66533	2.20278	1.41431632565438	1.13932247390323
Timm8a1	53	188	103	353		0.606208	0.148801	0.319102		11.4809	36.0621	20.8454	34.9418		12.4809	37.0621	21.8454	35.9418	2.9695	1.64528	1.57021920196349	0.718330259820158
Sub1	123	436	180	792		0.831047	3.42521e-07	7.72109e-06		9.63404	30.24	13.1719	28.3463		10.634	31.24	14.1719	29.3463	2.93774	2.07074	1.55470455827795	1.05014975215113
Atf7ip	138	489	139	1026		1.23249	9.73656e-17	1.08312e-14		2.04955	6.43104	1.92871	6.963		3.04955	7.43104	2.92871	7.963	2.43676	2.71894	1.28496547742311	1.44304597305443
Pqbp1	59	209	69	369		0.98929	6.42989e-06	0.000107546		11.1011	34.8218	12.1292	31.7254		12.1011	35.8218	13.1292	32.7254	2.96022	2.49256	1.56570263215495	1.31762873040624
Sdc1	72	255	86	499		1.05012	7.47891e-08	1.99438e-06		5.81858	18.2481	6.49314	18.427		6.81858	19.2481	7.49314	19.427	2.82288	2.59263	1.49716969678123	1.37441738336896
Creb3	48	170	51	442		1.36993	2.1223e-08	6.45618e-07		6.22906	19.5354	6.18334	26.2103		7.22906	20.5354	7.18334	27.2103	2.84067	3.78797	1.50623248550592	1.92142577720023
Gm6055	13	46	20	92		0.857619	0.0567273	0.171895		10.5864	33.1706	15.2162	34.2342		11.5864	34.1706	16.2162	35.2342	2.94921	2.17278	1.56032750895928	1.11954228480534
Ppm1m	13	46	14	57		0.814028	0.110686	0.265745		1.47662	4.62675	1.48568	2.95849		2.47662	5.62675	2.48568	3.95849	2.27194	1.59251	1.18392776826424	0.671306797649427
Dctn6	26	92	38	191		0.930851	0.00347564	0.0231054		2.80522	8.78969	3.83045	9.41664		3.80522	9.78969	4.83045	10.4166	2.5727	2.15645	1.36328289293384	1.10866113052779
Trappc6a	26	92	36	208		1.04476	0.00102555	0.00860727		5.03669	15.7816	6.51548	18.4121		6.03669	16.7816	7.51548	19.4121	2.77994	2.58295	1.47505255236441	1.36902082030255
Sh3bgrl3	13	46	12	98		1.30395	0.00623265	0.0361759		4.87412	15.2722	4.20345	16.7899		5.87412	16.2722	5.20345	17.7899	2.77016	3.41886	1.46996780334505	1.77351561502118
Pdia3	610	2156	730	3880		0.985684	2.87875e-23	7.97215e-21		59.8183	187.217	66.8804	173.862		60.8183	188.217	67.8804	174.862	3.09474	2.57603	1.62981839243377	1.36514890034126
Uaca	15	53	24	95		0.738235	0.0818833	0.219226		0.795125	2.48778	1.18858	2.3011		1.79512	3.48778	2.18858	3.3011	1.94292	1.50833	0.958224498693879	0.5929555065962
Itih5	288	1017	303	1999		1.14517	4.00119e-25	1.29694e-22		11.2218	35.0899	11.0302	35.5918		12.2218	36.0899	12.0302	36.5918	2.95292	3.04166	1.56214070819732	1.60486054621124
Idh2	81	286	75	543		1.20913	2.9219e-10	1.22615e-08		9.63422	30.1224	8.33421	29.5121		10.6342	31.1224	9.33421	30.5121	2.92663	3.26884	1.5492389086154	1.70878023550815
Sdc2	49	173	58	314		0.995566	2.99872e-05	0.000421404		4.27648	13.3699	4.72923	12.5224		5.27648	14.3699	5.72923	13.5224	2.72339	2.36025	1.44540305075144	1.23894158110384
Zfyve16	17	60	32	112		0.619734	0.115711	0.273862		0.738905	2.30931	1.29946	2.22447		1.73891	3.30931	2.29946	3.22447	1.9031	1.40227	0.92835293165978	0.487768857722036
Prnp	87	307	103	648		1.11095	5.38592e-10	2.18694e-08		11.4299	35.7153	12.6425	38.9016		12.4299	36.7153	13.6425	39.9016	2.95378	2.9248	1.56256414265084	1.54833828297343
Pros1	229	808	239	1705		1.20472	2.92595e-23	7.97215e-21		17.2433	53.8751	16.8134	58.6648		18.2433	54.8751	17.8134	59.6648	3.00796	3.34944	1.58878531713051	1.74392058241789
Serpinh1	747	2635	831	5142		1.09709	3.94081e-35	3.52796e-32		94.1224	293.998	97.8239	296.055		95.1224	294.998	98.8239	297.055	3.10125	3.0059	1.63285006115086	1.58779910689599
Wdr45	19	67	28	143		0.940835	0.0115632	0.0572826		1.76694	5.5174	2.43275	6.07676		2.76694	6.5174	3.43275	7.07676	2.35546	2.06154	1.23600620696148	1.04372444513401
Rtcb	118	416	130	818		1.10895	1.64617e-12	9.9511e-11		13.8901	43.362	14.2968	43.9993		14.8901	44.362	15.2968	44.9993	2.97929	2.94174	1.57496890309391	1.55667171145761
Itprid2	40	141	60	227		0.714005	0.00815973	0.0442211		2.1991	6.8643	3.08183	5.70269		3.1991	7.8643	4.08183	6.70269	2.45828	1.64208	1.29765182485716	0.715524521822459
Mmadhc	84	296	122	637		0.958504	2.11528e-07	5.00846e-06		12.8513	40.1007	17.4381	44.5324		13.8513	41.1007	18.4381	45.5324	2.96728	2.46947	1.56913987967563	1.30420133757425
Pwp1	77	271	93	507		0.998121	1.69505e-07	4.10657e-06		8.05645	25.1081	9.09092	24.2398		9.05645	26.1081	10.0909	25.2398	2.88282	2.50124	1.52748113761196	1.32264428131909
Laptm4b	64	225	76	466		1.08831	1.25109e-07	3.14867e-06		10.1653	31.6458	11.2779	33.8218		11.1653	32.6458	12.2779	34.8218	2.92385	2.83614	1.54787123929088	1.50392844008493
Thoc3	86	302	99	496		0.937445	8.41158e-07	1.77086e-05		10.903	33.9036	11.7261	28.7341		11.903	34.9036	12.7261	29.7341	2.93234	2.33646	1.55205255734571	1.22432534428848
Otud6b	92	323	113	658		1.04691	1.99605e-09	7.35797e-08		8.3612	25.9941	9.59469	27.3259		9.3612	26.9941	10.5947	28.3259	2.88362	2.6736	1.52788016307673	1.41878226119972
Tceal9	91	319	117	569		0.907569	4.53147e-07	9.92909e-06		27.0121	83.8493	32.447	77.1788		28.0121	84.8493	33.447	78.1788	3.02902	2.33739	1.59885308055389	1.22489928985243
Engase	2	7	2	6		0.660743	0.66346	0.798837		0.118757	0.368062	0.110951	0.162799		1.11876	1.36806	1.11095	1.1628	1.22284	1.04667	0.290236141714877	0.0658055230044919
Il10rb	14	49	23	89		0.710999	0.104498	0.255502		1.13169	3.50741	1.73699	3.28744		2.13169	4.50741	2.73699	4.28744	2.11448	1.56648	1.08030291037231	0.647522528823565
Stbd1	12	42	22	135		1.08896	0.0165496	0.0735068		1.66314	5.15452	2.84867	8.54967		2.66314	6.15452	3.84867	9.54967	2.311	2.48129	1.20851937812518	1.3110922749153
Cd14	6	21	6	32		0.98495	0.183062	0.361633		1.06635	3.30491	0.996256	2.59876		2.06635	4.30491	1.99626	3.59876	2.08334	1.80276	1.05889819003858	0.850203535961804
Dstyk	36	126	69	320		0.832722	0.0644302	0.185496		1.18582	3.67518	2.12343	4.81654		2.18582	4.67518	3.12343	5.81654	2.13887	1.86223	1.09684781745151	0.897030619881964
Fxyd2	2	7	5	12		0.268439	0.820138	0.902094		0.153717	0.476413	0.359034	0.421447		1.15372	1.47641	1.35903	1.42145	1.2797	1.04592	0.355805950358558	0.0647792068860311
Gm20485	2	7	3	24		1.32693	0.251449	0.442087		1.56253	4.84272	2.18974	8.568		2.56253	5.84272	3.18974	9.568	2.28006	2.99962	1.18906931950067	1.58477782582392
Gm6552	4	14	6	36		1.06898	0.188321	0.368373		1.16049	3.59667	1.62631	4.77256		2.16049	4.59667	2.62631	5.77256	2.12761	2.19797	1.08923175578826	1.13617369960699
Trpv4	2	7	3	9		0.559419	0.678239	0.809786		0.15104	0.468114	0.211668	0.310579		1.15104	1.46811	1.21167	1.31058	1.27547	1.08163	0.351026122901257	0.113210569040308
Gm5552	4	14	8	17		0.259948	0.763689	0.86678		2.39083	7.40983	4.46735	4.64308		3.39083	8.40983	5.46735	5.64308	2.48017	1.03214	1.3104393539856	0.0456394502740788
Smg8	12	42	19	147		1.30042	0.00485062	0.02985		1.14787	3.55755	1.69799	6.42533		2.14787	4.55755	2.69799	7.42533	2.1219	2.75217	1.08535472469942	1.4605703937158
Kif3a	16	56	30	143		0.863396	0.029636	0.110868		1.37343	4.25663	2.40591	5.60906		2.37343	5.25663	3.40591	6.60906	2.21478	1.94047	1.1471655063315	0.956406456785005
Cenpp	2	7	3	22		1.24571	0.288369	0.482154		0.240109	0.744162	0.336489	1.20689		1.24011	1.74416	1.33649	2.20689	1.40646	1.65126	0.492067879662669	0.723569005922122
Zfp647	2	7	3	7		0.416726	0.765281	0.867828		0.230663	0.714887	0.323251	0.368904		1.23066	1.71489	1.32325	1.3689	1.39347	1.0345	0.478677895855612	0.0489345246853052
Gm9844	20	70	27	120		0.836424	0.0267252	0.103191		12.6936	39.3409	16.0099	34.802		13.6936	40.3409	17.0099	35.802	2.94597	2.10477	1.55874300056845	1.0736609657479
1700047I17Rik2	2	7	4	8		0.227875	0.861113	0.926936		0.159368	0.493925	0.297785	0.291293		1.15937	1.49393	1.29779	1.29129	1.28857	0.994997	0.36576920039062	-0.00723543708006763
C1qtnf7	2	7	1	3		0.819117	0.646538	0.787388		0.147919	0.458441	0.069098	0.101387		1.14792	1.45844	1.0691	1.10139	1.27051	1.0302	0.345406512286407	0.0429277243272171
Gm14928	2	7	8	9		-0.436908	0.695879	0.82341		1.29065	4.00007	4.82324	2.65392		2.29065	5.00007	5.82324	3.65392	2.18282	0.627472	1.1261927086085	-0.672376592686299
Lzts3	2	7	3	13		0.808013	0.526708	0.698069		0.144788	0.448738	0.202906	0.430045		1.14479	1.44874	1.20291	1.43005	1.26551	1.18883	0.339715901835186	0.249536683443452
Gm11964	2	7	4	7		0.154303	0.907321	0.951028		1.38657	4.29737	2.59086	2.21758		2.38657	5.29737	3.59086	3.21758	2.21966	0.896046	1.15033577495934	-0.158354928899294
Pla2g12a	24	84	30	128		0.816169	0.0220254	0.0898559		2.00643	6.21846	2.34318	4.88979		3.00643	7.21846	3.34318	5.88979	2.40101	1.76174	1.26364249359968	0.816997159569864
Gm12696	8	28	15	52		0.607281	0.285329	0.47856		2.72105	8.43329	4.76662	8.082		3.72105	9.43329	5.76662	9.082	2.53511	1.57493	1.34205002106128	0.655285288840314
Ttc26	4	14	6	6		0.0760713	0.942081	0.970164		0.263487	0.81662	0.369252	0.180601		1.26349	1.81662	1.36925	1.1806	1.43778	0.862223	0.523845211275262	-0.213866917087053
Zfp764	2	7	3	32		1.61167	0.145193	0.314618		0.24547	0.760778	0.344002	1.79468		1.24547	1.76078	1.344	2.79468	1.41375	2.07937	0.49952324842109	1.05614680989628
Syn1	2	7	1	4		0.908753	0.600541	0.753679		0.186614	0.578367	0.0871737	0.170546		1.18661	1.57837	1.08717	1.17055	1.33014	1.07669	0.411582287699624	0.106599409202311
Nphp4	2	7	13	24		-0.239247	0.792376	0.885599		0.101859	0.31569	0.618567	0.558536		1.10186	1.31569	1.61857	1.55854	1.19406	0.962911	0.255879761154243	-0.0545254371635691
Ldhb	14	49	6	98		1.66253	0.00128282	0.0104222		2.74488	8.50715	1.09905	8.77992		3.74488	9.50715	2.09905	9.77992	2.5387	4.6592	1.34409164059445	2.2200834367954
Slc28a2	2	7	10	14		-0.388095	0.701277	0.82705		0.146302	0.45343	0.683427	0.467968		1.1463	1.45343	1.68343	1.46797	1.26793	0.872012	0.342474250247547	-0.197579850717476
Gm15834	2	7	1	5		0.993367	0.557241	0.720207		0.133371	0.413352	0.062302	0.152359		1.13337	1.41335	1.0623	1.15236	1.24703	1.08478	0.318501082931517	0.117396456545289
March10	2	7	6	26		0.734328	0.472361	0.652915		0.14489	0.449054	0.406099	0.860698		1.14489	1.44905	1.4061	1.8607	1.26567	1.32331	0.339902552278291	0.404145667534609
Gjc2	2	7	7	7		-0.430886	0.716189	0.837439		0.273617	0.848014	0.894712	0.437602		1.27362	1.84801	1.89471	1.4376	1.451	0.758745	0.537044365574491	-0.398313533079267
Myct1	2	7	9	20		0.0352243	0.971528	0.986163		0.216393	0.670662	0.909762	0.988808		1.21639	1.67066	1.90976	1.98881	1.37346	1.04139	0.45780998215764	0.0585110944191577
Xlr3b	2	7	1	15		1.64551	0.253623	0.444371		0.162867	0.50477	0.0760809	0.558166		1.16287	1.50477	1.07608	1.55817	1.29402	1.448	0.371856931039162	0.534062744716517
Gm6548	10	35	17	49		0.498863	0.353357	0.546893		2.64223	8.18898	4.19653	5.91608		3.64223	9.18898	5.19653	6.91608	2.5229	1.3309	1.33508461234264	0.412406332518901
Gtpbp3	2	7	6	15		0.246499	0.823489	0.904722		0.154528	0.478924	0.433111	0.529586		1.15453	1.47892	1.43311	1.52959	1.28098	1.06732	0.357244875404329	0.0939902031573595
Zfp87	2	7	12	11		-0.788026	0.43293	0.619648		0.214883	0.66598	1.20455	0.540048		1.21488	1.66598	2.20455	1.54005	1.37131	0.698578	0.455554137275921	-0.517507809166109
Fcgr2b	4	14	1	28		1.85236	0.0732602	0.2032		0.212656	0.659079	0.0496694	0.680211		1.21266	1.65908	1.04967	1.68021	1.36814	1.60071	0.452212085835321	0.678707463961581
Morf4l1-ps1	8	28	8	39		0.925155	0.15092	0.321908		2.54134	7.87629	2.37429	5.66116		3.54134	8.87629	3.37429	6.66116	2.50648	1.97409	1.32566410544382	0.981188386082397
Cyb561a3	4	14	6	25		0.778298	0.361961	0.555818		0.314905	0.975976	0.441308	0.899347		1.3149	1.97598	1.44131	1.89935	1.50275	1.31779	0.58760702576385	0.398124874692806
Gm8524	2	7	3	7		0.416726	0.765281	0.867828		1.62438	5.03439	2.27641	2.5979		2.62438	6.03439	3.27641	3.5979	2.29936	1.09813	1.20123263516022	0.135042703757668
Nipal4	2	7	6	8		-0.186308	0.876964	0.935163		0.178757	0.554016	0.501021	0.326732		1.17876	1.55402	1.50102	1.32673	1.31835	0.883886	0.398735575837882	-0.178067398874348
Syt6	2	7	3	3		0.0810446	0.95789	0.978661		0.105635	0.327391	0.148037	0.0724046		1.10563	1.32739	1.14804	1.0724	1.20057	0.93412	0.263718271318762	-0.0983194520242427
Inca1	4	14	5	5		0.181496	0.86887	0.930557		0.894173	2.77129	1.04425	0.510741		1.89417	3.77129	2.04425	1.51074	1.99099	0.73902	0.993489136344124	-0.436314339697357
Arhgef6	18	63	26	135		0.950223	0.0133415	0.0634812		0.647889	2.00799	0.874326	2.2204		1.64789	3.00799	1.87433	3.2204	1.82536	1.71816	0.868178542817705	0.780866167958643
Bbs9	8	28	12	58		0.89117	0.121681	0.280774		0.39445	1.22251	0.552784	1.30677		1.39445	2.22251	1.55278	2.30677	1.59382	1.48557	0.672493223663037	0.571016490621216
Gm16378	6	21	10	57		1.02419	0.110415	0.265277		5.40034	16.7371	8.40894	23.443		6.40034	17.7371	9.40894	24.443	2.77128	2.59785	1.47055238315367	1.37731597159255
Gm7253	2	7	3	8		0.489841	0.720835	0.840467		1.82142	5.64507	2.55254	3.32918		2.82142	6.64507	3.55254	4.32918	2.35522	1.21862	1.23586436669178	0.285244535605709
Gm42462	2	7	6	12		0.0771578	0.94605	0.972015		0.451679	1.39988	1.26597	1.23837		1.45168	2.39988	2.26597	2.23837	1.65317	0.987819	0.725237988569045	-0.0176808713620172
Gm5837	2	7	4	6		0.0767709	0.954699	0.977047		0.449699	1.39374	0.84028	0.61647		1.4497	2.39374	1.84028	1.61647	1.6512	0.878383	0.72351368412689	-0.187078584570375
Galt	8	28	10	63		1.10803	0.0580069	0.17321		0.996582	3.08868	1.16384	3.58618		1.99658	4.08868	2.16384	4.58618	2.04784	2.11946	1.03410305694983	1.08369626798392
Tsen34	42	147	49	299		1.08134	2.15727e-05	0.000313179		5.08792	15.7689	5.54573	16.5512		6.08792	16.7689	6.54573	17.5512	2.75445	2.68133	1.46176322621604	1.42294689976834
AC115631.1	4	14	3	17		1.0331	0.301033	0.495528		0.550907	1.70741	0.386021	1.06988		1.55091	2.70741	1.38602	2.06988	1.7457	1.4934	0.803802080235373	0.578598635728221
Rps19-ps4	2	7	2	8		0.809879	0.579407	0.737249		1.40557	4.35624	1.31318	2.56909		2.40557	5.35624	2.31318	3.56909	2.2266	1.54294	1.15484297883065	0.625682151952933
Lrrc49	8	28	13	39		0.535789	0.375047	0.568874		0.390262	1.20953	0.592491	0.86936		1.39026	2.20953	1.59249	1.86936	1.58929	1.17386	0.668382107218391	0.231259179915143
Praf2	4	14	4	34		1.33868	0.122996	0.282472		0.91955	2.84994	0.859106	3.5716		1.91955	3.84994	1.85911	4.5716	2.00565	2.45903	1.00406671636965	1.29808916637745
Jrk	8	28	15	58		0.691475	0.217585	0.40449		0.420734	1.30397	0.737022	1.39384		1.42073	2.30397	1.73702	2.39384	1.62168	1.37813	0.697485092101621	0.462712413059524
Tchp	8	28	12	28		0.411002	0.52594	0.697538		0.332913	1.03179	0.466545	0.532435		1.33291	2.03179	1.46654	1.53244	1.52432	1.04493	0.608167158102003	0.0634049562973075
Gm47693	2	7	10	10		-0.631442	0.549101	0.714549		0.404759	1.25446	1.89077	0.924773		1.40476	2.25446	2.89077	1.92477	1.60487	0.665834	0.682458690672997	-0.586764972005246
Hsf4	4	14	6	16		0.486077	0.594287	0.748583		0.702383	2.17688	0.984321	1.28381		1.70238	3.17688	1.98432	2.28381	1.86614	1.15093	0.900053624645622	0.202799832184072
Nat14	6	21	11	45		0.739283	0.254651	0.445551		0.88794	2.75197	1.52089	3.04308		1.88794	3.75197	2.52089	4.04308	1.98734	1.60383	0.99083519357707	0.681523455729346
Gm12184	2	7	5	11		0.207293	0.86232	0.927491		0.469953	1.45651	1.09766	1.1811		1.46995	2.45651	2.09766	2.1811	1.67115	1.03978	0.740841953399285	0.0562758805038603
B4galt7	8	28	4	42		1.38579	0.0467496	0.151926		0.850329	2.6354	0.397218	2.03993		1.85033	3.6354	1.39722	3.03993	1.96473	2.1757	0.974333505372884	1.12148022935091
Amd-ps3	2	7	2	7		0.737228	0.62035	0.768624		0.612576	1.89854	0.57231	0.979707		1.61258	2.89854	1.57231	1.97971	1.79746	1.25911	0.845959424937646	0.332401027700732
Adamtsl2	2	7	7	15		0.078109	0.941995	0.970164		0.0770222	0.238713	0.251858	0.263965		1.07702	1.23871	1.25186	1.26396	1.15013	1.00967	0.201793873457094	0.0138850936766267
Nudt22	2	7	1	36		2.46191	0.0485837	0.155547		0.515179	1.59668	0.240658	4.23739		1.51518	2.59668	1.24066	5.23739	1.71378	4.22147	0.777180218691335	2.07774403627027
Gm3756	2	7	4	6		0.0767709	0.954699	0.977047		0.454346	1.40814	0.848962	0.62284		1.45435	2.40814	1.84896	1.62284	1.65582	0.877703	0.7275501575044	-0.188195229886532
Ung	6	21	10	63		1.11342	0.0803449	0.217452		0.337768	1.04684	0.525943	1.6206		1.33777	2.04684	1.52594	2.6206	1.53004	1.71736	0.613567284548928	0.780196558361393
Spg20	14	49	46	153		0.460706	0.569882	0.73017		0.56091	1.73841	1.72185	2.80108		1.56091	2.73841	2.72185	3.80108	1.75437	1.39651	0.81095291058502	0.481821719496248
Atp5o	119	416	146	769		0.967361	1.04723e-09	4.01795e-08		16.2154	50.1955	18.5868	47.8822		17.2154	51.1955	19.5868	48.8822	2.97383	2.49567	1.57232103822435	1.31942964579332
Eif3b	221	772	247	1401		1.025	1.99131e-16	2.12708e-14		20.3312	62.8896	21.2294	58.8947		21.3312	63.8896	22.2294	59.8947	2.99513	2.69439	1.58261964204121	1.42995728722621
Rad17	45	157	34	270		1.25111	4.22428e-06	7.46395e-05		1.71604	5.30159	1.21134	4.70486		2.71604	6.30159	2.21134	5.70486	2.32014	2.57982	1.21421192902976	1.3672723201821
Pdcl3	45	157	42	290		1.1656	5.73538e-06	9.74911e-05		3.28321	10.1433	2.86291	9.66836		4.28321	11.1433	3.86291	10.6684	2.60162	2.76174	1.37940763525625	1.46557900141582
Hmgcl	43	150	51	347		1.16735	3.34335e-06	6.09061e-05		5.43806	16.798	6.02583	20.0527		6.43806	17.798	7.02583	21.0527	2.7645	2.99647	1.46702073211861	1.5832647179712
Prelid3b	192	669	195	1238		1.106	3.58612e-17	4.26703e-15		31.7749	98.0394	30.1501	93.6207		32.7749	99.0394	31.1501	94.6207	3.02181	3.03757	1.59541243329156	1.60291764476862
Cmtm7	31	108	36	239		1.14548	0.00011475	0.0013416		2.76191	8.52047	2.99655	9.73003		3.76191	9.52047	3.99655	10.73	2.53075	2.68482	1.33956731459862	1.42482554550327
Mid1ip1	31	108	38	199		0.960355	0.00140915	0.0112429		4.48421	13.8337	5.13546	13.1536		5.48421	14.8337	6.13546	14.1536	2.70481	2.30686	1.43552766430028	1.20592834791848
Sdha	156	543	149	1001		1.14508	2.42155e-15	2.29925e-13		11.6383	35.8722	10.3854	34.1247		12.6383	36.8722	11.3854	35.1247	2.91749	3.08506	1.54472718175495	1.62529750272433
Hspg2	560	1949	485	3734		1.24036	1.06642e-33	8.01951e-31		11.6954	36.0439	9.46327	35.6345		12.6954	37.0439	10.4633	36.6345	2.91789	3.50125	1.54492721576797	1.80786848532689
Elf4	48	167	61	285		0.873397	0.000351857	0.00353549		2.40327	7.40407	2.85341	6.52042		3.40327	8.40407	3.85341	7.52042	2.46941	1.95163	1.30416462132632	0.964678119341628
Ifi47	21	73	28	133		0.881407	0.0158958	0.0713227		2.61391	8.04612	3.25613	7.5647		3.61391	9.04612	4.25613	8.5647	2.50314	2.01232	1.32373763069827	1.00886126611256
Slc35f6	21	73	29	159		0.991091	0.00549334	0.032974		0.760942	2.34233	0.981753	2.63268		1.76094	3.34233	1.98175	3.63268	1.89803	1.83306	0.924504508191991	0.874256968866784
Zkscan17	38	132	73	278		0.670994	0.0127922	0.0614599		2.55787	7.86793	4.59081	8.55082		3.55787	8.86793	5.59081	9.55082	2.49248	1.70831	1.3175841599196	0.772567710856821
Hnrnpul2	19	66	22	135		1.0806	0.00500862	0.0306019		0.822814	2.53095	0.890108	2.67147		1.82281	3.53095	1.89011	3.67147	1.93709	1.94247	0.953890170176751	0.95788961896748
Spag7	36	125	65	219		0.588183	0.0363491	0.127875		7.48749	23.0216	12.6305	20.8136		8.48749	24.0216	13.6305	21.8136	2.83024	1.60035	1.5009230992759	0.678391675966547
Ppp5c	66	229	125	529		0.754433	0.0730126	0.202812		6.47834	19.9043	11.4631	23.7271		7.47834	20.9043	12.4631	24.7271	2.79531	1.98402	1.48301073787042	0.98842918358143
9530068E07Rik	115	399	151	835		0.997539	4.88479e-10	1.99639e-08		10.7401	32.9969	13.1752	35.6339		11.7401	33.9969	14.1752	36.6339	2.89581	2.58437	1.5339651801935	1.36981037269507
Psmc2	98	340	122	609		0.921431	1.21212e-07	3.067e-06		5.99608	18.421	6.97386	17.0266		6.99608	19.421	7.97386	18.0266	2.77598	2.26071	1.47299567059011	1.17677525973038
Fosl1	180	624	207	1145		1.00025	9.26758e-14	6.65002e-12		27.254	83.6633	29.282	79.2195		28.254	84.6633	30.282	80.2195	2.9965	2.64908	1.58327930650044	1.40549390997668
Eipr1	15	52	27	113		0.753629	0.0683519	0.193818		0.923827	2.83593	1.55359	3.18014		1.92383	3.83593	2.55359	4.18014	1.9939	1.63697	0.995595370477571	0.711027515394793
Umps	88	305	103	649		1.10031	7.69835e-10	3.05335e-08		7.775	23.8621	8.50211	26.2018		8.775	24.8621	9.50211	27.2018	2.83329	2.86271	1.50247979592015	1.51738140817152
Dld	73	253	115	499		0.796491	6.45625e-05	0.000824575		6.10122	18.7243	8.97974	19.0574		7.10122	19.7243	9.97974	20.0574	2.7776	2.00981	1.47383755403709	1.00705880811592
Emc4	56	194	56	301		0.982195	4.40209e-05	0.000587779		16.3858	50.2659	15.3088	40.2453		17.3858	51.2659	16.3088	41.2453	2.94872	2.52903	1.56008957161109	1.33858253009785
Kdelr3	28	97	36	248		1.17748	0.000152426	0.00172212		6.10839	18.7384	7.33741	24.7223		7.10839	19.7384	8.33741	25.7223	2.77677	3.08517	1.47340998566571	1.62534775141395
Cat	28	97	25	193		1.24234	0.000153326	0.00172813		3.29848	10.1186	2.75149	10.3892		4.29848	11.1186	3.75149	11.3892	2.58663	3.03591	1.37107408052428	1.60213030542564
Eif3d	112	388	127	855		1.15167	1.27942e-12	7.83488e-11		6.93956	21.2881	7.35173	24.2074		7.93956	22.2881	8.35173	25.2074	2.80723	3.01823	1.48914489357333	1.59370183802213
Mdh2	201	696	218	1489		1.16029	1.08112e-19	1.86468e-17		17.3699	53.2602	17.6007	58.7983		18.3699	54.2602	18.6007	59.7983	2.95375	3.21484	1.56254951993286	1.68474769272612
Otub1	67	232	87	482		0.998138	7.44973e-07	1.57897e-05		8.10369	24.8478	9.83103	26.6393		9.10369	25.8478	10.831	27.6393	2.83927	2.55187	1.50551814569792	1.35155274123124
Mcrip2	13	45	10	95		1.38399	0.0049272	0.0301927		3.06171	9.38479	2.20035	10.2238		4.06171	10.3848	3.20035	11.2238	2.55676	3.50705	1.35431442248931	1.81025882958866
Lrp3	13	45	16	71		0.836125	0.0818094	0.219145		0.851415	2.60977	0.979016	2.12483		1.85141	3.60977	1.97902	3.12483	1.94974	1.57898	0.963278947251305	0.658995788968719
Fasn	170	588	189	1263		1.14351	4.79958e-17	5.60448e-15		4.78024	14.641	4.96517	16.2283		5.78024	15.641	5.96517	17.2283	2.70594	2.88814	1.43612924538251	1.53014305550833
Gm7964	109	377	106	680		1.10691	5.96688e-11	2.79744e-09		24.3485	74.5727	22.122	69.4103		25.3485	75.5727	23.122	70.4103	2.98134	3.04517	1.5759620376251	1.60652084694906
Plekho2	35	121	47	258		0.989198	0.000342061	0.00345368		1.94225	5.94586	2.43673	6.54223		2.94225	6.94586	3.43673	7.54223	2.36073	2.1946	1.23923301668301	1.1339548740505
Bbs2	11	38	12	87		1.20818	0.0170867	0.075124		1.02266	3.12833	1.04229	3.69593		2.02266	4.12833	2.04229	4.69593	2.04104	2.29934	1.02930670886257	1.201222842631
Msl3	22	76	22	133		1.06302	0.00435476	0.0276586		2.35385	7.20048	2.19913	6.50243		3.35385	8.20048	3.19913	7.50243	2.4451	2.34515	1.2898906129247	1.22968044283525
Cenpx	11	38	14	54		0.736093	0.165058	0.341261		3.14393	9.61735	3.73835	7.05249		4.14393	10.6174	4.73835	8.05249	2.56215	1.69943	1.35735302212219	0.765049785542594
Ifit1	11	38	5	69		1.54515	0.00829191	0.0446159		1.27485	3.89981	0.541389	3.65414		2.27485	4.89981	1.54139	4.65414	2.1539	3.01945	1.10695139584425	1.59428370927446
Elof1	51	176	51	318		1.08486	6.25881e-06	0.000105059		9.22373	28.1865	8.61744	26.2804		10.2237	29.1865	9.61744	27.2804	2.85478	2.83655	1.51337909313966	1.50413963359522
C1galt1	20	69	29	110		0.704659	0.0650433	0.186803		1.01057	3.08729	1.36901	2.53979		2.01057	4.08729	2.36901	3.53979	2.0329	1.49421	1.023539604868	0.579379427405369
Maged1	276	952	250	2043		1.28433	5.4136e-27	2.03551e-24		19.5261	59.6397	16.5241	66.0455		20.5261	60.6397	17.5241	67.0455	2.95427	3.8259	1.56280267172573	1.93579893588632
Edn3	112	386	153	790		0.938059	8.93399e-09	2.95183e-07		8.38214	25.5809	10.6979	27.0167		9.38214	26.5809	11.6979	28.0167	2.83314	2.39501	1.50240205988551	1.26003313104532
Gm5560	9	31	11	76		1.17397	0.0327582	0.118708		3.1058	9.47293	3.54646	11.9843		4.1058	10.4729	4.54646	12.9843	2.55077	2.85591	1.35093067260576	1.51395271444934
Farsb	45	155	34	267		1.23376	6.0608e-06	0.000102452		5.28697	16.1257	3.73203	14.3342		6.28697	17.1257	4.73203	15.3342	2.724	3.24052	1.4457243282363	1.69622389511229
Ninj1	54	186	54	432		1.27932	2.73503e-08	8.03416e-07		10.5874	32.2924	9.89149	38.7033		11.5874	33.2924	10.8915	39.7033	2.87316	3.64535	1.52263648977834	1.86605876846499
Ankrd27	18	62	32	128		0.714947	0.0609915	0.179274		0.914616	2.78965	1.51911	2.97197		1.91462	3.78965	2.51911	3.97197	1.97933	1.57674	0.985010193508546	0.656943764309229
Itpk1	9	31	13	39		0.550562	0.351102	0.544794		0.83445	2.54514	1.12609	1.65231		1.83445	3.54514	2.12609	2.65231	1.93253	1.2475	0.950494335150937	0.319045591473356
Ramac	43	148	81	198		0.369287	0.449585	0.634478		7.60266	23.1713	13.3799	15.9967		8.60266	24.1713	14.3799	16.9967	2.80975	1.18197	1.49044148934691	0.241198861672584
Pebp1	191	657	199	1288		1.11241	8.92499e-18	1.16521e-15		33.2542	101.291	32.3697	102.47		34.2542	102.291	33.3697	103.47	2.98623	3.10073	1.57832509600763	1.63260644628657
Atg5	32	110	53	236		0.806464	0.00509455	0.0310234		4.18802	12.748	6.48046	14.1136		5.18802	13.748	7.48046	15.1136	2.64996	2.02041	1.40596980593008	1.01465106771173
Pdlim1	55	189	76	380		0.910523	4.06892e-05	0.000548356		3.21864	9.79408	4.15523	10.1616		4.21864	10.7941	5.15523	11.1616	2.55866	2.1651	1.35538997632902	1.11443417382614
Hspa9	533	1831	552	3330		1.05988	4.38974e-28	1.79407e-25		38.0667	115.797	36.8323	108.675		39.0667	116.797	37.8323	109.675	2.98969	2.89898	1.57999523597373	1.53554765395617
Bag2	23	79	12	149		1.50064	0.000183466	0.00202178		2.31443	7.03939	1.12816	6.85127		3.31443	8.03939	2.12816	7.85127	2.42557	3.68923	1.27832592761809	1.88332164249281
Abcf2	205	704	248	1469		1.04546	2.05179e-16	2.1793e-14		24.5632	74.6958	27.7623	80.4307		25.5632	75.6958	28.7623	81.4307	2.96112	2.83116	1.56614322671448	1.50139494450803
Tox2	30	103	28	141		0.935406	0.00645154	0.0372496		2.71525	8.25502	2.36766	5.83145		3.71525	9.25502	3.36766	6.83145	2.49109	2.02855	1.31677593437235	1.02044663654936
Itpa	30	103	58	220		0.659353	0.0278599	0.106305		4.70432	14.3023	8.49719	15.764		5.70432	15.3023	9.49719	16.764	2.68257	1.76515	1.42361817159231	0.819794575472055
Enpp2	86	295	110	563		0.930832	3.13686e-07	7.14823e-06		4.5808	13.9142	5.47404	13.7031		5.5808	14.9142	6.47404	14.7031	2.6724	2.27109	1.41813845596347	1.18338673593984
Dio2	21	72	31	129		0.764205	0.0360647	0.127197		1.11164	3.37497	1.53313	3.12036		2.11164	4.37497	2.53313	4.12036	2.07183	1.62659	1.05090860522128	0.701846936291042
Mdp1	7	24	19	44		0.201825	0.732376	0.846944		1.0604	3.2194	2.68904	3.04574		2.0604	4.2194	3.68904	4.04574	2.04785	1.09669	1.0341135180286	0.133158617714558
Gm26841	7	24	9	38		0.790164	0.229206	0.41741		1.20578	3.66079	1.44839	2.99105		2.20578	4.66079	2.44839	3.99105	2.11298	1.63007	1.07928235365305	0.704933964041361
Pcolce	21	72	25	198		1.28632	0.000401398	0.00394241		1.69087	5.13353	1.88063	7.28493		2.69087	6.13353	2.88063	8.28493	2.27938	2.87608	1.18864322445933	1.52410455615846
Fam210b	14	48	25	103		0.734908	0.086733	0.226469		1.19145	3.61727	1.98774	4.00547		2.19145	4.61727	2.98774	5.00547	2.10695	1.67534	1.07515399610115	0.744450628349342
Gmds	7	24	13	31		0.336781	0.602775	0.755228		0.643012	1.9522	1.11567	1.30122		1.64301	2.9522	2.11567	2.30122	1.79682	1.0877	0.845447500727952	0.121284442284827
Sirpa	14	48	11	102		1.36216	0.00402422	0.0260252		0.877514	2.66415	0.644155	2.92142		1.87751	3.66415	1.64415	3.92142	1.9516	2.38507	0.964655983751006	1.2540311074114
Ccdc66	14	48	21	77		0.670971	0.138321	0.304003		0.955113	2.89975	1.3385	2.40041		1.95511	3.89975	2.3385	3.40041	1.99464	1.4541	0.996127964638155	0.540127450028751
Hmgcs2	7	24	17	30		0.0556654	0.929794	0.963679		0.654935	1.9884	1.48601	1.2826		1.65493	2.9884	2.48601	2.2826	1.80575	0.918178	0.852597521324704	-0.123154854435298
Slf1	7	24	13	34		0.39579	0.534561	0.703359		0.366389	1.11237	0.635711	0.81319		1.36639	2.11237	1.63571	1.81319	1.54595	1.1085	0.628491472469819	0.148612123612978
Hbp1	185	634	186	1320		1.17935	4.95954e-19	8.17889e-17		9.23408	28.0222	8.67374	30.1068		10.2341	29.0222	9.67374	31.1068	2.83584	3.21559	1.50377825813953	1.68508258956779
Tcea1-ps1	19	65	24	102		0.794847	0.0462834	0.150854		6.46965	19.5989	7.63502	15.8707		7.46965	20.5989	8.63502	16.8707	2.75768	1.95375	1.46345727392303	0.966247468310994
Cyba	19	65	21	157		1.22878	0.00140664	0.011234		5.62903	17.0524	5.81261	21.2544		6.62903	18.0524	6.81261	22.2544	2.72323	3.26664	1.44532025375456	1.70780907190784
Ruvbl1	112	383	78	805		1.42202	5.30656e-15	4.68372e-13		18.1547	54.9745	11.8124	59.6259		19.1547	55.9745	12.8124	60.6259	2.92224	4.73183	1.54707284930635	2.24239703065403
Htra1	31	106	33	244		1.21613	5.48183e-05	0.000712714		3.31448	10.0358	3.2964	11.921		4.31448	11.0358	4.2964	12.921	2.55785	3.0074	1.35493134053361	1.58851675566454
Palld	217	742	277	1518		0.981366	8.18631e-15	6.93255e-13		6.49016	19.6513	7.74012	20.7461		7.49016	20.6513	8.74012	21.7461	2.75713	2.48808	1.46316497657482	1.31503131309514
Uap1	349	1193	433	2269		0.948483	4.18692e-18	5.74555e-16		26.7836	81.0729	31.0458	79.5694		27.7836	82.0729	32.0458	80.5694	2.95401	2.5142	1.56267301293894	1.33009682330682
Shb	12	41	20	122		1.07086	0.0196948	0.0830928		1.15468	3.49347	1.79797	5.36426		2.15468	4.49347	2.79797	6.36426	2.08544	2.2746	1.06035510894396	1.18561040071612
Ywhah	80	273	96	342		0.702445	0.0484948	0.155313		6.6394	20.0629	7.44358	12.9698		7.6394	21.0629	8.44358	13.9698	2.75714	1.65449	1.46317200380193	0.726385010670861
Ccdc86	255	870	225	1520		1.13197	8.98402e-19	1.4075e-16		13.5944	41.0705	11.2066	37.0281		14.5944	42.0705	12.2066	38.0281	2.88265	3.11537	1.52739739784688	1.63940490128157
Hspa1a	292	996	275	1665		1.05661	1.63254e-17	2.07377e-15		30.2943	91.5018	26.6552	78.9334		31.2943	92.5018	27.6552	79.9334	2.95587	2.89035	1.56358060334242	1.53124557117791
Snw1	100	341	125	692		0.987987	5.47011e-09	1.88004e-07		4.67384	14.113	5.45828	14.7791		5.67384	15.113	6.45828	15.7791	2.66363	2.44324	1.41339530883527	1.28879479343807
Eno1	188	641	153	1319		1.3057	1.86434e-20	3.57648e-18		10.7585	32.4821	8.18008	34.4911		11.7585	33.4821	9.18008	35.4911	2.84748	3.8661	1.50968523326175	1.95088034493192
Ostf1	22	75	36	147		0.734253	0.0358707	0.12669		1.32525	4.00063	2.02605	4.04632		2.32525	5.00063	3.02605	5.04632	2.15058	1.66763	1.10472367261702	0.737799237747116
Spats2	22	75	25	122		0.897241	0.0161332	0.0720608		1.64369	4.96194	1.74506	4.16511		2.64369	5.96194	2.74506	5.16511	2.25516	1.8816	1.17322678514434	0.911962385335605
Foxj2	32	109	35	255		1.20389	4.72234e-05	0.000623893		1.84254	5.55757	1.88281	6.70927		2.84254	6.55757	2.88281	7.70927	2.30694	2.67422	1.20598180022926	1.41911869014418
Gstm5	42	143	51	214		0.787142	0.00413998	0.0265818		10.1161	30.4995	11.4764	23.5531		11.1161	31.4995	12.4764	24.5531	2.83368	1.96795	1.50267546990671	0.976696805582705
Mrc2	47	160	68	271		0.730147	0.00325661	0.0219285		2.16774	6.53464	2.93015	5.71146		3.16774	7.53464	3.93015	6.71146	2.37855	1.70768	1.25008360382993	0.772041714775745
Chrdl2	439	1494	487	3130		1.1013	1.93263e-28	8.86181e-26		36.9215	111.265	38.2662	120.289		37.9215	112.265	39.2662	121.289	2.96045	3.0889	1.56581627221073	1.62709363162227
Ldha-ps2	5	17	9	37		0.726915	0.313115	0.508382		1.4561	4.38391	2.4487	4.92369		2.4561	5.38391	3.4487	5.92369	2.19206	1.71766	1.13228583340836	0.780445395151426
Acyp2	5	17	4	32		1.24479	0.130958	0.292961		1.78343	5.3694	1.33296	5.21559		2.78343	6.3694	2.33296	6.21559	2.28833	2.66425	1.19429619696812	1.41373035701638
Sh3bgr	5	17	8	25		0.543862	0.482298	0.661839		0.980316	2.95146	1.46541	2.23978		1.98032	3.95146	2.46541	3.23978	1.99537	1.31409	0.996655265844189	0.39406894036636
4933431E20Rik	5	17	20	20		-0.533894	0.453583	0.638084		0.225641	0.679342	0.843237	0.412426		1.22564	1.67934	1.84324	1.41243	1.37017	0.766275	0.454359918307198	-0.384065959562492
Kifap3	10	34	25	62		0.27087	0.590983	0.746572		0.767246	2.30997	1.79204	2.17368		1.76725	3.30997	2.79204	3.17368	1.87295	1.13669	0.905313460927174	0.184837888451007
Sirt3	10	34	13	55		0.783926	0.150022	0.320756		0.515351	1.55158	0.625919	1.29519		1.51535	2.55158	1.62592	2.29519	1.68382	1.41163	0.751738578999948	0.49735958492472
E330011M16Rik	5	17	11	10		-0.221981	0.79451	0.88693		0.857913	2.58294	1.76335	0.784046		1.85791	3.58294	2.76335	1.78405	1.92848	0.645611	0.947460484984209	-0.631263639544761
Fbh1	10	34	7	78		1.48205	0.00897963	0.047354		0.601797	1.81184	0.393568	2.14493		1.6018	2.81184	1.39357	3.14493	1.75543	2.25675	0.811825470677934	1.17424449779657
Ppp1r21	5	17	10	26		0.365453	0.623819	0.770929		0.361715	1.08902	0.675878	0.859484		1.36171	2.08902	1.67588	1.85948	1.53411	1.10956	0.617403867461443	0.149985948367875
Gm830	5	17	4	19		0.902024	0.311975	0.506838		0.439491	1.32318	0.328482	0.763136		1.43949	2.32318	1.32848	1.76314	1.61389	1.32718	0.690545461256843	0.408364852654425
Rnh1	469	1593	491	3184		1.10531	1.21798e-30	6.7347e-28		55.6543	167.392	54.4351	172.65		56.6543	168.392	55.4351	173.65	2.97226	3.1325	1.57156260713021	1.64731297461709
Stat3	1179	4000	1210	8386		1.15346	7.33637e-39	8.11316e-36		38.0937	114.444	36.5256	123.812		39.0937	115.444	37.5256	124.812	2.953	3.32606	1.56217942947157	1.73381209340994
Sp4	23	78	50	148		0.437221	0.207229	0.391804		1.22701	3.68474	2.49208	3.60786		2.22701	4.68474	3.49208	4.60786	2.1036	1.31952	1.07286058201335	0.400011976734904
Pstpip2	18	61	14	65		0.889184	0.0641264	0.184864		2.36784	7.10561	1.7206	3.90716		3.36784	8.10561	2.7206	4.90716	2.40677	1.80371	1.26709793471915	0.85096522472926
Camk1	54	183	83	385		0.835915	0.000209023	0.00226361		2.78196	8.34835	3.99492	9.06331		3.78196	9.34835	4.99492	10.0633	2.47182	2.01471	1.30557654886895	1.01057296564488
Ftsj3	224	759	227	1654		1.19299	1.40607e-21	3.18482e-19		15.8218	47.4725	14.9798	53.3842		16.8218	48.4725	15.9798	54.3842	2.88153	3.40331	1.52683282054735	1.76693688974898
Trnau1ap	49	166	85	378		0.791738	0.000956074	0.0081368		5.56574	16.6965	9.02022	19.6194		6.56574	17.6965	10.0202	20.6194	2.69529	2.05778	1.43043886699732	1.04109115828023
Cox19	31	105	69	216		0.475911	0.341779	0.537086		2.54668	7.63824	5.29582	8.10838		3.54668	8.63824	6.29582	9.10838	2.43559	1.44674	1.2842697172413	0.532801452828982
Fscn1	225	762	280	1540		0.978333	2.77911e-15	2.62549e-13		22.9945	68.9585	26.7344	71.9167		23.9945	69.9585	27.7344	72.9167	2.91561	2.62911	1.54379738021468	1.39457289876905
Rb1	13	44	20	71		0.634607	0.176184	0.354097		0.665278	1.99391	0.956229	1.6603		1.66528	2.99391	1.95623	2.6603	1.79784	1.35991	0.846265594091425	0.443514432360364
Amer1	13	44	9	80		1.30039	0.0110042	0.0552098		0.471004	1.41165	0.304646	1.32446		1.471	2.41165	1.30465	2.32446	1.63946	1.78168	0.713217094312717	0.833238774340034
Nsmce1	39	132	33	263		1.24553	8.91614e-06	0.000144378		9.03307	27.073	7.14096	27.8352		10.0331	28.073	8.14096	28.8352	2.79805	3.542	1.48442095310286	1.82456249017044
Prpf6	86	291	92	582		1.08479	2.94586e-09	1.0549e-07		6.85993	20.5545	6.85616	21.2135		7.85993	21.5545	7.85616	22.2135	2.74232	2.82753	1.45539827242984	1.49954179124149
Ncald	60	203	80	412		0.924831	1.4791e-05	0.000225526		2.15233	6.44831	2.68114	6.75342		3.15233	7.44831	3.68114	7.75342	2.36279	2.10625	1.24049377245907	1.07467918204696
Ndufs7	55	186	69	371		0.959703	1.70889e-05	0.000254573		9.85452	29.5106	11.5503	30.3749		10.8545	30.5106	12.5503	31.3749	2.81086	2.49993	1.49101340315222	1.32188868095251
Hgsnat	21	71	39	193		0.876158	0.0133323	0.0634812		1.95589	5.85564	3.3936	8.21391		2.95589	6.85564	4.3936	9.21391	2.31932	2.09712	1.21370121541777	1.06841021765822
Mfap3	50	169	66	332		0.906229	0.00010653	0.00125644		2.65316	7.94093	3.27197	8.05007		3.65316	8.94093	4.27197	9.05007	2.44745	2.11848	1.29128177235155	1.08302853253247
Bcl6	106	358	95	673		1.15973	2.09075e-11	1.05096e-09		4.86998	14.5645	4.07771	14.1288		5.86998	15.5645	5.07771	15.1288	2.65155	2.97945	1.40683378900968	1.5750451181934
Evi2a	8	27	8	58		1.1863	0.0522288	0.163176		1.07207	3.20398	1.00161	3.55166		2.07207	4.20398	2.00161	4.55166	2.02888	2.274	1.02068199229005	1.18523497089078
Gm17709	8	27	8	30		0.73581	0.276374	0.469785		2.24686	6.71492	2.09917	3.85013		3.24686	7.71492	3.09917	4.85013	2.37612	1.56498	1.24860809265447	0.646141671573247
Pcyox1	32	108	29	150		0.940031	0.00490146	0.0300742		1.99721	5.96882	1.691	4.27792		2.99721	6.96882	2.691	5.27792	2.32511	1.96133	1.21729629712832	0.971828768339666
Pdha1	84	283	78	618		1.2489	4.51815e-11	2.14059e-09		6.9247	20.6585	6.00742	23.2798		7.9247	21.6585	7.00742	24.2798	2.73304	3.46486	1.45050906420731	1.7927989356898
Slc25a46	19	64	38	109		0.427967	0.2647	0.456986		1.07808	3.21564	2.01443	2.82612		2.07808	4.21564	3.01443	3.82612	2.02863	1.26927	1.02050411979062	0.343999522587802
Gfod1	93	313	108	476		0.817221	2.33422e-05	0.000336528		3.97159	11.8363	4.309	9.28873		4.97159	12.8363	5.309	10.2887	2.58194	1.93798	1.36845542023612	0.954552918489182
Tecr	85	286	87	578		1.11708	1.53881e-09	5.75141e-08		11.9419	35.5804	11.4194	37.1065		12.9419	36.5804	12.4194	38.1065	2.82652	3.06829	1.49902657175367	1.61743711147097
Ppa1	96	323	144	611		0.764525	2.04274e-05	0.000297933		10.1829	30.3384	14.2703	29.6147		11.1829	31.3384	15.2703	30.6147	2.80236	2.00486	1.48664334971782	1.00349976443528
Atpaf2	11	37	17	91		0.948613	0.0509384	0.16057		1.58447	4.71938	2.28777	5.98965		2.58447	5.71938	3.28777	6.98965	2.21298	2.12595	1.14599037349884	1.08811076334389
Cyb5a	33	111	56	239		0.756292	0.00806948	0.0438204		3.27256	9.7474	5.18841	10.8303		4.27256	10.7474	6.18841	11.8303	2.51545	1.91169	1.33081462429481	0.934846885593282
Gm10093	11	37	9	63		1.14098	0.0378672	0.131956		2.34488	6.98429	1.79243	6.13674		3.34488	7.98429	2.79243	7.13674	2.38702	2.55574	1.25520810318796	1.35374225634267
Mill2	11	37	15	57		0.695457	0.182277	0.360716		0.744833	2.2185	0.94892	1.76364		1.74483	3.2185	1.94892	2.76364	1.84459	1.41804	0.883300630472834	0.503894551249926
Ankrd1	55	185	71	413		1.01874	4.91185e-06	8.4796e-05		5.86627	17.4728	7.07505	20.1288		6.86627	18.4728	8.07505	21.1288	2.69037	2.61655	1.42780572672667	1.38766772702266
Ado	106	356	116	642		0.978604	7.69638e-09	2.57002e-07		7.34057	21.8306	7.50505	20.3155		8.34057	22.8306	8.50505	21.3155	2.7373	2.50622	1.45275149889726	1.32551060359605
Snai2	14	47	22	79		0.633365	0.158645	0.332388		2.13234	6.33898	3.13057	5.49826		3.13234	7.33898	4.13057	6.49826	2.34297	1.57321	1.22833602391808	0.65371053782128
Ankrd29	28	94	37	168		0.824118	0.00989887	0.0509301		2.11924	6.30001	2.61635	5.81031		3.11924	7.30001	3.61635	6.81031	2.34032	1.8832	1.22670546541035	0.91318798764076
4833439L19Rik	233	782	284	1472		0.927798	4.35884e-14	3.25183e-12		22.5045	66.8825	25.6274	64.9666		23.5045	67.8825	26.6274	65.9666	2.88806	2.4774	1.5301015664516	1.30882589075916
Ltv1	90	302	137	592		0.775014	2.4625e-05	0.000353128		11.9567	35.5278	17.0044	35.9385		12.9567	36.5278	18.0044	36.9385	2.81922	2.05163	1.49529473447418	1.03677313505765
Vcam1	964	3233	1093	6087		0.983969	2.96276e-28	1.29535e-25		33.4541	99.3504	35.4376	96.5259		34.4541	100.35	36.4376	97.5259	2.91258	2.67652	1.54229991036632	1.42035825063176
Bicd2	82	275	96	462		0.873829	6.58357e-06	0.000109824		3.99639	11.868	4.37116	10.2888		4.99639	12.868	5.37116	11.2888	2.57547	2.10174	1.36483308501579	1.0715846507238
Bdkrb1	114	382	136	665		0.884006	1.01661e-07	2.62177e-06		24.4539	72.5603	27.2555	65.1829		25.4539	73.5603	28.2555	66.1829	2.88994	2.3423	1.53103910750366	1.22792639701838
Pdia4	86	288	138	565		0.726896	0.000130256	0.00149866		11.0348	32.7228	16.5431	33.127		12.0348	33.7228	17.5431	34.127	2.80211	1.94533	1.48651202892251	0.960012451737332
Snx7	23	77	21	117		0.982058	0.0104073	0.0529796		1.15176	3.41441	0.98248	2.67724		2.15176	4.41441	1.98248	3.67724	2.05154	1.85487	1.03670513207429	0.891316111878067
Dcakd	46	154	54	403		1.21944	1.06571e-06	2.16832e-05		5.53978	16.4228	6.07576	22.1773		6.53978	17.4228	7.07576	23.1773	2.66413	3.27559	1.41366300980631	1.71175508509004
Sri	72	241	98	393		0.730232	0.000444955	0.00429864		4.5678	13.5389	5.80862	11.3929		5.5678	14.5389	6.80862	12.3929	2.61125	1.82018	1.38473954370452	0.864085020686116
Sod3	96	321	104	678		1.1012	2.53632e-10	1.0788e-08		7.90547	23.4074	8.00132	25.5126		8.90547	24.4074	9.00132	26.5126	2.74072	2.94541	1.45455578671062	1.55846945309693
Chmp1a	64	214	114	444		0.674889	0.0629288	0.182495		6.02091	17.8274	10.0198	19.0868		7.02091	18.8274	11.0198	20.0868	2.68162	1.82279	1.42310351401978	0.866151953608083
Gstm2	35	117	33	216		1.09648	0.000204005	0.00221566		6.41672	18.9943	5.65237	18.0954		7.41672	19.9943	6.65237	19.0954	2.69584	2.87046	1.43073416243372	1.52128132981955
Cmtm3	38	127	39	230		1.02166	0.000266063	0.00278197		3.91732	11.5932	3.75615	10.8343		4.91732	12.5932	4.75615	11.8343	2.56098	2.48822	1.35669421511815	1.3151139808127
Phf2	68	227	76	421		0.974746	2.18208e-06	4.16056e-05		3.80992	11.2622	3.97825	10.7785		4.80992	12.2622	4.97825	11.7785	2.54936	2.36599	1.35013769804024	1.24244208747848
Lrrc8a	152	507	163	995		1.04765	2.05023e-13	1.40673e-11		10.8608	32.0789	10.8813	32.4872		11.8608	33.0789	11.8813	33.4872	2.78892	2.81848	1.47970595758203	1.49491887349936
Ibsp	9	30	4	56		1.52396	0.0194649	0.0824375		1.33964	3.9542	0.556259	3.80892		2.33964	4.9542	1.55626	4.80892	2.11751	3.09005	1.08236568955943	1.62763044893638
Gm10698	24	80	32	178		0.976767	0.00381016	0.0248891		12.2312	36.1028	15.2363	41.4522		13.2312	37.1028	16.2363	42.4522	2.80418	2.61464	1.4875806592264	1.38661205956741
Prob1	3	10	12	28		0.0836103	0.919186	0.957171		0.188923	0.557643	0.706021	0.805733		1.18892	1.55764	1.70602	1.80573	1.31013	1.05845	0.389709098642298	0.0819490534635435
Mrpl34	3	10	2	17		1.25188	0.278749	0.472243		1.52135	4.49054	0.947565	3.93935		2.52135	5.49054	1.94756	4.93935	2.17762	2.53617	1.12275446914403	1.34264966461388
Mrpl41	30	100	49	192		0.687698	0.0230662	0.0930167		10.3993	30.6955	15.869	30.4125		11.3993	31.6955	16.869	31.4125	2.78048	1.86214	1.47533304470705	0.896961990959159
Tmem107	6	20	7	36		0.917984	0.199489	0.381995		1.3491	3.98212	1.47049	3.69882		2.3491	4.98212	2.47049	4.69882	2.12086	1.90198	1.08465248620556	0.927501343208421
Steap3	6	20	10	50		0.882973	0.177229	0.354382		0.32317	0.953897	0.503212	1.2306		1.32317	1.9539	1.50321	2.2306	1.47668	1.48389	0.562356152522762	0.569384954741129
Plekhg1	9	30	15	31		0.265227	0.662341	0.798001		0.317013	0.935723	0.493625	0.498958		1.31701	1.93572	1.49362	1.49896	1.46978	1.00357	0.555603210914728	0.00514225608694485
Thg1l	3	10	5	18		0.621868	0.535698	0.704264		0.306288	0.904066	0.476925	0.839749		1.30629	1.90407	1.47693	1.83975	1.45762	1.24566	0.543611079556866	0.316912089340242
Mgmt	3	10	7	25		0.563906	0.534411	0.703271		0.319094	0.941866	0.695612	1.21508		1.31909	1.94187	1.69561	2.21508	1.47212	1.30636	0.557896468282737	0.385554230888416
Amd2	3	10	4	28		1.17073	0.229876	0.417956		0.286966	0.847036	0.357472	1.22387		1.28697	1.84704	1.35747	2.22387	1.43519	1.63825	0.521237323077531	0.712152172783992
Rpl17-ps8	3	10	4	14		0.639479	0.55376	0.718108		1.48705	4.38931	1.85241	3.17103		2.48705	5.38931	2.85241	4.17103	2.16695	1.46229	1.11566494873381	0.548225611093057
Gm8355	12	40	14	72		0.917766	0.0651206	0.186882		1.90306	5.61723	2.07429	5.21761		2.90306	6.61723	3.07429	6.21761	2.2794	2.02245	1.18865508776764	1.01610435149997
Ntng2	3	10	5	11		0.302377	0.779129	0.877155		0.231443	0.683148	0.360383	0.387779		1.23144	1.68315	1.36038	1.38778	1.36681	1.02014	0.450812137863551	0.0287643735126604
Cryl1	6	20	5	32		1.07239	0.159835	0.334231		0.847987	2.50299	0.660206	2.0666		1.84799	3.50299	1.66021	3.0666	1.89557	1.84712	0.922634016728426	0.88527722843132
5430401H09Rik	3	10	7	15		0.173854	0.858363	0.9253		0.255452	0.754014	0.556874	0.583643		1.25545	1.75401	1.55687	1.58364	1.39712	1.01719	0.482453766177553	0.0245944044324615
Ppp1ccb	3	10	5	13		0.401184	0.703173	0.82804		0.629917	1.85932	0.980852	1.24731		1.62992	2.85932	1.98085	2.24731	1.75427	1.13452	0.810873052941233	0.182076393331926
Rtp4	9	30	5	65		1.53365	0.0138811	0.0648681		1.30003	3.8373	0.674767	4.29036		2.30003	4.8373	1.67477	5.29036	2.10314	3.15886	1.07254595775744	1.65940620972623
Hoxa5	3	10	6	24		0.679839	0.467453	0.648465		0.491986	1.45219	0.919294	1.7985		1.49199	2.45219	1.91929	2.7985	1.64357	1.45809	0.716836729612157	0.544079450565494
Psmb6	255	850	277	1815		1.1025	9.11532e-21	1.84267e-18		41.9305	123.766	42.5541	136.375		42.9305	124.766	43.5541	137.375	2.90623	3.15412	1.53914789782672	1.65723959189702
Nadsyn1	3	10	7	10		-0.0710454	0.945034	0.971715		0.279328	0.824489	0.608924	0.425463		1.27933	1.82449	1.60892	1.42546	1.42613	0.885973	0.512106444073862	-0.174665589275895
Gm24056	3	10	7	9		-0.125456	0.904449	0.949818		6.32505	18.6696	13.7884	8.67069		7.32505	19.6696	14.7884	9.67069	2.68525	0.653939	1.42505601557927	-0.612771106490945
1700029I15Rik	3	10	5	19		0.662154	0.506245	0.681832		0.685058	2.02208	1.06671	1.98257		1.68506	3.02208	2.06671	2.98257	1.79346	1.44315	0.842742717934146	0.529216474548933
Gm7266	3	10	4	10		0.44241	0.696267	0.82341		2.28014	6.73027	2.84035	3.47304		3.28014	7.73027	3.84035	4.47304	2.35669	1.16475	1.23676085338231	0.220014696795765
Emcn	9	30	15	55		0.634717	0.248493	0.438548		0.512178	1.51179	0.797521	1.43024		1.51218	2.51179	1.79752	2.43024	1.66104	1.352	0.732088464156276	0.43509257594087
Gosr1	21	70	40	173		0.750554	0.0340783	0.122172		1.50716	4.44866	2.68208	5.67354		2.50716	5.44866	3.68208	6.67354	2.17324	1.81244	1.1198493931865	0.85793225811805
AC132351.1	3	10	6	9		0.0265463	0.980281	0.990249		1.6609	4.90245	3.10344	2.27684		2.6609	5.90245	4.10344	3.27684	2.21822	0.798558	1.14940150276665	-0.324531632491146
Kctd2	6	20	6	24		0.762732	0.327012	0.522275		0.613797	1.81174	0.573451	1.1219		1.6138	2.81174	1.57345	2.1219	1.74231	1.34856	0.801003211798057	0.431422517053575
Me2	9	30	13	56		0.772598	0.16629	0.342254		0.382015	1.12759	0.515529	1.08616		1.38202	2.12759	1.51553	2.08616	1.53948	1.37652	0.622446721766687	0.461029462952599
Rhbdd3	6	20	5	29		1.00578	0.194069	0.375438		0.661977	1.95395	0.515387	1.46204		1.66198	2.95395	1.51539	2.46204	1.77737	1.62469	0.829745202579136	0.700165605401872
Gm16124	6	20	7	23		0.622998	0.416479	0.60422		3.57929	10.565	3.90136	6.26964		4.57929	11.565	4.90136	7.26964	2.52549	1.48319	1.33656375973352	0.568701431511536
Lrfn4	9	30	14	63		0.80032	0.142208	0.310223		0.823046	2.42938	1.19614	2.63264		1.82305	3.42938	2.19614	3.63264	1.88112	1.6541	0.911595292242307	0.726047372728211
Gm7931	3	10	3	20		1.11193	0.298122	0.493153		3.40759	10.0582	3.18361	10.3807		4.40759	11.0582	4.18361	11.3807	2.50889	2.7203	1.3270480234487	1.44376468314952
Rpp14	36	120	39	240		1.05382	0.00018587	0.00204468		4.61537	13.6231	4.67132	14.0599		5.61537	14.6231	5.67132	15.0599	2.60413	2.65545	1.38079995269488	1.40895798372212
Vps28	42	140	31	269		1.2817	4.60773e-06	8.06568e-05		5.61129	16.5628	3.86943	16.4223		6.61129	17.5628	4.86943	17.4223	2.65648	3.57789	1.409518002416	1.83911099582305
Naf1	36	120	66	240		0.614675	0.0270575	0.104041		3.58161	10.5718	6.13467	10.9108		4.58161	11.5718	7.13467	11.9108	2.52571	1.66942	1.33668670496333	0.73934737553364
Top3a	9	30	16	57		0.603338	0.267021	0.459245		0.602386	1.77806	1.00052	1.74331		1.60239	2.77806	2.00052	2.74331	1.7337	1.3713	0.793854194535431	0.455547546582447
Bcl9	15	50	27	73		0.404365	0.36117	0.555055		0.546683	1.61364	0.919349	1.21573		1.54668	2.61364	1.91935	2.21573	1.68984	1.15442	0.756882400814479	0.207163224850758
Tma7-ps	3	10	0	15		1.8939	0.178359	0.355583		4.73568	13.9783	0	10.8198		5.73568	14.9783	1	11.8198	2.61142	11.8198	1.38483336816351	3.56313875101577
Plaur	321	1070	358	2208		1.05598	1.70919e-22	4.34227e-20		37.757	111.447	39.3411	118.675		38.757	112.447	40.3411	119.675	2.90133	2.96658	1.53671563448988	1.56879936623472
Sbno1	314	1045	330	2149		1.09507	7.76656e-24	2.24633e-21		4.84901	14.29	4.76112	15.1645		5.84901	15.29	5.76112	16.1645	2.61411	2.80579	1.38632216987663	1.48840808712251
Cpne3	58	193	46	328		1.14394	2.16052e-06	4.12782e-05		2.50365	7.37725	1.85513	6.46975		3.50365	8.37725	2.85513	7.46975	2.39101	2.61625	1.25761898143982	1.38750259414129
S1pr1	34	113	35	181		0.923089	0.00253947	0.0180295		3.43593	10.112	3.3045	8.3582		4.43593	11.112	4.3045	9.3582	2.50499	2.17405	1.32480632015461	1.12038593548627
Mlf2	115	382	130	808		1.06079	3.92511e-11	1.8921e-09		8.62134	25.359	9.10525	27.6794		9.62134	26.359	10.1053	28.6794	2.73964	2.83807	1.45398623202981	1.50490943570785
Zbtb38	82	272	98	505		0.915124	1.14517e-06	2.31996e-05		2.1513	6.31899	2.40206	6.05406		3.1513	7.31899	3.40206	7.05406	2.32253	2.07346	1.21569806786737	1.05204304389595
Necap2	57	189	65	371		0.993114	7.82721e-06	0.000127958		5.66905	16.6452	6.03977	16.8608		6.66905	17.6452	7.03977	17.8608	2.64583	2.53713	1.40372300955961	1.34319469832818
Prdx2	118	391	141	805		0.993308	3.62539e-10	1.51125e-08		11.9091	34.9434	13.295	37.1245		12.9091	35.9434	14.295	38.1245	2.78435	2.66699	1.47733982724952	1.41521131708347
Arfip1	16	53	31	121		0.659703	0.101683	0.25072		1.6494	4.83809	2.98565	5.6998		2.6494	5.83809	3.98565	6.6998	2.20355	1.68098	1.13983038933201	0.749302106275023
Rogdi	16	53	20	87		0.787982	0.0693645	0.195745		2.10205	6.16583	2.45485	5.22289		3.10205	7.16583	3.45485	6.22289	2.31003	1.8012	1.20791018696182	0.848961801970811
Snapc2	16	53	14	87		1.04874	0.0211957	0.0873666		2.78412	8.1665	2.27598	6.9176		3.78412	9.1665	3.27598	7.9176	2.42236	2.41687	1.27641255923185	1.27313877225009
Cavin3	48	159	74	340		0.813447	0.000666869	0.00603037		8.89009	26.0768	12.8047	28.7748		9.89009	27.0768	13.8047	29.7748	2.73777	2.15686	1.45300066325826	1.10893518678013
Bgn	122	404	140	858		1.04807	2.23192e-11	1.11893e-09		6.15739	18.0555	6.60141	19.7876		7.15739	19.0555	7.60141	20.7876	2.66236	2.7347	1.41270399623914	1.45138272705571
Txn2	225	745	247	1587		1.08328	1.50505e-18	2.1934e-16		16.459	48.2579	16.8806	53.0476		17.459	49.2579	17.8806	54.0476	2.82135	3.02269	1.49638643751467	1.59583151617793
Igfbp5	261	864	280	1803		1.08379	1.09477e-20	2.1665e-18		13.3768	39.2117	13.4073	42.2255		14.3768	40.2117	14.4073	43.2255	2.797	3.00026	1.48387817738358	1.58508535668229
Fitm2	26	86	15	193		1.53113	3.24171e-05	0.000451773		2.01747	5.90914	1.08742	6.8432		3.01747	6.90914	2.08742	7.8432	2.28971	3.75737	1.19516617469175	1.90972298783345
Gtf2ird1	13	43	48	107		0.0562082	0.946112	0.972015		0.526949	1.54343	1.81777	1.98188		1.52695	2.54343	2.81777	2.98188	1.66569	1.05824	0.736120803282657	0.0816700106070892
Sertad2	85	281	111	472		0.767022	6.28735e-05	0.000805192		4.11912	12.0582	5.02551	10.4519		5.11912	13.0582	6.02551	11.4519	2.55087	1.90057	1.35099218936713	0.926433438721387
Wbp11	56	185	70	350		0.888116	7.35814e-05	0.000920992		3.42769	10.0272	4.00299	9.78928		4.42769	11.0272	5.00299	10.7893	2.4905	2.15657	1.31643311789876	1.10873719286961
Il4ra	83	274	100	706		1.16458	2.18106e-09	7.96191e-08		4.25675	12.4435	4.7915	16.5452		5.25675	13.4435	5.7915	17.5452	2.55738	3.02948	1.35466566225355	1.59907007405041
Mrps27	20	66	20	107		0.94221	0.0188019	0.0803796		2.94142	8.59533	2.74807	7.19083		3.94142	9.59533	3.74807	8.19083	2.43449	2.18534	1.28361776365092	1.12785971917391
Pepd	70	231	56	437		1.2054	2.12721e-08	6.46067e-07		6.99135	20.4299	5.22544	19.944		7.99135	21.4299	6.22544	20.944	2.68164	3.36427	1.42311617025566	1.75029144609946
Med28	67	221	121	425		0.586561	0.113985	0.271118		4.11572	12.0214	6.9443	11.9297		5.11572	13.0214	7.9443	12.9297	2.54537	1.62754	1.34787605966206	0.702694261984334
Ctsa	57	188	55	384		1.13865	5.10142e-07	1.10492e-05		3.72125	10.8684	3.35466	11.4555		4.72125	11.8684	4.35466	12.4555	2.51382	2.86027	1.3298791276404	1.51614992552524
Deptor	322	1062	297	2194		1.17773	7.95292e-26	2.71845e-23		11.1695	32.6207	9.62509	34.7761		12.1695	33.6207	10.6251	35.7761	2.76271	3.36714	1.46608296485251	1.75152346243199
Pank4	47	155	93	241		0.355194	0.443542	0.62966		4.14898	12.1162	7.67006	9.72141		5.14898	13.1162	8.67006	10.7214	2.54734	1.2366	1.34899347552043	0.306381520970819
Nucb1	64	211	87	424		0.86388	3.45717e-05	0.000476851		2.39898	7.0036	3.04676	7.26242		3.39898	8.0036	4.04676	8.26242	2.35471	2.04174	1.23554645435219	1.02979738860156
Chmp5	27	89	39	144		0.652425	0.0493266	0.156961		5.47144	15.9706	7.38371	13.3343		6.47144	16.9706	8.38371	14.3343	2.62238	1.70978	1.39087452955694	0.773807464763829
Tgfbi	61	201	89	307		0.604806	0.00886072	0.0468957		4.97931	14.5287	6.78736	11.4511		5.97931	15.5287	7.78736	12.4511	2.59708	1.59888	1.37688788622943	0.677063047838449
Dmac2	17	56	24	86		0.634434	0.13245	0.294995		1.73276	5.05439	2.28545	4.00549		2.73276	6.05439	3.28545	5.00549	2.21549	1.52353	1.14762436107089	0.607420215702562
Frg1	34	112	41	204		0.883716	0.00245281	0.0175134		6.25574	18.2478	7.04783	17.1514		7.25574	19.2478	8.04783	18.1514	2.65276	2.25543	1.40749646364624	1.17340538547262
Anxa2	568	1871	624	3724		1.02238	2.0598e-28	9.22005e-26		46.8618	136.69	48.098	140.394		47.8618	137.69	49.098	141.394	2.87682	2.87983	1.52447595662207	1.52598543228159
Acta2	141	464	161	986		1.0432	1.62235e-12	9.83876e-11		19.7643	57.5935	21.0844	63.1552		20.7643	58.5935	22.0844	64.1552	2.82183	2.905	1.4966315095173	1.53853799920271
Asah1	62	204	76	323		0.768783	0.000643476	0.00584695		5.62973	16.4028	6.44735	13.4019		6.62973	17.4028	7.44735	14.4019	2.62496	1.93383	1.39229746802022	0.951461568296106
Nop16	231	760	286	1580		0.962516	6.98344e-15	6.02241e-13		38.54	112.281	44.5797	120.455		39.54	113.281	45.5797	121.455	2.86497	2.66467	1.51851779715951	1.41395862722994
Ldha	831	2734	920	5259		0.989607	2.37186e-29	1.14336e-26		77.2803	225.143	79.9332	223.48		78.2803	226.143	80.9332	224.48	2.88889	2.77365	1.53051342143532	1.4717851588839
Eif2b2	69	227	86	422		0.871192	1.88288e-05	0.000276549		11.2677	32.8248	13.1206	31.4895		12.2677	33.8248	14.1206	32.4895	2.75724	2.30085	1.46322241444359	1.2021677384789
Cplane1	38	125	47	242		0.90796	0.00084652	0.00734406		0.893252	2.60191	1.03219	2.59941		1.89325	3.60191	2.03219	3.59941	1.9025	1.77119	0.927895751119804	0.824723027885284
Kdelr2	226	743	302	1365		0.806831	6.06728e-10	2.4425e-08		38.0356	110.729	47.4855	104.974		39.0356	111.729	48.4855	105.974	2.86224	2.18569	1.51714534450051	1.12809046333017
Hspa5	4028	13240	4381	23418		0.943259	1.8984e-15	1.83026e-13		293.189	853.371	297.922	778.89		294.189	854.371	298.922	779.89	2.90416	2.60901	1.53812023011571	1.38350042873435
Prpf40b	35	115	76	264		0.540813	0.278986	0.472414		2.17562	6.33002	4.41368	7.49873		3.17562	7.33002	5.41368	8.49873	2.30822	1.56986	1.20677804684731	0.650637939007692
Eno1b	7	23	4	29		1.1171	0.146101	0.315931		1.14797	3.34004	0.612863	2.17319		2.14797	4.34004	1.61286	3.17319	2.02053	1.96743	1.01473524812982	0.976310747643428
Gm7665	7	23	5	38		1.16994	0.102203	0.251418		7.255	21.1086	4.84151	17.9966		8.255	22.1086	5.84151	18.9966	2.67821	3.25201	1.42126665837405	1.70133004906882
Gm48583	7	23	3	19		1.02943	0.227348	0.415489		9.79425	28.4966	3.92163	12.1477		10.7942	29.4966	4.92163	13.1477	2.73262	2.67142	1.45028525307828	1.41760693874266
Gm26617	7	23	12	25		0.246527	0.716973	0.837765		0.486506	1.4155	0.77919	0.79396		1.48651	2.4155	1.77919	1.79396	1.62495	1.0083	0.700396607136736	0.0119273827948723
Ifitm2	119	391	130	741		0.985468	6.62817e-10	2.64564e-08		55.9244	162.713	57.0781	159.126		56.9244	163.713	58.0781	160.126	2.87598	2.75708	1.52405251143287	1.46314101544346
Zfp932	7	23	21	62		0.347934	0.542105	0.708893		0.658537	1.91603	1.84575	2.66528		1.65854	2.91603	2.84575	3.66528	1.75819	1.28798	0.814093786610855	0.365112473662848
Zfpl1	21	69	15	125		1.23644	0.00224158	0.0162731		3.57138	10.391	2.38331	9.71395		4.57138	11.391	3.38331	10.7139	2.49181	3.16671	1.31719430599442	1.6629832639911
Aldh2	131	430	152	917		1.03015	1.38773e-11	7.14776e-10		7.86662	22.8653	8.52771	25.1626		8.86662	23.8653	9.52771	26.1626	2.69159	2.74594	1.42845956235933	1.45730235955289
Ehd4	71	233	75	523		1.14189	1.61706e-08	5.02492e-07		5.45425	15.8498	5.38282	18.3589		6.45425	16.8498	6.38282	19.3589	2.61066	3.03297	1.38441241143539	1.6007318857609
Ppp2r5e	32	105	60	222		0.614706	0.0363829	0.127898		1.84357	5.35663	3.22949	5.84429		2.84357	6.35663	4.22949	6.84429	2.23544	1.61823	1.16055727612066	0.694418706891067
Clic1	217	712	222	1459		1.09162	1.93527e-18	2.7987e-16		37.1299	107.879	35.4886	114.074		38.1299	108.879	36.4886	115.074	2.85547	3.15371	1.51372803902891	1.65704809741617
Polr2m	182	597	213	1381		1.08714	4.65129e-15	4.16401e-13		23.1118	67.132	25.2705	80.1356		24.1118	68.132	26.2705	81.1356	2.82566	3.08846	1.49859022681376	1.62688843869705
Atp5g1	83	272	104	574		0.959649	2.25961e-07	5.32339e-06		5.20134	15.0938	6.08895	16.4368		6.20134	16.0938	7.08895	17.4368	2.59521	2.45972	1.37585134266005	1.2984925774066
Hspa8	2762	9050	3079	15721		0.907913	4.66683e-17	5.48353e-15		197.674	573.544	205.877	514.132		198.674	574.544	206.877	515.132	2.89189	2.49004	1.53201316846816	1.31617000850744
Numb	47	154	72	275		0.664653	0.00723133	0.0405334		3.69352	10.7165	5.28624	9.87514		4.69352	11.7165	6.28624	10.8751	2.49633	1.72999	1.31980623803712	0.790766054670459
Snx2	29	95	32	202		1.06332	0.00072741	0.00647505		3.30376	9.58354	3.4059	10.5155		4.30376	10.5835	4.4059	11.5155	2.45914	2.61365	1.29815292928807	1.38606859300179
Ncbp2	51	167	70	269		0.68252	0.00526458	0.0318963		6.81075	19.7485	8.73363	16.4152		7.81075	20.7485	9.73363	17.4152	2.6564	1.78918	1.40947110059596	0.839295650292874
Ick	11	36	28	84		0.391532	0.409833	0.59974		0.293823	0.851504	0.698751	1.02527		1.29382	1.8515	1.69875	2.02527	1.43103	1.19221	0.517058232753179	0.253643371066888
Map3k11	44	144	57	225		0.707703	0.0076977	0.0425012		3.0831	8.93489	3.73148	7.2042		4.0831	9.93489	4.73148	8.2042	2.43317	1.73396	1.28283937846838	0.794070231296027
Pyurf	22	72	24	145		1.02754	0.00495963	0.0303223		1.89533	5.49272	1.93173	5.7082		2.89533	6.49272	2.93173	6.7082	2.24248	2.28814	1.16509313154827	1.19417493804907
Ndufaf1	11	36	11	58		0.925838	0.0878979	0.227693		2.25584	6.53747	2.10756	5.43515		3.25584	7.53747	3.10756	6.43515	2.31506	2.07081	1.21105121369922	1.05019239131172
Fgf13	11	36	16	77		0.846134	0.0892004	0.229753		0.842501	2.44159	1.14491	2.69486		1.8425	3.44159	2.14491	3.69486	1.86789	1.72262	0.901408524227244	0.784607582151413
Snta1	22	72	44	70		0.0652145	0.922291	0.959232		2.18876	6.34308	4.08978	3.18231		3.18876	7.34308	5.08978	4.18231	2.3028	0.821707	1.20338895678178	-0.283304598243484
Mrps28	33	108	60	237		0.669238	0.0203722	0.0848137		12.9732	37.5967	22.0372	42.5746		13.9732	38.5967	23.0372	43.5746	2.76219	1.89149	1.46581240834912	0.919520760333435
Fmc1	11	36	7	63		1.27179	0.0258203	0.100856		4.91439	14.242	2.92177	12.8613		5.91439	15.242	3.92177	13.8613	2.57711	3.53445	1.36575202152497	1.82148696486607
Uqcrc1	232	759	220	1738		1.22844	2.52371e-21	5.51694e-19		17.2706	50.0327	15.3008	59.1206		18.2706	51.0327	16.3008	60.1206	2.79315	3.68819	1.4818955104197	1.88291364301166
Mrpl24	37	121	33	236		1.14451	7.32103e-05	0.000917568		5.05069	14.626	4.20857	14.7207		6.05069	15.626	5.20857	15.7207	2.58252	3.01824	1.36877929148033	1.59370892857271
Calr	548	1792	507	3612		1.144	1.03345e-31	6.47626e-29		58.5712	169.603	50.6271	176.408		59.5712	170.603	51.6271	177.408	2.86385	3.43634	1.51795601866874	1.78087461785597
Pdcd4	26	85	40	159		0.692271	0.0349249	0.12426		2.55289	7.39042	3.66936	7.13385		3.55289	8.39042	4.66936	8.13385	2.36158	1.74196	1.23975117586574	0.800713884193907
Taf1	45	147	97	302		0.454351	0.35147	0.545089		1.61859	4.68201	3.25962	4.96362		2.61859	5.68201	4.25962	5.96362	2.16988	1.40004	1.11761408007946	0.485464484601432
Ocel1	15	49	35	50		-0.0864131	0.857196	0.924996		0.647314	1.87246	1.41112	0.985966		1.64731	2.87246	2.41112	1.98597	1.74372	0.82367	0.802169330498358	-0.279861335827955
Olfml3	49	160	75	285		0.658589	0.00673166	0.0385486		2.44816	7.07875	3.50088	6.50666		3.44816	8.07875	4.50088	7.50666	2.34291	1.66782	1.22830310532163	0.737962336791199
Slc9a3r1	57	186	82	402		0.859521	9.90097e-05	0.00118484		9.11465	26.3372	12.2504	29.3738		10.1146	27.3372	13.2504	30.3738	2.70274	2.29229	1.43442042078907	1.19678833400622
Mmp2	251	819	276	1651		1.01789	4.05953e-18	5.61171e-16		22.9198	66.2236	23.546	68.8894		23.9198	67.2236	24.546	69.8894	2.81038	2.84728	1.49076299465548	1.50958378021992
Angptl4	293	956	329	1906		0.99359	4.26576e-19	7.09701e-17		25.4705	73.5901	26.7201	75.7114		26.4705	74.5901	27.7201	76.7114	2.81786	2.76736	1.49459966985564	1.46850999499832
Usp22	118	385	170	880		0.902434	6.91215e-08	1.8644e-06		7.43403	21.4781	10.0061	25.3334		8.43403	22.4781	11.0061	26.3334	2.66516	2.39263	1.41422321889829	1.25859579717833
Alpl	46	150	55	351		1.0734	1.35734e-05	0.000210893		3.51096	10.138	3.92195	12.2417		4.51096	11.138	4.92195	13.2417	2.46909	2.69034	1.30398043659369	1.42779076002768
Sphk2	27	88	46	227		0.857069	0.00688769	0.0391915		1.99835	5.76742	3.1808	7.67717		2.99835	6.76742	4.1808	8.67717	2.25705	2.07548	1.17443886837911	1.05344529317286
Tmbim6	479	1561	471	3194		1.10834	8.82675e-30	4.38411e-27		32.2074	92.9426	29.5878	98.1349		33.2074	93.9426	30.5878	99.1349	2.82897	3.24099	1.50027533860274	1.69643621577059
Gpc4	31	101	35	274		1.24151	4.89995e-05	0.000644189		3.59955	10.3848	3.79687	14.538		4.59955	11.3848	4.79687	15.538	2.47521	3.2392	1.3075492446374	1.69563639899007
2410004B18Rik	47	153	32	257		1.19643	1.78893e-05	0.000264401		7.13036	20.554	4.53561	17.8162		8.13036	21.554	5.53561	18.8162	2.65105	3.39912	1.4065664813793	1.76516235755753
Hsp90aa1	2001	6513	2251	11163		0.882096	1.04984e-17	1.36118e-15		156.689	451.612	164.68	399.431		157.689	452.612	165.68	400.431	2.87028	2.4169	1.52118940756824	1.27315810634154
Herpud1	461	1500	582	3127		0.932795	1.00121e-18	1.53031e-16		60.825	175.252	71.7424	188.529		61.825	176.252	72.7424	189.529	2.85083	2.60548	1.51138204388822	1.3815478427461
Emc10	67	218	63	368		0.993731	5.82145e-06	9.8787e-05		7.07024	20.3708	6.21115	17.745		8.07024	21.3708	7.21115	18.745	2.6481	2.59945	1.40495648719548	1.37820429656467
Stk17b	91	296	123	544		0.781127	1.74678e-05	0.000259396		5.40242	15.5608	6.82219	14.7576		6.40242	16.5608	7.82219	15.7576	2.58664	2.01447	1.37107904532162	1.01039876407355
Cd82	1301	4230	1263	7816		1.03873	1.46788e-30	7.88459e-28		133.269	383.693	120.872	365.851		134.269	384.693	121.872	366.851	2.86509	3.01013	1.51858223136611	1.58982527511476
Gm5297	4	13	6	21		0.599499	0.497943	0.674826		1.05147	3.02604	1.47354	2.52247		2.05147	4.02604	2.47354	3.52247	1.96251	1.42406	0.972698818882221	0.510011674277231
Fdft1	20	65	21	89		0.77172	0.0630065	0.1826		1.49572	4.30453	1.46727	3.04144		2.49572	5.30453	2.46727	4.04144	2.12545	1.63802	1.08776853079209	0.71194998748282
Rpp40	4	13	12	23		-0.00774322	0.992135	0.995896		0.188269	0.541818	0.527681	0.494669		1.18827	1.54182	1.52768	1.49467	1.29753	0.978391	0.375771278047782	-0.0315172611392748
Rpl13-ps6	4	13	5	20		0.716591	0.434081	0.620823		1.93597	5.57152	2.2609	4.42321		2.93597	6.57152	3.2609	5.42321	2.23828	1.6631	1.16239053116117	0.733877683863912
Dnajc3	568	1846	600	3543		1.00475	1.7904e-27	7.0124e-25		34.0092	97.875	33.5638	96.9366		35.0092	98.875	34.5638	97.9366	2.82426	2.8335	1.49787151728386	1.50258595864518
Cd74	12	39	8	84		1.3941	0.00849484	0.0455174		2.20002	6.33143	1.37027	7.03709		3.20002	7.33143	2.37027	8.03709	2.29106	3.39079	1.19601385697756	1.76161964144785
Gm4754	4	13	13	23		-0.0945114	0.903168	0.949002		1.52197	4.38008	4.62128	3.99893		2.52197	5.38008	5.62128	4.99893	2.13328	0.889286	1.0930755432936	-0.169280363475212
Pbx2	4	13	5	24		0.846587	0.342547	0.53775		0.338263	0.973486	0.395036	0.927415		1.33826	1.97349	1.39504	1.92741	1.47466	1.38162	0.560384645510343	0.46636530227785
Gm4459	4	13	8	37		0.79121	0.313751	0.508938		2.63093	7.57156	4.916	11.1204		3.63093	8.57156	5.916	12.1204	2.3607	2.04875	1.23921672307256	1.03474288496317
Gm10335	4	13	7	13		0.167694	0.85639	0.924604		2.63093	7.57156	4.3015	3.90716		3.63093	8.57156	5.3015	4.90716	2.3607	0.925618	1.23921672307256	-0.111510434652421
Smim4	4	13	6	39		1.09852	0.177255	0.354396		0.803181	2.31147	1.12558	3.57838		1.80318	3.31147	2.12558	4.57838	1.83646	2.15394	0.876928781919516	1.10698071630752
Cip2a	4	13	16	27		-0.204212	0.783203	0.880041		0.216469	0.622976	0.808962	0.66768		1.21647	1.62298	1.80896	1.66768	1.33417	0.921899	0.415942021663919	-0.117319334633617
Kera	4	13	13	38		0.31796	0.664872	0.799974		0.540034	1.55416	1.63974	2.3443		1.54003	2.55416	2.63974	3.3443	1.65851	1.2669	0.729887886609822	0.34130570965391
Ecscr	4	13	7	52		1.23611	0.110304	0.265046		0.702784	2.02254	1.14903	4.17478		1.70278	3.02254	2.14903	5.17478	1.77506	2.40796	0.827865902158504	1.26781133636961
2610044O15Rik8	4	13	7	25		0.590644	0.483165	0.662594		0.319066	0.91824	0.521664	0.911233		1.31907	1.91824	1.52166	1.91123	1.45424	1.25602	0.54026621788133	0.328853914899206
Ebf4	4	13	12	38		0.404543	0.585252	0.741424		0.380493	1.09502	1.06645	1.65173		1.38049	2.09502	2.06645	2.65173	1.51759	1.28323	0.601780760034009	0.359780298797849
Trim13	4	13	4	23		0.983464	0.288926	0.482593		0.746228	2.14757	0.697178	1.96069		1.74623	3.14757	1.69718	2.96069	1.8025	1.74448	0.84999563406329	0.802793856217705
C4b	8	26	23	75		0.437328	0.41711	0.604734		0.432406	1.24442	1.16145	1.85239		1.43241	2.24442	2.16145	2.85239	1.56689	1.31966	0.64790250791079	0.400168290329622
Zfp119a	4	13	16	20		-0.427161	0.57891	0.736916		0.610147	1.75594	2.28017	1.39403		1.61015	2.75594	3.28017	2.39403	1.71161	0.729851	0.775352385481807	-0.454325604707337
Tmem101	4	13	3	13		0.817409	0.436553	0.623079		0.609241	1.75333	0.426896	0.904776		1.60924	2.75333	1.4269	1.90478	1.71095	1.33491	0.774798999557023	0.41674105304757
Tmed4	32	104	46	206		0.7855	0.0076177	0.042109		4.5226	13.0156	6.0739	13.3037		5.5226	14.0156	7.0739	14.3037	2.53786	2.02204	1.3436116486218	1.01581446760461
Crybb3	4	13	12	19		-0.142282	0.859894	0.926101		0.527765	1.51885	1.47922	1.14552		1.52777	2.51885	2.47922	2.14552	1.64872	0.8654	0.72134492326284	-0.208560806006773
Pycr2	73	237	46	493		1.39608	5.43431e-10	2.20183e-08		7.59662	21.8393	4.47226	23.443		8.59662	22.8393	5.47226	24.443	2.65677	4.46671	1.40967419626128	2.15921150985798
Rprd1b	53	172	50	327		1.07548	6.71215e-06	0.000111869		2.5103	7.21389	2.21254	7.07726		3.5103	8.21389	3.21254	8.07726	2.33994	2.51429	1.22647283380167	1.33015263778315
Adam9	70	227	94	420		0.786877	0.000108682	0.00128021		5.23629	15.0364	6.5694	14.3563		6.23629	16.0364	7.5694	15.3563	2.57146	2.02874	1.36258916076155	1.02058373775803
Dnajc7	66	214	84	347		0.734404	0.000729295	0.00648876		4.17768	11.9949	4.96755	10.0367		5.17768	12.9949	5.96755	11.0367	2.50979	1.84945	1.32756889471453	0.887092718506765
Cdc42bpb	46	149	49	271		0.952437	0.00017911	0.00198191		1.91996	5.50696	1.91074	5.16858		2.91996	6.50696	2.91074	6.16858	2.22844	2.11925	1.15603647620985	1.0835530870976
Ndufa1	46	149	77	302		0.666408	0.00712561	0.0401322		33.794	96.9304	52.8499	101.381		34.794	97.9304	53.8499	102.381	2.81458	1.90123	1.49291814628785	0.926934000652872
Copb2	138	447	157	941		1.01577	9.89653e-12	5.24098e-10		6.68856	19.1846	7.10927	20.8407		7.68856	20.1846	8.10927	21.8407	2.62528	2.6933	1.39247051146867	1.42937306743367
Zfp868	46	149	46	240		0.910649	0.000584931	0.00539848		4.89446	14.0387	4.57274	11.6688		5.89446	15.0387	5.57274	12.6688	2.55132	2.27335	1.35124305938966	1.18482245125525
Ppp2r5c	67	217	73	409		0.962384	3.93748e-06	7.01656e-05		2.489	7.13843	2.53364	6.94293		3.489	8.13843	3.53364	7.94293	2.33259	2.2478	1.2219345776544	1.16851429182724
Fam174a	21	68	35	114		0.527645	0.155588	0.32837		1.34279	3.85026	2.09088	3.33091		2.34279	4.85026	3.09088	4.33091	2.07029	1.40119	1.0498340165837	0.48665185271543
Dis3l2	42	136	59	218		0.643622	0.0168438	0.0744389		1.45247	4.16474	1.90625	3.44494		2.45247	5.16474	2.90625	4.44494	2.10594	1.52944	1.07446180898174	0.613003792361355
Alkbh3	21	68	39	133		0.543637	0.132851	0.29547		2.04628	5.86742	3.55044	5.92197		3.04628	6.86742	4.55044	6.92197	2.25436	1.52116	1.1727182775869	0.605175788313397
Man2c1	21	68	40	154		0.636348	0.0748628	0.206458		0.916648	2.62836	1.63123	3.07166		1.91665	3.62836	2.63123	4.07166	1.89307	1.54743	0.920730642694291	0.629878375912305
Arid4a	59	191	71	396		0.959911	1.04478e-05	0.00016625		3.23443	9.27195	3.63644	9.91995		4.23443	10.272	4.63644	10.92	2.42582	2.35525	1.2784704297826	1.23587807948285
Psmb7	89	288	102	597		0.99676	3.26468e-08	9.4135e-07		8.00816	22.9471	8.57462	24.5463		9.00816	23.9471	9.57462	25.5463	2.65837	2.66812	1.41054453692338	1.41582609838865
Rars	106	343	135	662		0.858748	3.13453e-07	7.14823e-06		10.1081	28.9633	12.0273	28.8462		11.1081	29.9633	13.0273	29.8462	2.69744	2.29105	1.43158959030662	1.19601043494951
Rnf2	64	207	117	411		0.570425	0.131914	0.294266		4.77355	13.6717	8.15303	14.0079		5.77355	14.6717	9.15303	15.0079	2.5412	1.63966	1.34550932517987	0.713396537998842
Alkbh6	30	97	30	166		0.95115	0.00336397	0.0225464		2.95696	8.46618	2.76259	7.47653		3.95696	9.46618	3.76259	8.47653	2.39229	2.25284	1.25839077109501	1.17174746175132
Elac2	73	236	82	376		0.815077	0.000109027	0.00128267		6.45898	18.4904	6.7784	15.2019		7.45898	19.4904	7.7784	16.2019	2.613	2.08293	1.38570946305181	1.05861755182474
Klf7	43	139	57	300		0.912733	0.000311363	0.00318304		1.62787	4.65971	2.01604	5.18969		2.62787	5.65971	3.01604	6.18969	2.15372	2.05226	1.10683216113827	1.03721340540986
Dkc1	211	682	255	1517		1.00929	8.90336e-15	7.47246e-13		15.7607	45.1096	17.7953	51.7782		16.7607	46.1096	18.7953	52.7782	2.75106	2.80806	1.45998601994111	1.48957156946296
Tssc4	26	84	35	209		1.01668	0.00182335	0.0138055		4.33783	12.41	5.45556	15.9336		5.33783	13.41	6.45556	16.9336	2.51225	2.6231	1.32897982450711	1.39127555560446
Rpf2	74	239	96	424		0.777851	0.000103609	0.00122815		11.8392	33.8595	14.3494	30.9974		12.8392	34.8595	15.3494	31.9974	2.71508	2.0846	1.44099637886569	1.05977163676966
Socs4	48	155	56	220		0.707063	0.00808751	0.0438929		2.14851	6.14356	2.34184	4.49974		3.14851	7.14356	3.34184	5.49974	2.26887	1.64573	1.18197339348048	0.718723528996809
Gm15710	22	71	38	139		0.605953	0.0870749	0.227015		10.6478	30.4291	17.1828	30.7413		11.6478	31.4291	18.1828	31.7413	2.69828	1.74568	1.4320385429147	0.803785458320915
Ppp3r1	44	142	65	241		0.636833	0.0140101	0.0653573		4.1958	11.9906	5.79092	10.5014		5.1958	12.9906	6.79092	11.5014	2.50022	1.69365	1.32205482506813	0.760132660482828
Tmem109	102	329	110	683		1.03896	1.1153e-09	4.26171e-08		8.26687	23.6118	8.32924	25.2947		9.26687	24.6118	9.32924	26.2947	2.65589	2.81853	1.40919508550478	1.49494222132458
Musk	1007	3248	1070	6504		1.02108	1.09636e-32	7.63391e-30		82.0906	234.462	81.4928	242.277		83.0906	235.462	82.4928	243.277	2.83379	2.94907	1.50273527034392	1.56026136593374
Pdia6	447	1441	555	3050		0.944315	3.84059e-19	6.4467e-17		36.741	104.882	42.6195	114.555		37.741	105.882	43.6195	115.555	2.80548	2.64915	1.48824760049531	1.40552737339636
Tradd	9	29	10	47		0.830257	0.16263	0.33828		1.48466	4.23618	1.54119	3.54283		2.48466	5.23618	2.54119	4.54283	2.1074	1.78768	1.07546605574286	0.838087931970778
Csnk1g2	45	145	45	228		0.88642	0.00103363	0.00865963		2.86492	8.17446	2.6766	6.63289		3.86492	9.17446	3.6766	7.63289	2.37378	2.07607	1.24718687059927	1.05385629125738
Mgrn1	90	290	112	561		0.872779	1.2598e-06	2.5265e-05		5.44599	15.539	6.33175	15.5119		6.44599	16.539	7.33175	16.5119	2.56579	2.25211	1.35940180724134	1.17127747897512
Arpc4	82	264	124	521		0.726118	0.000150579	0.00170432		10.8751	31.0039	15.3643	31.5738		11.8751	32.0039	16.3643	32.5738	2.69504	1.99053	1.43030488839974	0.993155839251518
Gtpbp4	316	1017	342	1796		0.911488	1.0864e-15	1.07497e-13		10.1684	28.9787	10.2817	26.4083		11.1684	29.9787	11.2817	27.4083	2.68424	2.42945	1.42451378348922	1.2806324673643
Spcs1	78	251	110	453		0.71694	0.000260549	0.00273344		15.5303	44.2539	20.4621	41.2148		16.5303	45.2539	21.4621	42.2148	2.73763	1.96694	1.45292726084569	0.975955022713385
Clp1	23	74	33	152		0.800958	0.0213155	0.0877068		2.64964	7.54889	3.55177	8.0015		3.64964	8.54889	4.55177	9.0015	2.34239	1.97758	1.22798190704621	0.983737062672476
Hars	163	524	161	1102		1.10777	4.80783e-15	4.28375e-13		20.5045	58.3694	18.9217	63.3449		21.5045	59.3694	19.9217	64.3449	2.76079	3.2299	1.46507959255422	1.69148782565845
Cilp2	14	45	29	93		0.472586	0.276347	0.469785		0.99895	2.84328	1.93324	3.03226		1.99895	3.84328	2.93324	4.03226	1.92265	1.37468	0.943096939507926	0.459095805771437
4930579G24Rik	14	45	10	74		1.13468	0.0244692	0.0973588		2.18755	6.22636	1.45983	5.2836		3.18755	7.22636	2.45983	6.2836	2.26706	2.55449	1.18082142058475	1.3530340103899
Gm11808	14	45	29	86		0.411908	0.346954	0.541314		8.55053	24.3371	16.5476	24.0012		9.55053	25.3371	17.5476	25.0012	2.65296	1.42476	1.40760075887164	0.51072097366027
Cd81	338	1086	344	2308		1.09307	7.68361e-24	2.24633e-21		36.1386	102.82	34.3625	112.761		37.1386	103.82	35.3625	113.761	2.79547	3.21699	1.48308905213332	1.68571337196825
Zc3hc1	33	106	47	257		0.939721	0.00114438	0.0094777		2.00198	5.69434	2.66388	7.12438		3.00198	6.69434	3.66388	8.12438	2.22998	2.21742	1.15702773282215	1.14888418611139
Cdh13	232	745	276	1535		0.951838	7.40258e-15	6.32584e-13		6.35752	18.0779	7.06612	19.221		7.35752	19.0779	8.06612	20.221	2.59298	2.50691	1.37461093186285	1.32591066029233
Cbll1	38	122	46	267		0.986608	0.000280809	0.00291669		2.91917	8.29905	3.30146	9.37252		3.91917	9.29905	4.30146	10.3725	2.37271	2.41139	1.24653305852479	1.26986738279081
Exosc4	38	122	45	228		0.880013	0.00144912	0.0114903		6.01395	17.0973	6.65366	16.4884		7.01395	18.0973	7.65366	17.4884	2.58019	2.28498	1.36747683441641	1.19217994703257
Gm10254	19	61	15	137		1.3089	0.0014543	0.0115168		6.74575	19.1778	4.97553	22.2262		7.74575	20.1778	5.97553	23.2262	2.60501	3.88689	1.38129088606744	1.95861502716055
Sept10	24	77	41	105		0.353173	0.336665	0.53158		2.37545	6.74867	3.79133	4.7489		3.37545	7.74867	4.79133	5.7489	2.29559	1.19986	1.19886671935206	0.262861514131829
Snx11	24	77	42	171		0.685353	0.0415263	0.139843		1.74567	4.95944	2.85411	5.68348		2.74567	5.95944	3.85411	6.68348	2.17049	1.73412	1.11802057339858	0.794201503113437
Anxa6	371	1190	387	2484		1.05876	3.54381e-24	1.09219e-21		38.9764	110.705	37.9849	119.247		39.9764	111.705	38.9849	120.247	2.79427	3.08446	1.48247161094713	1.62501622961011
Mea1	44	141	55	278		0.875928	0.000539062	0.00505528		7.34493	20.8423	8.57767	21.2055		8.34493	21.8423	9.57767	22.2055	2.61744	2.31846	1.38815414773885	1.21316910218231
Ctsb	373	1195	384	2325		1.01282	1.1511e-22	3.01295e-20		18.9748	53.8305	18.2504	54.0456		19.9748	54.8305	19.2504	55.0456	2.74498	2.85945	1.4567969733441	1.51574016615227
Tom1l2	69	221	91	485		0.916913	6.17731e-06	0.000103783		2.4235	6.87349	2.98612	7.78401		3.4235	7.87349	3.98612	8.78401	2.29984	2.20365	1.20153339463111	1.13989683704827
Dnttip2	178	570	203	1236		1.02065	6.2467e-14	4.56957e-12		16.5584	46.9533	17.6428	52.5395		17.5584	47.9533	18.6428	53.5395	2.73107	2.87186	1.4494656805382	1.52198720669945
Rdx	178	570	209	1221		0.988648	3.30664e-13	2.20443e-11		11.8111	33.4918	12.9566	37.0216		12.8111	34.4918	13.9566	38.0216	2.69233	2.72429	1.42885488876349	1.44587764125049
Sar1a	466	1492	518	2817		0.93318	1.98021e-21	4.37975e-19		38.3539	108.739	39.8314	105.945		39.3539	109.739	40.8314	106.945	2.78851	2.61918	1.47949470319804	1.38911432484598
Eif4a-ps4	134	429	154	875		0.966366	1.5383e-10	6.74127e-09		33.8652	96.0058	36.3614	101.047		34.8652	97.0058	37.3614	102.047	2.78231	2.73136	1.47628523523943	1.44961719795467
Wfdc1	5	16	6	26		0.763736	0.344976	0.539833		1.00006	2.8338	1.12119	2.37629		2.00006	3.8338	2.12119	3.37629	1.91684	1.59169	0.938729654041024	0.670562121499185
Fkbpl	5	16	3	31		1.34709	0.119867	0.278865		1.15202	3.26438	0.645777	3.26377		2.15202	4.26438	1.64578	4.26377	1.98157	2.59073	0.986647088289198	1.37336082649112
Lrp12	30	96	39	181		0.808213	0.00902835	0.0475576		2.01277	5.70342	2.44461	5.54906		3.01277	6.70342	3.44461	6.54906	2.225	1.90125	1.15380847385553	0.926949054271262
Rab30	5	16	9	13		0.0150443	0.985828	0.992998		0.159624	0.452315	0.268437	0.189645		1.15962	1.45231	1.26844	1.18964	1.2524	0.937882	0.324696639712269	-0.0925216467956592
Fth-ps2	5	16	13	11		-0.420361	0.609628	0.760529		2.98274	8.45197	7.24538	2.99852		3.98274	9.45197	8.24538	3.99852	2.37323	0.484941	1.24685219648403	-1.04411938477042
Gcnt4	5	16	14	36		0.230373	0.737947	0.850294		0.302555	0.857326	0.791469	0.995417		1.30255	1.85733	1.79147	1.99542	1.42591	1.11384	0.511882919633011	0.155547152361545
Mad2l1bp	10	32	13	68		0.901412	0.090758	0.232523		2.41996	6.85726	2.93916	7.51945		3.41996	7.85726	3.93916	8.51945	2.29747	2.16276	1.20004561878879	1.11287070609128
Prpsap2	10	32	21	43		0.145321	0.788655	0.88342		1.56891	4.44568	3.07814	3.08272		2.56891	5.44568	4.07814	4.08272	2.11985	1.00112	1.0839597321703	0.00161959626558915
Brdt	5	16	17	37		0.0433938	0.948564	0.973949		0.300899	0.852633	0.955808	1.01747		1.3009	1.85263	1.95581	2.01747	1.42412	1.03153	0.51006848097535	0.0447799854051998
Tlcd2	10	32	9	62		1.10195	0.0516497	0.162377		1.58998	4.50539	1.33692	4.50454		2.58998	5.50539	2.33692	5.50454	2.12565	2.35547	1.08790618425999	1.23601530693262
Tubb5	80	256	97	549		0.96413	3.64825e-07	8.17487e-06		7.40172	20.9737	8.38468	23.2105		8.40172	21.9737	9.38468	24.2105	2.61538	2.57979	1.38701975409172	1.36725108188255
Tmem42	10	32	12	43		0.635785	0.269934	0.46252		2.0238	5.73467	2.26892	3.97652		3.0238	6.73467	3.26892	4.97652	2.22722	1.52237	1.15524694794858	0.606323003964246
Msantd4	15	48	16	107		1.09273	0.0137325	0.0644301		0.993606	2.8155	0.990182	3.23873		1.99361	3.8155	1.99018	4.23873	1.91387	2.12982	0.936493365272038	1.09073345277429
Gm13408	5	16	5	14		0.534623	0.558339	0.720882		1.92869	5.46518	1.80192	2.46768		2.92869	6.46518	2.80192	3.46768	2.20753	1.23761	1.14243496912051	0.307558024525242
Phax	50	160	55	308		0.953978	7.46939e-05	0.000933053		6.92351	19.6186	7.11526	19.4884		7.92351	20.6186	8.11526	20.4884	2.60221	2.52467	1.37973553132878	1.33609582033407
Gemin2	5	16	6	43		1.16078	0.125173	0.285351		0.637307	1.80589	0.714499	2.50447		1.63731	2.80589	1.7145	3.50447	1.71372	2.04402	0.777132066305843	1.03140846403518
Rpl7l1	227	726	248	1405		0.962584	3.72328e-15	3.43125e-13		19.9928	56.6209	20.4067	56.5449		20.9928	57.6209	21.4067	57.5449	2.74479	2.68818	1.45669623260107	1.42662768930067
Psma5	122	390	142	720		0.878181	3.56246e-08	1.01785e-06		28.4284	80.4729	30.9139	76.6644		29.4284	81.4729	31.9139	77.6644	2.76851	2.43357	1.46910948822563	1.28307132424599
Ppid	194	620	183	1173		1.04994	4.49268e-15	4.04126e-13		12.8756	36.4375	11.3472	35.5739		13.8756	37.4375	12.3472	36.5739	2.69809	2.96213	1.43193643585734	1.56663303896175
Nol10	82	262	82	462		0.955766	1.01606e-06	2.08309e-05		8.35524	23.6395	7.80604	21.5107		9.35524	24.6395	8.80604	22.5107	2.63376	2.55629	1.39712647502198	1.35404881188998
Atp7a	88	281	95	488		0.88808	2.45408e-06	4.60446e-05		3.10145	8.76962	3.12808	7.85906		4.10145	9.76962	4.12808	8.85906	2.38199	2.14605	1.2521674198409	1.10168312334516
Erlin1	26	83	34	160		0.81691	0.0139571	0.0651587		1.61324	4.56033	1.97096	4.53644		2.61324	5.56033	2.97096	5.53644	2.12775	1.86352	1.08932983269142	0.898030132921788
Pcsk7	21	67	42	176		0.693343	0.0532301	0.165245		1.24264	3.51069	2.32192	4.7589		2.24264	4.51069	3.32192	5.7589	2.01133	1.73361	1.0081503803207	0.793777580400622
Nars	556	1773	651	3560		0.934007	1.77037e-22	4.43773e-20		39.2991	110.971	42.9893	114.981		40.2991	111.971	43.9893	115.981	2.77849	2.63657	1.47430227342377	1.39866380453427
Ahsa1	117	373	164	720		0.759299	3.94598e-06	7.02504e-05		8.2282	23.2284	10.7754	23.1377		9.2282	24.2284	11.7754	24.1377	2.62548	2.04983	1.39257945962477	1.03550765390583
Ctnnd1	48	153	56	297		0.910115	0.000195114	0.00213388		2.01876	5.69806	2.20041	5.7078		3.01876	6.69806	3.20041	6.7078	2.21881	2.09592	1.14978702315171	1.06758291351089
Slc48a1	16	51	5	112		1.72108	0.000774088	0.00681952		1.7903	5.05321	0.522693	5.72653		2.7903	6.05321	1.52269	6.72653	2.16938	4.41752	1.11728139067309	2.14323737568939
Gopc	16	51	26	85		0.523017	0.219214	0.406593		0.449453	1.26861	0.682354	1.09107		1.44945	2.26861	1.68235	2.09107	1.56515	1.24294	0.646297001332227	0.313758904541891
Jkamp	27	86	32	154		0.836063	0.0121125	0.0591138		3.08734	8.70785	3.41855	8.04655		4.08734	9.70785	4.41855	9.04655	2.3751	2.0474	1.24799000257081	1.03379380559141
Impdh2	136	433	175	847		0.837486	3.5511e-08	1.01658e-06		13.6053	38.3573	16.356	38.7186		14.6053	39.3573	17.356	39.7186	2.69473	2.28846	1.43014243686182	1.19437869733437
Dnaja1	366	1165	384	1974		0.889675	4.08433e-15	3.72745e-13		13.0562	36.8005	12.7979	32.1774		14.0562	37.8005	13.7979	33.1774	2.68924	2.40453	1.42719816827152	1.26575318333583
Ap3s2	11	35	14	40		0.483033	0.39156	0.585207		0.573414	1.61561	0.681829	0.952806		1.57341	2.61561	1.68183	1.95281	1.66238	1.16112	0.733247386635877	0.215517025260144
Steap4	55	175	64	418		1.076	2.56784e-06	4.78922e-05		5.3661	15.1191	5.83376	18.6355		6.3661	16.1191	6.83376	19.6355	2.53202	2.87331	1.34028995293517	1.52271423124101
Poldip2	39	124	54	303		0.95509	0.000358084	0.00358656		3.17339	8.93456	4.10511	11.266		4.17339	9.93456	5.10511	12.266	2.38045	2.40269	1.25123449275051	1.26465274822756
Ccdc115	67	213	80	427		0.913368	9.37532e-06	0.000150646		8.11006	22.8308	9.04714	23.6181		9.11006	23.8308	10.0471	24.6181	2.61588	2.45026	1.38729393433992	1.29293738557844
Dusp3	67	213	64	452		1.12288	1.08607e-07	2.78176e-06		4.40493	12.4004	3.93112	13.5791		5.40493	13.4004	4.93112	14.5791	2.47929	2.95655	1.30992845758338	1.56391566923493
Eif5b	218	693	290	1388		0.826623	1.94608e-10	8.43004e-09		6.88041	19.3679	8.55121	20.0178		7.88041	20.3679	9.55121	21.0178	2.58463	2.20053	1.36995604339827	1.137854159534
Nfyb	84	267	81	431		0.911123	6.11267e-06	0.000102881		5.10198	14.3603	4.59638	11.962		6.10198	15.3603	5.59638	12.962	2.51726	2.31615	1.33185431060419	1.21172571360537
Ric8b	51	162	55	286		0.893049	0.000245402	0.00260052		2.97777	8.37582	3.00023	7.63053		3.97777	9.37582	4.00023	8.63053	2.35706	2.15751	1.23698647545914	1.10936590039353
Gm12989	17	54	24	116		0.831694	0.0399669	0.136341		7.15859	20.1356	9.44194	22.3205		8.15859	21.1356	10.4419	23.3205	2.59059	2.23335	1.3732823070274	1.15921128457161
Selenos	142	451	154	780		0.874503	1.34703e-08	4.31416e-07		29.594	83.2307	29.9853	74.2811		30.594	84.2307	30.9853	75.2811	2.75318	2.42958	1.46109826871569	1.2807057426312
Rala	40	127	47	255		0.925188	0.000539572	0.00505528		4.24725	11.9411	4.66248	12.3725		5.24725	12.9411	5.66248	13.3725	2.46626	2.36159	1.30232413542948	1.23975872285529
Atp5c1	144	457	185	868		0.81176	5.47689e-08	1.51198e-06		23.2316	65.2868	27.8844	63.989		24.2316	66.2868	28.8844	64.989	2.73555	2.24997	1.45183000852761	1.16990708076926
Ezh1	35	111	60	210		0.561529	0.0492337	0.156827		1.44807	4.06666	2.31924	3.97018		2.44807	5.06666	3.31924	4.97018	2.06965	1.49739	1.04938730069175	0.582445747790049
Sdhc	70	222	93	453		0.838736	3.18534e-05	0.000444576		6.62995	18.619	8.22938	19.6056		7.62995	19.619	9.22938	20.6056	2.57132	2.2326	1.36250849847977	1.15872733845874
Ctsz	263	834	210	1699		1.20502	1.36234e-20	2.64041e-18		56.1807	157.757	41.9105	165.842		57.1807	158.757	42.9105	166.842	2.77641	3.88813	1.47322251593029	1.95907678889754
Trappc13	41	130	43	241		0.947382	0.000466816	0.00447306		2.44301	6.85925	2.39377	6.56186		3.44301	7.85925	3.39377	7.56186	2.28267	2.22816	1.19072139428399	1.15585395455498
Rit1	41	130	40	263		1.06649	8.02929e-05	0.000992443		3.90851	10.974	3.56254	11.4565		4.90851	11.974	4.56254	12.4565	2.43943	2.73017	1.28654127341255	1.44899017436091
Sdhd	65	206	94	416		0.759222	0.000296306	0.00305069		16.2537	45.6139	21.9603	47.5335		17.2537	46.6139	22.9603	48.5335	2.70168	2.1138	1.43385703215725	1.07984133187646
Dnajc8	89	282	134	604		0.770893	3.39257e-05	0.000469993		10.7225	30.0847	15.0828	33.2514		11.7225	31.0847	16.0828	34.2514	2.65172	2.1297	1.40692870967005	1.09064699981271
Naa35	30	95	31	199		1.05093	0.000844753	0.0073355		1.04216	2.92233	1.00611	3.15889		2.04216	3.92233	2.00611	4.15889	1.92068	2.07311	0.941613511975427	1.05179621903453
Psmb10	12	38	14	76		0.9238	0.0630221	0.182616		2.16647	6.07501	2.36141	6.2698		3.16647	7.07501	3.36141	7.2698	2.23435	2.16272	1.15985666239816	1.11284885243721
Dbp	12	38	15	44		0.498155	0.357124	0.550505		1.23416	3.4607	1.44129	2.06781		2.23416	4.4607	2.44129	3.06781	1.99659	1.25663	0.997541383761677	0.329563014756779
Rgs19	18	57	34	137		0.66133	0.0859162	0.225056		2.48464	6.96719	4.38472	8.64132		3.48464	7.96719	5.38472	9.64132	2.28637	1.7905	1.19306163838133	0.840359546753911
Akap12	48	152	66	254		0.658445	0.00861303	0.0459622		2.28685	6.41256	2.93773	5.52966		3.28685	7.41256	3.93773	6.52966	2.25522	1.65823	1.17326753523183	0.729643334125837
Cchcr1	6	19	11	36		0.499039	0.460387	0.64385		0.335315	0.940259	0.574336	0.919333		1.33532	1.94026	1.57434	1.91933	1.45303	1.21914	0.539068832378609	0.285861136631122
Tcea3	6	19	9	45		0.855707	0.20574	0.390679		1.31923	3.69925	1.84877	4.52115		2.31923	4.69925	2.84877	5.52115	2.02621	1.93808	1.01878644008465	0.954630900702925
Rbbp5	18	57	31	137		0.746303	0.0533016	0.165413		1.40986	3.95339	2.26849	4.90334		2.40986	4.95339	3.26849	5.90334	2.05547	1.80614	1.03946832182274	0.85290817060718
Glo1	36	114	49	206		0.723723	0.0107563	0.0543015		0.91575	2.56786	1.16451	2.39447		1.91575	3.56786	2.16451	3.39447	1.86238	1.56824	0.897149451586703	0.64914921126447
Jade1	18	57	32	85		0.355932	0.385686	0.579701		0.652467	1.82958	1.0837	1.4079		1.65247	2.82958	2.0837	2.4079	1.71234	1.15559	0.77596931525842	0.208633151187177
Ubac1	6	19	19	39		0.00984812	0.987534	0.99417		0.701716	1.96768	2.07604	2.08422		1.70172	2.96768	3.07604	3.08422	1.74394	1.00266	0.80234766887283	0.00383101489675893
Mrpl19	18	57	21	85		0.710651	0.0944949	0.238777		1.01665	2.8508	1.10813	2.19375		2.01665	3.8508	2.10813	3.19375	1.9095	1.51497	0.933195255539735	0.599287069612966
Bnip3	6	19	10	54		0.920992	0.159844	0.334231		0.815415	2.28651	1.26969	3.35343		1.81542	3.28651	2.26969	4.35343	1.81034	1.91807	0.856256796485233	0.939655550950373
1110038F14Rik	24	76	34	162		0.818139	0.0164299	0.0731427		3.85577	10.812	5.1033	11.8928		4.85577	11.812	6.1033	12.8928	2.43257	2.11243	1.28247951597414	1.07890337809259
Arf3	49	155	54	272		0.866476	0.000487905	0.0046303		3.12669	8.75814	3.21925	7.93096		4.12669	9.75814	4.21925	8.93096	2.36464	2.11672	1.24162247262745	1.08183061890956
Marc2	43	136	37	307		1.23615	4.23367e-06	7.47352e-05		1.99672	5.59215	1.60517	6.5141		2.99672	6.59215	2.60517	7.5141	2.19979	2.8843	1.13736629746796	1.52822278658309
Prkcq	31	98	39	143		0.634937	0.0509077	0.160501		1.34761	3.77241	1.58394	2.84057		2.34761	4.77241	2.58394	3.84057	2.03288	1.48633	1.02352860078395	0.571750640468587
Bag5	106	335	112	727		1.0599	3.98609e-10	1.64339e-08		13.0099	36.4087	12.8428	40.7729		14.0099	37.4087	13.8428	41.7729	2.67016	3.01767	1.41692612553944	1.59343502594825
Gm1821	100	316	118	470		0.699331	0.000275133	0.00286724		31.6361	88.5242	34.8768	67.9437		32.6361	89.5242	35.8768	68.9437	2.7431	1.92168	1.45580890346993	0.942367341079363
Cab39l	25	79	36	130		0.605907	0.0808043	0.217985		1.12491	3.14771	1.51339	2.67293		2.12491	4.14771	2.51339	3.67293	1.95195	1.46135	0.964917321498831	0.547298594825104
Cd34	138	436	137	817		0.99013	9.73372e-11	4.3674e-09		5.82703	16.3022	5.40456	15.7637		6.82703	17.3022	6.40456	16.7637	2.53437	2.61747	1.34162670513939	1.38817036287531
Tbrg1	107	338	133	708		0.907074	5.76018e-08	1.5809e-06		8.44313	23.6172	9.8049	25.5283		9.44313	24.6172	10.8049	26.5283	2.60689	2.45521	1.3823294505888	1.29584508509748
Gatc	19	60	28	116		0.704318	0.0683994	0.193895		3.25463	9.10104	4.48103	9.07976		4.25463	10.101	5.48103	10.0798	2.37413	1.83903	1.24739867372322	0.878942561027749
Cenpt	19	60	22	75		0.600063	0.16526	0.341455		1.6041	4.48562	1.7353	2.8934		2.6041	5.48562	2.7353	3.8934	2.10653	1.42339	1.07486673156713	0.509334435366876
Ctif	19	60	6	111		1.57186	0.00118059	0.00971761		0.919875	2.57228	0.271393	2.45565		1.91988	3.57228	1.27139	3.45565	1.86068	2.718	0.895833183375474	1.44254782772341
Cd3eap	109	344	138	769		0.943074	1.95763e-08	6.00384e-07		13.464	37.6269	15.9257	43.4053		14.464	38.6269	16.9257	44.4053	2.67055	2.62354	1.41713787808074	1.39151535341772
Atraid	45	142	68	295		0.73784	0.00307261	0.0209522		6.65315	18.5907	9.39282	19.9299		7.65315	19.5907	10.3928	20.9299	2.55982	2.01388	1.35604136073166	1.00998024320923
Slc25a4	188	593	222	1223		0.932649	1.83379e-12	1.09099e-10		24.5941	68.6943	27.1331	73.1087		25.5941	69.6943	28.1331	74.1087	2.72306	2.63422	1.44522624170617	1.39737595094125
Mtch1	46	145	52	318		1.01461	4.68213e-05	0.000619451		2.52176	7.03892	2.66331	7.96602		3.52176	8.03892	3.66331	8.96602	2.28264	2.44752	1.19070465111812	1.29132187877779
Akap8l	125	394	187	810		0.736508	7.25084e-06	0.000119366		7.58474	21.1699	10.6009	22.4587		8.58474	22.1699	11.6009	23.4587	2.58248	2.02214	1.36875609946834	1.01588082146638
Ctsd	133	419	120	798		1.06464	1.79694e-11	9.13038e-10		17.4138	48.5791	14.679	47.7435		18.4138	49.5791	15.679	48.7435	2.69249	3.10884	1.42893966981886	1.63637795596594
Trit1	20	63	30	107		0.589198	0.125129	0.285335		2.94987	8.22822	4.13396	7.2115		3.94987	9.22822	5.13396	8.2115	2.33633	1.59945	1.22424587980094	0.677573301905868
Ube2l6	20	63	10	90		1.20154	0.00953851	0.0494617		3.08436	8.60335	1.44081	6.34229		4.08436	9.60335	2.44081	7.34229	2.35125	3.00814	1.23342769368883	1.58886978867747
Rab11b-ps2	20	63	38	132		0.536383	0.146994	0.316949		9.41343	26.2573	16.7099	28.3897		10.4134	27.2573	17.7099	29.3897	2.61752	1.65951	1.38819838373856	0.730754666911895
Txnl4a	94	296	128	627		0.837721	2.65645e-06	4.94958e-05		6.42001	17.9016	8.16752	19.5679		7.42001	18.9016	9.16752	20.5679	2.54738	2.24356	1.34901433376431	1.16579172836615
Bcap31	115	362	87	755		1.2471	1.95502e-12	1.1558e-10		29.0395	80.9455	20.525	87.1179		30.0395	81.9455	21.525	88.1179	2.72792	4.09375	1.44780101739057	2.03342228386098
Eif4a1	1022	3217	1063	6305		0.985518	8.36868e-31	4.76761e-28		72.5868	202.325	70.5362	204.626		73.5868	203.325	71.5362	205.626	2.76306	2.87443	1.46626940608166	1.52327640786934
Ddrgk1	34	107	43	208		0.829589	0.00431566	0.0274845		5.022	13.995	5.93387	14.0388		6.022	14.995	6.93387	15.0388	2.49004	2.16889	1.31616887474851	1.11695552992191
Mob4	150	472	168	816		0.836797	2.78519e-08	8.16874e-07		9.51038	26.4997	9.95148	23.641		10.5104	27.4997	10.9515	24.641	2.61643	2.25001	1.38759973334506	1.16993293079283
Relt	55	173	68	339		0.853	0.000177648	0.00197153		5.1616	14.3767	5.96215	14.5375		6.1616	15.3767	6.96215	15.5375	2.49557	2.23171	1.31937059101924	1.15815143413629
Utp23	14	44	21	78		0.61705	0.174468	0.35197		1.44033	4.00847	2.01848	3.66688		2.44033	5.00847	3.01848	4.66688	2.05237	1.5461	1.03729369853993	0.628635722751061
Tmem183a	133	418	217	905		0.696583	0.0269748	0.10377		11.4871	31.9688	17.5101	35.717		12.4871	32.9688	18.5101	36.717	2.64023	1.98362	1.40066489019169	0.988132860820983
Ctsk	7	22	15	44		0.381607	0.531234	0.700807		1.42509	3.96605	2.85303	4.09322		2.42509	4.96605	3.85303	5.09322	2.04778	1.32187	1.03406211804941	0.402582969202069
Osr2	21	66	13	116		1.23165	0.00340368	0.0227396		1.78421	4.9655	1.03191	4.50354		2.78421	5.9655	2.03191	5.50354	2.14262	2.70855	1.09937429853797	1.4375217247985
Fbxw8	21	66	25	108		0.748149	0.0527978	0.164338		1.16999	3.25611	1.30129	2.74951		2.16999	4.25611	2.30129	3.74951	1.96135	1.62931	0.971846645076693	0.704257988364399
Sumf1	14	44	21	124		0.994406	0.0235767	0.0947099		1.26563	3.52227	1.77366	5.12234		2.26563	4.52227	2.77366	6.12234	1.99603	2.20732	0.997136594148788	1.142294647746
Gm6210	7	22	8	41		0.874692	0.189871	0.370327		1.10954	3.08789	1.1847	2.96961		2.10954	4.08789	2.1847	3.96961	1.93781	1.817	0.954423438486877	0.861560816472758
Hmgb1-ps1	7	22	7	46		1.06201	0.112874	0.269363		3.39863	9.45847	3.17524	10.2055		4.39863	10.4585	4.17524	11.2055	2.37766	2.68379	1.24954466988144	1.4242720230112
Zfp768	7	22	3	30		1.23784	0.119076	0.278264		0.854375	2.37775	0.342093	1.67317		1.85438	3.37775	1.34209	2.67317	1.8215	1.99179	0.865127151253665	0.994068024032994
Sfrp1	7	22	6	21		0.657313	0.394841	0.587402		0.492849	1.37161	0.394674	0.675621		1.49285	2.37161	1.39467	1.67562	1.58865	1.20144	0.667797985304725	0.264768105520832
2510002D24Rik	14	44	16	67		0.729594	0.1293	0.291048		2.90005	8.07089	3.09648	6.34191		3.90005	9.07089	4.09648	7.34191	2.32584	1.79225	1.21775313186469	0.841769920669626
Ranbp6	7	22	11	61		0.940152	0.124857	0.284971		0.47098	1.31075	0.691463	1.87544		1.47098	2.31075	1.69146	2.87544	1.57089	1.69997	0.651582188474297	0.765510385045597
Mpg	7	22	12	35		0.421924	0.513454	0.687874		0.57429	1.59826	0.919784	1.31211		1.57429	2.59826	1.91978	2.31211	1.65043	1.20436	0.722845059012337	0.268264313390849
Cdc37	176	553	211	1188		0.947441	5.03064e-12	2.86594e-10		6.61169	18.3957	7.40549	20.3932		7.61169	19.3957	8.40549	21.3932	2.54815	2.54514	1.34944992189682	1.34774557541819
Pfdn6	36	113	45	222		0.843312	0.00280872	0.0195137		9.28876	25.8182	10.8477	26.1744		10.2888	26.8182	11.8477	27.1744	2.60655	2.29363	1.38214223487586	1.1976352422788
Ppp1r9b	29	91	33	175		0.899421	0.00495858	0.0303223		1.7562	4.87988	1.86707	4.84264		2.7562	5.87988	2.86707	5.84264	2.13333	2.03784	1.09310637401398	1.02704150042558
Ppme1	288	903	323	1788		0.931796	1.23893e-16	1.37011e-14		28.5974	79.3988	29.9646	81.1279		29.5974	80.3988	30.9646	82.1279	2.71641	2.65232	1.44170291931918	1.40725227034532
Tmem167b	37	116	45	253		0.945919	0.000633336	0.00577435		3.8634	10.7255	4.38988	12.0714		4.8634	11.7255	5.38988	13.0714	2.41097	2.42517	1.26961343022552	1.27808759728854
Stxbp1	104	326	121	658		0.918386	5.69317e-08	1.56708e-06		6.40648	17.7826	6.96376	18.5217		7.40648	18.7826	7.96376	19.5217	2.53597	2.45132	1.34253821360356	1.29355741033187
Gfpt2	224	702	230	1529		1.07067	2.16125e-17	2.65566e-15		12.3326	34.2244	11.8306	38.4665		13.3326	35.2244	12.8306	39.4665	2.64197	3.07597	1.40161640608238	1.62104111447139
Sqor	15	47	5	64		1.33163	0.01843	0.079285		1.13058	3.13689	0.352089	2.20424		2.13058	4.13689	1.35209	3.20424	1.94167	2.36984	0.957301734635448	1.24479170445014
Timm21	15	47	16	96		0.992477	0.027126	0.104203		1.24054	3.44199	1.23626	3.62793		2.24054	4.44199	2.23626	4.62793	1.98255	2.06949	0.987358810184476	1.04927711471417
Gm12183	90	282	90	481		0.903529	2.0886e-06	4.00502e-05		14.9912	41.5944	14.0058	36.6106		15.9912	42.5944	15.0058	37.6106	2.66362	2.50641	1.41338579511048	1.32562008306055
Vrk1	15	47	8	115		1.56437	0.00138802	0.0111136		0.901462	2.50119	0.449178	3.15808		1.90146	3.50119	1.44918	4.15808	1.84131	2.86927	0.880734544425105	1.52068163650656
Ttc13	15	47	14	63		0.788918	0.10766	0.260623		0.448891	1.24549	0.391425	0.861506		1.44889	2.24549	1.39143	1.86151	1.5498	1.33784	0.632079407313247	0.419906560795321
Tpst2	60	188	53	347		1.0473	5.46715e-06	9.3269e-05		6.61266	18.3474	5.45723	17.4752		7.61266	19.3474	6.45723	18.4752	2.54148	2.86117	1.34566776412155	1.51660390113012
Set	408	1278	504	2546		0.860649	3.49515e-16	3.57113e-14		30.8576	85.5902	35.6126	87.989		31.8576	86.5902	36.6126	88.989	2.71804	2.43056	1.44256854845148	1.28128620101214
Mcur1	106	332	141	491		0.588543	0.0020096	0.0148691		4.6112	12.789	5.73058	9.76018		5.6112	13.789	6.73058	10.7602	2.45741	1.5987	1.29714125423803	0.676898897681344
Manbal	48	150	49	328		1.07515	1.41342e-05	0.000217805		13.3472	36.9344	12.7296	41.6764		14.3472	37.9344	13.7296	42.6764	2.64403	3.10834	1.40274090198427	1.63614579532197
Mrpl54	56	175	75	311		0.70554	0.00211447	0.0155464		20.8944	57.8192	26.1442	53.0238		21.8944	58.8192	27.1442	54.0238	2.68649	1.99025	1.42572455662733	0.992952083838325
Slc38a9	16	50	38	85		0.150298	0.722079	0.840883		0.294846	0.815901	0.65423	0.715752		1.29485	1.8159	1.65423	1.71575	1.40241	1.03719	0.487904638650425	0.0526810402114061
Hyal2	8	25	16	85		0.898004	0.105462	0.256823		0.747815	2.06936	1.39732	3.63071		1.74781	3.06936	2.39732	4.63071	1.75611	1.93162	0.812385427715977	0.949810666733601
Dguok	8	25	27	75		0.242582	0.653876	0.792526		0.534061	1.47786	1.68398	2.28786		1.53406	2.47786	2.68398	3.28786	1.61523	1.225	0.691737688914326	0.292778582924932
Gpam	16	50	25	113		0.762724	0.0650765	0.18687		0.739062	2.04514	1.07888	2.38511		1.73906	3.04514	2.07888	3.38511	1.75102	1.62833	0.808198617076698	0.703395483533159
Tlcd1	8	25	17	82		0.806017	0.144286	0.313412		0.491626	1.36043	0.976035	2.30265		1.49163	2.36043	1.97604	3.30265	1.58246	1.67135	0.662164890605854	0.741013441584562
Eef1akmt2	24	75	20	112		0.931706	0.0164409	0.0731746		4.18802	11.5891	3.26061	8.93066		5.18802	12.5891	4.26061	9.93066	2.42658	2.33081	1.27892213304526	1.22082962653445
Prkar1a	897	2803	987	5457		0.928738	1.35012e-26	4.88119e-24		63.9004	176.818	65.6902	177.637		64.9004	177.818	66.6902	178.637	2.73986	2.67861	1.45410111807012	1.42148627202089
Nfib	289	903	374	1734		0.792293	2.54972e-11	1.26477e-09		5.9477	16.4563	7.19109	16.3068		6.9477	17.4563	8.19109	17.3068	2.51252	2.11288	1.32913640312601	1.07921204337222
Sptssa	41	128	37	175		0.820281	0.00696621	0.0395067		8.31396	22.984	7.00967	16.2155		9.31396	23.984	8.00967	17.2155	2.57506	2.14934	1.36460686318057	1.10389402667458
Cdkn1b	33	103	41	167		0.698122	0.0230633	0.0930167		2.23155	6.16769	2.59029	5.16034		3.23155	7.16769	3.59029	6.16034	2.21803	1.71583	1.14928041798785	0.778908082857017
Ltbp4	537	1675	480	3490		1.1243	3.22902e-28	1.37967e-25		25.5762	70.6429	21.3587	75.9549		26.5762	71.6429	22.3587	76.9549	2.69575	3.44183	1.43068878663563	1.78317643373043
Trp53i11	17	53	14	89		1.01707	0.0238448	0.0955417		1.41814	3.91505	1.09111	3.39256		2.41814	4.91505	2.09111	4.39256	2.03258	2.10059	1.0233095659309	1.0707926800216
Ptcd1	17	53	17	69		0.714944	0.120827	0.279988		1.59979	4.41655	1.49464	2.9671		2.59979	5.41655	2.49464	3.9671	2.08345	1.59025	1.05897642801742	0.669255905175793
Fxyd6	230	717	226	1355		0.984681	2.806e-15	2.63764e-13		17.2385	47.5863	15.8253	46.4065		18.2385	48.5863	16.8253	47.4065	2.66395	2.81758	1.41356501572243	1.49445469293256
Brd3	103	321	95	563		0.972682	7.12782e-08	1.9116e-06		4.32189	11.9271	3.72419	10.7948		5.32189	12.9271	4.72419	11.7948	2.42904	2.49668	1.28038375021614	1.32000805554255
Prpf18	112	349	146	561		0.653022	0.000233194	0.00248952		6.49261	17.9151	7.90726	14.8605		7.49261	18.9151	8.90726	15.8605	2.5245	1.78062	1.33599631586058	0.832382325186556
Cct7	552	1720	615	3458		0.939308	1.48572e-23	4.23204e-21		25.0688	69.1695	26.094	71.7609		26.0688	70.1695	27.094	72.7609	2.69171	2.68549	1.42852060957492	1.42518777422757
Scamp3	35	109	69	210		0.42014	0.147951	0.318252		4.74611	13.0885	8.7416	13.0124		5.74611	14.0885	9.7416	14.0124	2.45182	1.43841	1.29385535505907	0.52447461088975
Phlda3	44	137	45	299		1.06701	3.79011e-05	0.000516708		8.68765	23.9531	8.30107	26.9767		9.68765	24.9531	9.30107	27.9767	2.57577	3.00791	1.36500175143748	1.58875905770587
Popdc2	27	84	36	155		0.730771	0.0265884	0.102914		3.52166	9.70186	4.3869	9.23813		4.52166	10.7019	5.3869	10.2381	2.3668	1.90056	1.24293683020539	0.926423707866004
Spryd4	18	56	20	73		0.63534	0.15106	0.322073		3.50016	9.64261	3.63343	6.48644		4.50016	10.6426	4.63343	7.48644	2.36494	1.61574	1.24180584670574	0.692198986511116
Zfp777	27	84	31	184		0.982802	0.00277554	0.0193188		2.31637	6.38138	2.48472	7.21323		3.31637	7.38138	3.48472	8.21323	2.22574	2.35693	1.15428738101637	1.23690797486244
H2-T22	9	28	7	44		1.00387	0.112928	0.269418		0.811474	2.23554	0.589661	1.81281		1.81147	3.23554	1.58966	2.81281	1.78614	1.76944	0.836841661673959	0.823295715030952
Egfl8	9	28	7	31		0.784696	0.243267	0.433706		1.57318	4.33397	1.14316	2.47609		2.57318	5.33397	2.14316	3.47609	2.07291	1.62195	1.05165759596833	0.697727571574827
Zfp617	9	28	8	47		0.963488	0.117454	0.275948		0.916129	2.52385	0.760809	2.18615		1.91613	3.52385	1.76081	3.18615	1.83905	1.80948	0.878959011667757	0.855576370318921
Eif6	361	1123	396	2279		0.955842	6.87367e-20	1.20771e-17		41.1261	113.288	42.148	118.638		42.1261	114.288	43.148	119.638	2.71299	2.77273	1.43988146352844	1.4713066762486
Ctsl	585	1816	635	3445		0.909943	1.1539e-22	3.01295e-20		27.7507	76.2826	28.1426	74.6751		28.7507	77.2826	29.1426	75.6751	2.68803	2.59672	1.42654777578375	1.37669088481841
Tmem234	106	329	141	750		0.894969	2.0198e-07	4.80054e-06		7.63605	20.987	9.48973	24.6884		8.63605	21.987	10.4897	25.6884	2.54596	2.44891	1.34820845092351	1.29213858808464
Ppp1r11	39	121	40	244		0.996882	0.000320077	0.00325972		6.07846	16.6996	5.82452	17.3775		7.07846	17.6996	6.82452	18.3775	2.50049	2.69286	1.32220987149949	1.4291390589045
Acadm	30	93	39	149		0.643744	0.0459919	0.150145		2.35997	6.4783	2.8663	5.356		3.35997	7.4783	3.8663	6.356	2.2257	1.64395	1.1542596619511	0.7171640814076
Gm12263	10	31	15	70		0.785764	0.134143	0.297474		2.07705	5.70166	2.91079	6.64376		3.07705	6.70166	3.91079	7.64376	2.17795	1.95453	1.1229688922111	0.96682340637711
2700097O09Rik	20	62	26	82		0.516765	0.210447	0.395363		1.22613	3.36581	1.48919	2.29714		2.22613	4.36581	2.48919	3.29714	1.96117	1.32458	0.971712197268236	0.405538547099104
Psenen	20	62	30	142		0.797341	0.0322802	0.11736		4.82854	13.2547	6.76673	15.6654		5.82854	14.2547	7.76673	16.6654	2.44567	2.14575	1.29022979542039	1.10148014107762
Gm12751	10	31	20	60		0.402917	0.436661	0.623138		8.07924	22.1781	15.0964	22.1509		9.07924	23.1781	16.0964	23.1509	2.55287	1.43827	1.3521183133614	0.524329950560711
Cd36	80	248	98	443		0.76934	7.74509e-05	0.000963651		6.85948	18.8298	7.85053	17.357		7.85948	19.8298	8.85053	18.357	2.52304	2.07411	1.3351616152699	1.05249026974563
Lgals3bp	10	31	10	71		1.11584	0.0433175	0.144443		1.08121	2.96799	1.01014	3.5078		2.08121	3.96799	2.01014	4.5078	1.90658	2.24254	0.930987616956558	1.16513072253666
Mtg2	10	31	10	43		0.746656	0.207039	0.391804		0.51743	1.42038	0.483419	1.01669		1.51743	2.42038	1.48342	2.01669	1.59505	1.35949	0.673605089418599	0.443063585895272
Pea15a	122	378	130	663		0.861676	1.47348e-07	3.64493e-06		9.72648	26.6858	9.68303	24.1534		10.7265	27.6858	10.683	25.1534	2.58107	2.35452	1.367967530043	1.23543198945933
Cdc123	31	96	28	169		0.980303	0.00260109	0.0183767		2.75553	7.55625	2.32527	6.86433		3.75553	8.55625	3.32527	7.86433	2.27831	2.36502	1.18796291565223	1.24185386274559
Srp9	114	353	162	641		0.66009	0.000105067	0.00124387		6.33304	17.365	8.40803	16.2717		7.33304	18.365	9.40803	17.2717	2.50441	1.83585	1.3244732531965	0.876448677889885
Acadl	94	291	100	577		0.953877	9.6955e-08	2.51762e-06		14.4314	39.5609	14.3434	40.4786		15.4314	40.5609	15.3434	41.4786	2.62846	2.70335	1.39421879949052	1.43474621676105
Pls3	21	65	36	169		0.784225	0.0298231	0.111263		1.5253	4.18061	2.44292	5.60906		2.5253	5.18061	3.44292	6.60906	2.05149	1.91961	1.03667073496789	0.94081244341744
Rps26-ps1	21	65	26	95		0.617934	0.118258	0.277006		14.3969	39.4598	16.6531	29.7606		15.3969	40.4598	17.6531	30.7606	2.62779	1.74251	1.39384960685398	0.801163090640648
Nppc	74	229	80	411		0.865725	2.04054e-05	0.000297843		21.8605	59.9039	22.0795	55.4802		22.8605	60.9039	23.0795	56.4802	2.66416	2.4472	1.41367990803308	1.29113233424418
Nifk	234	724	312	1336		0.724305	2.45884e-08	7.34917e-07		36.6563	100.43	45.6625	95.6331		37.6563	101.43	46.6625	96.6331	2.69357	2.07089	1.42952068058074	1.05025375348322
Ddr1	140	433	167	729		0.744828	2.31563e-06	4.38406e-05		9.02696	24.7225	10.0601	21.4788		10.027	25.7225	11.0601	22.4788	2.56534	2.03242	1.35914955147228	1.02320048973401
Psmd7	195	603	213	1313		1.00601	2.93788e-14	2.22711e-12		26.5479	72.695	27.0923	81.6824		27.5479	73.695	28.0923	82.6824	2.67516	2.94324	1.41962526995702	1.55740284608525
Trappc1	11	34	16	44		0.405145	0.457029	0.641063		3.04497	8.33416	4.13793	5.5656		4.04497	9.33416	5.13793	6.5656	2.30759	1.27787	1.20638958183947	0.353740985818436
Slc2a8	11	34	27	77		0.321886	0.504703	0.680612		1.05516	2.888	2.4197	3.37509		2.05516	3.888	3.4197	4.37509	1.89182	1.27938	0.919776083806113	0.355442401523499
1110059G10Rik	11	34	30	62		0.0436927	0.929349	0.963504		0.605293	1.6567	1.54229	1.55895		1.60529	2.6567	2.54229	2.55895	1.65496	1.00655	0.726798840428237	0.00942527524473693
Mal	11	34	12	48		0.690157	0.214325	0.400369		1.21887	3.33606	1.24227	2.43037		2.21887	4.33606	2.24227	3.43037	1.95418	1.52987	0.9665630641938	0.613405079934257
Gm7027	11	34	23	83		0.54326	0.261101	0.452954		3.92809	10.7513	7.67341	13.5436		4.92809	11.7513	8.67341	14.5436	2.38455	1.67681	1.25371556886141	0.745716886024268
Ifngr1	78	241	76	519		1.0796	4.57823e-08	1.27701e-06		8.4334	23.0737	7.67704	25.6415		9.4334	24.0737	8.67704	26.6415	2.55196	3.07035	1.35160767588429	1.61840296231812
Gna12	56	173	40	370		1.27508	2.45651e-07	5.72982e-06		5.04622	13.8043	3.36752	15.2352		6.04622	14.8043	4.36752	16.2352	2.44853	3.71726	1.29191641565923	1.8942399745896
Aldoa	849	2622	845	5003		0.96985	3.87612e-28	1.61936e-25		70.4416	192.64	65.5014	189.68		71.4416	193.64	66.5014	190.68	2.71046	2.8673	1.43853966247595	1.51969523496943
Desi1	34	105	42	234		0.929434	0.00133159	0.0107378		2.87919	7.87359	3.32286	9.05473		3.87919	8.87359	4.32286	10.0547	2.28748	2.32594	1.19376198532871	1.21781579982493
Ctdspl	23	71	42	141		0.50212	0.151083	0.322073		1.36413	3.72888	2.32728	3.82134		2.36413	4.72888	3.32728	4.82134	2.00026	1.44903	1.00018898209141	0.535089685386483
Ift43	23	71	22	158		1.11765	0.00227698	0.016477		4.28821	11.7219	3.83216	13.4609		5.28821	12.7219	4.83216	14.4609	2.40571	2.99264	1.26646444138816	1.58141886665608
Cxcl5	58	179	72	253		0.590824	0.0167114	0.0740237		9.58321	26.1895	11.1144	19.1017		10.5832	27.1895	12.1144	20.1017	2.56912	1.65932	1.36127480888787	0.730590545964439
D8Ertd738e	116	358	138	732		0.888866	3.90567e-08	1.10582e-06		57.966	158.413	64.4267	167.145		58.966	159.413	65.4267	168.145	2.70347	2.56998	1.43481236766299	1.36175827071773
Gapdh	35	108	47	163		0.569835	0.0604718	0.178193		2.60674	7.12272	3.27039	5.54736		3.60674	8.12272	4.27039	6.54736	2.25209	1.5332	1.17126636373536	0.616544482412633
Lrpap1	166	512	168	1151		1.08378	4.53809e-14	3.37218e-12		12.4145	33.9064	11.7382	39.3336		13.4145	34.9064	12.7382	40.3336	2.60215	3.16635	1.37970258849381	1.66282239793583
Oaf	95	293	94	484		0.865562	4.86345e-06	8.40375e-05		11.1232	30.3784	10.2826	25.8952		12.1232	31.3784	11.2826	26.8952	2.5883	2.38377	1.37200366443882	1.25324256603525
Tmem41a	12	37	7	60		1.17835	0.0378337	0.131956		2.71605	7.41567	1.48022	6.2055		3.71605	8.41567	2.48022	7.2055	2.26468	2.90518	1.17930775280625	1.53862900033551
Mgarp	24	74	22	104		0.808685	0.0379692	0.13214		3.5741	9.75841	3.0609	7.07713		4.5741	10.7584	4.0609	8.07713	2.35203	1.989	1.23390516160113	0.992041440439999
Mettl1	36	111	41	246		0.985594	0.000514158	0.00485006		3.812	10.408	4.05608	11.9029		4.812	11.408	5.05608	12.9029	2.37073	2.55197	1.2453314931137	1.35160913260378
Wdfy2	24	74	27	122		0.769182	0.0350019	0.124418		0.804318	2.19604	0.84538	1.86829		1.80432	3.19604	1.84538	2.86829	1.77133	1.55431	0.824831777634209	0.63627398492789
Tspan7	157	484	132	927		1.08453	9.19008e-13	5.81729e-11		6.83849	18.668	5.37163	18.4505		7.83849	19.668	6.37163	19.4505	2.50916	3.05268	1.32720285524485	1.61007426076093
Mbd3	98	302	100	654		1.04725	3.30347e-09	1.1652e-07		15.1818	41.4283	14.4734	46.2961		16.1818	42.4283	15.4734	47.2961	2.62197	3.05661	1.390651503037	1.61193270000969
Clip3	37	114	43	239		0.924415	0.000953716	0.00812409		2.89436	7.89674	3.14262	8.54314		3.89436	8.89674	4.14262	9.54314	2.28452	2.30365	1.19188996989035	1.20392163080976
Pigs	25	77	30	155		0.867031	0.0115597	0.0572826		3.07696	8.39199	3.44965	8.71731		4.07696	9.39199	4.44965	9.71731	2.30367	2.18384	1.20393583603086	1.12686412227171
Cdc42ep1	63	194	77	445		0.95719	7.97552e-06	0.000130156		7.57524	20.6562	8.65004	24.4503		8.57524	21.6562	9.65004	25.4503	2.52543	2.63733	1.33652826233411	1.39907546240734
Bms1	63	194	62	432		1.0948	5.51814e-07	1.18833e-05		3.99518	10.8941	3.67333	12.5184		4.99518	11.8941	4.67333	13.5184	2.38111	2.89267	1.251631873508	1.53240088075863
Rab11b	177	545	190	1119		0.966533	1.09646e-12	6.78072e-11		8.88809	24.2339	8.91376	25.6764		9.88809	25.2339	9.91376	26.6764	2.55195	2.69085	1.35160042831086	1.42805953508097
1700123O20Rik	51	157	50	308		0.996466	4.41001e-05	0.000588419		8.11306	22.116	7.43116	22.389		9.11306	23.116	8.43116	23.389	2.53658	2.77411	1.34288285374806	1.47202487067657
Fzd5	13	40	15	54		0.612301	0.232161	0.420566		0.578691	1.57672	0.623831	1.09841		1.57869	2.57672	1.62383	2.09841	1.63219	1.29226	0.706808594201682	0.369897799735557
Ppie	39	120	50	215		0.724497	0.00860886	0.045953		6.98368	19.028	8.36492	17.5925		7.98368	20.028	9.36492	18.5925	2.50862	1.98533	1.32689186978485	0.989380128178037
Gm15501	13	40	20	68		0.534044	0.261401	0.453227		4.71337	12.8422	6.7747	11.2659		5.71337	13.8422	7.7747	12.2659	2.42278	1.57767	1.27666145668603	0.657793397435416
Gars	170	523	147	1066		1.11084	1.86585e-14	1.48008e-12		16.7776	45.7061	13.5541	48.0735		17.7776	46.7061	14.5541	49.0735	2.62725	3.37181	1.39355158731095	1.75352314864986
Spcs2	131	403	156	855		0.912549	3.26921e-09	1.15528e-07		9.55326	26.0242	10.6286	28.4915		10.5533	27.0242	11.6286	29.4915	2.56074	2.53611	1.35656288721308	1.34261846449055
Hsph1	900	2768	883	5351		0.983579	5.08413e-29	2.38954e-26		38.1279	103.838	34.9489	103.587		39.1279	104.838	35.9489	104.587	2.67938	2.90932	1.42189902586928	1.54068121092261
Tmx1	53	163	60	341		0.94014	5.65635e-05	0.000732869		4.94526	13.4677	5.23042	14.5391		5.94526	14.4677	6.23042	15.5391	2.43348	2.49406	1.28302189677894	1.31849796315126
Plrg1	53	163	74	347		0.787146	0.000660087	0.00598343		5.79347	15.7777	7.5573	17.3325		6.79347	16.7777	8.5573	18.3325	2.46967	2.14232	1.30432052077679	1.09917554689751
Nsmce3	40	123	71	278		0.625438	0.019602	0.0828873		2.07077	5.63856	3.43401	6.57634		3.07077	6.63856	4.43401	7.57634	2.16186	1.70869	1.11227130691212	0.772890049302474
Ghitm	341	1048	323	2079		1.02653	5.83737e-21	1.23306e-18		27.9463	76.0542	24.7312	77.8562		28.9463	77.0542	25.7312	78.8562	2.66197	3.06462	1.41249453337654	1.61570740068334
Epdr1	41	126	43	233		0.900383	0.000970272	0.00822042		4.59766	12.5117	4.50499	11.9393		5.59766	13.5117	5.50499	12.9393	2.41381	2.35046	1.27131099099715	1.23294488629403
En1	14	43	14	80		0.938684	0.048979	0.156413		1.64233	4.46676	1.53438	4.28835		2.64233	5.46676	2.53438	5.28835	2.06892	2.08665	1.04887553442585	1.06118757009558
Prorsd1	14	43	17	71		0.705815	0.135697	0.299653		2.02513	5.50788	2.29744	4.693		3.02513	6.50788	3.29744	5.693	2.15128	1.72649	1.10519231398729	0.787842194491989
Snord55	14	43	19	90		0.795203	0.0787126	0.214354		54.5502	148.364	69.1662	160.243		55.5502	149.364	70.1662	161.243	2.68881	2.29802	1.42696905262983	1.20038977253889
Fitm1	14	43	17	89		0.875625	0.0563312	0.171325		4.43818	12.0708	5.03497	12.8924		5.43818	13.0708	6.03497	13.8924	2.40353	2.30199	1.26515524855172	1.20288012185983
Bzw1	547	1680	604	3230		0.891671	2.79925e-21	6.04895e-19		41.7498	113.545	43.0701	112.652		42.7498	114.545	44.0701	113.652	2.67943	2.57889	1.42192586323184	1.36674843522055
Mydgf	131	402	105	850		1.1851	8.73935e-13	5.55067e-11		18.1478	49.3139	13.5898	53.807		19.1478	50.3139	14.5898	54.807	2.62767	3.75653	1.39378261761584	1.9094018863148
Igfbp6	74	227	75	460		0.992946	8.14811e-07	1.71924e-05		20.4844	55.6428	19.3965	58.1858		21.4844	56.6428	20.3965	59.1858	2.63646	2.90176	1.3986041901932	1.53692820066697
Alg3	15	46	22	128		0.96703	0.0239847	0.0959796		2.73212	7.41923	3.74372	10.6534		3.73212	8.41923	4.74372	11.6534	2.25588	2.45659	1.17369157332344	1.29665744437613
Cln8	45	138	56	229		0.687712	0.00871342	0.0463603		1.82118	4.9455	2.11738	4.2349		2.82118	5.9455	3.11738	5.2349	2.10746	1.67926	1.07550210770506	0.747827517143207
Gm5844	30	92	35	156		0.753623	0.0194699	0.08244		4.21478	11.4455	4.59402	10.0149		5.21478	12.4455	5.59402	11.0149	2.38658	1.96905	1.25494168352225	0.977497608649364
Esd	244	748	300	1416		0.794537	9.9808e-11	4.45699e-09		22.3137	60.5725	25.6315	59.1716		23.3137	61.5725	26.6315	60.1716	2.64104	2.25941	1.40110751450367	1.17594701177323
Anxa3	46	141	47	285		0.984023	0.000114321	0.00133825		3.88682	10.5499	3.71028	11.004		4.88682	11.5499	4.71028	12.004	2.36348	2.54847	1.24091038371066	1.34962960036867
Anp32e	157	481	159	968		0.986124	6.83534e-12	3.76846e-10		13.5523	36.7664	12.8228	38.182		14.5523	37.7664	13.8228	39.182	2.59521	2.83459	1.37585385158648	1.50313827908447
Ddx39	189	579	185	1284		1.08658	2.14769e-15	2.06003e-13		11.2857	30.6152	10.3207	35.0349		12.2857	31.6152	11.3207	36.0349	2.57333	3.18309	1.36363867937854	1.67042624379292
Bysl	79	242	84	544		1.03898	1.01549e-07	2.62177e-06		6.30974	17.1156	6.26809	19.8542		7.30974	18.1156	7.26809	20.8542	2.47828	2.86928	1.30933909773636	1.52068692517268
Vps35	95	291	112	592		0.881126	6.31083e-07	1.35129e-05		3.28608	8.91332	3.61947	9.35717		4.28608	9.91332	4.61947	10.3572	2.31291	2.24207	1.20970940668039	1.16483279222632
Tmx2	16	49	11	86		1.13399	0.017036	0.0749711		2.11378	5.73229	1.3577	5.19167		3.11378	6.73229	2.3577	6.19167	2.16209	2.62614	1.11242938667859	1.39294655401922
Nkapd1	49	150	64	278		0.72741	0.00287903	0.0198699		2.83464	7.68397	3.45903	7.34879		3.83464	8.68397	4.45903	8.34879	2.26461	1.87233	1.17926206941016	0.904837123033414
Atp5b	1010	3090	1145	5648		0.830348	6.83971e-20	1.20771e-17		73.3768	198.787	77.7167	187.5		74.3768	199.787	78.7167	188.5	2.68615	2.39466	1.42553758553679	1.25981937970863
Dgat2	17	52	20	99		0.829414	0.0494419	0.157144		1.69735	4.59746	1.86562	4.51675		2.69735	5.59746	2.86562	5.51675	2.07517	1.92515	1.05322889151293	0.944969035788254
Chtf8	69	211	61	382		0.997178	4.46681e-06	7.84722e-05		6.99589	18.9439	5.77824	17.6981		7.99589	19.9439	6.77824	18.6981	2.49426	2.75854	1.31861353548838	1.46390630450536
Copb1	140	428	151	813		0.892703	3.25281e-09	1.15165e-07		7.7203	20.8998	7.77955	20.4864		8.7203	21.8998	8.77955	21.4864	2.51136	2.44732	1.3284670890513	1.29120203422812
Fstl3	18	55	21	83		0.666989	0.11855	0.277483		2.26615	6.13157	2.47006	4.77489		3.26615	7.13157	3.47006	5.77489	2.18348	1.6642	1.12662647023594	0.734831921583108
Arhgef5	18	55	21	89		0.71515	0.0897474	0.230751		0.555352	1.50262	0.605323	1.25474		1.55535	2.50262	1.60532	2.25474	1.60904	1.40454	0.686200669024273	0.490098800274259
2410131K14Rik	18	55	23	112		0.814966	0.0432578	0.144295		0.980837	2.65386	1.17091	2.78876		1.98084	3.65386	2.17091	3.78876	1.84461	1.74524	0.883313371933083	0.803424144484006
Sde2	184	562	201	1133		0.927656	3.80284e-12	2.21342e-10		16.3177	44.1336	16.6536	45.9134		17.3177	45.1336	17.6536	46.9134	2.60621	2.65744	1.38195460475027	1.41003510675103
Slc25a1	37	113	33	250		1.14547	8.12864e-05	0.00100275		5.26308	14.2334	4.38555	16.2498		6.26308	15.2334	5.38555	17.2498	2.43225	3.20297	1.28229377567806	1.67941029039975
Pacsin2	113	345	105	717		1.06689	2.59197e-10	1.09998e-08		7.08712	19.1603	6.15251	20.5484		8.08712	20.1603	7.15251	21.5484	2.49289	3.01271	1.31781938515085	1.59106187284062
Ngdn	76	232	91	474		0.867538	9.34006e-06	0.000150208		15.775	42.6417	17.6469	44.9574		16.775	43.6417	18.6469	45.9574	2.6016	2.46462	1.37939826227249	1.30136406023652
Mrpl28	58	177	77	403		0.871918	8.90349e-05	0.0010841		12.9373	34.9608	16.0465	41.0762		13.9373	35.9608	17.0465	42.0762	2.58018	2.46832	1.36747255358728	1.30353210958844
Rbx1	97	296	111	548		0.826039	3.36954e-06	6.12643e-05		6.56086	17.7285	7.01429	16.9371		7.56086	18.7285	8.01429	17.9371	2.47704	2.23813	1.3086152720029	1.16229660424595
Heyl	235	717	189	1573		1.20259	1.38474e-18	2.0442e-16		14.1478	38.2236	10.6305	43.273		15.1478	39.2236	11.6305	44.273	2.5894	3.80663	1.37261534216148	1.92851485315041
Hadh	20	61	16	100		0.986878	0.0191227	0.0813731		1.23697	3.3408	0.924528	2.82616		2.23697	4.3408	1.92453	3.82616	1.94048	1.9881	0.956415479259064	0.991392417523933
Sccpdh	20	61	32	97		0.439969	0.259791	0.451643		0.814121	2.19878	1.21697	1.80426		1.81412	3.19878	2.21697	2.80426	1.76326	1.26491	0.818248799175219	0.339029404811052
Ubald2	20	61	20	128		1.0217	0.00942323	0.0490722		4.01853	10.8532	3.75439	11.7521		5.01853	11.8532	4.75439	12.7521	2.36189	2.68218	1.23994337922193	1.42340409023683
Phb	82	250	73	532		1.11285	1.57496e-08	4.91848e-07		8.99864	24.2938	7.48441	26.6774		9.99864	25.2938	8.48441	27.6774	2.52972	3.26214	1.33897847031141	1.70582058187412
Gm13493	21	64	22	97		0.747056	0.0629139	0.182495		13.112	35.3851	12.8334	27.6751		14.112	36.3851	13.8334	28.6751	2.57832	2.07288	1.36642885921453	1.0516373004408
Ifitm3	422	1286	535	2557		0.799025	8.83129e-14	6.3857e-12		191.592	517.01	226.93	530.475		192.592	518.01	227.93	531.475	2.68967	2.33175	1.42742849838717	1.22141298260264
Cavin1	467	1423	512	2640		0.859142	4.79844e-18	6.48997e-16		40.0757	108.134	41.0493	103.523		41.0757	109.134	42.0493	104.523	2.65689	2.48572	1.40973966064245	1.31366522687401
Atp5a1	559	1702	503	3544		1.08448	6.79381e-27	2.50439e-24		54.8871	147.982	46.1422	159.009		55.8871	148.982	47.1422	160.009	2.66577	3.39417	1.4145543790194	1.76305867469274
Slc2a1	112	341	151	669		0.737397	1.01416e-05	0.00016199		9.83336	26.5112	12.386	26.8397		10.8334	27.5112	13.386	27.8397	2.53949	2.07976	1.34454101246943	1.0564165348555
Rarres2	92	280	86	551		1.01564	4.20293e-08	1.17933e-06		10.6624	28.7354	9.31189	29.1802		11.6624	29.7354	10.3119	30.1802	2.54968	2.92673	1.35031644935551	1.54929162008224
Vrk3	23	70	27	125		0.775722	0.0342784	0.122469		1.0498	2.82923	1.15137	2.60709		2.0498	3.82923	2.15137	3.60709	1.8681	1.67665	0.901571878334708	0.745583358373765
Zfp367	23	70	30	101		0.543409	0.151872	0.322888		1.28398	3.46034	1.56467	2.57643		2.28398	4.46034	2.56467	3.57643	1.95288	1.3945	0.96560685186893	0.479749589472564
Brcc3	23	70	38	124		0.485905	0.173741	0.351414		0.89766	2.41921	1.3856	2.21143		1.89766	3.41921	2.3856	3.21143	1.8018	1.34617	0.849442454092627	0.428862896132787
Mrps22	23	70	28	128		0.765071	0.0353231	0.125368		1.77395	4.78084	2.01764	4.5112		2.77395	5.78084	3.01764	5.5112	2.08397	1.82633	1.05933576399845	0.868946410543908
Atp6ap1	145	441	125	908		1.1043	1.06541e-12	6.63234e-11		14.7501	39.7244	11.8798	42.2067		15.7501	40.7244	12.8798	43.2067	2.58566	3.35461	1.3705329173214	1.74614550589076
Kpna3	49	149	88	365		0.660813	0.0941343	0.238179		3.50934	9.44947	5.88822	11.9451		4.50934	10.4495	6.88822	12.9451	2.3173	1.87931	1.21244193967855	0.910206281024578
Ddb1	250	760	319	1680		0.872704	5.1403e-12	2.91077e-10		12.0073	32.323	14.3142	36.8709		13.0073	33.323	15.3142	37.8709	2.56186	2.47292	1.35719428829478	1.30621529263421
Aif1l	25	76	30	177		0.96559	0.00465324	0.0289384		1.9086	5.13784	2.13978	6.17472		2.9086	6.13784	3.13978	7.17472	2.11024	2.2851	1.07740595544113	1.19226007537191
Herc2	75	228	117	482		0.670257	0.000895526	0.00770822		1.42729	3.84218	2.08022	4.19148		2.42729	4.84218	3.08022	5.19148	1.99489	1.68542	0.996310672370469	0.753111645269574
Psmc1	127	386	130	730		0.919176	6.90434e-09	2.33456e-07		20.224	54.4306	19.341	53.1197		21.224	55.4306	20.341	54.1197	2.61169	2.66062	1.38498434023936	1.4117615492241
Cndp2	27	82	58	194		0.464815	0.154363	0.326436		1.95602	5.26035	3.92563	6.42213		2.95602	6.26035	4.92563	7.42213	2.11783	1.50684	1.08258887966198	0.59152680773437
Tsg101	54	164	93	386		0.664955	0.0629747	0.182546		6.08873	16.3745	9.79688	19.8879		7.08873	17.3745	10.7969	20.8879	2.45101	1.93462	1.29337460311621	0.952052603668822
Sf3b4	138	419	167	844		0.840304	2.5665e-08	7.62247e-07		19.648	52.8258	22.2141	54.9099		20.648	53.8258	23.2141	55.9099	2.60682	2.40845	1.38229310500011	1.26810468221459
Pheta1	28	85	26	203		1.17224	0.00043775	0.0042443		3.57336	9.60571	3.10001	11.8381		4.57336	10.6057	4.10001	12.8381	2.31902	3.13124	1.21351510174593	1.64673400858674
Ccs	28	85	20	182		1.25079	0.000351813	0.00353549		4.83667	13.0017	3.22768	14.3657		5.83667	14.0017	4.22768	15.3657	2.39891	3.63456	1.26238185435618	1.86178043905638
Ggta1	28	85	42	171		0.663105	0.0377828	0.131956		1.83031	4.92015	2.565	5.10777		2.83031	5.92015	3.565	6.10777	2.09169	1.71326	1.0646715578021	0.776742627321699
Pdp1	140	425	156	874		0.919567	8.33833e-10	3.26585e-08		9.56172	25.7033	9.95416	27.2765		10.5617	26.7033	10.9542	28.2765	2.52831	2.58135	1.33817319570821	1.36812299398727
Gsk3a	29	88	41	177		0.712478	0.0235063	0.0944675		3.07819	8.27127	4.06587	8.58498		4.07819	9.27127	5.06587	9.58498	2.27338	1.89207	1.18483766223098	0.919966152783605
Usp21	31	94	57	157		0.341374	0.277777	0.47128		2.00639	5.38733	3.44668	4.64325		3.00639	6.38733	4.44668	5.64325	2.12458	1.26909	1.08718061085983	0.343798580511248
Ddost	126	382	122	901		1.12974	7.1967e-12	3.95608e-10		18.2949	49.1151	16.5498	59.7796		19.2949	50.1151	17.5498	60.7796	2.59732	3.46327	1.37702508108288	1.79213688663648
Fam114a2	32	97	34	231		1.0721	0.000448291	0.00432642		3.20332	8.59833	3.17981	10.5665		4.20332	9.59833	4.17981	11.5665	2.28351	2.76723	1.19125398978835	1.46844240632292
Map1lc3a	389	1179	404	2110		0.864866	5.59552e-16	5.68626e-14		101.39	272.114	98.3782	251.302		102.39	273.114	99.3782	252.302	2.66739	2.53881	1.4154297248022	1.34415256725427
Ate1	33	100	28	140		0.833241	0.0142851	0.0658718		1.82076	4.88575	1.44334	3.52968		2.82076	5.88575	2.44334	4.52968	2.08658	1.85389	1.06114124730241	0.890554817922458
Dnajc27	33	100	31	192		0.987047	0.00146011	0.0115531		1.99647	5.35723	1.75219	5.30785		2.99647	6.35723	2.75219	6.30785	2.12157	2.29193	1.08513562900922	1.1965654512298
Tmem185a	34	103	43	179		0.690536	0.0210226	0.0869104		4.16469	11.172	4.92089	10.019		5.16469	12.172	5.92089	11.019	2.35678	1.86104	1.23681849655498	0.896108871928052
Nelfe	34	103	59	195		0.484989	0.0978059	0.244808		5.04136	13.5238	8.1732	13.2121		6.04136	14.5238	9.1732	14.2121	2.40406	1.54931	1.26547117027558	0.63162131734618
2610001J05Rik	35	106	50	204		0.666771	0.0203089	0.0846536		2.84717	7.63559	3.80003	7.58304		3.84717	8.63559	4.80003	8.58304	2.24466	1.78812	1.16649846333609	0.838446594473817
Rrs1	177	536	237	1063		0.743679	1.19703e-07	3.04001e-06		26.6035	71.3383	33.2802	73.0075		27.6035	72.3383	34.2802	74.0075	2.62062	2.1589	1.38990682939871	1.11029604933981
Slc25a30	36	109	47	201		0.708151	0.0134486	0.063879		2.4243	6.49984	2.95702	6.18513		3.4243	7.49984	3.95702	7.18513	2.19018	1.81579	1.13105001406351	0.860600709593678
Mapkapk2	145	439	145	864		0.960837	1.30211e-10	5.75993e-09		14.6773	39.3492	13.7126	39.9633		15.6773	40.3492	14.7126	40.9633	2.57373	2.78424	1.36385897313218	1.47728242766214
Matn2	77	233	79	420		0.87493	1.4086e-05	0.000217599		3.78446	10.1405	3.62754	9.43259		4.78446	11.1405	4.62754	10.4326	2.32848	2.25446	1.21939113462908	1.17278035224826
Taf13	39	118	47	265		0.925636	0.000664225	0.00601225		3.80506	10.1946	4.28416	11.8144		4.80506	11.1946	5.28416	12.8144	2.32976	2.42505	1.22017842425587	1.27801599543345
Adipor2	82	248	115	559		0.805119	2.85952e-05	0.000404507		4.22164	11.306	5.53142	13.1507		5.22164	12.306	6.53142	14.1507	2.35674	2.16655	1.2367930010634	1.11539993101016
Wdr61	83	251	98	513		0.865126	4.42911e-06	7.78928e-05		5.47205	14.6534	6.03629	15.4546		6.47205	15.6534	7.03629	16.4546	2.41861	2.33853	1.27417895119066	1.22560488130685
Calm2	502	1518	612	2891		0.786643	7.70167e-15	6.55165e-13		105.334	282.052	119.974	277.193		106.334	283.052	120.974	278.193	2.66191	2.2996	1.41246214623633	1.20138320173957
Ndrg1	926	2800	1027	5245		0.847276	1.01823e-21	2.33448e-19		43.2142	115.708	44.7772	111.848		44.2142	116.708	45.7772	112.848	2.63962	2.46516	1.40032859271878	1.30168111805082
Ndufa8	43	130	42	285		1.06097	6.5327e-05	0.000832078		15.3731	41.1555	14.0286	46.5592		16.3731	42.1555	15.0286	47.5592	2.57468	3.16459	1.36439464835517	1.66201715348569
Ndufa11	43	130	47	225		0.797173	0.00310896	0.0211463		12.1211	32.4495	12.3778	28.9817		13.1211	33.4495	13.3778	29.9817	2.5493	2.24116	1.35009868592749	1.1642441808709
Gnptg	43	130	57	306		0.887198	0.000578551	0.00534507		5.88538	15.7558	7.28875	19.138		6.88538	16.7558	8.28875	20.138	2.43354	2.42956	1.28305522975964	1.28069309708467
Tbcc	44	133	46	269		0.947729	0.000282176	0.00292765		11.6358	31.1449	11.3651	32.506		12.6358	32.1449	12.3651	33.506	2.54396	2.70973	1.34707341615625	1.4381481169389
Grn	46	139	40	301		1.12978	1.62403e-05	0.000243088		4.0759	10.9062	3.31129	12.1871		5.0759	11.9062	4.31129	13.1871	2.34563	3.05874	1.22997444934174	1.6129361183648
Arhgap1	51	154	56	249		0.743399	0.00319458	0.0215494		3.67223	9.81911	3.76721	8.19271		4.67223	10.8191	4.76721	9.19271	2.31562	1.92832	1.2113993064908	0.947345607529013
Esf1	206	622	246	1194		0.805734	4.67506e-10	1.91484e-08		14.1827	37.9204	15.8233	37.5633		15.1827	38.9204	16.8233	38.5633	2.56348	2.29225	1.35810168567915	1.19676530987557
Nfe2l1	104	314	145	577		0.648105	0.000226152	0.00242813		5.8837	15.7304	7.66402	14.9163		6.8837	16.7304	8.66402	15.9163	2.43043	1.83706	1.28121265741224	0.877396526757794
Golga7	117	353	149	631		0.700388	2.60553e-05	0.000371936		5.35457	14.3056	6.37084	13.1958		6.35457	15.3056	7.37084	14.1958	2.40859	1.92594	1.2681910901578	0.945565502674652
Capn7	59	178	68	309		0.756251	0.000935521	0.00801267		3.71018	9.91186	3.99506	8.87912		4.71018	10.9119	4.99506	9.87912	2.31665	1.97778	1.21204222982633	0.983879515440644
Lgmn	59	178	50	356		1.08153	3.65052e-06	6.56744e-05		7.81805	20.8862	6.18997	21.5558		8.81805	21.8862	7.18997	22.5558	2.48197	3.13713	1.31148660243774	1.64944408393855
Bmp4	122	368	137	693		0.836563	1.84539e-07	4.41954e-06		16.7055	44.621	17.5264	43.3612		17.7055	45.621	18.5264	44.3612	2.57666	2.39449	1.36550081961593	1.25971817708964
Lmo2	62	187	78	326		0.690665	0.00183912	0.0138857		8.81108	23.5327	10.3563	21.1701		9.81108	24.5327	11.3563	22.1701	2.50051	1.95223	1.32221972347018	0.965126627489891
Ccdc127	64	193	78	441		0.926135	1.45676e-05	0.000223022		2.06093	5.50342	2.34666	6.48919		3.06093	6.50342	3.34666	7.48919	2.12465	2.23781	1.0872281617369	1.16208839377895
Slu7	66	199	62	347		0.90774	4.41734e-05	0.000588979		5.01631	13.3932	4.40255	12.0514		6.01631	14.3932	5.40255	13.0514	2.39237	2.41579	1.25844004923914	1.27249593087806
Atp5f1	203	612	210	1141		0.889272	1.08524e-11	5.71499e-10		15.2222	40.6374	14.7121	39.0964		16.2222	41.6374	15.7121	40.0964	2.56669	2.55195	1.35990687655687	1.35159951159252
Psmc3	213	642	198	1382		1.07521	3.23386e-16	3.32222e-14		25.1498	67.1246	21.842	74.5644		26.1498	68.1246	22.842	75.5644	2.60517	3.30814	1.38137655445402	1.72601893513145
Saraf	292	880	287	1868		1.02486	7.12197e-19	1.13469e-16		30.6873	81.8938	28.1793	89.7061		31.6873	82.8938	29.1793	90.7061	2.61599	3.10858	1.38735759266214	1.63625382973333
Akap11	75	226	49	473		1.2732	1.2378e-08	4.00529e-07		2.09591	5.59257	1.27932	6.04005		3.09591	6.59257	2.27932	7.04005	2.12945	3.08866	1.09047828057158	1.62698323264052
Rps19bp1	78	235	95	494		0.857836	9.63992e-06	0.000154502		22.1698	59.1462	25.2268	64.1598		23.1698	60.1462	26.2268	65.1598	2.59589	2.48447	1.37622843610014	1.3129376961238
Add3	79	238	82	343		0.704933	0.00124703	0.0101789		3.81155	10.1682	3.69625	7.56202		4.81155	11.1682	4.69625	8.56202	2.32112	1.82316	1.2148212996415	0.866443106493211
Ddx1	89	268	107	488		0.75635	4.66439e-05	0.000617539		5.3929	14.38	6.05742	13.512		6.3929	15.38	7.05742	14.512	2.40579	2.05628	1.26651362718547	1.04003590740312
Sdcbp	641	1930	669	3620		0.886414	4.45507e-22	1.06019e-19		28.5794	76.1981	27.8672	73.7517		29.5794	77.1981	28.8672	74.7517	2.60986	2.58951	1.38397315672922	1.37267652705207
Ier2	947	2851	1110	5345		0.799874	3.15398e-18	4.42499e-16		191.276	509.918	209.462	493.318		192.276	510.918	210.462	494.318	2.65721	2.34873	1.40991081538405	1.23187859121075
Bub3	105	316	103	601		0.939617	6.73814e-08	1.82397e-06		4.61333	12.2943	4.228	12.0661		5.61333	13.2943	5.228	13.0661	2.36835	2.49926	1.24388052261153	1.32150345004958
Psma2	151	454	165	898		0.889985	9.53261e-10	3.67994e-08		12.6547	33.6917	12.9191	34.389		13.6547	34.6917	13.9191	35.389	2.54064	2.54249	1.3451921893036	1.34624051879448
Nr4a1	378	1136	478	2416		0.832542	8.47135e-14	6.17292e-12		33.1592	88.2435	39.1753	96.8451		34.1592	89.2435	40.1753	97.8451	2.61257	2.43546	1.38547223676967	1.28419201635479
Cryab	306	919	388	1956		0.830228	1.57184e-12	9.56332e-11		63.6867	169.369	75.4451	186.022		64.6867	170.369	76.4451	187.022	2.63376	2.44649	1.39712464582121	1.29071375056322
Olfml1	6	18	4	19		0.798792	0.354706	0.548078		1.09609	2.91179	0.682696	1.58605		2.09609	3.91179	1.6827	2.58605	1.86623	1.53685	0.900127323563153	0.619977356068903
Alad	7	21	10	26		0.350034	0.615221	0.764704		1.15165	3.05938	1.53707	1.95463		2.15165	4.05938	2.53707	2.95463	1.88664	1.16458	0.91581631715179	0.219812185793203
Tk2	12	36	39	87		0.0336229	0.964191	0.981706		1.0344	2.7479	3.14081	3.42684		2.0344	3.7479	4.14081	4.42684	1.84226	1.06907	0.881479978069693	0.0963620523820095
C130074G19Rik	1	3	3	9		0.310141	0.852647	0.921728		0.101423	0.269433	0.284269	0.417108		1.10142	1.26943	1.28427	1.41711	1.15254	1.10343	0.204815046465757	0.142001370003299
Angpt1	2	6	10	6		-1.07218	0.345191	0.5399		0.118278	0.314209	0.552519	0.162142		1.11828	1.31421	1.55252	1.16214	1.17521	0.748553	0.232915148885077	-0.417824484135041
Cd1d1	10	30	5	36		1.02222	0.128395	0.289821		1.19774	3.18182	0.559506	1.97031		2.19774	4.18182	1.55951	2.97031	1.90278	1.90465	0.928110652257609	0.929522664767782
Gm38342	1	3	5	2		-1.26184	0.472362	0.652915		0.103295	0.274405	0.482527	0.0944013		1.1033	1.27441	1.48253	1.0944	1.15509	0.7382	0.208005652684302	-0.437916209346234
Scnn1g	1	3	6	2		-1.48883	0.371138	0.56488		0.102915	0.273396	0.576902	0.0940541		1.10292	1.2734	1.5769	1.09405	1.15457	0.693799	0.207359589981155	-0.527409352341549
D730003I15Rik	6	18	6	20		0.565451	0.484994	0.664074		1.09479	2.90834	1.02283	1.66755		2.09479	3.90834	2.02283	2.66755	1.86574	1.31872	0.899748293482712	0.399140342343045
Gstz1	21	63	17	111		1.00727	0.0132919	0.0633335		1.27048	3.37506	0.960881	3.0686		2.27048	4.37506	1.96088	4.0686	1.92693	2.07488	0.946304345114765	1.05303038823798
Psmd10	8	24	10	58		0.945219	0.116959	0.275403		1.67635	4.45325	1.9577	5.55355		2.67635	5.45325	2.9577	6.55355	2.03757	2.21576	1.02685123769256	1.14780096850735
Efna3	1	3	3	9		0.310141	0.852647	0.921728		0.126466	0.335961	0.354461	0.520099		1.12647	1.33596	1.35446	1.5201	1.18597	1.12229	0.246073187629809	0.16644678102417
Hikeshi	21	63	35	152		0.701136	0.0539683	0.166848		1.24073	3.29603	1.93196	4.10365		2.24073	4.29603	2.93196	5.10365	1.91724	1.7407	0.939033547331227	0.799663917197226
Etnk2	2	6	5	9		-0.0469427	0.970195	0.985357		0.134831	0.358181	0.314921	0.27725		1.13483	1.35818	1.31492	1.27725	1.19681	0.971351	0.25919868174671	-0.0419357485424891
Gm10131	28	84	25	180		1.09319	0.00120618	0.00988928		11.7105	31.1092	9.76854	34.4		12.7105	32.1092	10.7685	35.4	2.52619	3.28736	1.33696535320819	1.71692792335927
Fam234b	3	9	24	16		-1.27465	0.300389	0.49506		0.133602	0.354917	0.998562	0.325597		1.1336	1.35492	1.99856	1.3256	1.19523	0.663275	0.257289853285638	-0.592320103101191
Zfp46	23	69	20	133		1.02791	0.00672663	0.0385316		1.35837	3.60855	1.10355	3.58931		2.35837	4.60855	2.10355	4.58931	1.95412	2.1817	0.966519806182031	1.12545045103511
Supt4a	39	117	55	243		0.723356	0.00749941	0.0417498		12.7441	33.855	16.7911	36.2844		13.7441	34.855	17.7911	37.2844	2.53599	2.09567	1.34255177773826	1.06741463924751
Gbp6	3	9	3	5		0.256631	0.845258	0.918002		0.155099	0.412023	0.144904	0.118121		1.1551	1.41202	1.1449	1.11812	1.22243	0.976606	0.289747358788424	-0.0341507545207553
Nemp1	5	15	14	28		-0.00981112	0.989054	0.994727		0.196765	0.52271	0.514728	0.503506		1.19677	1.52271	1.51473	1.50351	1.27236	0.992591	0.347501639235809	-0.0107283517936193
Prrt1	1	3	4	5		-0.483616	0.776298	0.87486		0.133486	0.354609	0.498848	0.304983		1.13349	1.35461	1.49885	1.30498	1.19508	0.870657	0.257109529238483	-0.199823646369199
Pelp1	20	60	14	138		1.30355	0.00165991	0.0127709		1.72884	4.59269	1.13064	5.45094		2.72884	5.59269	2.13064	6.45094	2.04948	3.0277	1.03525627524948	1.5982236489203
Gm48092	1	3	2	12		0.991978	0.561883	0.723719		0.120148	0.319176	0.224501	0.658819		1.12015	1.31918	1.2245	1.65882	1.17768	1.35469	0.235947336526347	0.437962743884098
Tgtp1	2	6	3	17		0.930134	0.457543	0.641287		0.192087	0.510283	0.269191	0.74608		1.19209	1.51028	1.26919	1.74608	1.26692	1.37574	0.341329300597177	0.460209892690431
Kif11	3	9	3	13		0.728181	0.529844	0.699907		0.123771	0.328801	0.115636	0.245082		1.12377	1.3288	1.11564	1.24508	1.18245	1.11603	0.241776620597353	0.158374236936158
Zfp934	2	6	1	6		0.926207	0.587467	0.743478		0.106808	0.283736	0.0498935	0.146417		1.10681	1.28374	1.04989	1.14642	1.15986	1.09194	0.213944594376762	0.126888981421969
Gstcd	3	9	7	32		0.731759	0.4128	0.602055		0.170979	0.454209	0.372728	0.833374		1.17098	1.45421	1.37273	1.83337	1.24187	1.33557	0.312519694171378	0.4174559897787
Lrp11	2	6	4	7		0.0166554	0.990211	0.995077		0.180117	0.478483	0.336555	0.288065		1.18012	1.47848	1.33655	1.28806	1.25283	0.96372	0.325188665895534	-0.0533135651189308
Zmat5	7	21	11	44		0.637857	0.316415	0.511504		1.72655	4.58662	2.53481	4.95909		2.72655	5.58662	3.53481	5.95909	2.04897	1.68583	1.03489800202923	0.753459667369948
Mettl7a1	2	6	4	4		-0.258161	0.858676	0.925472		0.23724	0.630234	0.443292	0.216814		1.23724	1.63023	1.44329	1.21681	1.31764	0.843082	0.397953055311044	-0.246255142437179
Frem2	1	3	5	8		-0.372226	0.805328	0.893213		0.0232229	0.0616921	0.108482	0.0848935		1.02322	1.06169	1.10848	1.08489	1.0376	0.97872	0.0532449411582208	-0.0310319585350642
Pld4	2	6	1	10		1.23617	0.434732	0.621423		0.177827	0.472402	0.0830693	0.406291		1.17783	1.4724	1.08307	1.40629	1.2501	1.29843	0.322043628093953	0.376769585729739
Ccdc90b	9	27	10	35		0.578809	0.35654	0.550054		1.53824	4.08637	1.59681	2.7335		2.53824	5.08637	2.59681	3.7335	2.0039	1.43772	1.00280717156221	0.523785762119326
Gm44230	2	6	6	5		-0.577417	0.656609	0.794329		0.173419	0.460692	0.486061	0.19811		1.17342	1.46069	1.48606	1.19811	1.24482	0.806232	0.315933306164818	-0.310732922222371
Dnajc16	3	9	11	10		-0.650658	0.498093	0.674844		0.141852	0.376833	0.485936	0.216064		1.14185	1.37683	1.48594	1.21606	1.20579	0.818383	0.269977938608647	-0.289152546964874
Prim1	2	6	7	15		-0.0162842	0.988147	0.994335		0.159162	0.422817	0.52045	0.545468		1.15916	1.42282	1.52045	1.54547	1.22745	1.01645	0.295667991391455	0.023544959743602
Mc5r	3	9	7	10		-0.165731	0.873845	0.933372		0.236541	0.628377	0.515651	0.360292		1.23654	1.62838	1.51565	1.36029	1.31688	0.897497	0.397124323484141	-0.156021324142456
Adamts2	8	24	7	64		1.28924	0.0399896	0.136394		0.26377	0.70071	0.215628	0.964236		1.26377	1.70071	1.21563	1.96424	1.34574	1.61582	0.428403270626522	0.69226673655789
Gm11969	2	6	4	6		-0.0691913	0.960136	0.979944		1.72932	4.59398	3.2313	2.37064		2.72932	5.59398	4.2313	3.37064	2.04959	0.796596	1.03533230584923	-0.328079443403432
Gm29340	2	6	10	6		-1.07218	0.345191	0.5399		0.15974	0.424353	0.746201	0.21898		1.15974	1.42435	1.7462	1.21898	1.22817	0.698075	0.296505118193032	-0.518545640648005
Ston1	4	12	7	10		-0.0403052	0.966872	0.983189		0.272346	0.723493	0.445278	0.311121		1.27235	1.72349	1.44528	1.31112	1.35458	0.907176	0.437844354623445	-0.140545740428394
Map7d3	3	9	10	19		-0.10174	0.910009	0.952933		0.319425	0.848559	0.994763	0.924421		1.31942	1.84856	1.99476	1.92442	1.40103	0.964737	0.486491830488645	-0.0517927640985875
Tmem255b	1	3	2	17		1.35465	0.394453	0.587185		0.194699	0.517222	0.363803	1.51245		1.1947	1.51722	1.3638	2.51245	1.26996	1.84224	0.344785021456856	0.881460656928508
Gm11827	1	3	3	15		0.811702	0.593225	0.747923		0.225014	0.597754	0.630671	1.5423		1.22501	1.59775	1.63067	2.5423	1.30427	1.55905	0.383247433023092	0.640669798754417
Dnajc30	21	63	23	96		0.695033	0.0825069	0.220143		3.89175	10.3385	3.98222	8.12954		4.89175	11.3385	4.98222	9.12954	2.31789	1.83242	1.21280921202946	0.873751631021715
Gm12231	6	18	7	27		0.636914	0.399255	0.590187		2.65743	7.05952	2.89655	5.46441		3.65743	8.05952	3.89655	6.46441	2.2036	1.65901	1.13986342799103	0.730321681351823
Larp6	17	51	29	110		0.588245	0.145722	0.315401		2.14464	5.69729	3.41803	6.34114		3.14464	6.69729	4.41803	7.34114	2.12975	1.66163	1.0906807622238	0.732600505420691
Tspyl4	4	12	5	16		0.507088	0.596265	0.750169		0.317421	0.843236	0.370696	0.580182		1.31742	1.84324	1.3707	1.58018	1.39912	1.15283	0.484524124243524	0.205182413293745
Smarca1	5	15	11	31		0.314618	0.665934	0.800842		0.251569	0.668297	0.517072	0.712716		1.25157	1.6683	1.51707	1.71272	1.33296	1.12896	0.414638830402974	0.174996580281841
Tgm1	2	6	5	12		0.161227	0.893757	0.943808		0.194699	0.517222	0.454753	0.533806		1.1947	1.51722	1.45475	1.53381	1.26996	1.05434	0.344785021456856	0.0763418402917895
AW046200	2	6	4	5		-0.16057	0.90963	0.952598		0.199753	0.530648	0.373246	0.228193		1.19975	1.53065	1.37325	1.22819	1.2758	0.894372	0.351404973855974	-0.161053038610151
1700086L19Rik	1	3	4	4		-0.633615	0.717002	0.837765		0.286343	0.760677	1.07009	0.523378		1.28634	1.76068	2.07009	1.52338	1.36875	0.735901	0.452854631439981	-0.442417123352305
Rcn3	74	222	87	428		0.811467	5.01872e-05	0.000657963		13.2665	35.2428	14.5719	35.0621		14.2665	36.2428	15.5719	36.0621	2.54041	2.31584	1.34506035539915	1.21153663958714
Slc25a44	23	69	24	116		0.799442	0.0341466	0.122324		1.97871	5.2565	1.92903	4.56018		2.97871	6.2565	2.92903	5.56018	2.1004	1.8983	1.07066508589894	0.924709449539615
Snrpe	75	225	128	481		0.57987	0.0857397	0.224813		16.8269	44.7009	26.8302	49.3123		17.8269	45.7009	27.8302	50.3123	2.5636	1.80783	1.35816998303707	0.854261197410825
Vac14	8	24	12	34		0.39357	0.53294	0.702023		0.353815	0.939917	0.495838	0.687122		1.35382	1.93992	1.49584	1.68712	1.43293	1.12788	0.518964396367424	0.173610690991437
Hs1bp3	2	6	3	7		0.278717	0.845713	0.918258		0.20494	0.544426	0.287203	0.327765		1.20494	1.54443	1.2872	1.32776	1.28175	1.03151	0.358110132237385	0.0447600981249476
Pla2g7	1	3	4	12		0.265907	0.858728	0.925472		0.105962	0.28149	0.395987	0.581031		1.10596	1.28149	1.39599	1.58103	1.15871	1.13255	0.212520452665923	0.17957972618031
Cox6c2	1	3	4	7		-0.225247	0.889868	0.942145		1.33255	3.53995	4.97984	4.26236		2.33255	4.53995	5.97984	5.26236	1.94635	0.880017	0.960767493034391	-0.184397034301185
Tigd2	16	48	17	73		0.716145	0.119049	0.278234		1.63788	4.35106	1.62586	3.41471		2.63788	5.35106	2.62586	4.41471	2.02855	1.68124	1.02044646045908	0.749528422997652
Gm12396	1	3	3	7		0.0933545	0.957217	0.978345		1.00595	2.67231	2.81947	3.21767		2.00595	3.67231	3.81947	4.21767	1.83072	1.10425	0.872407300650855	0.143072286145195
Gm32036	1	3	5	8		-0.372226	0.805328	0.893213		0.116687	0.30998	0.545083	0.426559		1.11669	1.30998	1.54508	1.42656	1.1731	0.92329	0.230320821691657	-0.115144784326038
Xylb	2	6	7	9		-0.407859	0.727763	0.843887		0.149936	0.398309	0.490283	0.30831		1.14994	1.39831	1.49028	1.30831	1.21599	0.877894	0.28212913295007	-0.187881571843339
Awat2	2	6	7	7		-0.567754	0.63839	0.781312		0.289576	0.769264	0.946896	0.463126		1.28958	1.76926	1.9469	1.46313	1.37197	0.751517	0.45625298339176	-0.412122082741541
Shisa2	3	9	8	5		-0.622951	0.574126	0.733259		0.251486	0.668079	0.626549	0.191528		1.25149	1.66808	1.62655	1.19153	1.33288	0.73255	0.414544723614042	-0.449001618881314
Gm37733	1	3	5	4		-0.89693	0.585602	0.741718		0.103923	0.276073	0.485459	0.18995		1.10392	1.27607	1.48546	1.18995	1.15594	0.801066	0.209071589779544	-0.320007867507065
Sergef	2	6	9	49		0.905632	0.320696	0.515791		0.177111	0.470499	0.744613	1.98281		1.17711	1.4705	1.74461	2.98281	1.24924	1.70972	0.321055705094589	0.773764240688593
Rassf4	3	9	8	18		0.0944852	0.920073	0.95756		0.100278	0.26639	0.24983	0.274931		1.10028	1.26639	1.24983	1.27493	1.15097	1.02008	0.202853889015238	0.0286873593394261
Gm42858	1	3	3	7		0.0933545	0.957217	0.978345		0.180645	0.479887	0.506313	0.57782		1.18065	1.47989	1.50631	1.57782	1.25346	1.04747	0.325912069689969	0.0669110071593991
Hey2	2	6	6	7		-0.397779	0.750144	0.858606		0.134038	0.356076	0.375684	0.214371		1.13404	1.35608	1.37568	1.21437	1.19579	0.88274	0.257968333173149	-0.179939704453747
Tprn	2	6	9	10		-0.622413	0.570293	0.73026		0.209972	0.557795	0.882767	0.479734		1.20997	1.5578	1.88277	1.47973	1.28746	0.785936	0.364531924533434	-0.347516911090946
Gm8675	1	3	4	7		-0.225247	0.889868	0.942145		0.165851	0.440586	0.619797	0.530499		1.16585	1.44059	1.6198	1.5305	1.23565	0.944871	0.305272801192269	-0.0818113847459982
[truncated: 16,801 more rows]

## Sheet: CPE-containing transcripts
Gene	UTR_name	UTR_sequence	Number_of_CPE_motifs	CPE_motif_sequence	CPE_motif_location
Adora1	NM_001291930_utr3_0_0_chr1_134199215_r	GCTCTGCCTTGCTCCATCTAGCCCACACCCAGTGGCTCTCTGTTCAACCCCCATGTCCTCCCTGTTCCCCCCTGTCCCACTGTTCCTCCTCAGCCTTCCCAGCTGGGCTGTGGGCTGTGGACACCAGGGAGGCTCTGAAGAGATGCCATGGAACAGGGCCCCTTCTGTAAGGAGCTGGCTGCCCTGTACCTTGGGGACCTGGAGGAGGTTTGGAGTTGGGGCAGGCCATAGCAGGGAATTGGGTGCCCTCAGGTGAGAGGAGAGTCTTGTGTGCATCATTCCTGGCTGTTCTCTGAGCAGTTCAGAGAGCTGGGGTTAGAATATTCTGGCTCCTTCAGTCAGACAGGGGAGCCTACTATTAGGTGTTGGTGGCCCAAGGGACCAACTTCAAAGTGAGGA…	2	TTTTAT;TTTTCAT	2408;2979
Adora1	NM_001291928_utr3_0_0_chr1_134199215_r	GCTCTGCCTTGCTCCATCTAGCCCACACCCAGTGGCTCTCTGTTCAACCCCCATGTCCTCCCTGTTCCCCCCTGTCCCACTGTTCCTCCTCAGCCTTCCCAGCTGGGCTGTGGGCTGTGGACACCAGGGAGGCTCTGAAGAGATGCCATGGAACAGGGCCCCTTCTGTAAGGAGCTGGCTGCCCTGTACCTTGGGGACCTGGAGGAGGTTTGGAGTTGGGGCAGGCCATAGCAGGGAATTGGGTGCCCTCAGGTGAGAGGAGAGTCTTGTGTGCATCATTCCTGGCTGTTCTCTGAGCAGTTCAGAGAGCTGGGGTTAGAATATTCTGGCTCCTTCAGTCAGACAGGGGAGCCTACTATTAGGTGTTGGTGGCCCAAGGGACCAACTTCAAAGTGAGGA…	2	TTTTAT;TTTTCAT	2408;2979
Adora1	NM_001282945_utr3_0_0_chr1_134199215_r	GCTCTGCCTTGCTCCATCTAGCCCACACCCAGTGGCTCTCTGTTCAACCCCCATGTCCTCCCTGTTCCCCCCTGTCCCACTGTTCCTCCTCAGCCTTCCCAGCTGGGCTGTGGGCTGTGGACACCAGGGAGGCTCTGAAGAGATGCCATGGAACAGGGCCCCTTCTGTAAGGAGCTGGCTGCCCTGTACCTTGGGGACCTGGAGGAGGTTTGGAGTTGGGGCAGGCCATAGCAGGGAATTGGGTGCCCTCAGGTGAGAGGAGAGTCTTGTGTGCATCATTCCTGGCTGTTCTCTGAGCAGTTCAGAGAGCTGGGGTTAGAATATTCTGGCTCCTTCAGTCAGACAGGGGAGCCTACTATTAGGTGTTGGTGGCCCAAGGGACCAACTTCAAAGTGAGGA…	2	TTTTAT;TTTTCAT	2408;2979
Adora1	NM_001008533_utr3_0_0_chr1_134199215_r	GCTCTGCCTTGCTCCATCTAGCCCACACCCAGTGGCTCTCTGTTCAACCCCCATGTCCTCCCTGTTCCCCCCTGTCCCACTGTTCCTCCTCAGCCTTCCCAGCTGGGCTGTGGGCTGTGGACACCAGGGAGGCTCTGAAGAGATGCCATGGAACAGGGCCCCTTCTGTAAGGAGCTGGCTGCCCTGTACCTTGGGGACCTGGAGGAGGTTTGGAGTTGGGGCAGGCCATAGCAGGGAATTGGGTGCCCTCAGGTGAGAGGAGAGTCTTGTGTGCATCATTCCTGGCTGTTCTCTGAGCAGTTCAGAGAGCTGGGGTTAGAATATTCTGGCTCCTTCAGTCAGACAGGGGAGCCTACTATTAGGTGTTGGTGGCCCAAGGGACCAACTTCAAAGTGAGGA…	2	TTTTAT;TTTTCAT	2408;2979
Adora1	NM_001039510_utr3_0_0_chr1_134199215_r	GCTCTGCCTTGCTCCATCTAGCCCACACCCAGTGGCTCTCTGTTCAACCCCCATGTCCTCCCTGTTCCCCCCTGTCCCACTGTTCCTCCTCAGCCTTCCCAGCTGGGCTGTGGGCTGTGGACACCAGGGAGGCTCTGAAGAGATGCCATGGAACAGGGCCCCTTCTGTAAGGAGCTGGCTGCCCTGTACCTTGGGGACCTGGAGGAGGTTTGGAGTTGGGGCAGGCCATAGCAGGGAATTGGGTGCCCTCAGGTGAGAGGAGAGTCTTGTGTGCATCATTCCTGGCTGTTCTCTGAGCAGTTCAGAGAGCTGGGGTTAGAATATTCTGGCTCCTTCAGTCAGACAGGGGAGCCTACTATTAGGTGTTGGTGGCCCAAGGGACCAACTTCAAAGTGAGGA…	2	TTTTAT;TTTTCAT	2408;2979
Cflar	NM_001293804_utr3_9_0_chr1_58753923_f	GAACCCCAGACCGTTGGTGTTCTTGGTATATCATCCAGGGTGGCGGCTTGGAGCAGAGCTTGGCGGTTACGGCTGCTTCTGGCTGCTTCTGGCTCTGCCGTGAGTCCTGGCCTAGGGTTCTCCTGTGCACAGGCATGAGCCGTAACCCTGTGCCTGGGAAACGTCTCACTCCCGCCGCCGTGCCTTTACCTCTCTAAACTTCCCTACTTACATTCCTTAGTCGGATGTTTTGCCAGAGTGTGGAGAACAGTAAGACATAAACCTATTGTTTGTTTGTTTTTTTGGGGGGGAGGTTATCTACCAAGTTATACCAAGTTATTGTATGGGTGTATAGTGTATAGTGGTTCAAGATTTGACACTGAATGTAACTTGAGACTTACCTGAGTTTGTCATGCGACT…	7	TTTTAT;TTTTAT;TTTTAT;TTTTAT;TTTTAAAT;TTTTACT;TTTTCAT	1095;1529;2491;3743;3573;1557;4558
Adgrb3	NM_175642_utr3_0_0_chr1_25067476_r	GGCAATCAAAAAGAACTTAGGTAGAGACACAGTCAAATACACTGACACTGAGACTTGGGAAGCCTGACATTTCCACCTGGACAGTGTGACTTTCCTCTGTCAGGACCCTTCTTGTGCCAACATCAGTGTTTTCTTATGGCAATTTCTCACTGGTCAGGCTAGTGGAGAGAGACGGCCAAGTGTACAGTTCTCACCACCCCGTGTTGTAAGTACCCGTGGAATGGATTTGTAAGGTAATCTTTATAGATAAACCTCAAGCAAGGATTTCATGTTGTAACAGCTTCATGTGGTTTAGTTTTCAGAAAACTTCACCATGAAGCACAATGTATATATTTATGCAGTTTTTAAAGTTTATAACAGTCTGTTTGGCCATTACTACACTTTTTACTTTATAATATA…	4	TTTTAT;TTTTAT;TTTTACT;TTTTAAAGT	481;631;382;342
Sntg1	NM_001290390_utr3_0_0_chr1_8359739_r	CATGCTGAGCTCTGCCTGACAGCCTTCAGGGTCACTCACTCCCTACTTCCACCCTGAAGAGACCATGCTGTCACCAAGTCAACCATGGAGTCAGACTGCAATTCCAGCAGCAGAAAGGTCAGGAGGCATCTGTAAATGACCCTGGGATGGCAGAGCAACCTATTTTTTCTCCACTGATCTCTACCAGGATACAGCTGCCATCATGTTTGGTGACAAGGATTGATTGGTGTAAAGTATGTAAATAATATAAAAATTGTAAGCTACCTATAAATAAAAATACCAATTAAATGGCCATTTCTCTATTTTAGATGATTTTGTATGACAAATAGATATTGGGCCAGATCATGAATCAATGCCCTATCATTGTATTATGAGTGTAAGAAGTTAAAAAATAAAATC…	9	TTTTAT;TTTTAT;TTTTAT;TTTTAT;TTTTAT;TTTTAAT;TTTTAAAT;TTTTCAT;TTTTCAT	650;1209;2956;3265;3529;3691;3460;901;1394
Cflar	NM_009805_utr3_4_0_chr1_58732363_f	ACCAGTCTCAGAGATGTAATAAAAATAAACATCTCATTTCATATGCTGTAATAGCTAAACAAATTCTGATAGATATGTGTTTGATTAAGAATGTGTATAATTTCTTATGATTATAAACCTTAGTAGTGTTCAAAAATATATTTGGAAAAATTTATGAAATATATAACAAGAAAATAATTTTTGTGCCCATTATCTGGGCATGACTACTGTGGAAAGCTTTCTTTTAGTCTCTGTCCTATGTGCATTAGCAAATGTGTCTATTTATACAGTTGAATATCTTTTTCATTCTTTGTTTCTTTGAAGAGTCAATTTTAAAAATTAAAGTAGGTAGAATGTACCCATAGAAAGAAAAAGTTAAATGTCCCCAAAGAGATTTTAAAGTTGTTTCCTTCTACCTCA…	4	TTTTAT;TTTTAT;TTTTCAT;TTTTAAAGT	495;626;279;373
Prim2	NM_008922_utr3_0_0_chr1_33453808_r	TAAATGATGTGGCCACTGTAGTATCTCCTTTCCCCCAGCGAATACATTCCTGTTTGAAAGGTTTACAAAGGCACACCCATGCACACACACACATTTACTGGGAAGCAGGCTTGCTTCCACCTTACTTTTGACAGAATGGGAAAGGAAGCATTCCTATTGAAACTGTTAAAATCCTCAAGCAGCAAGACAATTAAAACTAACTTTTAAAGTTTTGTATAATGTTGGCCAAGTCCTCTTTTGGATTGTTTTTGCTAATAAACAACATGTATATGACTATA	1	TTTTAAAGT	201
Sntg1	NM_001290392_utr3_0_0_chr1_8359739_r	CATGCTGAGCTCTGCCTGACAGCCTTCAGGGTCACTCACTCCCTACTTCCACCCTGAAGAGACCATGCTGTCACCAAGTCAACCATGGAGTCAGACTGCAATTCCAGCAGCAGAAAGGTCAGGAGGCATCTGTAAATGACCCTGGGATGGCAGAGCAACCTATTTTTTCTCCACTGATCTCTACCAGGATACAGCTGCCATCATGTTTGGTGACAAGGATTGATTGGTGTAAAGTATGTAAATAATATAAAAATTGTAAGCTACCTATAAATAAAAATACCAATTAAATGGCCATTTCTCTATTTTAGATGATTTTGTATGACAAATAGATATTGGGCCAGATCATGAATCAATGCCCTATCATTGTATTATGAGTGTAAGAAGTTAAAAAATAAAATC…	9	TTTTAT;TTTTAT;TTTTAT;TTTTAT;TTTTAT;TTTTAAT;TTTTAAAT;TTTTCAT;TTTTCAT	650;1209;2956;3265;3529;3691;3460;901;1394
Sntg1	NM_027671_utr3_0_0_chr1_8359739_r	CATGCTGAGCTCTGCCTGACAGCCTTCAGGGTCACTCACTCCCTACTTCCACCCTGAAGAGACCATGCTGTCACCAAGTCAACCATGGAGTCAGACTGCAATTCCAGCAGCAGAAAGGTCAGGAGGCATCTGTAAATGACCCTGGGATGGCAGAGCAACCTATTTTTTCTCCACTGATCTCTACCAGGATACAGCTGCCATCATGTTTGGTGACAAGGATTGATTGGTGTAAAGTATGTAAATAATATAAAAATTGTAAGCTACCTATAAATAAAAATACCAATTAAATGGCCATTTCTCTATTTTAGATGATTTTGTATGACAAATAGATATTGGGCCAGATCATGAATCAATGCCCTATCATTGTATTATGAGTGTAAGAAGTTAAAAAATAAAATC…	9	TTTTAT;TTTTAT;TTTTAT;TTTTAT;TTTTAT;TTTTAAT;TTTTAAAT;TTTTCAT;TTTTCAT	650;1209;2956;3265;3529;3691;3460;901;1394
Sntg1	NM_001290393_utr3_0_0_chr1_8359739_r	CATGCTGAGCTCTGCCTGACAGCCTTCAGGGTCACTCACTCCCTACTTCCACCCTGAAGAGACCATGCTGTCACCAAGTCAACCATGGAGTCAGACTGCAATTCCAGCAGCAGAAAGGTCAGGAGGCATCTGTAAATGACCCTGGGATGGCAGAGCAACCTATTTTTTCTCCACTGATCTCTACCAGGATACAGCTGCCATCATGTTTGGTGACAAGGATTGATTGGTGTAAAGTATGTAAATAATATAAAAATTGTAAGCTACCTATAAATAAAAATACCAATTAAATGGCCATTTCTCTATTTTAGATGATTTTGTATGACAAATAGATATTGGGCCAGATCATGAATCAATGCCCTATCATTGTATTATGAGTGTAAGAAGTTAAAAAATAAAATC…	9	TTTTAT;TTTTAT;TTTTAT;TTTTAT;TTTTAT;TTTTAAT;TTTTAAAT;TTTTCAT;TTTTCAT	650;1209;2956;3265;3529;3691;3460;901;1394
Cflar	NM_207653_utr3_9_0_chr1_58753923_f	GAACCCCAGACCGTTGGTGTTCTTGGTATATCATCCAGGGTGGCGGCTTGGAGCAGAGCTTGGCGGTTACGGCTGCTTCTGGCTGCTTCTGGCTCTGCCGTGAGTCCTGGCCTAGGGTTCTCCTGTGCACAGGCATGAGCCGTAACCCTGTGCCTGGGAAACGTCTCACTCCCGCCGCCGTGCCTTTACCTCTCTAAACTTCCCTACTTACATTCCTTAGTCGGATGTTTTGCCAGAGTGTGGAGAACAGTAAGACATAAACCTATTGTTTGTTTGTTTTTTTGGGGGGGAGGTTATCTACCAAGTTATACCAAGTTATTGTATGGGTGTATAGTGTATAGTGGTTCAAGATTTGACACTGAATGTAACTTGAGACTTACCTGAGTTTGTCATGCGACT…	7	TTTTAT;TTTTAT;TTTTAT;TTTTAT;TTTTAAAT;TTTTACT;TTTTCAT	1095;1529;2491;3743;3573;1557;4558
Cflar	NM_001289704_utr3_9_0_chr1_58753923_f	GAACCCCAGACCGTTGGTGTTCTTGGTATATCATCCAGGGTGGCGGCTTGGAGCAGAGCTTGGCGGTTACGGCTGCTTCTGGCTGCTTCTGGCTCTGCCGTGAGTCCTGGCCTAGGGTTCTCCTGTGCACAGGCATGAGCCGTAACCCTGTGCCTGGGAAACGTCTCACTCCCGCCGCCGTGCCTTTACCTCTCTAAACTTCCCTACTTACATTCCTTAGTCGGATGTTTTGCCAGAGTGTGGAGAACAGTAAGACATAAACCTATTGTTTGTTTGTTTTTTTGGGGGGGAGGTTATCTACCAAGTTATACCAAGTTATTGTATGGGTGTATAGTGTATAGTGGTTCAAGATTTGACACTGAATGTAACTTGAGACTTACCTGAGTTTGTCATGCGACT…	7	TTTTAT;TTTTAT;TTTTAT;TTTTAT;TTTTAAAT;TTTTACT;TTTTCAT	1095;1529;2491;3743;3573;1557;4558
Cflar	NM_001355056_utr3_8_0_chr1_58753923_f	GAACCCCAGACCGTTGGTGTTCTTGGTATATCATCCAGGGTGGCGGCTTGGAGCAGAGCTTGGCGGTTACGGCTGCTTCTGGCTGCTTCTGGCTCTGCCGTGAGTCCTGGCCTAGGGTTCTCCTGTGCACAGGCATGAGCCGTAACCCTGTGCCTGGGAAACGTCTCACTCCCGCCGCCGTGCCTTTACCTCTCTAAACTTCCCTACTTACATTCCTTAGTCGGATGTTTTGCCAGAGTGTGGAGAACAGTAAGACATAAACCTATTGTTTGTTTGTTTTTTTGGGGGGGAGGTTATCTACCAAGTTATACCAAGTTATTGTATGGGTGTATAGTGTATAGTGGTTCAAGATTTGACACTGAATGTAACTTGAGACTTACCTGAGTTTGTCATGCGACT…	7	TTTTAT;TTTTAT;TTTTAT;TTTTAT;TTTTAAAT;TTTTACT;TTTTCAT	1095;1529;2491;3743;3573;1557;4558
Obsl1	NM_001310679_utr3_0_0_chr1_75496338_r	cagctgccccatagtatggggcccccatttctctgtcccaccctccctgccatttctcctgcctctccccagactccctgagccattaacttaacctatctggccctcacatttgCAACCCCTGTGTTAAACCAATAAACGCACCAATAAACATTCCAAGAA	0	-	-
Gpr39	NM_027677_utr3_1_0_chr1_125872885_f	ATGGCAAGTTCAGAAGCCTTGAGCCGAAACTGGCTCTCCCCTCCCGCAAAAGCAAAGTTACCTTCACGCAGCAGCAGTCTCTGAATAGACTGTGACTCCTACTGGGACAGAATGGAAGCTCAAGGCTTTGGGAAAGGCAGATGCGTATCTCAATGACTTCTAAGGGCTGGTTCTTCCAGGCTAGCCTTGGCGGTGGTTAACCAGATTGGGATGGGAGGGTCTGGACTTTCTGCTCCATGCTTTTTTCTTCAACTACACACAGAAATTCAGAATGAATTGGTTCAGAGCTTACAAAAGTATTTGTGCACGGCAATCTTGCGTTACTTGAAAGGAGGGAACAAAAAGACTCCCTTGTCTACCCAGAATAAAAGGACACCCAGAAGAGACTCGGGAAGGTGA…	0	-	-
Obsl1	NM_178884_utr3_0_0_chr1_75485825_r	AGGACTGAAACACACCAAGCAGGTGCCCTTGGACAATTTGGAAGGAGCGTACCCTTATGCTGGGCAGGGTGGGGAGGGAGGAGCCAGAGGTATCAGGTAACAATAAAGATGCTAATGTTCATGCCCA	0	-	-
Pld5	NM_176916_utr3_0_0_chr1_175962306_r	CTCACTAACAGACACACAAGGCTTCAGACCAAATGCAGGAAGGACTAGAGGAAAGACAACAATTTACTACATCTTTTCTTTTATTAAGGAGAAATAAAAAGCACACTTATTTAAAATGTTCTCTGAATGACATGTAATATCTAGCTAACAACATCTTAGCACTGTATATTAAATTTAAGACTTTTGTATCTATGAGCTCTGACAGAGAATGTTGTTCTGGCCTAGGAGTTAGTTTTTAATGACTGCAAACACATTTTACGACTTGGTTCTTGTCTCCTGATTCTTACTGGTTTTAGAATCTTTTCTGCTGACCCATCAGCACTGGTTTTAAGAAGAATAACATGAGGTGAGCCCTTTCCTTTAATATTGCTGAATTCTGGAATTAGAGGAAGGGGGGAG…	6	TTTTAT;TTTTAT;TTTTAAT;TTTTAAT;TTTTAATT;TTTTACT	78;1137;233;943;943;1082
Lmx1a	NM_033652_utr3_7_0_chr1_167846762_f	GTCTTCTCCTACAATTTTGTGACCTGGGCTCCCATATGGAACAACCATACTGTGTGAAGGGTTGCTGACTTTAGGATGGGGAGGCCAGAGAAGAGGTGGGCTGGGGAGGGAGGTTTGTTGGGGATGCTGTTGTTTAATTATATGGTGTAGCTCAGCATTTCCAAAGACTGAATACATTATGGATTGCATAGTTTAATGTTTCTAATAAGAGTCTTAGTGTTAGATATGAAGATGTGTTTATCATTAAGGGCAGGGTCTTTTAATATAGACATTCTCAAGCAAACTAGATATCTAGGGACTCCTAACAGCTTCCCACCGTTCTGGAGAAGTGCTTGTCAAGAGGTGCCGTATGTCTATTCATCTACACACCAATAGACAGACAGATTtgtgtgtgtgtgt…	2	TTTTAT;TTTTAAT	579;257
Syt14	NM_001301370_utr3_0_0_chr1_192891234_r	GGAAGTCGGAAGACGGCTGCAAGCCCAGCACTGCCTCAGAGGAGCCGTTCCCTGGAGAGTCCTCTTCAACACCCTACCACAACGCTTCACATCAGCGAGGGACCATCCAGTGCTGCCTGAGGGGAAGGAAGCTTTGCCTCTGGTAGAGCGAGCTCACATGAGAAACCAAGAAACTTGTGTCCTTAATGCTCAGCAGCCCTCCAGAAATTGAATTGCATACTCTTTATTTGAACTTGATTTTCTTAGTGAAAGAGCTAGGAATTCCGTGGAGATTGTGGCTTTAAACCAGAGTTTCCATTGCAGCACTACATATCATCACCCACATGCTGTCCATGAGACATCTCTATGGCCAGTCCTTGGGTGGATCTCAGTGAGCACTCCTGTCTCAAGGTGAAAGCT…	15	TTTTAT;TTTTAT;TTTTAT;TTTTAT;TTTTAT;TTTTAT;TTTTAT;TTTTAT;TTTTAAT;TTTTAAT;TTTTAAT;TTTTAAGT;TTTTAATT;TTTTAATT;TTTTCAT	889;1227;3564;3854;4835;5092;5407;5436;1203;3177;6024;1892;1203;3177;1151
Pld5	NM_001357845_utr3_0_0_chr1_175962306_r	CTCACTAACAGACACACAAGGCTTCAGACCAAATGCAGGAAGGACTAGAGGAAAGACAACAATTTACTACATCTTTTCTTTTATTAAGGAGAAATAAAAAGCACACTTATTTAAAATGTTCTCTGAATGACATGTAATATCTAGCTAACAACATCTTAGCACTGTATATTAAATTTAAGACTTTTGTATCTATGAGCTCTGACAGAGAATGTTGTTCTGGCCTAGGAGTTAGTTTTTAATGACTGCAAACACATTTTACGACTTGGTTCTTGTCTCCTGATTCTTACTGGTTTTAGAATCTTTTCTGCTGACCCATCAGCACTGGTTTTAAGAAGAATAACATGAGGTGAGCCCTTTCCTTTAATATTGCTGAATTCTGGAATTAGAGGAAGGGGGGAG…	6	TTTTAT;TTTTAT;TTTTAAT;TTTTAAT;TTTTAATT;TTTTACT	78;1137;233;943;943;1082
Pld5	NM_001357844_utr3_0_0_chr1_175962306_r	CTCACTAACAGACACACAAGGCTTCAGACCAAATGCAGGAAGGACTAGAGGAAAGACAACAATTTACTACATCTTTTCTTTTATTAAGGAGAAATAAAAAGCACACTTATTTAAAATGTTCTCTGAATGACATGTAATATCTAGCTAACAACATCTTAGCACTGTATATTAAATTTAAGACTTTTGTATCTATGAGCTCTGACAGAGAATGTTGTTCTGGCCTAGGAGTTAGTTTTTAATGACTGCAAACACATTTTACGACTTGGTTCTTGTCTCCTGATTCTTACTGGTTTTAGAATCTTTTCTGCTGACCCATCAGCACTGGTTTTAAGAAGAATAACATGAGGTGAGCCCTTTCCTTTAATATTGCTGAATTCTGGAATTAGAGGAAGGGGGGAG…	6	TTTTAT;TTTTAT;TTTTAAT;TTTTAAT;TTTTAATT;TTTTACT	78;1137;233;943;943;1082
Pld5	NM_001357847_utr3_0_0_chr1_175962306_r	CTCACTAACAGACACACAAGGCTTCAGACCAAATGCAGGAAGGACTAGAGGAAAGACAACAATTTACTACATCTTTTCTTTTATTAAGGAGAAATAAAAAGCACACTTATTTAAAATGTTCTCTGAATGACATGTAATATCTAGCTAACAACATCTTAGCACTGTATATTAAATTTAAGACTTTTGTATCTATGAGCTCTGACAGAGAATGTTGTTCTGGCCTAGGAGTTAGTTTTTAATGACTGCAAACACATTTTACGACTTGGTTCTTGTCTCCTGATTCTTACTGGTTTTAGAATCTTTTCTGCTGACCCATCAGCACTGGTTTTAAGAAGAATAACATGAGGTGAGCCCTTTCCTTTAATATTGCTGAATTCTGGAATTAGAGGAAGGGGGGAG…	6	TTTTAT;TTTTAT;TTTTAAT;TTTTAAT;TTTTAATT;TTTTACT	78;1137;233;943;943;1082
Pld5	NM_001357846_utr3_0_0_chr1_175962306_r	CTCACTAACAGACACACAAGGCTTCAGACCAAATGCAGGAAGGACTAGAGGAAAGACAACAATTTACTACATCTTTTCTTTTATTAAGGAGAAATAAAAAGCACACTTATTTAAAATGTTCTCTGAATGACATGTAATATCTAGCTAACAACATCTTAGCACTGTATATTAAATTTAAGACTTTTGTATCTATGAGCTCTGACAGAGAATGTTGTTCTGGCCTAGGAGTTAGTTTTTAATGACTGCAAACACATTTTACGACTTGGTTCTTGTCTCCTGATTCTTACTGGTTTTAGAATCTTTTCTGCTGACCCATCAGCACTGGTTTTAAGAAGAATAACATGAGGTGAGCCCTTTCCTTTAATATTGCTGAATTCTGGAATTAGAGGAAGGGGGGAG…	6	TTTTAT;TTTTAT;TTTTAAT;TTTTAAT;TTTTAATT;TTTTACT	78;1137;233;943;943;1082
1700112H15Rik	NR_040472_utr3_0_0_chr1_184527841_r	ggagttttctgtaaaggttaaactgaggagggacaaacaacccagactgttgctattgtcacatgggctgggaccttggactgatcaaaaagggaaaaaggagaaagccagctgggtgtgaccattggtgaccgctgccagactctgggtgcaatgtgaagaccattgccaagtgccttccacagtggattttatcctctaaaactaaataaactctcctttccttgagt	1	TTTTAT	189
1700112H15Rik	NR_040472_utr3_1_0_chr1_184528837_r	CCCTGGAGAAATTGTTTTGAAGATACAGTTGTTTCTACTATCCAGCTCACCTGTTTGTTACTTAGTGGAGTTGAAAGTTGTGACCCTCAAATAGCTACTTACTCAACTACGTTTTCACAAATAGGTTTTGTTCTTGCTTTTTAAAAACTAGTactgcagatgtgatgcaaggccaaagtacatcaagctggtagtaggatttgtcttcgtctacacggagctgcttttccag	0	-	-
1700112H15Rik	NR_040472_utr3_2_0_chr1_184530085_r	TCCTCTGTGCTGCAAACAGACTCTGCTGCATGCTACTGCCTGCCTGCCTactgtgagctgaggtgtgcctgctgttctgct	0	-	-
1700112H15Rik	NR_040472_utr3_3_0_chr1_184531704_r	AGCGGTTGAAGCTTTCAATGGGAGGACCAAGAGGAATGAGGAAGCCAGGCACAACATAACATGGAGTTCCGACAGTACCCAAGCAAGCTGGTGTgctgtggagacacctgg	0	-	-
1700112H15Rik	NR_040472_utr3_4_0_chr1_184554369_r	gtcacagtccagcactgaagaacatcgaggcaagaatccaagcag	0	-	-
1700112H15Rik	NR_040472_utr3_5_0_chr1_184557613_r	CCCTTCCCTTTTCATGCCCTGAACACTTAGCATCCAGGTCTTTCACGTGAAGTGCTGTGGAACAGAAGCACACAGTGGG	1	TTTTCAT	8
Pld5	NM_001195816_utr3_0_0_chr1_175962306_r	CTCACTAACAGACACACAAGGCTTCAGACCAAATGCAGGAAGGACTAGAGGAAAGACAACAATTTACTACATCTTTTCTTTTATTAAGGAGAAATAAAAAGCACACTTATTTAAAATGTTCTCTGAATGACATGTAATATCTAGCTAACAACATCTTAGCACTGTATATTAAATTTAAGACTTTTGTATCTATGAGCTCTGACAGAGAATGTTGTTCTGGCCTAGGAGTTAGTTTTTAATGACTGCAAACACATTTTACGACTTGGTTCTTGTCTCCTGATTCTTACTGGTTTTAGAATCTTTTCTGCTGACCCATCAGCACTGGTTTTAAGAAGAATAACATGAGGTGAGCCCTTTCCTTTAATATTGCTGAATTCTGGAATTAGAGGAAGGGGGGAG…	6	TTTTAT;TTTTAT;TTTTAAT;TTTTAAT;TTTTAATT;TTTTACT	78;1137;233;943;943;1082
Syt14	NM_181546_utr3_0_0_chr1_192891234_r	GGAAGTCGGAAGACGGCTGCAAGCCCAGCACTGCCTCAGAGGAGCCGTTCCCTGGAGAGTCCTCTTCAACACCCTACCACAACGCTTCACATCAGCGAGGGACCATCCAGTGCTGCCTGAGGGGAAGGAAGCTTTGCCTCTGGTAGAGCGAGCTCACATGAGAAACCAAGAAACTTGTGTCCTTAATGCTCAGCAGCCCTCCAGAAATTGAATTGCATACTCTTTATTTGAACTTGATTTTCTTAGTGAAAGAGCTAGGAATTCCGTGGAGATTGTGGCTTTAAACCAGAGTTTCCATTGCAGCACTACATATCATCACCCACATGCTGTCCATGAGACATCTCTATGGCCAGTCCTTGGGTGGATCTCAGTGAGCACTCCTGTCTCAAGGTGAAAGCT…	15	TTTTAT;TTTTAT;TTTTAT;TTTTAT;TTTTAT;TTTTAT;TTTTAT;TTTTAT;TTTTAAT;TTTTAAT;TTTTAAT;TTTTAAGT;TTTTAATT;TTTTAATT;TTTTCAT	889;1227;3564;3854;4835;5092;5407;5436;1203;3177;6024;1892;1203;3177;1151
Rp1	NM_001370921_utr3_0_0_chr1_4119866_r	GGCAACTCTCAGTGGAAGAAAGTGCAAGATGATTTTGTTACAACCAAGCATCATGGAAGATAACCTCCTGTGATATCCCAGAATGTCCCCATTGCTAATGTGACATGGACATTACAGAGAATATACAAATATTTGGAA	0	-	-
A830018L16Rik	NM_001160371_utr3_7_0_chr1_11596985_f	tcctagatgtcctggaactcactctgttgaccaggctgaccttgagctcagagatccacctgcctctacttcctaagtgttgggattaaaggtgtggaccaccatgcctggctGGAAAATCATTTTTGTAAAAGGATATGAACTTTTCTTTGCAAGCAGTCCACAAGTAAAATGTTTTTTTTTTTTAATTGAGTGGTACTAGCTATTCTATAGAGAATTAAAATAATTGGTATATGCTTTTATAGCAACATTCTATTATATTTGAGCTGAAAAAAGaataaataatatatttatatgtaaaatatCAATGCATTGCAAAAGTACTTTATTTAAAATTCTAAAACAGATTTCTTGGAATTGAGTGTTGATAGCAGTAAATTATGTTCTATATGAATGATA…	10	TTTTAT;TTTTAT;TTTTAT;TTTTAT;TTTTAT;TTTTAAT;TTTTAAT;TTTTAAAT;TTTTAATT;TTTTCAT	237;1563;2814;4462;4657;182;3395;1908;182;3224
A830018L16Rik	NM_001160369_utr3_13_0_chr1_11974967_f	GAATATTATAGCTGACTGAATCCTTACTTATTGTCCTAATTTGATGTACTAAATGTAATATCTAAAGAAATGTCATTTTCCTAATGTCAATAATAAACAAGAACTCTTGTAAGTAGGGTGTGCACTAATGTATAGTACAAGAACACTAATTCAGGCACAGCAGTCTGTTGTCTATGGGATTTGATACTCTTTGATCTGCTCAGTGTCTTGGGTTTATGTTACTTTATATGTAGTTATTAAAATAGTGCTTAAAATTTTCTGGATTTTAATTTAGCTAGGGTTTTCTACTTCTATTTTTATAATAATAGCTCATATTTTGGATTAATACACATTATACTTGCCCACATGTGCCACATTAGTCCTGTGCAGCAGTTGACTGCTTAGTGTTAACCTCTTTGC…	5	TTTTAT;TTTTAT;TTTTAT;TTTTAAT;TTTTAATT	294;650;900;263;263
Lactb2	NM_145381_utr3_0_0_chr1_13625900_r	TTACAGATCAGTGAAGTTCTGTCTTGTTTTGCTTTTAGAAGATGGTATTTTCTTTTAGCTATAGATTATATATTTATAGAAAATATTAAATGCACAACTTTGAAAATAACCCTTGATACTTGTAATCCGTGATAATTGTAAAATATGTAAATTACATTTTATATCTGGAGGACAGGTTACTGATCTAACCTTGGTCTTGGAAGGTTTTACCAGAAATTCAGAATCTAGCACTTTTTCAATTTTCTATGGATTAAGTAAAGTGGTTATTAAGAATAATAGATTTTGAACAATTCAAACCAGTTAATACTTTAGAGTTTGATTgttagggtttctattgctgtaaaaaacaaaaatgactaaggcagctcttataaaggaagacatttaattagggctggc…	1	TTTTAT	156
A830018L16Rik	NM_001310451_utr3_12_0_chr1_11974967_f	GAATATTATAGCTGACTGAATCCTTACTTATTGTCCTAATTTGATGTACTAAATGTAATATCTAAAGAAATGTCATTTTCCTAATGTCAATAATAAACAAGAACTCTTGTAAGTAGGGTGTGCACTAATGTATAGTACAAGAACACTAATTCAGGCACAGCAGTCTGTTGTCTATGGGATTTGATACTCTTTGATCTGCTCAGTGTCTTGGGTTTATGTTACTTTATATGTAGTTATTAAAATAGTGCTTAAAATTTTCTGGATTTTAATTTAGCTAGGGTTTTCTACTTCTATTTTTATAATAATAGCTCATATTTTGGATTAATACACATTATACTTGCCCACATGTGCCACATTAGTCCTGTGCAGCAGTTGACTGCTTAGTGTTAACCTCTTTGC…	5	TTTTAT;TTTTAT;TTTTAT;TTTTAAT;TTTTAATT	294;650;900;263;263
Cpa6	NM_001289497_utr3_0_0_chr1_10324719_r	GAGGAACAGTCATCTAGTCTACCAACACAGAGAAAGCAGATTCTGATCAAAAGGCACCTTGGCAAACATAACTGTTTAGACTGGAAGGATCCATGGACCTAAAAGGATCTTTCATGCAATTCGACACTTTGCAAAGACTGAAAAGTAGGGCACAGCCTACTTTGGTATGAGAAGAAAGTCCACTTTATATCTCTTTAGAGTCCTATTTGATTACAAGGGGGAGGGAATGTTTTCAAATTCCTTTGTCTCAAAAGGTGTACAAATTAATTGAGGATTTCTCTTCTCTCAACCACTCCATCCTTGATTAAGACCTATGCTACCAACGACATTGAATTACTTGGTTCTTATTTGAAATGGAAACAATCAACTGTGTTTCTTAATAAATACATAACTTTTCAA…	0	-	-
A830018L16Rik	NM_001160370_utr3_6_0_chr1_11596335_f	TAACTTCTCTTTTTCGTCTTTTCTGGCATTGTAAAATGTGCAATAATTGGGGGATTTTAAACCTTTAAAATAGTCTTGTCTAGGGCAAAGGGATCTCTTTAACATACACTTTCTTTCCATTAGAACTTTATGAAGTTGCATGTAAGAACTAACCTATGGAAGCATGTGAAACATTCCCTAGACTGTACTATGTGCTTTGCATATGCAGCGCTCTATCCTCTGGCATCAGTGAGCTTTATTCTGTGTGCAATTGTGATAGGATGCAAACCTGTCTGTTTTATTTTCTTGACTACACCTATTGTCTATAAAATACATCCTCTTCCTAAGAAAGTTTTGTGGCTATAAGGTTGCTTTAGAAGAATATCATAGAGTTGAAAGATGTTGGCAGTAGATTAATGT…	16	TTTTAT;TTTTAT;TTTTAT;TTTTAT;TTTTAT;TTTTAT;TTTTAT;TTTTAAT;TTTTAAT;TTTTAAT;TTTTAAT;TTTTAAAT;TTTTAATT;TTTTAATT;TTTTCAT;TTTTCAT	275;582;887;2213;3464;5112;5307;498;516;832;4045;2558;516;832;508;3874
A830018L16Rik	NM_177173_utr3_13_0_chr1_11974967_f	GAATATTATAGCTGACTGAATCCTTACTTATTGTCCTAATTTGATGTACTAAATGTAATATCTAAAGAAATGTCATTTTCCTAATGTCAATAATAAACAAGAACTCTTGTAAGTAGGGTGTGCACTAATGTATAGTACAAGAACACTAATTCAGGCACAGCAGTCTGTTGTCTATGGGATTTGATACTCTTTGATCTGCTCAGTGTCTTGGGTTTATGTTACTTTATATGTAGTTATTAAAATAGTGCTTAAAATTTTCTGGATTTTAATTTAGCTAGGGTTTTCTACTTCTATTTTTATAATAATAGCTCATATTTTGGATTAATACACATTATACTTGCCCACATGTGCCACATTAGTCCTGTGCAGCAGTTGACTGCTTAGTGTTAACCTCTTTGC…	5	TTTTAT;TTTTAT;TTTTAT;TTTTAAT;TTTTAATT	294;650;900;263;263
Cpa6	NM_177834_utr3_0_0_chr1_10324719_r	GAGGAACAGTCATCTAGTCTACCAACACAGAGAAAGCAGATTCTGATCAAAAGGCACCTTGGCAAACATAACTGTTTAGACTGGAAGGATCCATGGACCTAAAAGGATCTTTCATGCAATTCGACACTTTGCAAAGACTGAAAAGTAGGGCACAGCCTACTTTGGTATGAGAAGAAAGTCCACTTTATATCTCTTTAGAGTCCTATTTGATTACAAGGGGGAGGGAATGTTTTCAAATTCCTTTGTCTCAAAAGGTGTACAAATTAATTGAGGATTTCTCTTCTCTCAACCACTCCATCCTTGATTAAGACCTATGCTACCAACGACATTGAATTACTTGGTTCTTATTTGAAATGGAAACAATCAACTGTGTTTCTTAATAAATACATAACTTTTCAA…	0	-	-
Efhc1	NM_027974_utr3_10_0_chr1_20990689_f	CCTGAACGAGAGAATGCGACAACATTTTTGACACTGAGCCGACATTGAGAAATCTACCACCCAAGCCTTTCAATAACTCCGGAAGTGGTATTTCTTTTCCCACTCTTCTATTTCACTATTACTCAAGTCTAAATTAATATTCAAAGAATTGAA	0	-	-
Khdrbs2	NM_133235_utr3_8_0_chr1_32657542_f	AGGTCCTCTTCATCTGTGACCTCCTCAAAGACAATTCATAGCCTGTGGTCTCCACATAAACAGCAACAAGACAAGTAATAGTCCTTTTTTTGTTTGTTTGTTTTTTCTGTTCTAGGAATAACTGCTCATAATTGCTCCCACTATTTCTTGTATTCCCTTATACTGTTAATGTGACGTGGACATTAGTATTATTTTACAAAACAGACTGAAAAAAAAAAGACATTGGCAAGCATACTTTATAAACCATTCTGTAGGTTGATATTCTCTTGATTGTTTTTTTTAATTGTTGTGTGTAAACCCCTTTTCTCTTTTCTTTTTAATTTCCTTTTCCTTTTCCTTTTGTAAGAAAAAGCATGAATCTGTTCGATTTTTGAGTCTCAACCAACTAGCAGAACCTTT…	7	TTTTAAT;TTTTAAT;TTTTAAT;TTTTAAT;TTTTAAAT;TTTTAATT;TTTTAATT	277;314;478;544;532;277;314
Lonrf2	NM_001029878_utr3_0_0_chr1_38793669_r	TTTTCCTCTAGATTAAGGTTGCCGGAAGCCCCAGTGTTTTTGAGTTCCAGAAACTGACAAATACCCGTCCTCTTCGGCGCACTTTGTAAAATCTTGTCAATGTGGTGGTAAGTGGGACATTTGCCAAATACTGAATTTCTCATGCAGTAGAAGTCTATCTGCTAGACTTGGACACTGTGCAAGATTCGACTGAAGTTCAAGTAGACGGTACAGGTGAGAAATCCTTGAGAATCTCTTCCGAGCAGATGCTTCAGGACTACAGCTTGCTACAGTATGGGACGTTCACATGGGTGACATGTGACTTCGGTATCAAAGGTGATACAATCCTAGCTAGTATCTCGATGTGATAGGTGGACAATGCGAGTGCCAGTGTTTAGACAGTGAGTGGGAACAGACATA…	6	TTTTAT;TTTTAT;TTTTAT;TTTTAT;TTTTAT;TTTTAAAT	755;1003;1046;1082;1502;4203
1700066B17Rik	NR_040465_utr3_0_0_chr1_39842428_r	ACCTTCAACAAAGCTCGCTTGGGTTTGAAGATGAATGCCAATGGAGACATACGTGTTGATTATCGACTCTGTGGCAAAGCATCGTGGTTTGATAACAGTAAAAGTCGGTTCTTTCCGAAACTCACAGTC	0	-	-
1700066B17Rik	NR_040465_utr3_1_0_chr1_39844018_r	TGGATGAAGAAGGAGATGCAGAGAAGCCGAAGGCCCTGCTTAGACTGCCATGAAGAGAGGATTTGCACCCAGATGGTTCTGCCTAG	0	-	-
1700066B17Rik	NR_040465_utr3_2_0_chr1_39845228_r	gcagctgaggactcagcccaggtgaGGCTTCCGCCTGAAAGATGAGCTAAAGCCAGAGGGAAATTCCATCCAGGACCTCACATGTGACTCGTTCCAAGGGCTCTGAAGACAG	0	-	-
1700066B17Rik	NR_040465_utr3_3_0_chr1_39845665_r	ataaaggattatataaaccataacaattaaaaaaaatagtcagccttgcaaccttgaaatatttctGTAAGTCATCAGAGAATGGCAGGGACCTGATATCTCCCAACGTCTTTACAACGAACTTGTTTTGTAACATACCTATTGGTCTGCAGTGAGGATACGTTGAGAGCCAttatgctacg	0	-	-
1700066B17Rik	NR_040465_utr3_4_0_chr1_39847309_r	AGACATCATTACACAGAGGCCG	0	-	-
Actr1b	NM_146107_utr3_0_0_chr1_36699202_r	TGCCCGAGGAGGGTGGACATACTGGGAGAGAGGGAGAAAAGGGGAGCCAGAGCCCTTGACCCCTTTTGGTCTGGGTTCATGTTCTAAGATTAGGGTCCCCTGCATGCCCTGACCCCGGAGCAGGTGGTGCGATCATGGTCACCTGTAGCCCTCCCCTCCCCTCCCCCTGTGCTCAACACACACACAGACACACACAGAGTAATGATTGGCTGCATGGCTGGCAGTCCCAAGCTGGAGCATCGGAACTGAGGAACCCAGCATCGAGCTGGTGTGAGTGACCCTCTTGCAGTGCCACTGTGGCCTGTGGTTCCTTGCTCTGGCCTTGAAGCTCTGAGACCAGACTCACATGCTCCATTTGCTCTGACAGGCTCCCAATGGGGCTAGACTCCCTGGATCTCT…	1	TTTTAT	840
Gpr45	NM_053107_utr3_1_0_chr1_43033321_f	GGAGCAGGTCAGCACAGGCCAACAGTCCACTCAATTGGTCCCGGCTTAGACCCTGCTCCCTAGACTTTAGTTGTCTGCGTTTTGTGGTGACTACACAAGCACAAAGGTACTCATTTGTTACCAGGTGATCTGTGGCTTTCAATTTTCCAGTTTCCATAAGATGAATTATTTTCTCTCTCTCTCTCAGAGAAACTATATATATAGCTCTCATGGGAATTGGGGCTTGCAGAAGTCGGCCAGAAAGTGAGAAGGGATGGGGAAAGCCAAAGGTGACGCTGGCTGAGGGTAGGGCAAGAGGAGGATCTATCAATAGGGTATATCCCCCCCCCACACACACACACACACAAAGACACTCCACATGCTCAGAAGTCCCTGGTGGCAGATTGTCGTGGCCATTGT…	1	TTTTAAAT	2098
Dnah7b	NM_001368717_utr3_64_0_chr1_46373440_f	TCTGAATGTGGCATCATCTCTTGCAACTTCTTGTTAGATTGAATAAAACACATTTTACCGTTTAAATTTTGCTTTGGCTTAAATAAACTTAATGTTCTTAATTATGA	0	-	-
Dnah7a	NM_001252070_utr3_0_0_chr1_53397002_r	TCTGAAGGTGGCATCATCTCTTGCAACTTCTTGTTAGACTGAATAAAACACATTTTACCGTTTAAATTTTGCTTTGGCTTAAATAAACTTAATGTTCTTAATTAT	0	-	-
Pgap1	NM_001163314_utr3_0_0_chr1_54473000_r	GACTGGAAGGAGAAGCGGCTCATGCCTTTTGGACCAGTGACACAGTACAGCGCCACCTCCAGGAACAGTGAGGTCCTCTGGAGAAAACAAGTCTATTTTTACAGTATTGAAAATAGGAAATTAGTTTTGTAATGCTCGAGGGACGTAGTTGAAGCATGGTTTCAGCCCGTGGTGTAGCATCGGTATACTTGTCGTATCTGACAGATTAGTGAAGGGATGCTGTGGCCTCTGTCTTAAGGACTCCTGTACATACCAACTAGCTTTCATCTGCCATCCCAGGAACCTTCTAAAGACTATAGATGCAGTGCTGTGTGCAGTCTAAGTGAAACTTCTGCTAGTTTCATCAGACTTTGTTTTGAAAAGTGGGTTTTATATTTGTTATAATTTACATATTCAAAA…	32	TTTTAT;TTTTAT;TTTTAT;TTTTAT;TTTTAT;TTTTAT;TTTTAT;TTTTAT;TTTTAT;TTTTAT;TTTTAT;TTTTAT;TTTTAT;TTTTAT;TTTTAT;TTTTAAT;TTTTAAT;TTTTAAGT;TTTTAAAT;TTTTAAAT;TTTTAAAT;TTTTAATT;TTTTAATT;TTTTACT;TTTTACT;TTTTACT;TTTTACT;TTTTACT;TTTTCAT;TTTTCAT;TTTTCAT;TTTTCAT	367;1048;1318;2994;3040;3503;4323;4511;6039;6447;6453;6860;6925;7061;7572;6842;7642;6357;2481;2984;4762;6842;7642;2868;3160;4097;4772;6291;587;3873;5119;5731
Plcl1	NM_001114663_utr3_5_0_chr1_55751464_f	GCTGGGCAGTGCGCATGACCTCGTCGAGCACCGCGGCTTCTCATTCTTGTCTTTTTGTTTTGTTTTTACATTCTTCAGATGTTCACAGAAATGATCCCCCCCCGTGGGGTGTTGTACATAAACATATATTTTCACAGTGTCAGTATTTTACTGTAGTTAATTTATCTAAGTTAAAACTTTTAGTAGCAGTATTTTAAACTCTAAGCTGTGAGTATATACTTACATGTGACTGCCTTGTGCCtgtgtgtatccgtgcatgtgtgtgtgcgtgtgtgcgtacgtgcgtgtgtgtatacatgtgtgtgtgtgtgtgtgtgtgtgtgtgtgtgtgtgtgtgtgagagagagagagagagagagagagagagagagaagagTTCCTATTAAAACATTCTCTGTC…	16	TTTTAT;TTTTAT;TTTTAT;TTTTAT;TTTTAT;TTTTAT;TTTTAT;TTTTAT;TTTTAT;TTTTAAT;TTTTAAT;TTTTAAT;TTTTAATT;TTTTAATT;TTTTACT;TTTTCAT	425;588;1309;2331;2337;2486;2497;2654;2712;466;2491;2813;2491;2813;145;2792
Pard3b	NM_001081050_utr3_22_0_chr1_62637924_f	CTGAACATCACAGAGATCTGCCAAGCAAAGAGGACATCCAACAATAATCTTTGCCGTTGCTAGAACCTAAGGCCTTCTCTGGGCTAAGGTGTTCCGTGGTACAGAGTGGCTCTTGCTTCCTGAGGATGCGTGGCCTAACTGCTAATCAGAAGAGAAAAGAGGGACGGGGGTTTGAGGATGTAGATTCAAAATGGAAGAAGGATGCAGTCATGAAAACAGTACTTCCTGATACTTGAAAGGCTTGCAGGATTGGTTGATTCGGTGAGAATGACAACTGATTAACAATCAATGGAGCTATACTATAGTAGCCCCTGGCTGGAAAGCCAGCGCTACATACAACCCCCACCCCACcacacacacacacacacacacacacacacacacacacacacacacaca…	8	TTTTAT;TTTTAT;TTTTAT;TTTTAAT;TTTTAATT;TTTTACT;TTTTACT;TTTTCAT	2189;4147;4321;1636;1636;1572;2161;4313
Bmpr2	NM_007561_utr3_12_0_chr1_59870486_f	GATGTTTTCAAGCTTATGGAGTGAAATTATTTTTTTGCATCATTTAAACATGCAGAAGACATTTAAAAAAAAAACTGCTTTAACCTCCTGTCAGCACCCCTTCCCACCCCTGCAGCAAGGACTTGCTTTAAATAGATTTCAGCTATGCAGAAAATTTTAGCTTATGCTTCCATAATTTTTAATTTTGTTTTTTAAGTTTTGCACTTTTGTTTAGTCTTGCTAAAGTTATATTTGTCTGTTATGACCACATTATATGTGTGCTTATCAAAAGTGGTCTCAAAATATTTTTTTAAGAAAAAAGCAAAAACAATGGATTGCTGATAAtcagtttggaccattttctaaaggtcattaaaacagaagcaaattcagacaggtttgactgcaatggtgtctggt…	34	TTTTAT;TTTTAT;TTTTAT;TTTTAT;TTTTAT;TTTTAT;TTTTAT;TTTTAT;TTTTAT;TTTTAT;TTTTAT;TTTTAT;TTTTAT;TTTTAT;TTTTAT;TTTTAAT;TTTTAAT;TTTTAAT;TTTTAAT;TTTTAAT;TTTTAAT;TTTTAAT;TTTTAAGT;TTTTAAGT;TTTTAAAT;TTTTAAAT;TTTTAAAT;TTTTAATT;TTTTAATT;TTTTAATT;TTTTACT;TTTTACT;TTTTCAT;TTTTCAT	406;482;822;874;3061;3501;3647;3809;4016;4920;4929;5292;7333;7386;7475;176;735;1456;2011;2189;4728;6004;189;913;5369;5617;7501;176;2011;4728;3880;5390;2925;5230
Spag16	NM_029160_utr3_16_0_chr1_70724943_f	TCAGCAATAGCACACCCTGATGCAAAGGGCATTCCCTCTAAGGCTTAAAAATGTTTCATATAGTCTGCTCAAATGCCAGCAAGTAACTGGTTAAAATGACCAATAAATAAAATATTTGTTTTAAAACAAGCTTTGGGTGAATAATATATGGACCATACTATCTCAAATAAAAATTATAACTTTTTGTTCA	0	-	-
Spag16	NM_025728_utr3_7_0_chr1_70724943_f	TCAGCAATAGCACACCCTGATGCAAAGGGCATTCCCTCTAAGGCTTAAAAATGTTTCATATAGTCTGCTCAAATGCCAGCAAGTAACTGGTTAAAATGACCAATAAATAAAATATTTGTTTTAAAACAAGCTTTGGGTGAATAATATATGGACCATACTATCTCAAATAAAAATTATAACTTTTTGTTCA	0	-	-
Erbb4	NM_010154_utr3_0_0_chr1_68032187_r	GCTTGGCTAGAGTGTTAGGTGGAGAAACACACACCCACTCCATTTCCCTTCCCCCTCCTCTTTCTCTGGTGGTCTTCCTTCTTCTCCCAAGGCCAGTAGTTTTGACACTTCCAAGTGGAAGCAGTAGAGATGCAATGATAGTTCTGTGCTTACCTAACTTGAATATTAGAAGGAAAGACTGAAAGAGAAAGACAGGGATACACACACTGTTTCTTCGTTTCTTCATATGGGTTGGTTAACAGAGTGTCAAAGCTAGAGAAGGTCTAGGAAGTATAAGGCAATACTGCCTGCTGTCAAAGAGCCCCATCTTTCTTCTCTTTGCACACACTCTCTCCCTCCTTCTCCCCCTGTCCCCACCACCCTTTAATCTATCTATGCTGGTGGTCGAAAGTCCAGACT…	31	TTTTAT;TTTTAT;TTTTAT;TTTTAT;TTTTAT;TTTTAT;TTTTAT;TTTTAT;TTTTAT;TTTTAT;TTTTAT;TTTTAT;TTTTAAT;TTTTAAT;TTTTAAT;TTTTAAT;TTTTAAT;TTTTAAT;TTTTAAT;TTTTAACT;TTTTAACT;TTTTAAGT;TTTTAAAT;TTTTAAAT;TTTTAAAT;TTTTAATT;TTTTAATT;TTTTACT;TTTTCAT;TTTTCAT;TTTTCAT	677;1127;1602;2911;4429;5015;5352;5807;5871;5934;6243;7172;1625;2935;3257;4281;6106;7499;7812;4590;4627;3658;585;794;7620;4281;7812;5431;2693;3599;7441
Xrcc5	NM_009533_utr3_20_0_chr1_72394723_f	ATCATGGATGTGTGGGGAATCCAAGAGTGCCAGCTCTGTGCTGCTGAGAGCTCTGGCAGCATCCCTGAGGCCGTGCAGGGGATGTGAAGCTCTGGACGTCATCCTAGCAGACAACTTGGGAATGAGTCACTCCAGGTCTCTACAGAGTGACCATAAGGACATATATTACAAGAAATAACTTAGACCCTATTCAAATTTATAAAGAGCCATTATTTTCTGATTGGTATATCA	0	-	-
Usp37	NM_176972_utr3_0_0_chr1_74435510_r	GGAGAACCTCGTGGGCGTCAGCACAAGCTGCACGTCTGTCACTGCCACCCTCCTTGACGTCCTCTGCCCGAAGAGAATTGGGAACTCTACTTGATGCAGGAGCAACAACAGCTCAGGGCCAAACCAAAAGAAACTTCAGTCATGTGCAACGCTCCATGCTGTTTTATGGAAACCTTGGTCGCATCTATAGCTGATTATCCTCTTTTTCTTCTACAAGAGTGCCGCTTCCTTTTGTCTTAGGAATGAATACATACTGTAAATATATATGTACATACCCACACGCATATACTGAATGAATGGAGCCTTAAAGAGCTAGGATGAGCCAACAGAAGTAGTGCTCTTGCTCACAGTGAATGCTGCAGCTGTTTGGCCGAGAAATCAAAGTGTCCAAGCACATTC…	16	TTTTAT;TTTTAT;TTTTAT;TTTTAT;TTTTAT;TTTTAT;TTTTAT;TTTTAT;TTTTAT;TTTTAAT;TTTTAAT;TTTTAAT;TTTTAAT;TTTTAAT;TTTTAAAT;TTTTAATT	161;520;616;633;2028;2369;2790;3126;3158;2196;2505;3298;3331;3841;3802;3298
Xrcc5	NM_001357520_utr3_20_0_chr1_72394723_f	ATCATGGATGTGTGGGGAATCCAAGAGTGCCAGCTCTGTGCTGCTGAGAGCTCTGGCAGCATCCCTGAGGCCGTGCAGGGGATGTGAAGCTCTGGACGTCATCCTAGCAGACAACTTGGGAATGAGTCACTCCAGGTCTCTACAGAGTGACCATAAGGACATATATTACAAGAAATAACTTAGACCCTATTCAAATTTATAAAGAGCCATTATTTTCTGATTGGTATATCA	0	-	-
Pinc	NR_003202_utr3_0_0_chr1_73391385_r	TCCGGCTGGAAGAAACATGGAGCACTCTGGGGGTATTAACAAGGAAGAAATACAAATCGGATTTGAGCAGAGGGAAGAGAAGCCTCGGCCAGCTGCATGGGAACAGGAAGGACATTGCATGCTACTTTAGCTGGTCTCTTTCCTGCTGGGAAAAGTCAACGCGTAAATGATAAAATTTATAGTGCATGGAGGGTTGAGAGCCAGACTCGCATCATTTGAGTCTGAATTCCGGTCCTGAATAGAATGCTATTGTCTCCCTCTGTCCCCCACTTCCAATGGAATGGGGCTGCTGCTGAGTGGCATCACAGTCTTCTCACAGAGTCGGAGGCATTAGCAAAGGCAAGGCTTTGTTTGGGGAATGAGACATTGACACTGATCTTTAGTTAAAATGGTCTCAGG…	0	-	-
Pinc	NR_003202_utr3_1_0_chr1_73397031_r	GTAGCTTGAACGCTTAGAAGATCGCCGGAGTGCCTGCACCAATCCTGTGTCTGTCTTCTGTTGAATGGAGCATCGGGGCTCCTTCCTTGGTTAAGATGATTGAGCAGAAAGGATCCATTCACAGTTTCAGCAGCATCTCTGGAATGGCTATGTGAAGGAACACTGCAAAGAGCTGGAATTCCAG	0	-	-
Pinc	NR_003202_utr3_2_0_chr1_73400204_r	cctaagaccccagcccaaggtggtggcacccactttaaggatatgtcttctcagctcaatgaacataatcaag	0	-	-
Pinc	NR_003202_utr3_3_0_chr1_73404996_r	ATTCTCCACTTGAGATTCACATCTAATAACAAGGGTCTCCTTTCCTCCGGTAGAGCAG	0	-	-
Pinc	NR_003202_utr3_4_0_chr1_73407341_r	TGTCTTTGAACTTCACTCCCAGGCTCAGGTCTCTAGTTTCTTGTTTAACGTCCTAATTAGAAGAAAGTCTTGAGAGGAATTTTGTCCTGACTGAACAGATTTTTGACCAGTTATCAAGGCATGTCTTGGCTTCATCCTTATCCTCTTGCAACATGGCTCCCATGTGTGACAAGGCTGTGACCTGGATAGATACCAAACTGGCTCGAAGAAATTGTGTGACTTCTATGTG	0	-	-
Abca12	NM_175210_utr3_0_0_chr1_71243090_r	CACCTGCAGCAGATTCAACTTCAGCAACAACTGACGGATGCTTTCTGAAGAAGACATCGATTTTAAACATCTCTTCCTTATAAAGTGTTATACTGCACGGCAAGGGTACAGCGTAAGACTGACAAATGATAATGGACATCCGTGAATGTTACTGTTCCCAAAATGATTCCCTGTATTCAACACAGTGAGCACGCAACGTATATGCTG	0	-	-
Usp37	NM_001310662_utr3_0_0_chr1_74435510_r	GGAGAACCTCGTGGGCGTCAGCACAAGCTGCACGTCTGTCACTGCCACCCTCCTTGACGTCCTCTGCCCGAAGAGAATTGGGAACTCTACTTGATGCAGGAGCAACAACAGCTCAGGGCCAAACCAAAAGAAACTTCAGTCATGTGCAACGCTCCATGCTGTTTTATGGAAACCTTGGTCGCATCTATAGCTGATTATCCTCTTTTTCTTCTACAAGAGTGCCGCTTCCTTTTGTCTTAGGAATGAATACATACTGTAAATATATATGTACATACCCACACGCATATACTGAATGAATGGAGCCTTAAAGAGCTAGGATGAGCCAACAGAAGTAGTGCTCTTGCTCACAGTGAATGCTGCAGCTGTTTGGCCGAGAAATCAAAGTGTCCAAGCACATTC…	16	TTTTAT;TTTTAT;TTTTAT;TTTTAT;TTTTAT;TTTTAT;TTTTAT;TTTTAT;TTTTAT;TTTTAAT;TTTTAAT;TTTTAAT;TTTTAAT;TTTTAAT;TTTTAAAT;TTTTAATT	161;520;616;633;2028;2369;2790;3126;3158;2196;2505;3298;3331;3841;3802;3298
Xrcc5	NM_001357519_utr3_20_0_chr1_72394723_f	ATCATGGATGTGTGGGGAATCCAAGAGTGCCAGCTCTGTGCTGCTGAGAGCTCTGGCAGCATCCCTGAGGCCGTGCAGGGGATGTGAAGCTCTGGACGTCATCCTAGCAGACAACTTGGGAATGAGTCACTCCAGGTCTCTACAGAGTGACCATAAGGACATATATTACAAGAAATAACTTAGACCCTATTCAAATTTATAAAGAGCCATTATTTTCTGATTGGTATATCA	0	-	-
Dock10	NM_175291_utr3_0_0_chr1_80501068_r	GAGGAACCCTGGAGCATCCGATGCACCTCTCAGAGAACTCTCTAAATGTTTTGCAGCTAATCTCGGGGAAGAAAAAGATAGATTTAATTTATTTGAAGTTTTTACAGTGTTAATCTTGTTTACCTTGCTAGCTTGGGAATTTTGCCAGCCTCTGAATTTGCACATTTTCTATGATTCCTTTGTTTCCTTGAAGTAGTATTGATCAAGCCACGCTAAACATTTGTTCTGAAATTCCAATGAACGTGCAGCTTAAAAGCAAACTGAGTTTGCTCTTGGGTGTAATTTGTTCAATTCCAGGTCCTTGTACACGCATTTTAGAGGTCAAAGTGAATGTTTTTATAACATTTAAGCATATTTCCAATGTAAATAGAAGATTGTAAAATATATGGTTTTTATCAC…	2	TTTTAT;TTTTAT	334;390
Slc16a14	NM_027921_utr3_0_0_chr1_84906705_r	TGTCCTGTAACGTTTCCTGTGGGTTCCCTCCTCGTGCCTACCTCACCTGGCTCCTAGAGGAACACTCTGTGTGATGACCGGTGGTGTCACTTATGAATGGCATTGTCATCGCTTCATCTGTAAGCAGTGTGGCCTCTCTGCAGAGGTGGCAGACGTGATTAGAACTGTGTGTGTCTTAGAGGTGACAGTGTTTATAGCTTATTAAATAGTTGATACAGATGCCCTTATGAAAACTTTCAagccaggcatgttggcaaatgcctgtaatcccagctttaggtggaggcaagagggtcagaggttcaaggttagcctgggctacatgagaccctgtatcaaaaaacaaaacaaaacaaaacaaacaaaacCACAAAAAAGCCcccctcctcttttccttcc…	1	TTTTAT	529
Dis3l2	NM_001172157_utr3_21_0_chr1_87049746_f	ATGCTAGCCCAAGCCAGGCCTGTGCCTGCCCTACCCTGCTGGCTTTTAGGAATAGGACCTTTTGACACCAAAGGGGATTTTTAATTTGGTTTTTAACAACTCAGGGGtttgtttttatttttatttttccttttattttACTTTTGCAGCTCAGTTTTTAAATGAACTGGAAGGTTAGGGGTCAGGGCAGGGGATGCTGAGGCCTGGCCTGTGCTTCCCTGAGCAGAGAGGATCCCAGTCCTCCTGGGCAGGCAGCCCCGCTTCTACCAGGCGACCCACTGCCCTTCCCTGCCCAGGAAATGGGGGGTTTCAGCAAATCAGTGTCATGGAATAAAATCAAGTGTGAATTGCT	7	TTTTAT;TTTTAT;TTTTAT;TTTTAAT;TTTTAAAT;TTTTAATT;TTTTACT	112;118;130;78;155;78;135
Dis3l2	NM_153530_utr3_20_0_chr1_87049746_f	ATGCTAGCCCAAGCCAGGCCTGTGCCTGCCCTACCCTGCTGGCTTTTAGGAATAGGACCTTTTGACACCAAAGGGGATTTTTAATTTGGTTTTTAACAACTCAGGGGtttgtttttatttttatttttccttttattttACTTTTGCAGCTCAGTTTTTAAATGAACTGGAAGGTTAGGGGTCAGGGCAGGGGATGCTGAGGCCTGGCCTGTGCTTCCCTGAGCAGAGAGGATCCCAGTCCTCCTGGGCAGGCAGCCCCGCTTCTACCAGGCGACCCACTGCCCTTCCCTGCCCAGGAAATGGGGGGTTTCAGCAAATCAGTGTCATGGAATAAAATCAAGTGTGAATTGCT	7	TTTTAT;TTTTAT;TTTTAT;TTTTAAT;TTTTAAAT;TTTTAATT;TTTTACT	112;118;130;78;155;78;135
Sh3bp4	NM_133816_utr3_5_0_chr1_89153352_f	GTGGGATCCCTGCCCTACTGCTCACTGGAGTTGGGACTCTGCCCACCAGACCTGGGACTCCACCCACCAGAGCTTGGGACTCCACCCACCAGAGCTGGGACTTGGCCCATCATCTCTCCACAGTGGGCTGTGCCATCACCGGGTGGTGCAGGGAGGGATGGCTGCTCAGGTCGAGGCCTACCTGCCAGCCACGCCCAGGAGGGACTGAGGACTTTTGACTTTCTTCCCCTCCCCTCTATCCAGGGGCAGGTCCCAGGGGCTTTCTACTTCCAGTTGCCAATTGTGTTGCTTTCTATTTGTTGAAAATGTACGTTTAAATTTAAAATCACTTTTTTAAACAGAAGACTTAGAAAGGACGTAAGAAAGGTGGTATCTAATTTTTTAATGGACTGTAAAGGT…	3	TTTTAT;TTTTAT;TTTTAAT	445;1717;379
Ugt1a10	NM_201641_utr3_4_0_chr1_88218425_f	GAAGTGGGGGGAAGTGAAGGAGAAGTATTAGTTCATTATCTGATCAGTTGAAACTTGGAAACAAGTGTTAAATCCATATTGTTTTTGTTAGGGAAATAATTCACCATACATTATACATTCAGCACatttaaaaataataataataaCAATCTAATTGCTGGCCACACCCATCAGGGAAGGTTCTAGTATATGTGATGTGCTTTTCCAGTATCTTCAGTCTAGACAACTCTTGCCATCTGTTGGTAATTTACAGAAAGTCTGGCACTCTGCTTTCAGTGACAGCCCCACAGTTTCCCCTGCTCCCGCCAGCTGACGGCTTTCTCCCCTGGATTCTCAGACTGCCGTGGCCTTCTCCAGTGTTAGTCATTCTTCATTGTGTTCATGCATTATGGGTGGCAA…	3	TTTTAT;TTTTAAT;TTTTCAT	1490;1422;586
Ugt1a9	NM_201644_utr3_4_0_chr1_88218425_f	GAAGTGGGGGGAAGTGAAGGAGAAGTATTAGTTCATTATCTGATCAGTTGAAACTTGGAAACAAGTGTTAAATCCATATTGTTTTTGTTAGGGAAATAATTCACCATACATTATACATTCAGCACatttaaaaataataataataaCAATCTAATTGCTGGCCACACCCATCAGGGAAGGTTCTAGTATATGTGATGTGCTTTTCCAGTATCTTCAGTCTAGACAACTCTTGCCATCTGTTGGTAATTTACAGAAAGTCTGGCACTCTGCTTTCAGTGACAGCCCCACAGTTTCCCCTGCTCCCGCCAGCTGACGGCTTTCTCCCCTGGATTCTCAGACTGCCGTGGCCTTCTCCAGTGTTAGTCATTCTTCATTGTGTTCATGCATTATGGGTGGCAA…	3	TTTTAT;TTTTAAT;TTTTCAT	1490;1422;586
Pask	NM_080850_utr3_0_0_chr1_93309437_r	GCAAGCTCTCCTGCTCTTTGGTTTGGGCAGTTGTATGGATTTCAGGGCTTTCTACCTGGAGAAAGGAAGTTGTGAAGGATTGGGATGACTTCTGCTTCTAGATTCCTATGCAAATGCTACAAGAGCCTGCGATGCTAGTTTTCTTAGGTTTATGATATAGACTTGTAATTCATGTTTTTTTATAACCTTGAAAATCATTCTAATGTTCAGTTATACTGTACTATTAAAGGGCTTTAAGTTGTAAGCCTCAGAAAGACACAAGGAGTGTTTAAGTTCTCTATTTTTGTTGTTTGTTTTTGCTTGTAAGtttttgagacaggatctcaccatgtaactttggctggcctggaactcaactatgtagaccaggtagaccttaaactgacagatctgcctgcg…	1	TTTTAT	177
Serpinb12	NM_001199213_utr3_7_0_chr1_106956798_f	ATCTACTCTGGCTTTTGAGGGGTTTAGAAGAATGGCAATATGGTTTTCTCCTTACAAAACATGGGCATTTGTGTTTGGCTGAGTGCCTGAAGCTGACCACCTGCTGCTACAGTTGTTCACGGAATCCCACAAGCCTCCCTTGAGTTTGGTTCTGATAACCTCTGTCACCAGAAGCCAGATCTCACTACCTATCAATGAAGCAGCCTTGCTTTCTCCCTAATCTTTATTGCTCTAAACTTTCAAGCATATAAATTCACCTTCTATGATTTGAAGGTCAACACAAT	0	-	-
Cdh20	NM_011800_utr3_11_0_chr1_104994386_f	CAGAAGCCCGGAGGCAAAGGGGCACCCAAATCCAGACGTTCTCAAAGGCTGCTTCTCATGCCCGAGGCGCGGCCACCCCAGGAGCAATATTGTGCTGGACAGTGAGGATGGGAGTGAGTGGACCCAGCAGAGCTCTCTCTGGATCAGCTTTACTTGGTTAGACTAAGCTAAATAATCAGAAGGAAACCCAGGAGAAGAGGGCAGAATCTCCAATTACCATTTTAATTTCTTTTTTTGACACTGTATTCACAGGTTTGAATTATTAAAGCTTGGCTCTTTTTGTTTGTTTCTTTATTCCTTTGTTTTTTCCTATTCACCAAGGCTTTTGTCACTTTACCACCAAGAAAAGGTGCCAGTGTTAACTACACAGATAGTAGGTGAGGGCGGGAGTGGAGGCAG…	4	TTTTAT;TTTTAAT;TTTTAAT;TTTTAATT	738;219;1065;219
Serpinb12	NM_027971_utr3_7_0_chr1_106956798_f	ATCTACTCTGGCTTTTGAGGGGTTTAGAAGAATGGCAATATGGTTTTCTCCTTACAAAACATGGGCATTTGTGTTTGGCTGAGTGCCTGAAGCTGACCACCTGCTGCTACAGTTGTTCACGGAATCCCACAAGCCTCCCTTGAGTTTGGTTCTGATAACCTCTGTCACCAGAAGCCAGATCTCACTACCTATCAATGAAGCAGCCTTGCTTTCTCCCTAATCTTTATTGCTCTAAACTTTCAAGCATATAAATTCACCTTCTATGATTTGAAGGTCAACACAAT	0	-	-
Cdh7	NM_001316743_utr3_11_0_chr1_110138356_f	CCTTGGACCCTTACTTTGGAATGCACTGCATAGAAAGTCAGCAGGAAAAAATTCAAAAGGAAAGAAAAGTGGAAAATACTACATATAGTAAACAGAAATTCCACTTCTGGGACAAAAGGAGGTTGTAAATATGTCTCCATTTTTAATTGTTAAGGCTTCTGCCCTTGTGAAACATTCATTAGGTTATCCAAGGGATTTCTCTGACCACAGACTAAACATTTGTAGTTGTGTTTTTTGTTTGTTTGCTTGTTTTGTTTTTTCTGTTTGTGGTTTCATATAAAAGAAATGCTTAGTGGTTTGTGAATAGATAGCAACTTTCATATACCTGCAAAGGCACCTAACCTGCCTGATAAAGTAATGTCCTGTGTTGTCAGGGAGCCAAAGGCACCTGGATCTAAC…	7	TTTTAT;TTTTAT;TTTTAT;TTTTAT;TTTTAT;TTTTAAT;TTTTAATT	486;540;567;789;826;140;140
Cdh7	NM_172853_utr3_11_0_chr1_110138356_f	CCTTGGACCCTTACTTTGGAATGCACTGCATAGAAAGTCAGCAGGAAAAAATTCAAAAGGAAAGAAAAGTGGAAAATACTACATATAGTAAACAGAAATTCCACTTCTGGGACAAAAGGAGGTTGTAAATATGTCTCCATTTTTAATTGTTAAGGCTTCTGCCCTTGTGAAACATTCATTAGGTTATCCAAGGGATTTCTCTGACCACAGACTAAACATTTGTAGTTGTGTTTTTTGTTTGTTTGCTTGTTTTGTTTTTTCTGTTTGTGGTTTCATATAAAAGAAATGCTTAGTGGTTTGTGAATAGATAGCAACTTTCATATACCTGCAAAGGCACCTAACCTGCCTGATAAAGTAATGTCCTGTGTTGTCAGGGAGCCAAAGGCACCTGGATCTAAC…	7	TTTTAT;TTTTAT;TTTTAT;TTTTAT;TTTTAT;TTTTAAT;TTTTAATT	486;540;567;789;826;140;140
Cdh7	NM_001316744_utr3_12_0_chr1_110138356_f	CCTTGGACCCTTACTTTGGAATGCACTGCATAGAAAGTCAGCAGGAAAAAATTCAAAAGGAAAGAAAAGTGGAAAATACTACATATAGTAAACAGAAATTCCACTTCTGGGACAAAAGGAGGTTGTAAATATGTCTCCATTTTTAATTGTTAAGGCTTCTGCCCTTGTGAAACATTCATTAGGTTATCCAAGGGATTTCTCTGACCACAGACTAAACATTTGTAGTTGTGTTTTTTGTTTGTTTGCTTGTTTTGTTTTTTCTGTTTGTGGTTTCATATAAAAGAAATGCTTAGTGGTTTGTGAATAGATAGCAACTTTCATATACCTGCAAAGGCACCTAACCTGCCTGATAAAGTAATGTCCTGTGTTGTCAGGGAGCCAAAGGCACCTGGATCTAAC…	7	TTTTAT;TTTTAT;TTTTAT;TTTTAT;TTTTAT;TTTTAAT;TTTTAATT	486;540;567;789;826;140;140
Cntnap5a	NM_001077425_utr3_23_0_chr1_116580675_f	ACCACTGCAGGGACACATGGTCCTCTTTTTTGTGGAGTTTCCCCTCTCGTTTTCGCTTTTCTTTTGTTTTGTTTTTTTTTAGTTTAAAAATTCCCTTTATCTCACTTACCATTGATTTTCTGAACACACATGCATCCAAAAAAAGCACTGATCTCCTTGACCTAGCTCATGAGATCATATAGCTGTGGCTACTGTAACCCACTGACATATGTCTCATTGTGAAAATGACCACTGGAGGCACTTCACTATTATAAAGATGAAAGAGACACATGTGCACACATGCACATTCTATGTTTGTAATCCAGTTGAAAACTTCACTCTATAGATTCTCAGGCACTTGATCTTGGCACCTTCCCTTAGACTTGAGCTCTGTGGTGTTTGCTTGTAACAACTGTTCCT…	14	TTTTAT;TTTTAT;TTTTAT;TTTTAT;TTTTAAT;TTTTAAT;TTTTAAT;TTTTAAT;TTTTAAT;TTTTAAGT;TTTTAATT;TTTTAATT;TTTTAATT;TTTTCAT	2383;2548;5188;6326;1050;1493;3744;5713;6502;514;1493;3744;5713;2171
Cntnap5a	NM_001371013_utr3_23_0_chr1_116580675_f	ACCACTGCAGGGACACATGGTCCTCTTTTTTGTGGAGTTTCCCCTCTCGTTTTCGCTTTTCTTTTGTTTTGTTTTTTTTTAGTTTAAAAATTCCCTTTATCTCACTTACCATTGATTTTCTGAACACACATGCATCCAAAAAAAGCACTGATCTCCTTGACCTAGCTCATGAGATCATATAGCTGTGGCTACTGTAACCCACTGACATATGTCTCATTGTGAAAATGACCACTGGAGGCACTTCACTATTATAAAGATGAAAGAGACACATGTGCACACATGCACATTCTATGTTTGTAATCCAGTTGAAAACTTCACTCTATAGATTCTCAGGCACTTGATCTTGGCACCTTCCCTTAGACTTGAGCTCTGTGGTGTTTGCTTGTAACAACTGTTCCT…	14	TTTTAT;TTTTAT;TTTTAT;TTTTAT;TTTTAAT;TTTTAAT;TTTTAAT;TTTTAAT;TTTTAAT;TTTTAAGT;TTTTAATT;TTTTAATT;TTTTAATT;TTTTCAT	2383;2548;5188;6326;1050;1493;3744;5713;6502;514;1493;3744;5713;2171
Clasp1	NM_001359339_utr3_38_0_chr1_118606995_f	TGGCCGTGCCAGTCTGTGCAGAACACACATTGGTGGTGCCTCTGAGAAGCTCCATCAGTTGCCCAGTCCATTCAAGGAGGCCGCACATAATTTATTACAATCAGTATTTTGGTCCCTTCCAGCTTTTGTGTAGAATTTTGCTGGTATTGAATGTAACGGAAGCAAGGCCTGGGGACTGAGAAATGAAGAGCCATACTTGCACGTGTCTGCACCACCTGCTGACATCACCAAACCATGGAGGGCACAGCTCTTAGAATCCAGAGCTCTCTAGCCAGTGCTTGGTACACAGTAGCATATTTTTCAGTCCATACAGACTTGGGGGTGGTTTGGGGTATTGCTGTGTGTTCTTTATGCTTATGTTCTTAGAGTATGGTCAGATGGGACAAGACCCCCTCCTGT…	2	TTTTAAAT;TTTTCAT	720;2323
Clasp1	NM_001293300_utr3_40_0_chr1_118606995_f	TGGCCGTGCCAGTCTGTGCAGAACACACATTGGTGGTGCCTCTGAGAAGCTCCATCAGTTGCCCAGTCCATTCAAGGAGGCCGCACATAATTTATTACAATCAGTATTTTGGTCCCTTCCAGCTTTTGTGTAGAATTTTGCTGGTATTGAATGTAACGGAAGCAAGGCCTGGGGACTGAGAAATGAAGAGCCATACTTGCACGTGTCTGCACCACCTGCTGACATCACCAAACCATGGAGGGCACAGCTCTTAGAATCCAGAGCTCTCTAGCCAGTGCTTGGTACACAGTAGCATATTTTTCAGTCCATACAGACTTGGGGGTGGTTTGGGGTATTGCTGTGTGTTCTTTATGCTTATGTTCTTAGAGTATGGTCAGATGGGACAAGACCCCCTCCTGT…	2	TTTTAAAT;TTTTCAT	720;2323
Clasp1	NM_001359337_utr3_39_0_chr1_118606995_f	TGGCCGTGCCAGTCTGTGCAGAACACACATTGGTGGTGCCTCTGAGAAGCTCCATCAGTTGCCCAGTCCATTCAAGGAGGCCGCACATAATTTATTACAATCAGTATTTTGGTCCCTTCCAGCTTTTGTGTAGAATTTTGCTGGTATTGAATGTAACGGAAGCAAGGCCTGGGGACTGAGAAATGAAGAGCCATACTTGCACGTGTCTGCACCACCTGCTGACATCACCAAACCATGGAGGGCACAGCTCTTAGAATCCAGAGCTCTCTAGCCAGTGCTTGGTACACAGTAGCATATTTTTCAGTCCATACAGACTTGGGGGTGGTTTGGGGTATTGCTGTGTGTTCTTTATGCTTATGTTCTTAGAGTATGGTCAGATGGGACAAGACCCCCTCCTGT…	2	TTTTAAAT;TTTTCAT	720;2323
Clasp1	NM_029709_utr3_36_0_chr1_118606995_f	TGGCCGTGCCAGTCTGTGCAGAACACACATTGGTGGTGCCTCTGAGAAGCTCCATCAGTTGCCCAGTCCATTCAAGGAGGCCGCACATAATTTATTACAATCAGTATTTTGGTCCCTTCCAGCTTTTGTGTAGAATTTTGCTGGTATTGAATGTAACGGAAGCAAGGCCTGGGGACTGAGAAATGAAGAGCCATACTTGCACGTGTCTGCACCACCTGCTGACATCACCAAACCATGGAGGGCACAGCTCTTAGAATCCAGAGCTCTCTAGCCAGTGCTTGGTACACAGTAGCATATTTTTCAGTCCATACAGACTTGGGGGTGGTTTGGGGTATTGCTGTGTGTTCTTTATGCTTATGTTCTTAGAGTATGGTCAGATGGGACAAGACCCCCTCCTGT…	2	TTTTAAAT;TTTTCAT	720;2323
Clasp1	NM_001359334_utr3_39_0_chr1_118606995_f	TGGCCGTGCCAGTCTGTGCAGAACACACATTGGTGGTGCCTCTGAGAAGCTCCATCAGTTGCCCAGTCCATTCAAGGAGGCCGCACATAATTTATTACAATCAGTATTTTGGTCCCTTCCAGCTTTTGTGTAGAATTTTGCTGGTATTGAATGTAACGGAAGCAAGGCCTGGGGACTGAGAAATGAAGAGCCATACTTGCACGTGTCTGCACCACCTGCTGACATCACCAAACCATGGAGGGCACAGCTCTTAGAATCCAGAGCTCTCTAGCCAGTGCTTGGTACACAGTAGCATATTTTTCAGTCCATACAGACTTGGGGGTGGTTTGGGGTATTGCTGTGTGTTCTTTATGCTTATGTTCTTAGAGTATGGTCAGATGGGACAAGACCCCCTCCTGT…	2	TTTTAAAT;TTTTCAT	720;2323
Clasp1	NM_001293301_utr3_35_0_chr1_118606995_f	TGGCCGTGCCAGTCTGTGCAGAACACACATTGGTGGTGCCTCTGAGAAGCTCCATCAGTTGCCCAGTCCATTCAAGGAGGCCGCACATAATTTATTACAATCAGTATTTTGGTCCCTTCCAGCTTTTGTGTAGAATTTTGCTGGTATTGAATGTAACGGAAGCAAGGCCTGGGGACTGAGAAATGAAGAGCCATACTTGCACGTGTCTGCACCACCTGCTGACATCACCAAACCATGGAGGGCACAGCTCTTAGAATCCAGAGCTCTCTAGCCAGTGCTTGGTACACAGTAGCATATTTTTCAGTCCATACAGACTTGGGGGTGGTTTGGGGTATTGCTGTGTGTTCTTTATGCTTATGTTCTTAGAGTATGGTCAGATGGGACAAGACCCCCTCCTGT…	2	TTTTAAAT;TTTTCAT	720;2323
Clasp1	NM_001359340_utr3_37_0_chr1_118606995_f	TGGCCGTGCCAGTCTGTGCAGAACACACATTGGTGGTGCCTCTGAGAAGCTCCATCAGTTGCCCAGTCCATTCAAGGAGGCCGCACATAATTTATTACAATCAGTATTTTGGTCCCTTCCAGCTTTTGTGTAGAATTTTGCTGGTATTGAATGTAACGGAAGCAAGGCCTGGGGACTGAGAAATGAAGAGCCATACTTGCACGTGTCTGCACCACCTGCTGACATCACCAAACCATGGAGGGCACAGCTCTTAGAATCCAGAGCTCTCTAGCCAGTGCTTGGTACACAGTAGCATATTTTTCAGTCCATACAGACTTGGGGGTGGTTTGGGGTATTGCTGTGTGTTCTTTATGCTTATGTTCTTAGAGTATGGTCAGATGGGACAAGACCCCCTCCTGT…	2	TTTTAAAT;TTTTCAT	720;2323
Dpp10	NM_199021_utr3_0_0_chr1_123332138_r	TGGACTACACTTATACAGAGCTGAAGGGAATATTGAGGCTCAATGAAACTGAACCAAGAGACTGTCTTGTTGTAGACGCTCCAGAATTCTAAGGGCAGCTTGAGGAGATAAACCTGGAACAGCACACTCAGACAGTGAACTAGACCTTGGAGACAGACATCCACACTACTGTGCTGCCAAGGGTGCAGAAGGTGTTTCATTGTAAAGGGAAGTTGCAAGGGTTGGTTTCCTGGGGGAAAAAAAATTAGTTTCACATTAAAGTAGGAATAGTGCATGTTTCCTTCTGTTATCCCCTTTTGTTCTGTGACTAGTTACCCTCACTTTGATTTCAATGGTCATGATCACCTTTGCATAAAGTGCATAACGTACCATCAGTACCACAGTCCCTGATCTTTGATG…	9	TTTTAT;TTTTAT;TTTTAT;TTTTAT;TTTTAAT;TTTTAAAT;TTTTACT;TTTTCAT;TTTTAAAGT	1232;1847;1936;1976;1900;620;1069;1108;1587
Clasp1	NM_001359335_utr3_39_0_chr1_118606995_f	TGGCCGTGCCAGTCTGTGCAGAACACACATTGGTGGTGCCTCTGAGAAGCTCCATCAGTTGCCCAGTCCATTCAAGGAGGCCGCACATAATTTATTACAATCAGTATTTTGGTCCCTTCCAGCTTTTGTGTAGAATTTTGCTGGTATTGAATGTAACGGAAGCAAGGCCTGGGGACTGAGAAATGAAGAGCCATACTTGCACGTGTCTGCACCACCTGCTGACATCACCAAACCATGGAGGGCACAGCTCTTAGAATCCAGAGCTCTCTAGCCAGTGCTTGGTACACAGTAGCATATTTTTCAGTCCATACAGACTTGGGGGTGGTTTGGGGTATTGCTGTGTGTTCTTTATGCTTATGTTCTTAGAGTATGGTCAGATGGGACAAGACCCCCTCCTGT…	2	TTTTAAAT;TTTTCAT	720;2323
Clasp1	NM_001359336_utr3_39_0_chr1_118606995_f	TGGCCGTGCCAGTCTGTGCAGAACACACATTGGTGGTGCCTCTGAGAAGCTCCATCAGTTGCCCAGTCCATTCAAGGAGGCCGCACATAATTTATTACAATCAGTATTTTGGTCCCTTCCAGCTTTTGTGTAGAATTTTGCTGGTATTGAATGTAACGGAAGCAAGGCCTGGGGACTGAGAAATGAAGAGCCATACTTGCACGTGTCTGCACCACCTGCTGACATCACCAAACCATGGAGGGCACAGCTCTTAGAATCCAGAGCTCTCTAGCCAGTGCTTGGTACACAGTAGCATATTTTTCAGTCCATACAGACTTGGGGGTGGTTTGGGGTATTGCTGTGTGTTCTTTATGCTTATGTTCTTAGAGTATGGTCAGATGGGACAAGACCCCCTCCTGT…	2	TTTTAAAT;TTTTCAT	720;2323
Clasp1	NM_001359331_utr3_40_0_chr1_118606995_f	TGGCCGTGCCAGTCTGTGCAGAACACACATTGGTGGTGCCTCTGAGAAGCTCCATCAGTTGCCCAGTCCATTCAAGGAGGCCGCACATAATTTATTACAATCAGTATTTTGGTCCCTTCCAGCTTTTGTGTAGAATTTTGCTGGTATTGAATGTAACGGAAGCAAGGCCTGGGGACTGAGAAATGAAGAGCCATACTTGCACGTGTCTGCACCACCTGCTGACATCACCAAACCATGGAGGGCACAGCTCTTAGAATCCAGAGCTCTCTAGCCAGTGCTTGGTACACAGTAGCATATTTTTCAGTCCATACAGACTTGGGGGTGGTTTGGGGTATTGCTGTGTGTTCTTTATGCTTATGTTCTTAGAGTATGGTCAGATGGGACAAGACCCCCTCCTGT…	2	TTTTAAAT;TTTTCAT	720;2323
Clasp1	NM_001359347_utr3_40_0_chr1_118606995_f	TGGCCGTGCCAGTCTGTGCAGAACACACATTGGTGGTGCCTCTGAGAAGCTCCATCAGTTGCCCAGTCCATTCAAGGAGGCCGCACATAATTTATTACAATCAGTATTTTGGTCCCTTCCAGCTTTTGTGTAGAATTTTGCTGGTATTGAATGTAACGGAAGCAAGGCCTGGGGACTGAGAAATGAAGAGCCATACTTGCACGTGTCTGCACCACCTGCTGACATCACCAAACCATGGAGGGCACAGCTCTTAGAATCCAGAGCTCTCTAGCCAGTGCTTGGTACACAGTAGCATATTTTTCAGTCCATACAGACTTGGGGGTGGTTTGGGGTATTGCTGTGTGTTCTTTATGCTTATGTTCTTAGAGTATGGTCAGATGGGACAAGACCCCCTCCTGT…	2	TTTTAAAT;TTTTCAT	720;2323
Clasp1	NM_001359328_utr3_41_0_chr1_118606995_f	TGGCCGTGCCAGTCTGTGCAGAACACACATTGGTGGTGCCTCTGAGAAGCTCCATCAGTTGCCCAGTCCATTCAAGGAGGCCGCACATAATTTATTACAATCAGTATTTTGGTCCCTTCCAGCTTTTGTGTAGAATTTTGCTGGTATTGAATGTAACGGAAGCAAGGCCTGGGGACTGAGAAATGAAGAGCCATACTTGCACGTGTCTGCACCACCTGCTGACATCACCAAACCATGGAGGGCACAGCTCTTAGAATCCAGAGCTCTCTAGCCAGTGCTTGGTACACAGTAGCATATTTTTCAGTCCATACAGACTTGGGGGTGGTTTGGGGTATTGCTGTGTGTTCTTTATGCTTATGTTCTTAGAGTATGGTCAGATGGGACAAGACCCCCTCCTGT…	2	TTTTAAAT;TTTTCAT	720;2323
Clasp1	NM_001359329_utr3_40_0_chr1_118606995_f	TGGCCGTGCCAGTCTGTGCAGAACACACATTGGTGGTGCCTCTGAGAAGCTCCATCAGTTGCCCAGTCCATTCAAGGAGGCCGCACATAATTTATTACAATCAGTATTTTGGTCCCTTCCAGCTTTTGTGTAGAATTTTGCTGGTATTGAATGTAACGGAAGCAAGGCCTGGGGACTGAGAAATGAAGAGCCATACTTGCACGTGTCTGCACCACCTGCTGACATCACCAAACCATGGAGGGCACAGCTCTTAGAATCCAGAGCTCTCTAGCCAGTGCTTGGTACACAGTAGCATATTTTTCAGTCCATACAGACTTGGGGGTGGTTTGGGGTATTGCTGTGTGTTCTTTATGCTTATGTTCTTAGAGTATGGTCAGATGGGACAAGACCCCCTCCTGT…	2	TTTTAAAT;TTTTCAT	720;2323
Clasp1	NM_001359330_utr3_39_0_chr1_118606995_f	TGGCCGTGCCAGTCTGTGCAGAACACACATTGGTGGTGCCTCTGAGAAGCTCCATCAGTTGCCCAGTCCATTCAAGGAGGCCGCACATAATTTATTACAATCAGTATTTTGGTCCCTTCCAGCTTTTGTGTAGAATTTTGCTGGTATTGAATGTAACGGAAGCAAGGCCTGGGGACTGAGAAATGAAGAGCCATACTTGCACGTGTCTGCACCACCTGCTGACATCACCAAACCATGGAGGGCACAGCTCTTAGAATCCAGAGCTCTCTAGCCAGTGCTTGGTACACAGTAGCATATTTTTCAGTCCATACAGACTTGGGGGTGGTTTGGGGTATTGCTGTGTGTTCTTTATGCTTATGTTCTTAGAGTATGGTCAGATGGGACAAGACCCCCTCCTGT…	2	TTTTAAAT;TTTTCAT	720;2323
Clasp1	NM_001359338_utr3_38_0_chr1_118606995_f	TGGCCGTGCCAGTCTGTGCAGAACACACATTGGTGGTGCCTCTGAGAAGCTCCATCAGTTGCCCAGTCCATTCAAGGAGGCCGCACATAATTTATTACAATCAGTATTTTGGTCCCTTCCAGCTTTTGTGTAGAATTTTGCTGGTATTGAATGTAACGGAAGCAAGGCCTGGGGACTGAGAAATGAAGAGCCATACTTGCACGTGTCTGCACCACCTGCTGACATCACCAAACCATGGAGGGCACAGCTCTTAGAATCCAGAGCTCTCTAGCCAGTGCTTGGTACACAGTAGCATATTTTTCAGTCCATACAGACTTGGGGGTGGTTTGGGGTATTGCTGTGTGTTCTTTATGCTTATGTTCTTAGAGTATGGTCAGATGGGACAAGACCCCCTCCTGT…	2	TTTTAAAT;TTTTCAT	720;2323
Clasp1	NM_001359342_utr3_37_0_chr1_118606995_f	TGGCCGTGCCAGTCTGTGCAGAACACACATTGGTGGTGCCTCTGAGAAGCTCCATCAGTTGCCCAGTCCATTCAAGGAGGCCGCACATAATTTATTACAATCAGTATTTTGGTCCCTTCCAGCTTTTGTGTAGAATTTTGCTGGTATTGAATGTAACGGAAGCAAGGCCTGGGGACTGAGAAATGAAGAGCCATACTTGCACGTGTCTGCACCACCTGCTGACATCACCAAACCATGGAGGGCACAGCTCTTAGAATCCAGAGCTCTCTAGCCAGTGCTTGGTACACAGTAGCATATTTTTCAGTCCATACAGACTTGGGGGTGGTTTGGGGTATTGCTGTGTGTTCTTTATGCTTATGTTCTTAGAGTATGGTCAGATGGGACAAGACCCCCTCCTGT…	2	TTTTAAAT;TTTTCAT	720;2323
Clasp1	NM_001359343_utr3_38_0_chr1_118606995_f	TGGCCGTGCCAGTCTGTGCAGAACACACATTGGTGGTGCCTCTGAGAAGCTCCATCAGTTGCCCAGTCCATTCAAGGAGGCCGCACATAATTTATTACAATCAGTATTTTGGTCCCTTCCAGCTTTTGTGTAGAATTTTGCTGGTATTGAATGTAACGGAAGCAAGGCCTGGGGACTGAGAAATGAAGAGCCATACTTGCACGTGTCTGCACCACCTGCTGACATCACCAAACCATGGAGGGCACAGCTCTTAGAATCCAGAGCTCTCTAGCCAGTGCTTGGTACACAGTAGCATATTTTTCAGTCCATACAGACTTGGGGGTGGTTTGGGGTATTGCTGTGTGTTCTTTATGCTTATGTTCTTAGAGTATGGTCAGATGGGACAAGACCCCCTCCTGT…	2	TTTTAAAT;TTTTCAT	720;2323
Clasp1	NM_001359345_utr3_38_0_chr1_118606995_f	TGGCCGTGCCAGTCTGTGCAGAACACACATTGGTGGTGCCTCTGAGAAGCTCCATCAGTTGCCCAGTCCATTCAAGGAGGCCGCACATAATTTATTACAATCAGTATTTTGGTCCCTTCCAGCTTTTGTGTAGAATTTTGCTGGTATTGAATGTAACGGAAGCAAGGCCTGGGGACTGAGAAATGAAGAGCCATACTTGCACGTGTCTGCACCACCTGCTGACATCACCAAACCATGGAGGGCACAGCTCTTAGAATCCAGAGCTCTCTAGCCAGTGCTTGGTACACAGTAGCATATTTTTCAGTCCATACAGACTTGGGGGTGGTTTGGGGTATTGCTGTGTGTTCTTTATGCTTATGTTCTTAGAGTATGGTCAGATGGGACAAGACCCCCTCCTGT…	2	TTTTAAAT;TTTTCAT	720;2323
Clasp1	NM_001359346_utr3_37_0_chr1_118606995_f	TGGCCGTGCCAGTCTGTGCAGAACACACATTGGTGGTGCCTCTGAGAAGCTCCATCAGTTGCCCAGTCCATTCAAGGAGGCCGCACATAATTTATTACAATCAGTATTTTGGTCCCTTCCAGCTTTTGTGTAGAATTTTGCTGGTATTGAATGTAACGGAAGCAAGGCCTGGGGACTGAGAAATGAAGAGCCATACTTGCACGTGTCTGCACCACCTGCTGACATCACCAAACCATGGAGGGCACAGCTCTTAGAATCCAGAGCTCTCTAGCCAGTGCTTGGTACACAGTAGCATATTTTTCAGTCCATACAGACTTGGGGGTGGTTTGGGGTATTGCTGTGTGTTCTTTATGCTTATGTTCTTAGAGTATGGTCAGATGGGACAAGACCCCCTCCTGT…	2	TTTTAAAT;TTTTCAT	720;2323
Clasp1	NM_001359341_utr3_37_0_chr1_118606995_f	TGGCCGTGCCAGTCTGTGCAGAACACACATTGGTGGTGCCTCTGAGAAGCTCCATCAGTTGCCCAGTCCATTCAAGGAGGCCGCACATAATTTATTACAATCAGTATTTTGGTCCCTTCCAGCTTTTGTGTAGAATTTTGCTGGTATTGAATGTAACGGAAGCAAGGCCTGGGGACTGAGAAATGAAGAGCCATACTTGCACGTGTCTGCACCACCTGCTGACATCACCAAACCATGGAGGGCACAGCTCTTAGAATCCAGAGCTCTCTAGCCAGTGCTTGGTACACAGTAGCATATTTTTCAGTCCATACAGACTTGGGGGTGGTTTGGGGTATTGCTGTGTGTTCTTTATGCTTATGTTCTTAGAGTATGGTCAGATGGGACAAGACCCCCTCCTGT…	2	TTTTAAAT;TTTTCAT	720;2323
Cdk18	NM_008795_utr3_0_0_chr1_132113547_r	ACCATGCCCACCCTGCTGCACCTTGAGGGATGAGAGGCCACACGGAACATGAACTCAGGAAGTATATGGGGCCTGTGTGGCCATCAGAGGGCTGAACAATGAATGCCTGTGGCCAGCCTGGAGGGCCACTCGGCAGCCCTGTTGGTAGCATTTGCTTCCTTCCCTTGCTTGCCACACAGCTCTGTGGTGGCCTCTACCCGGATACCATTCCCCTTGTCACCCACTGTGGGATGGGGCGTGAGGTCACTTCCCGAGGGGAAGTGAGGTCACGGAGGTCCTTGGGACCCTTTCCCAATGGAAGTGCAGGAGAATGTGGGGGCCCTGGCCCTGCCGACTCATCGGCTTGACAAACCCCCTTCTTATTCCTTGGACCCTGACTTCATCTTCTTCCCCTCTGAG…	0	-	-
Mapkapk2	NM_008551_utr3_0_0_chr1_131053701_r	GCCGCTCTGTCTCCCACCCACTGGAGGACAAGCAATAACTCTACATGAATATATTTTTTAGACAAAGAGACACAAGTTGCCCAATGCTGCCTCCTGTTCTCTTGGGCTGCGTGGCGCCCAGAAATGCCTCCGGCTTTATTCTGCCCTTGGCTCTGGCTCCCCCGAGGTGGGGGCTGGAGGATGTGTGAGGGGCAAGGTGCTCCTGAGCCCGTTGCTCCTTTGCATTTTATCTGTAATTTGGCGTAGAGTTTTTATGGAACCTGTCTTCTTGTCCTTTTCCCCACTCCTCACTCCTTCCCCAGGTCCTTTCCCATCTACAAAGGCTGAGGCTTATCCACAGGTGTTGTGGAAGTTGTTATAGGGAAAGTCCCTAGGTTGCCCTATCTGTCTCCTCTGGCC…	2	TTTTAT;TTTTAT	224;249
Thsd7b	NM_172485_utr3_27_0_chr1_130218181_f	CTTGAAAAAGGAATCCAAATGTAGACATCAACTGCTGCCTTAAATGCTTTCTCTTTTGTAGCTCTCAGACTTCTCAGTTCTTTGAGGAATCTCATGATGTGATACCTTGGGCAGAATACGAATATGACAAAAGTAATAGTGCCCCAACTTCATTTGGACATGGAGTCAAGAACTACTGGGTCTGCCATTTTGTTTTCAAGTTGTTTGTGGGTGTGTTTTGCTTTTTCGGTTTTCCCAAGAGGCCTGAAAACCCTTCTCTTCCTGTTTGGAAATGAGAGGAAGAGAACCTGAAGGATTTCGCACAGACTTGAGTAAACTTGATCCTCAGCCGCATATTGACAATCCACAGGAAAGTCCAATCGAGGCATTTACTGTAAATGGCGAGTCTGACACTGTATT…	4	TTTTAT;TTTTAT;TTTTAT;TTTTCAT	567;941;993;497
Rab3gap1	NM_178690_utr3_23_0_chr1_127942611_f	GGGGAGGAGGAGGAGCGGCAGCTCCTGCCGTGGGCACCTGAGACGCCCTTGTGGAACCAGCAGCAGGAGTCACACCAGCATCCAGAAGCATGTCCAGTACCAAGCTTGAGCCAGATGGATAGATTTGAGGTGTCAGAGACTTCCACCTGGGGGGAGGTGGCCTGTGTTAGGGGAACCTCACATCAGCAGGCCTCTTACCTTGGGGGACAGAGTTTGTTCATTCTCCTGTGACAGTCATCTGTGTAGACACTTAGTAGCTATCCTTACTAGTATTCCATATGCAAGGTAGAGTATCCGTTAACTCACATTCTGGACACTTGCTGGTAGAGCCTTTAGTCCCAGGATCTGTGTTTTTAAACTGCCACGTAGCATTCTGTTTATTCAGTCACCAGATGGATG…	0	-	-
Rnpep	NM_001159624_utr3_0_0_chr1_135262699_r	AGGCTTCGCCTGGGTGGTCCCTGCCTCAGAAAGGCTTCACAGGCTTCCTGAAGAACTGCTCCTTCCCAAATTCATGTTCTCACTCCAGTGCCCCGGAGCTTCTGTTCTTTGGGTTTGGGTCTCTGCCCTGGTGGCGGCTTCTGGTCTAGAGAGTCCTGAGAGTCCTAGGAGGCCTCCCATGCTCCCCCTAGCCCAGGCTGCAGAGAGTAAAATGTCATTCTTTTTCACTTTAAATAAATGTTTTTAAGCAAGAAGTAGATAAGTTGGAGTTA	0	-	-
Camsap2	NM_001347109_utr3_0_0_chr1_136268123_r	GCAGCAGGAGATGCTCGCTTCAGAACCTTTGTGGTAAATTTGTACTTCGTCTTTCCTGCCTATAGAAAAACCTTTCTAATTGCCAACAAGATTTTTATCAATTAAAACTGGACCTTAACTCTGTTGTTGTGAACAACTGGAATGTAATCACAGTGTTTGGAATGCCGACGGTTCTTACTAGGTGATAAGTCCACGCGATGAAGGAAATGCTTTGATTCACAGGCGGAGATTTGCATGCTAGCAGGCTCACCTGCCTGTGTTAGAGACCGTGCAGCACTGAATTCTCATGGACACAGCGGGACATAGGCTTGAGGTGTGGCTAGATGGCAATTATGTGATGTATTCTTTTTACCCCTGTACTGTGTGTGCACATCGTCAAATGGTTTCGTTGTTGTTGTC…	11	TTTTAT;TTTTAT;TTTTAT;TTTTAT;TTTTAT;TTTTAAT;TTTTAAAT;TTTTAAAT;TTTTACT;TTTTACT;TTTTACT	92;448;1183;1698;2101;2691;1622;2119;1008;1460;2044
Rnpep	NM_145417_utr3_0_0_chr1_135262699_r	AGGCTTCGCCTGGGTGGTCCCTGCCTCAGAAAGGCTTCACAGGCTTCCTGAAGAACTGCTCCTTCCCAAATTCATGTTCTCACTCCAGTGCCCCGGAGCTTCTGTTCTTTGGGTTTGGGTCTCTGCCCTGGTGGCGGCTTCTGGTCTAGAGAGTCCTGAGAGTCCTAGGAGGCCTCCCATGCTCCCCCTAGCCCAGGCTGCAGAGAGTAAAATGTCATTCTTTTTCACTTTAAATAAATGTTTTTAAGCAAGAAGTAGATAAGTTGGAGTTA	0	-	-
Aspm	NM_009791_utr3_27_0_chr1_139493751_f	TAAATGGAAACATTTTCAGTGTGGGACAAAAAGGAATTATGCCAATCATGGATACCTGGAGCAGTTTTTACTGTCAGTGTAAACTGTTTAGATATGACTTTGTGTAAAAATAAAAATGTAGATATTAAAGTTACTAAAACTGTTTAATGAATTCATTTTTACTATttttgaatttttgtagttataatttaaataggtttttctctttcattttttttcctccaaaccctgccatatactactacttgctctttttcacatttattgctcctcttcactaatttgtatgtatatatatgtatgtattcctaaatacagtatgataaatccctataatg	2	TTTTACT;TTTTACT	65;156
Camsap2	NM_001347110_utr3_0_0_chr1_136268123_r	GCAGCAGGAGATGCTCGCTTCAGAACCTTTGTGGTAAATTTGTACTTCGTCTTTCCTGCCTATAGAAAAACCTTTCTAATTGCCAACAAGATTTTTATCAATTAAAACTGGACCTTAACTCTGTTGTTGTGAACAACTGGAATGTAATCACAGTGTTTGGAATGCCGACGGTTCTTACTAGGTGATAAGTCCACGCGATGAAGGAAATGCTTTGATTCACAGGCGGAGATTTGCATGCTAGCAGGCTCACCTGCCTGTGTTAGAGACCGTGCAGCACTGAATTCTCATGGACACAGCGGGACATAGGCTTGAGGTGTGGCTAGATGGCAATTATGTGATGTATTCTTTTTACCCCTGTACTGTGTGTGCACATCGTCAAATGGTTTCGTTGTTGTTGTC…	11	TTTTAT;TTTTAT;TTTTAT;TTTTAT;TTTTAT;TTTTAAT;TTTTAAAT;TTTTAAAT;TTTTACT;TTTTACT;TTTTACT	92;448;1183;1698;2101;2691;1622;2119;1008;1460;2044
Kcnt2	NM_001081027_utr3_27_0_chr1_140609713_f	TGAAAAGAAAATAAGAGACATTGTAGTCCTTGCAGGGATCTTGCTTAAAATCATTAAAATGTTGCAGACAGTCCTAAGAGCCTGACTGGAATGTATTCAGTTTCTCATGTTACTTCTATTTAAAAAATAAAATCTATTCTCTTAGAAGTACAGATCATTTTGAAACTTAATGTGATATTTGTTGACATTTTCCTGGCTAATATTTAAAATTCATTGGAAAAGATTTTCAAAATTAATATAAAGTGCAGAAGTTAAAAATCTAATATTTAGTTGTTTAGGAATAATCACAAGTATCGGCAGTCAATTTTAAAGCATTATTAAGACTGTATGAACATTTAAAAATCCACCTATATTAAGTACATCACAAGAACACAGAGGACTGATTTTCTTTTTATAATT…	14	TTTTAT;TTTTAT;TTTTAT;TTTTAT;TTTTAT;TTTTAT;TTTTAT;TTTTAT;TTTTAT;TTTTAAT;TTTTAAGT;TTTTACT;TTTTCAT;TTTTCAT	389;710;953;1327;1565;1873;2024;2427;4042;2369;3998;3376;884;3346
Brinp3	NM_001145807_utr3_7_0_chr1_146902118_f	CCATAAATGTCAAGCACAACCCAAAATCTTGAAGGAGTTTTTACAGTGCTTTTGTGGAAGTTTATGTTTGGAAAAGTAAATTTAAATTGTCTTTTCAATATCTGTCTTATATCAGTCAATAACGTTGGATGGCAATTTACACACATGAACTTGCTGACAATGAATATATTATACTACAGTTTTGGTTTATGAATGAAATAAATACTGACACCAGTCTAGAAGACATTCTACTTTTTACAATAAATTTCATTTGTAATTTTATATGTTCCGTGGCAATGCTTTTGTGCATTACATCCTCTAGAGGGAACATAAAAAGATACCAATAAAATTTTGTAGCTGAACAGTTATTAACAAG	1	TTTTAT	256
Cdc73	NM_145991_utr3_0_0_chr1_143603276_r	ATCATTTAACCCCTCCTTTTCTGAAACCTTGGATTACGAAGCATGGATACAGCTTGATCTACAGACTGAAAGCAAGCTTATGAATTCATCAAGAACTTGCAAATGAAGAAGGACACAGAGTAGTCTTTTATAAGACCTTGTTTGATGCTGTGTGCTTCAAAGGGGCAATGCCTCCCATCCATACAAGCAAACTTTTTTGGCTTACAAATATTTTTTTAATATTAGCCTTCTAGTCTGTAATGGAAATTGTATATTTTGATAGAAGTTTTTTCTCTATTGGTTAAATTAGCATTACTTAAAATTTGTTCTTTAGAAATAAATACAGGTTATAAATGTGTGTATATTTAGGAGTTATTAGGCTCTTCAAGCCATCTTGCTTCTGATTTTTCATTGCTCTGT…	25	TTTTAT;TTTTAT;TTTTAT;TTTTAT;TTTTAT;TTTTAT;TTTTAT;TTTTAT;TTTTAAT;TTTTAAT;TTTTAAT;TTTTAAT;TTTTAACT;TTTTAAGT;TTTTAAAT;TTTTAAAT;TTTTAAAT;TTTTACT;TTTTACT;TTTTACT;TTTTACT;TTTTACT;TTTTCAT;TTTTCAT;TTTTCAT	125;861;1017;1196;2006;3913;3942;4967;213;1722;2316;4139;3821;3188;1881;4389;4600;405;762;1080;1159;1346;384;2888;5214
Pla2g4a	NM_008869_utr3_0_0_chr1_149829619_r	TTTCTGTGCTGGGATGATCAAGCCATTTGAATTCCATGACAATTTGAGTTCAGAAGACATTAGAGGTCATCTTACTATGCAGAAGAGACTGGCTGCTACTCAAAGTTGTGGAGATTTAGCCATGTGTTAGGTGAAAATGATGTTGATTATGTAATACTTAGCAACAGTTTCTGACAGTATGAATTTTTTGACATTAGCATAGAGCTATATACTGTATTTTAAACATTCCTCACATTTTTTACCTGTACTTTTTATATAAATATGACATGTCTTTTCTTTTGAAAATATTTAATAGTTTAACTCAGTAAAGGAGACTTCCCATTGTGTGTGAATGTTATTCTGAACTAGATTTGTTCATGCCATGTTACAACACTATTTTTATTTAAATGTTTATATTTA…	2	TTTTAT;TTTTAT	249;376
Brinp3	NM_153539_utr3_7_0_chr1_146902118_f	CCATAAATGTCAAGCACAACCCAAAATCTTGAAGGAGTTTTTACAGTGCTTTTGTGGAAGTTTATGTTTGGAAAAGTAAATTTAAATTGTCTTTTCAATATCTGTCTTATATCAGTCAATAACGTTGGATGGCAATTTACACACATGAACTTGCTGACAATGAATATATTATACTACAGTTTTGGTTTATGAATGAAATAAATACTGACACCAGTCTAGAAGACATTCTACTTTTTACAATAAATTTCATTTGTAATTTTATATGTTCCGTGGCAATGCTTTTGTGCATTACATCCTCTAGAGGGAACATAAAAAGATACCAATAAAATTTTGTAGCTGAACAGTTATTAACAAG	1	TTTTAT	256
Brinp3	NM_001357571_utr3_8_0_chr1_146902118_f	CCATAAATGTCAAGCACAACCCAAAATCTTGAAGGAGTTTTTACAGTGCTTTTGTGGAAGTTTATGTTTGGAAAAGTAAATTTAAATTGTCTTTTCAATATCTGTCTTATATCAGTCAATAACGTTGGATGGCAATTTACACACATGAACTTGCTGACAATGAATATATTATACTACAGTTTTGGTTTATGAATGAAATAAATACTGACACCAGTCTAGAAGACATTCTACTTTTTACAATAAATTTCATTTGTAATTTTATATGTTCCGTGGCAATGCTTTTGTGCATTACATCCTCTAGAGGGAACATAAAAAGATACCAATAAAATTTTGTAGCTGAACAGTTATTAACAA	1	TTTTAT	256
Brinp3	NM_001357572_utr3_8_0_chr1_146902118_f	CCATAAATGTCAAGCACAACCCAAAATCTTGAAGGAGTTTTTACAGTGCTTTTGTGGAAGTTTATGTTTGGAAAAGTAAATTTAAATTGTCTTTTCAATATCTGTCTTATATCAGTCAATAACGTTGGATGGCAATTTACACACATGAACTTGCTGACAATGAATATATTATACTACAGTTTTGGTTTATGAATGAAATAAATACTGACACCAGTCTAGAAGACATTCTACTTTTTACAATAAATTTCATTTGTAATTTTATATGTTCCGTGGCAATGCTTTTGTGCATTACATCCTCTAGAGGGAACATAAAAAGATACCAATAAAATTTTGTAGCTGAACAGTTATTAACAA	1	TTTTAT	256
1700025G04Rik	NM_197990_utr3_0_0_chr1_151884524_r	CATCGGTTCTCAGTCGGACCAGGAGCTACTACTGTGTAAATAGGTTGCACCCCAGTTGAAACCTTTGCAAAGGTCGGTTCTCTTCACTGAACAGCACTATAGCGAACGAAGACTGTTCCATGTCCTATGCCCCATTAAATTACAGTGTTTCTTAATGAACCTGCAGAGGAATATTGCTaaacacaaacacacacacacaagaacaaaaacaacaacaacaaaaaaaaaaacTGTTCTGGAACTTTCTTTGTTGCTGCTAGTTAAAACTTGTTGCAACTTTTCACTTCTCTCGTGTCCAAGTATGCAGCAAAATTCTGCAGTTCACTTTAAAGATGTTATTGGTTTCAGGATGCTCTCTAGCCTGTATCCTCGGCGATTGGGTAGAGGTGAACTCTGATA…	7	TTTTAT;TTTTAT;TTTTAT;TTTTAAT;TTTTAAT;TTTTAAGT;TTTTAAGT	1911;3619;7160;1375;5742;1961;4957
Stx6	NM_021433_utr3_7_0_chr1_155202017_f	TGGTGGCCCGCCCGCCTCAGGCACTTCTGCACGAGGACCCAGGGGAGAGGAGAAGCAAGCACTCCGCCACTTACATTCCTCGCCCAGAAACACACCTCTACCCCGCCTCCTCTGTGACTCCAGCTTTGAGACAGCCCTCTCTCCCAGCGCTCAAAGGGCAAGCTTCGAAGAGGGAAGAGGTGACCATGTGCCCGGCCGGATAGCAGAAGCCCCGGCTGCCCACTCTTGCTGAGGACAGCAAGCCACTGCTTTGCCTTACTGGACCTCGCTCCTTGAGGAAGGAAGGACAGAGTCCTCAGAAGAACTGACAGCCCCACTTACTCCGTTGCTCATTCTGCTGGTCTCTGGCAGCCTTTCCTTCTACTCAGACCCTTTTCCCTGCTTAGATGGGTTGCCACT…	3	TTTTAT;TTTTAT;TTTTAAAT	860;1425;1474
Rasal2	NM_177644_utr3_0_0_chr1_157135183_r	TGGCCTTGGTGACACAGACTGTGGGAGGAGGCAGAAGGAAGTTGCCCAGCTCTCCTATCCCAGCCCTTTAACCCTCCAGGTTTACAGAATGTTATTTCAAATGGCAGTGTGGTGAGAAACTCCTAAATGAAGAAAGGAACCTTGTCTTTCAGGGCTTAAAGCAAAGACTTGAAGTTTGATGCTTTTCCCAGTGTCTCTATGTACATAGGGAACTTAGTTCTGGGCCGTGTACAGAAATACCACTGTAATATACCAAAAGGAAGTTAATAATGTAGATTACCTTTTTAATTATTACTATTTTATTATTGTTTTTCTCTTATTGAAAGCACTGCAGTTGTTAGTGGAGGAAAAGTAGGAGCCAAGTGTGAGTGAGGAATAAGCCTATTGGTTCAGTAGGTA…	17	TTTTAT;TTTTAT;TTTTAT;TTTTAT;TTTTAT;TTTTAT;TTTTAT;TTTTAT;TTTTAT;TTTTAAT;TTTTAAGT;TTTTAAAT;TTTTAATT;TTTTACT;TTTTCAT;TTTTCAT;TTTTAAAGT	297;1043;1391;2927;3341;3414;5248;5298;5468;282;1593;3774;282;737;2112;5173;752
Nmnat2	NM_175460_utr3_10_0_chr1_153115671_f	CGGATACCCAGCTCTCTGCTCTATTCTCCCCGTGTCCTCTGCCAACACACTGTCAGACCCCGGTTTCTCTCCTGCCTCTCTGTTTCTCTGTCTTCATCTTGACTGTTCTCCCCACTGGCTGACCTAACCCCCACAGTGTGGAGGGCCTGCGAAGAACCGTGGCGCACCCCATTCCACAGTCATCTTTGGACAAACTTTCCTCTAGTCTCCGGGTTGGGGGTGGGTAAGGGAACAGGGTGGGAGTTGGGGAAAGTGCAGCCCTTGGAGATGTACTGGTGTCCGTATCCCAGCATGCTCTGGGGACATGGCTCAGGCCCTTGCCTTCCCAGCATGCCCTTTACCACAAAGGGCTATTTTTTTTTCTTTTTCTTTGTCCACTTCTTGTAGAACTTGGATGAA…	6	TTTTAT;TTTTAAT;TTTTAAT;TTTTAAT;TTTTAATT;TTTTAATT	3543;1385;2426;3388;1385;3388
Brinp2	NM_207583_utr3_0_0_chr1_158245269_r	TGGGGGGAACTACCCCAGTGCTGGTCAGAGAGCTGAACCACACATTCAGGGTGCAAAGATAATCCAAGCCCTCACCTCAGTGCCAACAGAGTGCTTCCAAGAGACCTTTAGCACCTGGGAGATGGGAGCTCAAGGCTTGGACTGAAGCAGGCGAAAGACAATGAAACAGCCACTGCACATGTGCACACGTGCGTACAACGCCCTACCACACACACTCACAGGGAGGCCACAGCCCAGCAGCCTCGAATCTGTAAAGTCGGTGCTCTCTAAAATGAATGCAGTTGAAGAAGAGCTAAGGGAGAGATCAAAGCGGGCTAAATCAGGAAAGAACTGACTGAAGAAAAATGCTTCAAAGTGATTCTTGTCACGGAGGATAGCAAGAGGGGACAGAAGTGGGAG…	1	TTTTACT	914
Rabgap1l	NM_013862_utr3_0_0_chr1_160256572_r	GTAACTCCAGCTGTTGAATTTATACTGGGAATCTTCATGAGAAGCTGAAAGAAAGGGAAAAAGAAAGTGGCTTTCTGCTTTCAAAATTGAGGAAAATAAACCAGAAAATGCCAAAAGTACTGTTTTAGCAGTGCACGTTCACTTCCACAGAGACTTTTAGGTGGGACTGTTCCAAGACACTCTCGAGGATATTGCAAACTTGTCCCTGACTATAGCACATGTTAAAAATACAAATTTAGAAGAAAAAATAAAAACCAAATGGTGTATCAAGCACAGTAATGTGATTTCCACAAACAAATCATAGGTAATAGTGATATTTGCATGCAGTTTGAGAATCAAAATTATCTCATTCATAGCTTCATTAGTTCAGGTCTATACATTTATATTGCGTAAATGGTC…	0	-	-
Rcsd1	NM_001038846_utr3_0_0_chr1_165648945_r	TGAAGGGCTCAGGGTACCAGTGATGGGGCCACTGGAGACATCTCCTTGGAAAcagcagcagtaacagcagcagcagcagTGCATGAAGCCACTGCAGAAGCAGAATACACCGAGCATCTGGAGACAGCCCAGGATGCAGGGTGGATGGTCCCCCGTAGGCTACACCAACCGTCTCCTCACTGGAGATGAGAGCTGAGGACAGTAGAGTTTTATCAACTTGAGTTTGTGTCACCTGACGCACGACTCAAAGTTAAATATATTTAAAGCAATTTGGTGTGGTGTCTGCTCCACGACCTTCCTGTTGATCCCCAAGTCTTCCTGCAGCCAACCTCCCAACTAGGCTCTTGTTGAACTTGTGTAAAGTTACGGCCTTTTTCTATCGTTCTAATGTTTTTATGG…	3	TTTTAT;TTTTAT;TTTTCAT	207;391;1082
Rcsd1	NM_178593_utr3_0_0_chr1_165648945_r	TGAAGGGCTCAGGGTACCAGTGATGGGGCCACTGGAGACATCTCCTTGGAAAcagcagcagtaacagcagcagcagcagTGCATGAAGCCACTGCAGAAGCAGAATACACCGAGCATCTGGAGACAGCCCAGGATGCAGGGTGGATGGTCCCCCGTAGGCTACACCAACCGTCTCCTCACTGGAGATGAGAGCTGAGGACAGTAGAGTTTTATCAACTTGAGTTTGTGTCACCTGACGCACGACTCAAAGTTAAATATATTTAAAGCAATTTGGTGTGGTGTCTGCTCCACGACCTTCCTGTTGATCCCCAAGTCTTCCTGCAGCCAACCTCCCAACTAGGCTCTTGTTGAACTTGTGTAAAGTTACGGCCTTTTTCTATCGTTCTAATGTTTTTATGG…	3	TTTTAT;TTTTAT;TTTTCAT	207;391;1082
Fcrla	NM_145141_utr3_0_0_chr1_170917594_r	AAGTGAGCTATTCACCTGCGCTATATTCAACCACCGCAATAATTCCAGCTCTTTCTGGACTATGCATATACAGGCATAGTTTTGCAAGCTGGTTTGATACTTAGTTAAACTAATGGAACTGTTCGAGTGTAAATAAATGCATACAGGGTTATACCCAGAATTTCCCTATAACTATGTTTTCTTTAGCCATGACAAAGTCATTTTGCATTCTAGACCAGGAATTTCTTTCTGTTGCCTAGAACAGAATTTAAAGAGAAATAAAAACAAAAAAAGTGGATTTTGTACTGCAATTTCAACTGGAGGGGGGTAATTTCTCTTCTCTATATTCCCATGGAAACATTTAGCAGTGTCTCCTAGACAGTTGGGTTTCACACAGGGTGAGAAGGATGTCTGTGCTGG…	0	-	-
Rgs7	NM_011880_utr3_0_0_chr1_175059076_r	AAGGACCGTCTTTGTCACATGAGTGCTGAACGGAGCCATCGCCCATACCTTGTAGCCCATCGCTGTTACCTGGAGCCAAGGACGTTAGACCAAGATGTTGCATGAACGAAGGACTGGAATTGTTCTTTTCTGTGTGCACATAAAGGCATCACACTTGCCAAGGGACGCTGTCATTTCATTGCCTTCATCTTCATGTGTCGTCTGCTTCCCTCTCTCCTCGTGCTAAGCTGGATCCGTGTCCTTTTCTTTTTAACGAGTTCAAGTGAACGAAAACTTATTTTTCCCCCTTTCCTCTCCTTTTCTTGAAGCTTCTGCTAGATGCACAGTTCACTGAAAATTCAGTCAGTCACAAACTGGAAGAATTGTAAAAGAAAAAAAAAGTATATATCACTAAGTACA…	3	TTTTAT;TTTTAT;TTTTACT	532;625;562
Fcrla	NM_001160215_utr3_0_0_chr1_170917594_r	AAGTGAGCTATTCACCTGCGCTATATTCAACCACCGCAATAATTCCAGCTCTTTCTGGACTATGCATATACAGGCATAGTTTTGCAAGCTGGTTTGATACTTAGTTAAACTAATGGAACTGTTCGAGTGTAAATAAATGCATACAGGGTTATACCCAGAATTTCCCTATAACTATGTTTTCTTTAGCCATGACAAAGTCATTTTGCATTCTAGACCAGGAATTTCTTTCTGTTGCCTAGAACAGAATTTAAAGAGAAATAAAAACAAAAAAAGTGGATTTTGTACTGCAATTTCAACTGGAGGGGGGTAATTTCTCTTCTCTATATTCCCATGGAAACATTTAGCAGTGTCTCCTAGACAGTTGGGTTTCACACAGGGTGAGAAGGATGTCTGTGCTGG…	0	-	-
Fcrla	NR_027666_utr3_0_0_chr1_170917594_r	CTCTTCAGAAACCAACCGCTTCGGAAACTCCTCCCACAGAAGCTCTCGGTCCTCTGCCCCCACCACCTGCTTCTTCTGCTGAGCAGCCAAGATTCTCCTCCCCAGACCCCCACCTTCATCACCAGATGCAGCTTCTTCTCAAACAAATACAAGATGTAAGAGCTCTCCTCGGTCATCTGGTCATGGAGCTGAGGGACTTGTCTGTCTACCTGAAGCCTGGTACCACGAAGGTTGCTGACAAATGAAAGTGAGCTATTCACCTGCGCTATATTCAACCACCGCAATAATTCCAGCTCTTTCTGGACTATGCATATACAGGCATAGTTTTGCAAGCTGGTTTGATACTTAGTTAAACTAATGGAACTGTTCGAGTGTAAATAAATGCATACAGGGTTATAC…	0	-	-
Fcrla	NR_027666_utr3_1_0_chr1_170920834_r	AGTTGTTTGCAGCCCCAGTTCTCAAAGCCTTACCTTCTAGTGAGCCCCAAGAGGGAGGCTCAGTAACCCTGAGCTGTCAGACAAAGCTGGCCCTGCAGAGGTCAGCTTCCCGCCTCCTCTTCTCTTTCTACAAGGATGGAAGGTCACTGAGTGTCAGAGGAGTCTCTTCAGAACTCAAGATCCCCAAAGCCTCAGAAGAACACTCTGGCTCCTACTGGTGTGAGGCAGTGACTGAGGACAGACAGATTTCGAAGCAGAGCCCACAACTGGAGATCTGGGTACAGG	0	-	-
Fcrla	NR_027666_utr3_2_0_chr1_170921518_r	ACTGGCTGATCCTTCAAGGTCCAGCTACATTGATATTTGAAGGAGACACATTGGTTCTGCACTGCCGCGCCTGGCAAGACTGGCCACTGACTCAGGTTATCTTCTACCGAGAGGGCTCCGCCTTGGGTCCTCCTGGACCTAAAAGTGAATTCTCCATCACCATGGTGCAAAAGTCAGACGGTGGGCACTACCACTGCAGTGGCATCTTCAGGAGCCCTGGTCCTGGGAGCCGAGAGGCTGCATCCCCTGTGGCTATCACTGTCCAAG	0	-	-
Fcrla	NR_027666_utr3_3_0_chr1_170922222_r	CAGCTGCCAGTTCAGAGACTCTGAAGTGTGAAGGACTTGTCAGCACTGAGCAAGGCAGCTGCCAGGCTGCTGCTGAGGAAGACGAGGGTGATGAAGATGATGGCGATATGACCCAATCCAGTGAAGCTGGCTTCCAGTTCAAGGGCTACACATTCAGTAAACCCTTCCATCTCAGCGTGTCCTATG	0	-	-
Fcrla	NR_027666_utr3_4_0_chr1_170927396_r	AAATCAGTATGTTGGGGTTGCAGGAGGTATAAACCCAGTCACCATGAAGCTGAGCTGCACGCTCACACAGTGGGCCCTTTATGTCTGCCCTGCTGTGCTCCTGGCAACCCAGATGTTACTGGGTAAGTAAAGTGTTTGAATGCTGGTGTGGAGATGAGATACGCCAAATCTTGAGGAAATCCTCAAAG	0	-	-
Rgs7	NM_001347195_utr3_0_0_chr1_175059076_r	GGAAAAACTCTCACATCCAAGAGGTTAACAAGCCTTGTTCAGTCTTACTAGAAGGACCGTCTTTGTCACATGAGTGCTGAACGGAGCCATCGCCCATACCTTGTAGCCCATCGCTGTTACCTGGAGCCAAGGACGTTAGACCAAGATGTTGCATGAACGAAGGACTGGAATTGTTCTTTTCTGTGTGCACATAAAGGCATCACACTTGCCAAGGGACGCTGTCATTTCATTGCCTTCATCTTCATGTGTCGTCTGCTTCCCTCTCTCCTCGTGCTAAGCTGGATCCGTGTCCTTTTCTTTTTAACGAGTTCAAGTGAACGAAAACTTATTTTTCCCCCTTTCCTCTCCTTTTCTTGAAGCTTCTGCTAGATGCACAGTTCACTGAAAATTCAGTCAGTC…	3	TTTTAT;TTTTAT;TTTTACT	583;676;613
Rgs7	NM_001347195_utr3_1_0_chr1_175076017_r	AAAGAG	0	-	-
Rgs7	NM_001199003_utr3_0_0_chr1_175059076_r	GGAAAAACTCTCACATCCAAGAGGTTAACAAGCCTTGTTCAGTCTTACTAGAAGGACCGTCTTTGTCACATGAGTGCTGAACGGAGCCATCGCCCATACCTTGTAGCCCATCGCTGTTACCTGGAGCCAAGGACGTTAGACCAAGATGTTGCATGAACGAAGGACTGGAATTGTTCTTTTCTGTGTGCACATAAAGGCATCACACTTGCCAAGGGACGCTGTCATTTCATTGCCTTCATCTTCATGTGTCGTCTGCTTCCCTCTCTCCTCGTGCTAAGCTGGATCCGTGTCCTTTTCTTTTTAACGAGTTCAAGTGAACGAAAACTTATTTTTCCCCCTTTCCTCTCCTTTTCTTGAAGCTTCTGCTAGATGCACAGTTCACTGAAAATTCAGTCAGTC…	3	TTTTAT;TTTTAT;TTTTACT	583;676;613
Rgs7	NM_001199003_utr3_1_0_chr1_175066617_r	agcaagctcctgtcctcaaatcgg	0	-	-
Rgs7	NM_001357129_utr3_0_0_chr1_175059076_r	GGAAAAACTCTCACATCCAAGAGGTTAACAAGCCTTGTTCAGTCTTACTAGAAGGACCGTCTTTGTCACATGAGTGCTGAACGGAGCCATCGCCCATACCTTGTAGCCCATCGCTGTTACCTGGAGCCAAGGACGTTAGACCAAGATGTTGCATGAACGAAGGACTGGAATTGTTCTTTTCTGTGTGCACATAAAGGCATCACACTTGCCAAGGGACGCTGTCATTTCATTGCCTTCATCTTCATGTGTCGTCTGCTTCCCTCTCTCCTCGTGCTAAGCTGGATCCGTGTCCTTTTCTTTTTAACGAGTTCAAGTGAACGAAAACTTATTTTTCCCCCTTTCCTCTCCTTTTCTTGAAGCTTCTGCTAGATGCACAGTTCACTGAAAATTCAGTCAGTC…	3	TTTTAT;TTTTAT;TTTTACT	583;676;613
Rgs7	NM_001357129_utr3_1_0_chr1_175066617_r	agcaagctcctgtcctcaaatcgg	0	-	-
Cnih3	NM_001160211_utr3_5_0_chr1_181459253_f	CTCAGACCCTGCTGATGGAGAGGCCGAAGCTGGGAACCACTGCGGCTGTGGCTAGAGGAGCACCAGATGGGGATGACGGAGAGACCCAGATGGCAGAGACCGAATGAAAGGAACGGGAGTCATACAGCAGTCAGAGCCATGTTACCCACGTGTGTCTGTTTCTGCCTTCGCATTTCACATCCCACATGGGTTGCAGGGCCCCTCTGAGCATGGGCGTGCCAGCTTGTAGCTGATGAAACACTCAACCTCTGGAGATGCCATTATTACTTCCTTCATCCACTTCACTGAGCAGCAGAACTGTGCGAGTTTCACATGGAGAGCTCGTCTGGATGGTAGAAATGAGGCCAGATGCTGGCAGGTGTCGAACAAGGGACAGAATGGCTCAGGGCCAAGGCCAGA…	1	TTTTAT	1024
Trp53bp2	NM_173378_utr3_17_0_chr1_182461729_f	AACTTGAGTTAATGAAGAATTAATGAGCTAGAAGAAATACTATGATTATCCAGGAAAAAAAAATCAGAAGGCTTACTTTAATGACAGTATAGCTCAGAAGCAATGAAGAATGTGCCGTGGAAGAAAATGAAGGACCGAAGGACTCGGCGTGAGCAGAGGCATTGCTGCTGAGCCCGCACCACCCTGGCTGGCAGAATGCTCATGGCGGCGCAGCATAGGAGGCAGCCATCTGGCTTTGTCAAGAAATGGGACCATTTGCTGGACTGTGGGAAAATCAGTTTCTTGTCCTGTGTAGGGTGATTTTGGCACTGTTCCCATTCCGCTGACCTGCCAGAAAGGACCTGTGCCATCTGGCACCATCTCCAACTGCCCCTGAGCACCAGCAGGCTTTGGGATCCC…	0	-	-
Cnih3	NM_028408_utr3_5_0_chr1_181459253_f	CTCAGACCCTGCTGATGGAGAGGCCGAAGCTGGGAACCACTGCGGCTGTGGCTAGAGGAGCACCAGATGGGGATGACGGAGAGACCCAGATGGCAGAGACCGAATGAAAGGAACGGGAGTCATACAGCAGTCAGAGCCATGTTACCCACGTGTGTCTGTTTCTGCCTTCGCATTTCACATCCCACATGGGTTGCAGGGCCCCTCTGAGCATGGGCGTGCCAGCTTGTAGCTGATGAAACACTCAACCTCTGGAGATGCCATTATTACTTCCTTCATCCACTTCACTGAGCAGCAGAACTGTGCGAGTTTCACATGGAGAGCTCGTCTGGATGGTAGAAATGAGGCCAGATGCTGGCAGGTGTCGAACAAGGGACAGAATGGCTCAGGGCCAAGGCCAGA…	1	TTTTAT	1024
Akt3	NM_011785_utr3_0_0_chr1_177020076_r	GTTCCTTTCAGTCTGTTTCTACACTGTCATCTTAGACTTTGCCTGAGACTGATTCCTGGACATCTCTACCAGTCCTCGCTCTTACAGTTAGCAGGGGCACCTTCTGACATCCCTGACCAGCCAAGGGTCTTCACCCTCACCACCTTTCACTCACATGAAACCATATACACAGACACTCCAGTTTTGTTTTTGCATGAAATTGTATCTCAGTCTAAGGTCTCATGCTGTTGCTGCTACTGTCTTACTATTATAGCAACCTTCAGAAGTAATTTCACAATCTTTGGGAGTCATGAGCCCATTGTTCATTTGTGCATCAAGTGTCATCTTTTGGTTTTTGGTTTTCCCTAGCAGTGAAGGCTAAATGAGATACACTGATTCTAGGTACATTGTTAACTTTCT…	7	TTTTAT;TTTTAT;TTTTAAGT;TTTTAAAT;TTTTACT;TTTTACT;TTTTCAT	1468;4941;2045;605;895;3415;1896
Cnih3	NM_001160212_utr3_4_0_chr1_181459253_f	CTCAGACCCTGCTGATGGAGAGGCCGAAGCTGGGAACCACTGCGGCTGTGGCTAGAGGAGCACCAGATGGGGATGACGGAGAGACCCAGATGGCAGAGACCGAATGAAAGGAACGGGAGTCATACAGCAGTCAGAGCCATGTTACCCACGTGTGTCTGTTTCTGCCTTCGCATTTCACATCCCACATGGGTTGCAGGGCCCCTCTGAGCATGGGCGTGCCAGCTTGTAGCTGATGAAACACTCAACCTCTGGAGATGCCATTATTACTTCCTTCATCCACTTCACTGAGCAGCAGAACTGTGCGAGTTTCACATGGAGAGCTCGTCTGGATGGTAGAAATGAGGCCAGATGCTGGCAGGTGTCGAACAAGGGACAGAATGGCTCAGGGCCAAGGCCAGA…	1	TTTTAT	1024
Smyd3	NM_027188_utr3_0_0_chr1_178951960_r	GGACCCCCAGAAGGACGGGGAAGGTGGCGCGCCCTCCATCGAACGCCTTACTGAGGTCACACGCTCTGTGGTGTTTGCTGTGTGGACCTTCTGTAGAAATTGCCAATGTGTTTATGTGGGTAAATGTGATTCTGTGGCATGTCGTGAGAAGTCTTACTCGTGATAGAGCAGAACCATTACAATAAATTAAAAAGACGAGTCCAAAATGCCACTGGCGACTTGGCTTTGCCTATTCTCAGGTGGTTTTGATGGTTAAGATGTCAACATTGGAAGCAGGAGCTTTCCAAAAGAAGAATGGaatcccaggcagcccctgaaaggcagaggcaggtggatctccatgagttcgaggccagttttgtctacacagtgaattacaagacagccatagccttgtag…	5	TTTTAT;TTTTAT;TTTTAAT;TTTTAACT;TTTTAACT	541;552;4044;1088;1233
[truncated: 52,445 more rows]
