# Supplementary material for: CPEB1 directs muscle stem cell activation by reprogramming the translational landscape
Source: Nat Commun. 2022 Feb 17;13:947. doi: 10.1038/s41467-022-28612-1 (PMC8854658; doi:10.1038/s41467-022-28612-1)
Supplement: Supplementary file 7 — Supplementary Data 4 [file 41467_2022_28612_MOESM7_ESM.xlsx]

## Sheet: Raw Spectral and NSAF
Accession	Accession	Avg. Mass	Description	gene name	Protein Length	#Spec siCPEB1-1	#Spec siCPEB1-2	#Spec siNC-1	#Spec siNC-2	Spectral Abundance Factor (SAF)	#Spec siCPEB1-1	#Spec siCPEB1-2	#Spec siNC-1	#Spec siNC-2	Sum of spectral abundance factor per sample	#Spec siCPEB1-1	#Spec siCPEB1-2	#Spec siNC-1	#Spec siNC-2	Normalized Spectral Abundance Factor (NSAF)	#Spec siCPEB1-1	#Spec siCPEB1-2	#Spec siNC-1	#Spec siNC-2
P61211	P61211|ARL1_MOUSE	20412	ADP-ribosylation factor-like protein 1,Arl1 PE=1 SV=1	Arl1	181	1	0	0	0		0.00552486	0	0	0		30.9849	36.2489	47.1213	52.0014		0.000178308	0	0	0
Q99KH8	Q99KH8|STK24_MOUSE	47954	Serine/threonine-protein kinase 24,Stk24 PE=1 SV=1	Stk24	431	1	0	0	0		0.00232019	0	0	0							7.48812e-05	0	0	0
Q8K4Z3	Q8K4Z3|NNRE_MOUSE	30973	NAD(P)H-hydrate epimerase,Naxe PE=1 SV=1	Naxe	282	1	0	0	0		0.0035461	0	0	0							0.000114446	0	0	0
Q6P069	Q6P069|SORCN_MOUSE	21627	Sorcin,Sri PE=1 SV=1	Sri	198	1	0	0	0		0.00505051	0	0	0							0.000162999	0	0	0
Q3ULW8	Q3ULW8|PARP3_MOUSE	59949	Protein mono-ADP-ribosyltransferase PARP3,Parp3 PE=2 SV=1	Parp3	533	1	0	0	0		0.00187617	0	0	0							6.05512e-05	0	0	0
Q9Z2L6	Q9Z2L6|MINP1_MOUSE	54538	Multiple inositol polyphosphate phosphatase 1,Minpp1 PE=1 SV=3	Minpp1	481	1	0	0	0		0.002079	0	0	0							6.70973e-05	0	0	0
Q9CR21	Q9CR21|ACPM_MOUSE	17370	Acyl carrier protein mitochondrial,Ndufab1 PE=1 SV=1	Ndufab1	156	1	0	0	0		0.00641026	0	0	0							0.000206883	0	0	0
Q9CPX6	Q9CPX6|ATG3_MOUSE	35796	Ubiquitin-like-conjugating enzyme ATG3,Atg3 PE=1 SV=1	Atg3	314	1	0	0	0		0.00318471	0	0	0							0.000102783	0	0	0
Q8K0E8	Q8K0E8|FIBB_MOUSE	54753	Fibrinogen beta chain,Fgb PE=1 SV=1	Fgb	481	1	0	0	0		0.002079	0	0	0							6.70973e-05	0	0	0
Q922B1	Q922B1|MACD1_MOUSE	35295	ADP-ribose glycohydrolase MACROD1,Macrod1 PE=1 SV=2	Macrod1	323	1	0	0	0		0.00309598	0	0	0							9.99188e-05	0	0	0
Q99JW2	Q99JW2|ACY1_MOUSE	45781	Aminoacylase-1,Acy1 PE=1 SV=1	Acy1	408	1	0	0	0		0.00245098	0	0	0							7.91024e-05	0	0	0
Q64378	Q64378|FKBP5_MOUSE	50966	Peptidyl-prolyl cis-trans isomerase FKBP5,Fkbp5 PE=1 SV=1	Fkbp5	456	1	0	0	0		0.00219298	0	0	0							7.07758e-05	0	0	0
Q9CZ42	Q9CZ42|NNRD_MOUSE	36717	ATP-dependent (S)-NAD(P)H-hydrate dehydratase,Naxd PE=1 SV=1	Naxd	343	1	0	0	0		0.00291545	0	0	0							9.40927e-05	0	0	0
P00329	P00329|ADH1_MOUSE	39771	Alcohol dehydrogenase 1,Adh1 PE=1 SV=2	Adh1	375	1	0	0	0		0.00266667	0	0	0							8.60634e-05	0	0	0
O70622	O70622|RTN2_MOUSE	51347	Reticulon-2,Rtn2 PE=1 SV=1	Rtn2	471	1	0	0	0		0.00212314	0	0	0							6.85218e-05	0	0	0
Q8C522	Q8C522|ENDD1_MOUSE	55262	Endonuclease domain-containing 1 protein,Endod1 PE=1 SV=2	Endod1	501	1	0	0	0		0.00199601	0	0	0							6.44187e-05	0	0	0
Q9JM05	Q9JM05|PIAS4_MOUSE	55570	E3 SUMO-protein ligase PIAS4,Pias4 PE=1 SV=2	Pias4	507	1	0	0	0		0.00197239	0	0	0							6.36564e-05	0	0	0
Q62018	Q62018|CTR9_MOUSE	133408	RNA polymerase-associated protein CTR9 homolog,Ctr9 PE=1 SV=2	Ctr9	1173	1	0	0	0		0.000852515	0	0	0							2.75139e-05	0	0	0
O35350	O35350|CAN1_MOUSE	82106	Calpain-1 catalytic subunit,Capn1 PE=1 SV=1	Capn1	713	1	0	0	0		0.00140252	0	0	0							4.52648e-05	0	0	0
Q09M02	Q09M02|CBPC5_MOUSE	97607	Cytosolic carboxypeptidase-like protein 5,Agbl5 PE=1 SV=2	Agbl5	886	1	0	0	0		0.00112867	0	0	0							3.64264e-05	0	0	0
Q80W93	Q80W93|HYDIN_MOUSE	581532	Hydrocephalus-inducing protein,Hydin PE=1 SV=2	Hydin	5154	1	0	0	0		0.000194024	0	0	0							6.26189e-06	0	0	0
Q6ZWR6	Q6ZWR6|SYNE1_MOUSE	1009946	Nesprin-1,Syne1 PE=1 SV=2	Syne1	8799	1	0	0	0		0.000113649	0	0	0							3.66789e-06	0	0	0
Q9Z2D6	Q9Z2D6|MECP2_MOUSE	52308	Methyl-CpG-binding protein 2,Mecp2 PE=1 SV=1	Mecp2	484	1	0	0	0		0.00206612	0	0	0							6.66814e-05	0	0	0
P47239	P47239|PAX7_MOUSE	54939	Paired box protein Pax-7,Pax7 PE=1 SV=2	Pax7	503	1	0	0	0		0.00198807	0	0	0							6.41626e-05	0	0	0
Q8VCM7	Q8VCM7|FIBG_MOUSE	49391	Fibrinogen gamma chain,Fgg PE=1 SV=1	Fgg	436	1	0	0	0		0.00229358	0	0	0							7.40224e-05	0	0	0
Q6DVA0	Q6DVA0|LEMD2_MOUSE	57507	LEM domain-containing protein 2,Lemd2 PE=1 SV=1	Lemd2	511	1	0	0	0		0.00195695	0	0	0							6.31581e-05	0	0	0
Q8BTU1	Q8BTU1|CFA20_MOUSE	22748	Cilia- and flagella-associated protein 20,Cfap20 PE=1 SV=1	Cfap20	193	1	0	0	0		0.00518135	0	0	0							0.000167222	0	0	0
Q8BWP8	Q8BWP8|B4GA1_MOUSE	47384	Beta-1 4-glucuronyltransferase 1,B4gat1 PE=1 SV=1	B4gat1	415	1	0	0	0		0.00240964	0	0	0							7.77682e-05	0	0	0
O08677	O08677|KNG1_MOUSE	73102	Kininogen-1,Kng1 PE=1 SV=1	Kng1	661	1	0	0	0		0.00151286	0	0	0							4.88257e-05	0	0	0
Q811L6	Q811L6|MAST4_MOUSE	284003	Microtubule-associated serine/threonine-protein kinase 4,Mast4 PE=1 SV=3	Mast4	2618	1	0	0	0		0.000381971	0	0	0							1.23276e-05	0	0	0
Q6ZWQ0	Q6ZWQ0|SYNE2_MOUSE	782738	Nesprin-2,Syne2 PE=1 SV=2	Syne2	6874	1	0	0	0		0.000145476	0	0	0							4.69505e-06	0	0	0
B2RWW0	B2RWW0|TAGAP_MOUSE	78920	T-cell activation Rho GTPase-activating protein,Tagap PE=2 SV=2	Tagap	714	1	0	0	0		0.00140056	0	0	0							4.52014e-05	0	0	0
Q2TPA8	Q2TPA8|HSDL2_MOUSE	54208	Hydroxysteroid dehydrogenase-like protein 2,Hsdl2 PE=1 SV=1	Hsdl2	490	1	0	0	0		0.00204082	0	0	0							6.58649e-05	0	0	0
Q8BGY6	Q8BGY6|B3GN5_MOUSE	43914	Lactosylceramide 1 3-N-acetyl-beta-D-glucosaminyltransferase,B3gnt5 PE=2 SV=1	B3gnt5	376	1	0	0	0		0.00265957	0	0	0							8.58345e-05	0	0	0
Q8CIR4	Q8CIR4|TRPM6_MOUSE	232887	Transient receptor potential cation channel subfamily M member 6,Trpm6 PE=2 SV=1	Trpm6	2028	1	0	0	0		0.000493097	0	0	0							1.59141e-05	0	0	0
Q9D924	Q9D924|ISCA1_MOUSE	14188	Iron-sulfur cluster assembly 1 homolog mitochondrial,Isca1 PE=2 SV=1	Isca1	129	1	0	0	0		0.00775194	0	0	0							0.000250184	0	0	0
Q8C3J5	Q8C3J5|DOCK2_MOUSE	211702	Dedicator of cytokinesis protein 2,Dock2 PE=1 SV=3	Dock2	1828	1	0	0	0		0.000547046	0	0	0							1.76552e-05	0	0	0
P26262	P26262|KLKB1_MOUSE	71383	Plasma kallikrein,Klkb1 PE=1 SV=2	Klkb1	638	1	0	0	0		0.0015674	0	0	0							5.05859e-05	0	0	0
Q61068	Q61068|U17PA_MOUSE	59073	Ubiquitin carboxyl-terminal hydrolase 17-like protein A,Usp17la PE=1 SV=1	Usp17la	526	1	0	0	0		0.00190114	0	0	0							6.1357e-05	0	0	0
Q6KAR6	Q6KAR6|EXOC3_MOUSE	86455	Exocyst complex component 3,Exoc3 PE=1 SV=2	Exoc3	755	1	0	0	0		0.0013245	0	0	0							4.27467e-05	0	0	0
Q3UH68	Q3UH68|LIMC1_MOUSE	118196	LIM and calponin homology domains-containing protein 1,Limch1 PE=1 SV=2	Limch1	1057	1	0	0	0		0.000946074	0	0	0							3.05334e-05	0	0	0
A2AJK6	A2AJK6|CHD7_MOUSE	334061	Chromodomain-helicase-DNA-binding protein 7,Chd7 PE=1 SV=1	Chd7	2986	1	0	0	0		0.000334896	0	0	0							1.08084e-05	0	0	0
Q9CQ66	Q9CQ66|TC1D2_MOUSE	16499	Tctex1 domain-containing protein 2,Tctex1d2 PE=1 SV=1	Tctex1d2	144	1	0	0	0		0.00694444	0	0	0							0.000224124	0	0	0
Q91WS2	Q91WS2|NLRP6_MOUSE	97402	NACHT LRR and PYD domains-containing protein 6,Nlrp6 PE=1 SV=3	Nlrp6	869	1	0	0	0		0.00115075	0	0	0							3.7139e-05	0	0	0
Q148B6	Q148B6|SPERI_MOUSE	51418	Speriolin,Spatc1 PE=1 SV=1	Spatc1	480	1	0	0	0		0.00208333	0	0	0							6.72371e-05	0	0	0
Q91V27	Q91V27|MELPH_MOUSE	65052	Melanophilin,Mlph PE=1 SV=1	Mlph	590	1	0	0	0		0.00169492	0	0	0							5.47013e-05	0	0	0
Q8CGF1	Q8CGF1|RHG29_MOUSE	142340	Rho GTPase-activating protein 29,Arhgap29 PE=1 SV=1	Arhgap29	1266	1	0	0	0		0.000789889	0	0	0							2.54927e-05	0	0	0
Q8CJ27	Q8CJ27|ASPM_MOUSE	364218	Abnormal spindle-like microcephaly-associated protein homolog,Aspm PE=1 SV=2	Aspm	3122	1	0	0	0		0.000320307	0	0	0							1.03375e-05	0	0	0
A2A5R2	A2A5R2|BIG2_MOUSE	202238	Brefeldin A-inhibited guanine nucleotide-exchange protein 2,Arfgef2 PE=1 SV=1	Arfgef2	1792	1	0	0	0		0.000558036	0	0	0							1.80099e-05	0	0	0
Q3UX83	Q3UX83|1A1L2_MOUSE	66129	Probable inactive 1-aminocyclopropane-1-carboxylate synthase-like protein 2,Accsl PE=2 SV=1	Accsl	580	1	0	0	0		0.00172414	0	0	0							5.56445e-05	0	0	0
Q38HM4	Q38HM4|TRI63_MOUSE	39491	E3 ubiquitin-protein ligase TRIM63,Trim63 PE=1 SV=1	Trim63	350	1	0	0	0		0.00285714	0	0	0							9.22108e-05	0	0	0
Q8BSP2	Q8BSP2|CNDH2_MOUSE	68946	Condensin-2 complex subunit H2,Ncaph2 PE=1 SV=1	Ncaph2	607	1	0	0	0		0.00164745	0	0	0							5.31693e-05	0	0	0
Q9CXP4	Q9CXP4|RHG08_MOUSE	48973	Rho GTPase-activating protein 8,Arhgap8 PE=2 SV=3	Arhgap8	425	1	0	0	0		0.00235294	0	0	0							7.59383e-05	0	0	0
Q8C170	Q8C170|MYO9A_MOUSE	292118	Unconventional myosin-IXa,Myo9a PE=1 SV=2	Myo9a	2542	1	0	0	0		0.000393391	0	0	0							1.26962e-05	0	0	0
Q7TT36	Q7TT36|AGRA3_MOUSE	144697	Adhesion G protein-coupled receptor A3,Adgra3 PE=2 SV=3	Adgra3	1310	1	0	0	0		0.000763359	0	0	0							2.46365e-05	0	0	0
Q6PAR0	Q6PAR0|KLD10_MOUSE	49012	Kelch domain-containing protein 10,Klhdc10 PE=1 SV=1	Klhdc10	439	1	0	0	0		0.0022779	0	0	0							7.35166e-05	0	0	0
Q80U59	Q80U59|K0232_MOUSE	154778	Uncharacterized protein KIAA0232,Kiaa0232 PE=1 SV=2	Kiaa0232	1396	1	0	0	0		0.000716332	0	0	0							2.31188e-05	0	0	0
Q9QXG4	Q9QXG4|ACSA_MOUSE	78862	Acetyl-coenzyme A synthetase cytoplasmic,Acss2 PE=1 SV=2	Acss2	701	1	0	0	0		0.00142653	0	0	0							4.60396e-05	0	0	0
Q61771	Q61771|KIF3B_MOUSE	85288	Kinesin-like protein KIF3B,Kif3b PE=1 SV=1	Kif3b	747	1	0	0	0		0.00133869	0	0	0							4.32045e-05	0	0	0
A6X942	A6X942|SH24B_MOUSE	51120	SH2 domain-containing protein 4B,Sh2d4b PE=2 SV=1	Sh2d4b	431	1	0	0	0		0.00232019	0	0	0							7.48812e-05	0	0	0
Q6NZP2	Q6NZP2|GPBL1_MOUSE	51966	Vasculin-like protein 1,Gpbp1l1 PE=1 SV=1	Gpbp1l1	473	1	0	0	0		0.00211416	0	0	0							6.82321e-05	0	0	0
Q91WB2	Q91WB2|PLPP7_MOUSE	29710	Inactive phospholipid phosphatase 7,Plpp7 PE=1 SV=1	Plpp7	271	1	0	0	0		0.00369004	0	0	0							0.000119091	0	0	0
P18181	P18181|CD48_MOUSE	27383	CD48 antigen,Cd48 PE=1 SV=1	Cd48	240	1	0	0	0		0.00416667	0	0	0							0.000134474	0	0	0
Q6NWW5	Q6NWW5|KIF24_MOUSE	150206	Kinesin-like protein KIF24,Kif24 PE=1 SV=2	Kif24	1356	1	0	0	0		0.000737463	0	0	0							2.38007e-05	0	0	0
P0CL69	P0CL69|ZN703_MOUSE	58730	Zinc finger protein 703,Znf703 PE=1 SV=1	Znf703	594	1	0	0	0		0.0016835	0	0	0							5.4333e-05	0	0	0
O35732	O35732|CFLAR_MOUSE	54875	CASP8 and FADD-like apoptosis regulator,Cflar PE=1 SV=3	Cflar	481	1	0	0	0		0.002079	0	0	0							6.70973e-05	0	0	0
P48030	P48030|TGFA_MOUSE	17018	Protransforming growth factor alpha,Tgfa PE=1 SV=1	Tgfa	159	1	0	0	0		0.00628931	0	0	0							0.00020298	0	0	0
Q61245	Q61245|COBA1_MOUSE	181031	Collagen alpha-1(XI) chain,Col11a1 PE=1 SV=2	Col11a1	1804	1	0	0	0		0.000554324	0	0	0							1.78901e-05	0	0	0
Q61754	Q61754|K1B24_MOUSE	28926	Kallikrein 1-related peptidase b24,Klk1b24 PE=2 SV=3	Klk1b24	263	1	0	0	0		0.00380228	0	0	0							0.000122714	0	0	0
Q61759	Q61759|K1B21_MOUSE	28690	Kallikrein 1-related peptidase b21,Klk1b21 PE=2 SV=3	Klk1b21	261	1	0	0	0		0.00383142	0	0	0							0.000123654	0	0	0
Q9D1M4	Q9D1M4|MCA3_MOUSE	19859	Eukaryotic translation elongation factor 1 epsilon-1,Eef1e1 PE=1 SV=1	Eef1e1	174	2	0	0	0		0.0114943	0	0	0							0.000370963	0	0	0
Q9Z0M6	Q9Z0M6|CD97_MOUSE	90413	CD97 antigen,Cd97 PE=1 SV=2	Cd97	818	2	0	0	0		0.00244499	0	0	0							7.8909e-05	0	0	0
Q3ULD5	Q3ULD5|MCCB_MOUSE	61379	Methylcrotonoyl-CoA carboxylase beta chain mitochondrial,Mccc2 PE=1 SV=1	Mccc2	563	2	0	0	0		0.0035524	0	0	0							0.000114649	0	0	0
Q8K1N2	Q8K1N2|PHLB2_MOUSE	141485	Pleckstrin homology-like domain family B member 2,Phldb2 PE=1 SV=2	Phldb2	1249	2	0	0	0		0.00160128	0	0	0							5.16794e-05	0	0	0
E9Q634	E9Q634|MYO1E_MOUSE	126818	Unconventional myosin-Ie,Myo1e PE=1 SV=1	Myo1e	1107	2	0	0	0		0.00180668	0	0	0							5.83086e-05	0	0	0
Q9D9K8	Q9D9K8|IQCF1_MOUSE	21456	IQ domain-containing protein F1,Iqcf1 PE=1 SV=1	Iqcf1	182	2	0	0	0		0.010989	0	0	0							0.000354657	0	0	0
Q99PU5	Q99PU5|ACBG1_MOUSE	80426	Long-chain-fatty-acid--CoA ligase ACSBG1,Acsbg1 PE=1 SV=1	Acsbg1	721	2	0	0	0		0.00277393	0	0	0							8.95251e-05	0	0	0
P97445	P97445|CAC1A_MOUSE	267645	Voltage-dependent P/Q-type calcium channel subunit alpha-1A,Cacna1a PE=1 SV=2	Cacna1a	2368	2	0	0	0		0.000844595	0	0	0							2.72583e-05	0	0	0
O55017	O55017|CAC1B_MOUSE	261479	Voltage-dependent N-type calcium channel subunit alpha-1B,Cacna1b PE=1 SV=1	Cacna1b	2327	2	0	0	0		0.000859476	0	0	0							2.77385e-05	0	0	0
Q7TNC6	Q7TNC6|KI26B_MOUSE	225509	Kinesin-like protein KIF26B,Kif26b PE=1 SV=3	Kif26b	2112	2	0	0	0		0.00094697	0	0	0							3.05623e-05	0	0	0
Q9QZZ4	Q9QZZ4|MYO15_MOUSE	395623	Unconventional myosin-XV,Myo15a PE=1 SV=2	Myo15a	3511	2	0	0	0		0.000569638	0	0	0							1.83844e-05	0	0	0
Q08879	Q08879|FBLN1_MOUSE	78033	Fibulin-1,Fbln1 PE=1 SV=2	Fbln1	705	3	0	0	0		0.00425532	0	0	0							0.000137335	0	0	0
P43024	P43024|CX6A1_MOUSE	12352	Cytochrome c oxidase subunit 6A1 mitochondrial,Cox6a1 PE=1 SV=2	Cox6a1	111	0	1	0	0		0	0.00900901	0	0							0	0.000248532	0	0
Q8BVQ5	Q8BVQ5|PPME1_MOUSE	42256	Protein phosphatase methylesterase 1,Ppme1 PE=1 SV=5	Ppme1	386	0	1	0	0		0	0.00259067	0	0							0	7.1469e-05	0	0
P35762	P35762|CD81_MOUSE	25815	CD81 antigen,Cd81 PE=1 SV=2	Cd81	236	0	1	0	0		0	0.00423729	0	0							0	0.000116894	0	0
Q9R0E2	Q9R0E2|PLOD1_MOUSE	83595	Procollagen-lysine 2-oxoglutarate 5-dioxygenase 1,Plod1 PE=1 SV=1	Plod1	728	0	1	0	0		0	0.00137363	0	0							0	3.78943e-05	0	0
P41241	P41241|CSK_MOUSE	50716	Tyrosine-protein kinase CSK,Csk PE=1 SV=2	Csk	450	0	1	0	0		0	0.00222222	0	0							0	6.13046e-05	0	0
Q9Z2Q5	Q9Z2Q5|RM40_MOUSE	24301	39S ribosomal protein L40 mitochondrial,Mrpl40 PE=1 SV=2	Mrpl40	206	0	1	0	0		0	0.00485437	0	0							0	0.000133918	0	0
Q921M7	Q921M7|FA49B_MOUSE	36776	Protein FAM49B,Fam49b PE=1 SV=1	Fam49b	324	0	1	0	0		0	0.00308642	0	0							0	8.51452e-05	0	0
Q9QYG0	Q9QYG0|NDRG2_MOUSE	40789	Protein NDRG2,Ndrg2 PE=1 SV=1	Ndrg2	371	0	1	0	0		0	0.00269542	0	0							0	7.43586e-05	0	0
Q91X83	Q91X83|METK1_MOUSE	43509	S-adenosylmethionine synthase isoform type-1,Mat1a PE=1 SV=1	Mat1a	396	0	1	0	0		0	0.00252525	0	0							0	6.96643e-05	0	0
Q62219	Q62219|TGFI1_MOUSE	50101	Transforming growth factor beta-1-induced transcript 1 protein,Tgfb1i1 PE=1 SV=2	Tgfb1i1	461	0	1	0	0		0	0.0021692	0	0							0	5.98418e-05	0	0
Q9DB96	Q9DB96|NGDN_MOUSE	35659	Neuroguidin,Ngdn PE=1 SV=1	Ngdn	315	0	1	0	0		0	0.0031746	0	0							0	8.75779e-05	0	0
Q9CWU9	Q9CWU9|NUP37_MOUSE	36732	Nucleoporin Nup37,Nup37 PE=1 SV=2	Nup37	326	0	1	0	0		0	0.00306748	0	0							0	8.46228e-05	0	0
Q9QXK7	Q9QXK7|CPSF3_MOUSE	77505	Cleavage and polyadenylation specificity factor subunit 3,Cpsf3 PE=1 SV=2	Cpsf3	684	0	1	0	0		0	0.00146199	0	0							0	4.03319e-05	0	0
Q3ULJ0	Q3ULJ0|GPD1L_MOUSE	38226	Glycerol-3-phosphate dehydrogenase 1-like protein,Gpd1l PE=1 SV=2	Gpd1l	351	0	1	0	0		0	0.002849	0	0							0	7.85956e-05	0	0
Q8C7V3	Q8C7V3|UTP15_MOUSE	59375	U3 small nucleolar RNA-associated protein 15 homolog,Utp15 PE=1 SV=1	Utp15	528	0	1	0	0		0	0.00189394	0	0							0	5.22482e-05	0	0
Q922P9	Q922P9|GLYR1_MOUSE	59716	Putative oxidoreductase GLYR1,Glyr1 PE=1 SV=1	Glyr1	546	0	1	0	0		0	0.0018315	0	0							0	5.05257e-05	0	0
Q8CG76	Q8CG76|ARK72_MOUSE	40612	Aflatoxin B1 aldehyde reductase member 2,Akr7a2 PE=1 SV=3	Akr7a2	367	0	1	0	0		0	0.0027248	0	0							0	7.51691e-05	0	0
Q8BWM0	Q8BWM0|PGES2_MOUSE	43324	Prostaglandin E synthase 2,Ptges2 PE=1 SV=3	Ptges2	384	0	1	0	0		0	0.00260417	0	0							0	7.18413e-05	0	0
Q6NV83	Q6NV83|SR140_MOUSE	118261	U2 snRNP-associated SURP motif-containing protein,U2surp PE=1 SV=3	U2surp	1029	0	1	0	0		0	0.000971817	0	0							0	2.68096e-05	0	0
Q6P8J7	Q6P8J7|KCRS_MOUSE	47473	Creatine kinase S-type mitochondrial,Ckmt2 PE=1 SV=1	Ckmt2	419	0	1	0	0		0	0.00238663	0	0							0	6.58402e-05	0	0
P81117	P81117|NUCB2_MOUSE	50305	Nucleobindin-2,Nucb2 PE=1 SV=2	Nucb2	420	0	1	0	0		0	0.00238095	0	0							0	6.56835e-05	0	0
Q62432	Q62432|SMAD2_MOUSE	52266	Mothers against decapentaplegic homolog 2,Smad2 PE=1 SV=2	Smad2	467	0	1	0	0		0	0.00214133	0	0							0	5.90729e-05	0	0
Q99J56	Q99J56|DERL1_MOUSE	28835	Derlin-1,Derl1 PE=1 SV=1	Derl1	251	0	1	0	0		0	0.00398406	0	0							0	0.000109909	0	0
Q9D3B1	Q9D3B1|HACD2_MOUSE	28402	Very-long-chain (3R)-3-hydroxyacyl-CoA dehydratase 2,Hacd2 PE=1 SV=1	Hacd2	254	0	1	0	0		0	0.00393701	0	0							0	0.00010861	0	0
Q3TAS6	Q3TAS6|EMC10_MOUSE	27053	ER membrane protein complex subunit 10,Emc10 PE=2 SV=2	Emc10	258	0	1	0	0		0	0.00387597	0	0							0	0.000106927	0	0
Q9CZU3	Q9CZU3|MTREX_MOUSE	117636	Exosome RNA helicase MTR4,Mtrex PE=1 SV=1	Mtrex	1040	0	1	0	0		0	0.000961538	0	0							0	2.6526e-05	0	0
Q3SXB8	Q3SXB8|COL11_MOUSE	28989	Collectin-11,Colec11 PE=2 SV=2	Colec11	272	0	1	0	0		0	0.00367647	0	0							0	0.000101423	0	0
Q9QX60	Q9QX60|DGUOK_MOUSE	32281	Deoxyguanosine kinase mitochondrial,Dguok PE=1 SV=3	Dguok	277	0	1	0	0		0	0.00361011	0	0							0	9.95922e-05	0	0
Q9DBM2	Q9DBM2|ECHP_MOUSE	78302	Peroxisomal bifunctional enzyme,Ehhadh PE=1 SV=4	Ehhadh	718	0	1	0	0		0	0.00139276	0	0							0	3.84221e-05	0	0
Q8K2C9	Q8K2C9|HACD3_MOUSE	43131	Very-long-chain (3R)-3-hydroxyacyl-CoA dehydratase 3,Hacd3 PE=1 SV=2	Hacd3	362	0	1	0	0		0	0.00276243	0	0							0	7.62073e-05	0	0
E9Q5K9	E9Q5K9|YTDC1_MOUSE	85649	YTH domain-containing protein 1,Ythdc1 PE=1 SV=2	Ythdc1	736	0	1	0	0		0	0.0013587	0	0							0	3.74824e-05	0	0
O35598	O35598|ADA10_MOUSE	83968	Disintegrin and metalloproteinase domain-containing protein 10,Adam10 PE=1 SV=2	Adam10	749	0	1	0	0		0	0.00133511	0	0							0	3.68318e-05	0	0
P31324	P31324|KAP3_MOUSE	46167	cAMP-dependent protein kinase type II-beta regulatory subunit,Prkar2b PE=1 SV=3	Prkar2b	416	0	1	0	0		0	0.00240385	0	0							0	6.6315e-05	0	0
Q8BUN5	Q8BUN5|SMAD3_MOUSE	48081	Mothers against decapentaplegic homolog 3,Smad3 PE=1 SV=2	Smad3	425	0	1	0	0		0	0.00235294	0	0							0	6.49107e-05	0	0
O35317	O35317|PBX3_MOUSE	47204	Pre-B-cell leukemia transcription factor 3,Pbx3 PE=2 SV=1	Pbx3	434	0	1	0	0		0	0.00230415	0	0							0	6.35646e-05	0	0
Q9QXK3	Q9QXK3|COPG2_MOUSE	97680	Coatomer subunit gamma-2,Copg2 PE=1 SV=1	Copg2	871	0	1	0	0		0	0.00114811	0	0							0	3.16728e-05	0	0
Q921E6	Q921E6|EED_MOUSE	50198	Polycomb protein EED,Eed PE=1 SV=1	Eed	441	0	1	0	0		0	0.00226757	0	0							0	6.25557e-05	0	0
Q91YU8	Q91YU8|SSF1_MOUSE	52756	Suppressor of SWI4 1 homolog,Ppan PE=1 SV=2	Ppan	470	0	1	0	0		0	0.00212766	0	0							0	5.86958e-05	0	0
Q9QY15	Q9QY15|DDX25_MOUSE	54876	ATP-dependent RNA helicase DDX25,Ddx25 PE=1 SV=2	Ddx25	484	0	1	0	0		0	0.00206612	0	0							0	5.6998e-05	0	0
Q61247	Q61247|A2AP_MOUSE	54972	Alpha-2-antiplasmin,Serpinf2 PE=1 SV=1	Serpinf2	491	0	1	0	0		0	0.00203666	0	0							0	5.61854e-05	0	0
Q04692	Q04692|SMRCD_MOUSE	116451	SWI/SNF-related matrix-associated actin-dependent regulator of chromatin subfamily A containing DEAD/H box 1,Smarcad1 PE=1 SV=2	Smarcad1	1021	0	1	0	0		0	0.000979432	0	0							0	2.70196e-05	0	0
Q99MN9	Q99MN9|PCCB_MOUSE	58409	Propionyl-CoA carboxylase beta chain mitochondrial,Pccb PE=1 SV=2	Pccb	541	0	1	0	0		0	0.00184843	0	0							0	5.09927e-05	0	0
Q8QZX2	Q8QZX2|HAUS3_MOUSE	66309	HAUS augmin-like complex subunit 3,Haus3 PE=1 SV=1	Haus3	570	0	1	0	0		0	0.00175439	0	0							0	4.83983e-05	0	0
Q3U564	Q3U564|DCP1B_MOUSE	62720	mRNA-decapping enzyme 1B,Dcp1b PE=1 SV=1	Dcp1b	578	0	1	0	0		0	0.0017301	0	0							0	4.77285e-05	0	0
Q6ZQH8	Q6ZQH8|NU188_MOUSE	196694	Nucleoporin NUP188 homolog,Nup188 PE=1 SV=2	Nup188	1759	0	1	0	0		0	0.000568505	0	0							0	1.56834e-05	0	0
Q91ZR2	Q91ZR2|SNX18_MOUSE	67904	Sorting nexin-18,Snx18 PE=1 SV=1	Snx18	614	0	1	0	0		0	0.00162866	0	0							0	4.493e-05	0	0
Q91ZA3	Q91ZA3|PCCA_MOUSE	79922	Propionyl-CoA carboxylase alpha chain mitochondrial,Pcca PE=1 SV=2	Pcca	724	0	1	0	0		0	0.00138122	0	0							0	3.81037e-05	0	0
P42227	P42227|STAT3_MOUSE	88054	Signal transducer and activator of transcription 3,Stat3 PE=1 SV=2	Stat3	770	0	1	0	0		0	0.0012987	0	0							0	3.58273e-05	0	0
Q6Q899	Q6Q899|DDX58_MOUSE	105975	Antiviral innate immune response receptor RIG-I,Ddx58 PE=1 SV=2	Ddx58	926	0	1	0	0		0	0.00107991	0	0							0	2.97916e-05	0	0
Q3ULW6	Q3ULW6|CCD33_MOUSE	110198	Coiled-coil domain-containing protein 33,Ccdc33 PE=2 SV=2	Ccdc33	985	0	1	0	0		0	0.00101523	0	0							0	2.80072e-05	0	0
Q80YA9	Q80YA9|CNKR2_MOUSE	117396	Connector enhancer of kinase suppressor of ras 2,Cnksr2 PE=1 SV=1	Cnksr2	1032	0	1	0	0		0	0.000968992	0	0							0	2.67316e-05	0	0
Q1W617	Q1W617|SHRM4_MOUSE	163238	Protein Shroom4,Shroom4 PE=1 SV=1	Shroom4	1475	0	1	0	0		0	0.000677966	0	0							0	1.87031e-05	0	0
Q5XKE0	Q5XKE0|MYPC2_MOUSE	127352	Myosin-binding protein C fast-type,Mybpc2 PE=1 SV=1	Mybpc2	1136	0	1	0	0		0	0.000880282	0	0							0	2.42844e-05	0	0
Q505D1	Q505D1|ANR28_MOUSE	112897	Serine/threonine-protein phosphatase 6 regulatory ankyrin repeat subunit A,Ankrd28 PE=1 SV=1	Ankrd28	1053	0	1	0	0		0	0.000949668	0	0							0	2.61985e-05	0	0
Q9R112	Q9R112|SQOR_MOUSE	50282	Sulfide:quinone oxidoreductase mitochondrial,Sqor PE=1 SV=3	Sqor	450	0	1	0	0		0	0.00222222	0	0							0	6.13046e-05	0	0
O70475	O70475|UGDH_MOUSE	54832	UDP-glucose 6-dehydrogenase,Ugdh PE=1 SV=1	Ugdh	493	0	1	0	0		0	0.0020284	0	0							0	5.59575e-05	0	0
P51885	P51885|LUM_MOUSE	38265	Lumican,Lum PE=1 SV=2	Lum	338	0	1	0	0		0	0.00295858	0	0							0	8.16185e-05	0	0
Q99PP7	Q99PP7|TRI33_MOUSE	123843	E3 ubiquitin-protein ligase TRIM33,Trim33 PE=1 SV=2	Trim33	1142	0	1	0	0		0	0.000875657	0	0							0	2.41568e-05	0	0
Q60790	Q60790|RASA3_MOUSE	95987	Ras GTPase-activating protein 3,Rasa3 PE=1 SV=2	Rasa3	834	0	1	0	0		0	0.00119904	0	0							0	3.3078e-05	0	0
Q8BGZ4	Q8BGZ4|CDC23_MOUSE	68562	Cell division cycle protein 23 homolog,Cdc23 PE=1 SV=2	Cdc23	597	0	1	0	0		0	0.00167504	0	0							0	4.62095e-05	0	0
O35710	O35710|NOCT_MOUSE	48301	Nocturnin,Noct PE=1 SV=3	Noct	429	0	1	0	0		0	0.002331	0	0							0	6.43055e-05	0	0
Q6ZQ93	Q6ZQ93|UBP34_MOUSE	408216	Ubiquitin carboxyl-terminal hydrolase 34,Usp34 PE=1 SV=3	Usp34	3582	0	1	0	0		0	0.000279174	0	0							0	7.70158e-06	0	0
Q6ZQ06	Q6ZQ06|CE162_MOUSE	160854	Centrosomal protein of 162 kDa,Cep162 PE=1 SV=2	Cep162	1403	0	1	0	0		0	0.000712758	0	0							0	1.96629e-05	0	0
A2AUM9	A2AUM9|CE152_MOUSE	196532	Centrosomal protein of 152 kDa,Cep152 PE=1 SV=1	Cep152	1736	0	1	0	0		0	0.000576037	0	0							0	1.58912e-05	0	0
O88623	O88623|UBP2_MOUSE	68846	Ubiquitin carboxyl-terminal hydrolase 2,Usp2 PE=1 SV=2	Usp2	613	0	1	0	0		0	0.00163132	0	0							0	4.50033e-05	0	0
Q3UHQ6	Q3UHQ6|DOP2_MOUSE	257481	Protein dopey-2,Dop1b PE=1 SV=3	Dop1b	2295	0	1	0	0		0	0.00043573	0	0							0	1.20205e-05	0	0
Q9D6A1	Q9D6A1|MYO1H_MOUSE	109993	Unconventional myosin-Ih,Myo1h PE=2 SV=2	Myo1h	958	0	1	0	0		0	0.00104384	0	0							0	2.87965e-05	0	0
Q6QD59	Q6QD59|SEC20_MOUSE	26175	Vesicle transport protein SEC20,Bnip1 PE=1 SV=1	Bnip1	228	0	1	0	0		0	0.00438596	0	0							0	0.000120996	0	0
Q8R066	Q8R066|C1QT4_MOUSE	35058	Complement C1q tumor necrosis factor-related protein 4,C1qtnf4 PE=1 SV=1	C1qtnf4	326	0	1	0	0		0	0.00306748	0	0							0	8.46228e-05	0	0
Q91Z69	Q91Z69|SRGP1_MOUSE	121430	SLIT-ROBO Rho GTPase-activating protein 1,Srgap1 PE=1 SV=2	Srgap1	1062	0	1	0	0		0	0.00094162	0	0							0	2.59765e-05	0	0
Q9WUH5	Q9WUH5|TRI10_MOUSE	55630	Tripartite motif-containing protein 10,Trim10 PE=2 SV=2	Trim10	489	0	1	0	0		0	0.00204499	0	0							0	5.64152e-05	0	0
Q9R1I1	Q9R1I1|CHST4_MOUSE	44636	Carbohydrate sulfotransferase 4,Chst4 PE=2 SV=1	Chst4	388	0	1	0	0		0	0.00257732	0	0							0	7.11006e-05	0	0
P70351	P70351|EZH1_MOUSE	85188	Histone-lysine N-methyltransferase EZH1,Ezh1 PE=1 SV=1	Ezh1	747	0	1	0	0		0	0.00133869	0	0							0	3.69305e-05	0	0
Q64701	Q64701|RBL1_MOUSE	119456	Retinoblastoma-like protein 1,Rbl1 PE=1 SV=3	Rbl1	1063	0	1	0	0		0	0.000940734	0	0							0	2.59521e-05	0	0
Q8CDK2	Q8CDK2|CBPC2_MOUSE	99216	Cytosolic carboxypeptidase 2,Agbl2 PE=1 SV=1	Agbl2	862	0	1	0	0		0	0.00116009	0	0							0	3.20035e-05	0	0
Q91WJ0	Q91WJ0|FRS3_MOUSE	53976	Fibroblast growth factor receptor substrate 3,Frs3 PE=1 SV=3	Frs3	492	0	1	0	0		0	0.00203252	0	0							0	5.60712e-05	0	0
Q9R0X0	Q9R0X0|MED20_MOUSE	23192	Mediator of RNA polymerase II transcription subunit 20,Med20 PE=1 SV=1	Med20	212	0	1	0	0		0	0.00471698	0	0							0	0.000130128	0	0
Q9CR33	Q9CR33|MANS1_MOUSE	44823	MANSC domain-containing protein 1,Mansc1 PE=2 SV=1	Mansc1	414	0	1	0	0		0	0.00241546	0	0							0	6.66354e-05	0	0
Q9JIS7	Q9JIS7|CAC1F_MOUSE	221924	Voltage-dependent L-type calcium channel subunit alpha-1F,Cacna1f PE=1 SV=1	Cacna1f	1985	0	1	0	0		0	0.000503778	0	0							0	1.38978e-05	0	0
O70355	O70355|BTNL2_MOUSE	50894	Butyrophilin-like protein 2,Btnl2 PE=2 SV=2	Btnl2	454	0	1	0	0		0	0.00220264	0	0							0	6.07644e-05	0	0
P12960	P12960|CNTN1_MOUSE	113388	Contactin-1,Cntn1 PE=1 SV=1	Cntn1	1020	0	1	0	0		0	0.000980392	0	0							0	2.70461e-05	0	0
A2AF47	A2AF47|DOC11_MOUSE	237769	Dedicator of cytokinesis protein 11,Dock11 PE=1 SV=1	Dock11	2073	0	1	0	0		0	0.000482393	0	0							0	1.33078e-05	0	0
Q8C159	Q8C159|TTC22_MOUSE	63101	Tetratricopeptide repeat protein 22,Ttc22 PE=2 SV=1	Ttc22	568	0	1	0	0		0	0.00176056	0	0							0	4.85687e-05	0	0
Q9D263	Q9D263|SPIT4_MOUSE	18327	Kunitz-type protease inhibitor 4,Spint4 PE=2 SV=1	Spint4	159	0	1	0	0		0	0.00628931	0	0							0	0.000173503	0	0
Q8VHD8	Q8VHD8|HORN_MOUSE	247585	Hornerin,Hrnr PE=1 SV=1	Hrnr	2496	0	1	0	0		0	0.000400641	0	0							0	1.10525e-05	0	0
Q9Z0Z3	Q9Z0Z3|SKP2_MOUSE	47766	S-phase kinase-associated protein 2,Skp2 PE=1 SV=1	Skp2	424	0	1	0	0		0	0.00235849	0	0							0	6.50638e-05	0	0
A2AC93	A2AC93|DNAI2_MOUSE	70968	Dynein intermediate chain 2 axonemal,Dnai2 PE=1 SV=2	Dnai2	623	0	1	0	0		0	0.00160514	0	0							0	4.4281e-05	0	0
P03940	P03940|CP21A_MOUSE	55328	Steroid 21-hydroxylase,Cyp21 PE=2 SV=3	Cyp21	487	0	1	0	0		0	0.00205339	0	0							0	5.66469e-05	0	0
P28230	P28230|CXB1_MOUSE	32003	Gap junction beta-1 protein,Gjb1 PE=1 SV=3	Gjb1	283	0	1	0	0		0	0.00353357	0	0							0	9.74807e-05	0	0
Q3U3S3	Q3U3S3|CENPL_MOUSE	37725	Centromere protein L,Cenpl PE=2 SV=2	Cenpl	329	0	1	0	0		0	0.00303951	0	0							0	8.38512e-05	0	0
Q8K3H5	Q8K3H5|MYO3A_MOUSE	184729	Myosin-IIIa,Myo3a PE=1 SV=1	Myo3a	1613	0	1	0	0		0	0.000619963	0	0							0	1.71029e-05	0	0
Q80W00	Q80W00|PP1RA_MOUSE	94372	Serine/threonine-protein phosphatase 1 regulatory subunit 10,Ppp1r10 PE=1 SV=1	Ppp1r10	888	0	1	0	0		0	0.00112613	0	0							0	3.10665e-05	0	0
Q3UPH7	Q3UPH7|ARH40_MOUSE	165132	Rho guanine nucleotide exchange factor 40,Arhgef40 PE=1 SV=1	Arhgef40	1517	0	1	0	0		0	0.000659196	0	0							0	1.81853e-05	0	0
B2RX88	B2RX88|CSPP1_MOUSE	138312	Centrosome and spindle pole associated protein 1,Cspp1 PE=1 SV=2	Cspp1	1205	0	1	0	0		0	0.000829876	0	0							0	2.28938e-05	0	0
Q8R550	Q8R550|SH3K1_MOUSE	78170	SH3 domain-containing kinase-binding protein 1,Sh3kbp1 PE=1 SV=1	Sh3kbp1	709	0	1	0	0		0	0.00141044	0	0							0	3.89098e-05	0	0
P62322	P62322|LSM5_MOUSE	9937	U6 snRNA-associated Sm-like protein LSm5,Lsm5 PE=3 SV=2	Lsm5	91	1	1	0	0		0.010989	0.010989	0	0							0.000354657	0.000303154	0	0
P19788	P19788|MGP_MOUSE	12359	Matrix Gla protein,Mgp PE=3 SV=1	Mgp	104	1	1	0	0		0.00961538	0.00961538	0	0							0.000310325	0.00026526	0	0
Q8QZY6	Q8QZY6|TSN14_MOUSE	30674	Tetraspanin-14,Tspan14 PE=1 SV=1	Tspan14	270	1	1	0	0		0.0037037	0.0037037	0	0							0.000119533	0.000102174	0	0
Q91YH5	Q91YH5|ATLA3_MOUSE	60575	Atlastin-3,Atl3 PE=1 SV=1	Atl3	541	1	1	0	0		0.00184843	0.00184843	0	0							5.96558e-05	5.09927e-05	0	0
Q6ZQ88	Q6ZQ88|KDM1A_MOUSE	92851	Lysine-specific histone demethylase 1A,Kdm1a PE=1 SV=2	Kdm1a	853	1	1	0	0		0.00117233	0.00117233	0	0							3.78356e-05	3.23412e-05	0	0
P30275	P30275|KCRU_MOUSE	47004	Creatine kinase U-type mitochondrial,Ckmt1 PE=1 SV=1	Ckmt1	418	1	1	0	0		0.00239234	0.00239234	0	0							7.721e-05	6.59977e-05	0	0
Q9DC23	Q9DC23|DJC10_MOUSE	90583	DnaJ homolog subfamily C member 10,Dnajc10 PE=1 SV=2	Dnajc10	793	1	1	0	0		0.00126103	0.00126103	0	0							4.06983e-05	3.47882e-05	0	0
Q9JHI0	Q9JHI0|MMP19_MOUSE	59122	Matrix metalloproteinase-19,Mmp19 PE=2 SV=1	Mmp19	527	1	1	0	0		0.00189753	0.00189753	0	0							6.12406e-05	5.23473e-05	0	0
Q6GQX2	Q6GQX2|NCK5L_MOUSE	138169	Nck-associated protein 5-like,Nckap5l PE=1 SV=1	Nckap5l	1323	1	1	0	0		0.000755858	0.000755858	0	0							2.43944e-05	2.08519e-05	0	0
Q8CFG9	Q8CFG9|C1RB_MOUSE	79936	Complement C1r-B subcomponent,C1rb PE=2 SV=1	C1rb	706	1	1	0	0		0.00141643	0.00141643	0	0							4.57136e-05	3.90751e-05	0	0
Q8CG16	Q8CG16|C1RA_MOUSE	80073	Complement C1r-A subcomponent,C1ra PE=1 SV=1	C1ra	707	1	1	0	0		0.00141443	0.00141443	0	0							4.56489e-05	3.90199e-05	0	0
Q5BKP2	Q5BKP2|UBP13_MOUSE	96723	Ubiquitin carboxyl-terminal hydrolase 13,Usp13 PE=1 SV=1	Usp13	858	1	1	0	0		0.0011655	0.0011655	0	0							3.76151e-05	3.21527e-05	0	0
Q3U3C9	Q3U3C9|GSE1_MOUSE	136228	Genetic suppressor element 1,Gse1 PE=1 SV=2	Gse1	1213	1	1	0	0		0.000824402	0.000824402	0	0							2.66066e-05	2.27428e-05	0	0
A2A4P0	A2A4P0|DHX8_MOUSE	142571	ATP-dependent RNA helicase DHX8,Dhx8 PE=2 SV=1	Dhx8	1244	1	1	0	0		0.000803859	0.000803859	0	0							2.59436e-05	2.21761e-05	0	0
Q3V3V9	Q3V3V9|CARL2_MOUSE	141371	Capping protein Arp2/3 and myosin-I linker protein 2,Carmil2 PE=1 SV=2	Carmil2	1296	1	1	0	0		0.000771605	0.000771605	0	0							2.49026e-05	2.12863e-05	0	0
Q45VK7	Q45VK7|DYHC2_MOUSE	492344	Cytoplasmic dynein 2 heavy chain 1,Dync2h1 PE=1 SV=1	Dync2h1	4306	1	1	0	0		0.000232234	0.000232234	0	0							7.49507e-06	6.40665e-06	0	0
Q8VCW8	Q8VCW8|ACSF2_MOUSE	67951	Medium-chain acyl-CoA ligase ACSF2 mitochondrial,Acsf2 PE=1 SV=1	Acsf2	615	1	1	0	0		0.00162602	0.00162602	0	0							5.24777e-05	4.4857e-05	0	0
Q71RI9	Q71RI9|KAT3_MOUSE	51126	Kynurenine--oxoglutarate transaminase 3,Kyat3 PE=1 SV=1	Kyat3	455	1	1	0	0		0.0021978	0.0021978	0	0							7.09314e-05	6.06309e-05	0	0
P97454	P97454|SMAD5_MOUSE	52172	Mothers against decapentaplegic homolog 5,Smad5 PE=1 SV=2	Smad5	465	1	1	0	0		0.00215054	0.00215054	0	0							6.9406e-05	5.9327e-05	0	0
P08071	P08071|TRFL_MOUSE	77838	Lactotransferrin,Ltf PE=1 SV=4	Ltf	707	1	1	0	0		0.00141443	0.00141443	0	0							4.56489e-05	3.90199e-05	0	0
Q8R121	Q8R121|ZPI_MOUSE	51797	Protein Z-dependent protease inhibitor,Serpina10 PE=1 SV=1	Serpina10	448	1	1	0	0		0.00223214	0.00223214	0	0							7.20397e-05	6.15782e-05	0	0
Q3ULB5	Q3ULB5|PAK6_MOUSE	74867	Serine/threonine-protein kinase PAK 6,Pak6 PE=2 SV=1	Pak6	682	1	1	0	0		0.00146628	0.00146628	0	0							4.73223e-05	4.04502e-05	0	0
Q80XK6	Q80XK6|ATG2B_MOUSE	231397	Autophagy-related protein 2 homolog B,Atg2b PE=1 SV=3	Atg2b	2075	1	1	0	0		0.000481928	0.000481928	0	0							1.55536e-05	1.3295e-05	0	0
Q8BYG9	Q8BYG9|EPHAA_MOUSE	109100	Ephrin type-A receptor 10,Epha10 PE=2 SV=2	Epha10	1007	1	1	0	0		0.000993049	0.000993049	0	0							3.20494e-05	2.73953e-05	0	0
Q8BGC4	Q8BGC4|PTGR3_MOUSE	40529	Prostaglandin reductase-3,Zadh2 PE=1 SV=1	Zadh2	377	2	1	0	0		0.00530504	0.00265252	0	0							0.000171214	7.31752e-05	0	0
Q9DBL1	Q9DBL1|ACDSB_MOUSE	47874	Short/branched chain specific acyl-CoA dehydrogenase mitochondrial,Acadsb PE=1 SV=1	Acadsb	432	2	1	0	0		0.00462963	0.00231481	0	0							0.000149416	6.38589e-05	0	0
Q61823	Q61823|PDCD4_MOUSE	51702	Programmed cell death protein 4,Pdcd4 PE=1 SV=1	Pdcd4	469	2	1	0	0		0.00426439	0.0021322	0	0							0.000137628	5.8821e-05	0	0
Q80Y56	Q80Y56|RBNS5_MOUSE	88491	Rabenosyn-5,Rbsn PE=1 SV=1	Rbsn	783	3	1	0	0		0.00383142	0.00127714	0	0							0.000123654	3.52325e-05	0	0
Q9ER00	Q9ER00|STX12_MOUSE	31195	Syntaxin-12,Stx12 PE=1 SV=1	Stx12	274	0	2	0	0		0	0.00729927	0	0							0	0.000201365	0	0
Q80ZS3	Q80ZS3|RT26_MOUSE	23444	28S ribosomal protein S26 mitochondrial,Mrps26 PE=1 SV=1	Mrps26	200	0	2	0	0		0	0.01	0	0							0	0.00027587	0	0
Q8BKS9	Q8BKS9|PUM3_MOUSE	72800	Pumilio homolog 3,Pum3 PE=1 SV=2	Pum3	647	0	2	0	0		0	0.00309119	0	0							0	8.52768e-05	0	0
Q8CFX1	Q8CFX1|G6PE_MOUSE	88928	GDH/6PGL endoplasmic bifunctional protein,H6pd PE=1 SV=2	H6pd	789	0	2	0	0		0	0.00253485	0	0							0	6.99291e-05	0	0
O09005	O09005|DEGS1_MOUSE	38241	Sphingolipid delta(4)-desaturase DES1,Degs1 PE=1 SV=1	Degs1	323	0	2	0	0		0	0.00619195	0	0							0	0.000170818	0	0
P50136	P50136|ODBA_MOUSE	50371	2-oxoisovalerate dehydrogenase subunit alpha mitochondrial,Bckdha PE=1 SV=1	Bckdha	442	0	2	0	0		0	0.00452489	0	0							0	0.000124828	0	0
Q8R0G9	Q8R0G9|NU133_MOUSE	128620	Nuclear pore complex protein Nup133,Nup133 PE=1 SV=2	Nup133	1155	0	2	0	0		0	0.0017316	0	0							0	4.77698e-05	0	0
P70236	P70236|MP2K6_MOUSE	37432	Dual specificity mitogen-activated protein kinase kinase 6,Map2k6 PE=1 SV=1	Map2k6	334	0	2	0	0		0	0.00598802	0	0							0	0.000165192	0	0
P47857	P47857|PFKAM_MOUSE	85269	ATP-dependent 6-phosphofructokinase muscle type,Pfkm PE=1 SV=3	Pfkm	780	0	2	0	0		0	0.0025641	0	0							0	7.0736e-05	0	0
Q8BH88	Q8BH88|DEP1B_MOUSE	61908	DEP domain-containing protein 1B,Depdc1b PE=2 SV=1	Depdc1b	529	0	2	0	0		0	0.00378072	0	0							0	0.000104299	0	0
D3YYU8	D3YYU8|OBSL1_MOUSE	197935	Obscurin-like protein 1,Obsl1 PE=1 SV=1	Obsl1	1804	0	2	0	0		0	0.00110865	0	0							0	3.05843e-05	0	0
Q5XG71	Q5XG71|UTP20_MOUSE	317744	Small subunit processome component 20 homolog,Utp20 PE=1 SV=2	Utp20	2788	0	2	0	0		0	0.00071736	0	0							0	1.97898e-05	0	0
Q148W8	Q148W8|DUS27_MOUSE	128575	Inactive dual specificity phosphatase 27,Dusp27 PE=1 SV=1	Dusp27	1138	0	2	0	0		0	0.00175747	0	0							0	4.84834e-05	0	0
Q3UTQ8	Q3UTQ8|CDKL5_MOUSE	105489	Cyclin-dependent kinase-like 5,Cdkl5 PE=1 SV=1	Cdkl5	938	0	2	0	0		0	0.0021322	0	0							0	5.8821e-05	0	0
O88286	O88286|WIZ_MOUSE	184290	Protein Wiz,Wiz PE=1 SV=2	Wiz	1684	0	2	0	0		0	0.00118765	0	0							0	3.27637e-05	0	0
P62309	P62309|RUXG_MOUSE	8496	Small nuclear ribonucleoprotein G,Snrpg PE=1 SV=1	Snrpg	76	1	2	0	0		0.0131579	0.0263158	0	0							0.000424655	0.000725975	0	0
Q7TMF3	Q7TMF3|NDUAC_MOUSE	17086	NADH dehydrogenase [ubiquinone] 1 alpha subcomplex subunit 12,Ndufa12 PE=1 SV=2	Ndufa12	145	1	2	0	0		0.00689655	0.0137931	0	0							0.000222578	0.000380511	0	0
P47968	P47968|RPIA_MOUSE	32451	Ribose-5-phosphate isomerase,Rpia PE=1 SV=2	Rpia	303	1	2	0	0		0.00330033	0.00660066	0	0							0.000106514	0.000182093	0	0
Q921Y2	Q921Y2|IMP3_MOUSE	21777	U3 small nucleolar ribonucleoprotein protein IMP3,Imp3 PE=2 SV=1	Imp3	184	1	2	0	0		0.00543478	0.0108696	0	0							0.000175401	0.000299859	0	0
Q9CQF9	Q9CQF9|PCYOX_MOUSE	56495	Prenylcysteine oxidase,Pcyox1 PE=1 SV=1	Pcyox1	505	1	2	0	0		0.0019802	0.0039604	0	0							6.39085e-05	0.000109256	0	0
P49182	P49182|HEP2_MOUSE	54497	Heparin cofactor 2,Serpind1 PE=1 SV=1	Serpind1	478	1	2	0	0		0.00209205	0.0041841	0	0							6.75184e-05	0.000115427	0	0
Q3TW96	Q3TW96|UAP1L_MOUSE	56614	UDP-N-acetylhexosamine pyrophosphorylase-like protein 1,Uap1l1 PE=1 SV=1	Uap1l1	507	1	2	0	0		0.00197239	0.00394477	0	0							6.36564e-05	0.000108825	0	0
Q9D1P4	Q9D1P4|CHRD1_MOUSE	37351	Cysteine and histidine-rich domain-containing protein 1,Chordc1 PE=1 SV=1	Chordc1	331	2	2	0	0		0.0060423	0.0060423	0	0							0.000195008	0.000166689	0	0
Q9Z0K8	Q9Z0K8|VNN1_MOUSE	57091	Pantetheinase,Vnn1 PE=1 SV=3	Vnn1	512	2	2	0	0		0.00390625	0.00390625	0	0							0.000126069	0.000107762	0	0
O55137	O55137|ACOT1_MOUSE	46136	Acyl-coenzyme A thioesterase 1,Acot1 PE=1 SV=1	Acot1	419	3	2	0	0		0.0071599	0.00477327	0	0							0.000231077	0.00013168	0	0
P46412	P46412|GPX3_MOUSE	25424	Glutathione peroxidase 3,Gpx3 PE=1 SV=2	Gpx3	226	3	2	0	0		0.0132743	0.00884956	0	0							0.000428413	0.000244133	0	0
Q9QYR9	Q9QYR9|ACOT2_MOUSE	49657	Acyl-coenzyme A thioesterase 2 mitochondrial,Acot2 PE=1 SV=2	Acot2	453	3	2	0	0		0.00662252	0.00441501	0	0							0.000213734	0.000121797	0	0
Q8K182	Q8K182|CO8A_MOUSE	66080	Complement component C8 alpha chain,C8a PE=1 SV=1	C8a	587	4	2	0	0		0.00681431	0.00340716	0	0							0.000219924	9.39934e-05	0	0
Q8K1K6	Q8K1K6|SPB10_MOUSE	45116	Serpin B10,Serpinb10 PE=2 SV=1	Serpinb10	397	4	2	0	0		0.0100756	0.00503778	0	0							0.000325177	0.000138978	0	0
Q9QUR7	Q9QUR7|PIN1_MOUSE	18370	Peptidyl-prolyl cis-trans isomerase NIMA-interacting 1,Pin1 PE=1 SV=1	Pin1	165	0	3	0	0		0	0.0181818	0	0							0	0.000501583	0	0
P52196	P52196|THTR_MOUSE	33466	Thiosulfate sulfurtransferase,Tst PE=1 SV=3	Tst	297	0	3	0	0		0	0.010101	0	0							0	0.000278657	0	0
Q80V31	Q80V31|CE104_MOUSE	103946	Centrosomal protein of 104 kDa,Cep104 PE=1 SV=1	Cep104	926	0	3	0	0		0	0.00323974	0	0							0	8.93749e-05	0	0
Q61508	Q61508|ECM1_MOUSE	62832	Extracellular matrix protein 1,Ecm1 PE=1 SV=2	Ecm1	559	1	3	0	0		0.00178891	0.00536673	0	0							5.77349e-05	0.000148052	0	0
Q91VE6	Q91VE6|MK67I_MOUSE	36265	MKI67 FHA domain-interacting nucleolar phosphoprotein,Nifk PE=1 SV=1	Nifk	317	2	3	0	0		0.00630915	0.00946372	0	0							0.00020362	0.000261076	0	0
Q00724	Q00724|RET4_MOUSE	23206	Retinol-binding protein 4,Rbp4 PE=1 SV=2	Rbp4	201	2	3	0	0		0.00995025	0.0149254	0	0							0.000321132	0.000411747	0	0
Q69Z99	Q69Z99|ZN512_MOUSE	63908	Zinc finger protein 512,Znf512 PE=2 SV=2	Znf512	562	2	3	0	0		0.00355872	0.00533808	0	0							0.000114853	0.000147262	0	0
O88696	O88696|CLPP_MOUSE	29800	ATP-dependent Clp protease proteolytic subunit mitochondrial,Clpp PE=1 SV=1	Clpp	272	3	3	0	0		0.0110294	0.0110294	0	0							0.000355961	0.000304269	0	0
P60060	P60060|SC61G_MOUSE	7741	Protein transport protein Sec61 subunit gamma,Sec61g PE=3 SV=1	Sec61g	68	0	4	0	0		0	0.0588235	0	0							0	0.00162277	0	0
Q8R5L3	Q8R5L3|VPS39_MOUSE	101693	Vam6/Vps39-like protein,Vps39 PE=1 SV=1	Vps39	886	0	4	0	0		0	0.00451467	0	0							0	0.000124546	0	0
Q9JJH1	Q9JJH1|RNAS4_MOUSE	17025	Ribonuclease 4,Rnase4 PE=1 SV=1	Rnase4	148	3	4	0	0		0.0202703	0.027027	0	0							0.000654198	0.000745596	0	0
Q8K3J1	Q8K3J1|NDUS8_MOUSE	24038	NADH dehydrogenase [ubiquinone] iron-sulfur protein 8 mitochondrial,Ndufs8 PE=1 SV=1	Ndufs8	212	3	4	0	0		0.0141509	0.0188679	0	0							0.000456705	0.00052051	0	0
P55065	P55065|PLTP_MOUSE	54453	Phospholipid transfer protein,Pltp PE=1 SV=1	Pltp	493	3	4	0	0		0.00608519	0.00811359	0	0							0.000196392	0.00022383	0	0
Q9JM99	Q9JM99|PRG4_MOUSE	115996	Proteoglycan 4,Prg4 PE=1 SV=2	Prg4	1054	3	4	0	0		0.0028463	0.00379507	0	0							9.18609e-05	0.000104695	0	0
Q497V5	Q497V5|SRBD1_MOUSE	110281	S1 RNA-binding domain-containing protein 1,Srbd1 PE=2 SV=3	Srbd1	982	6	4	0	0		0.00610998	0.00407332	0	0							0.000197192	0.000112371	0	0
Q80UU9	Q80UU9|PGRC2_MOUSE	23334	Membrane-associated progesterone receptor component 2,Pgrmc2 PE=1 SV=2	Pgrmc2	217	1	5	0	0		0.00460829	0.0230415	0	0							0.000148727	0.000635646	0	0
Q8R2Y8	Q8R2Y8|PTH2_MOUSE	19527	Peptidyl-tRNA hydrolase 2 mitochondrial,Ptrh2 PE=1 SV=1	Ptrh2	181	0	0	1	0		0	0	0.00552486	0							0	0	0.000117248	0
O88545	O88545|CSN6_MOUSE	35880	COP9 signalosome complex subunit 6,Cops6 PE=1 SV=1	Cops6	324	0	0	1	0		0	0	0.00308642	0							0	0	6.54995e-05	0
Q9DB27	Q9DB27|MCTS1_MOUSE	20555	Malignant T-cell-amplified sequence 1,Mcts1 PE=1 SV=1	Mcts1	181	0	0	1	0		0	0	0.00552486	0							0	0	0.000117248	0
Q9CQF0	Q9CQF0|RM11_MOUSE	20680	39S ribosomal protein L11 mitochondrial,Mrpl11 PE=1 SV=1	Mrpl11	192	0	0	1	0		0	0	0.00520833	0							0	0	0.00011053	0
Q9CQI6	Q9CQI6|COTL1_MOUSE	15944	Coactosin-like protein,Cotl1 PE=1 SV=3	Cotl1	142	0	0	1	0		0	0	0.00704225	0							0	0	0.00014945	0
O70139	O70139|IPKG_MOUSE	7943	cAMP-dependent protein kinase inhibitor gamma,Pkig PE=1 SV=1	Pkig	76	0	0	1	0		0	0	0.0131579	0							0	0	0.000279235	0
Q9ERF3	Q9ERF3|WDR61_MOUSE	33773	WD repeat-containing protein 61,Wdr61 PE=1 SV=1	Wdr61	305	0	0	1	0		0	0	0.00327869	0							0	0	6.95798e-05	0
Q9CY27	Q9CY27|TECR_MOUSE	36090	Very-long-chain enoyl-CoA reductase,Tecr PE=1 SV=1	Tecr	308	0	0	1	0		0	0	0.00324675	0							0	0	6.89021e-05	0
Q9QYF1	Q9QYF1|RDH11_MOUSE	35148	Retinol dehydrogenase 11,Rdh11 PE=1 SV=2	Rdh11	316	0	0	1	0		0	0	0.00316456	0							0	0	6.71577e-05	0
Q62419	Q62419|SH3G1_MOUSE	41518	Endophilin-A2,Sh3gl1 PE=1 SV=1	Sh3gl1	368	0	0	1	0		0	0	0.00271739	0							0	0	5.7668e-05	0
A2AR02	A2AR02|PPIG_MOUSE	88325	Peptidyl-prolyl cis-trans isomerase G,Ppig PE=1 SV=1	Ppig	752	0	0	1	0		0	0	0.00132979	0							0	0	2.82205e-05	0
Q64520	Q64520|KGUA_MOUSE	21918	Guanylate kinase,Guk1 PE=1 SV=2	Guk1	198	0	0	1	0		0	0	0.00505051	0							0	0	0.000107181	0
A2ADY9	A2ADY9|DDI2_MOUSE	44591	Protein DDI1 homolog 2,Ddi2 PE=1 SV=1	Ddi2	399	0	0	1	0		0	0	0.00250627	0							0	0	5.31876e-05	0
Q61550	Q61550|RAD21_MOUSE	72083	Double-strand-break repair protein rad21 homolog,Rad21 PE=1 SV=3	Rad21	635	0	0	1	0		0	0	0.0015748	0							0	0	3.34202e-05	0
Q9D8S4	Q9D8S4|ORN_MOUSE	26739	Oligoribonuclease mitochondrial,Rexo2 PE=1 SV=2	Rexo2	237	0	0	1	0		0	0	0.00421941	0							0	0	8.95436e-05	0
Q3UE37	Q3UE37|UBE2Z_MOUSE	38368	Ubiquitin-conjugating enzyme E2 Z,Ube2z PE=1 SV=2	Ube2z	356	0	0	1	0		0	0	0.00280899	0							0	0	5.96119e-05	0
Q64521	Q64521|GPDM_MOUSE	80954	Glycerol-3-phosphate dehydrogenase mitochondrial,Gpd2 PE=1 SV=2	Gpd2	727	0	0	1	0		0	0	0.00137552	0							0	0	2.9191e-05	0
P0C7N9	P0C7N9|PSMG4_MOUSE	13974	Proteasome assembly chaperone 4,Psmg4 PE=1 SV=1	Psmg4	123	0	0	1	0		0	0	0.00813008	0							0	0	0.000172535	0
Q8R0A0	Q8R0A0|T2FB_MOUSE	28381	General transcription factor IIF subunit 2,Gtf2f2 PE=1 SV=1	Gtf2f2	249	0	0	1	0		0	0	0.00401606	0							0	0	8.52283e-05	0
Q8R0F6	Q8R0F6|ILKAP_MOUSE	42774	Integrin-linked kinase-associated serine/threonine phosphatase 2C,Ilkap PE=1 SV=1	Ilkap	392	0	0	1	0		0	0	0.00255102	0							0	0	5.41373e-05	0
Q9R061	Q9R061|NUBP2_MOUSE	29518	Cytosolic Fe-S cluster assembly factor NUBP2,Nubp2 PE=1 SV=1	Nubp2	275	0	0	1	0		0	0	0.00363636	0							0	0	7.71703e-05	0
P56380	P56380|AP4A_MOUSE	16989	Bis(5'-nucleosyl)-tetraphosphatase [asymmetrical],Nudt2 PE=1 SV=3	Nudt2	147	0	0	1	0		0	0	0.00680272	0							0	0	0.000144366	0
Q8WTY4	Q8WTY4|CPIN1_MOUSE	33429	Anamorsin,Ciapin1 PE=1 SV=1	Ciapin1	309	0	0	1	0		0	0	0.00323625	0							0	0	6.86791e-05	0
Q9WTX6	Q9WTX6|CUL1_MOUSE	89691	Cullin-1,Cul1 PE=1 SV=1	Cul1	776	0	0	1	0		0	0	0.00128866	0							0	0	2.73477e-05	0
Q9JLQ0	Q9JLQ0|CD2AP_MOUSE	70450	CD2-associated protein,Cd2ap PE=1 SV=3	Cd2ap	637	0	0	1	0		0	0	0.00156986	0							0	0	3.33153e-05	0
Q8BP92	Q8BP92|RCN2_MOUSE	37271	Reticulocalbin-2,Rcn2 PE=1 SV=1	Rcn2	320	0	0	1	0		0	0	0.003125	0							0	0	6.63182e-05	0
P46938	P46938|YAP1_MOUSE	52383	Transcriptional coactivator YAP1,Yap1 PE=1 SV=2	Yap1	488	0	0	1	0		0	0	0.00204918	0							0	0	4.34874e-05	0
P61965	P61965|WDR5_MOUSE	36589	WD repeat-containing protein 5,Wdr5 PE=1 SV=1	Wdr5	334	0	0	1	0		0	0	0.00299401	0							0	0	6.35384e-05	0
Q9CWK3	Q9CWK3|CD2B2_MOUSE	37694	CD2 antigen cytoplasmic tail-binding protein 2,Cd2bp2 PE=1 SV=1	Cd2bp2	342	0	0	1	0		0	0	0.00292398	0							0	0	6.20522e-05	0
P70279	P70279|SURF6_MOUSE	41235	Surfeit locus protein 6,Surf6 PE=1 SV=1	Surf6	355	0	0	1	0		0	0	0.0028169	0							0	0	5.97798e-05	0
Q9R0A0	Q9R0A0|PEX14_MOUSE	41208	Peroxisomal membrane protein PEX14,Pex14 PE=1 SV=1	Pex14	376	0	0	1	0		0	0	0.00265957	0							0	0	5.64411e-05	0
Q8BHB4	Q8BHB4|WDR3_MOUSE	105775	WD repeat-containing protein 3,Wdr3 PE=1 SV=1	Wdr3	942	0	0	1	0		0	0	0.00106157	0							0	0	2.25285e-05	0
Q8VCG3	Q8VCG3|WDR74_MOUSE	42636	WD repeat-containing protein 74,Wdr74 PE=2 SV=1	Wdr74	384	0	0	1	0		0	0	0.00260417	0							0	0	5.52652e-05	0
Q921E2	Q921E2|RAB31_MOUSE	21331	Ras-related protein Rab-31,Rab31 PE=1 SV=1	Rab31	194	0	0	1	0		0	0	0.00515464	0							0	0	0.000109391	0
Q61103	Q61103|REQU_MOUSE	44230	Zinc finger protein ubi-d4,Dpf2 PE=1 SV=1	Dpf2	391	0	0	1	0		0	0	0.00255754	0							0	0	5.42758e-05	0
O54941	O54941|SMCE1_MOUSE	46638	SWI/SNF-related matrix-associated actin-dependent regulator of chromatin subfamily E member 1,Smarce1 PE=1 SV=1	Smarce1	411	0	0	1	0		0	0	0.00243309	0							0	0	5.16346e-05	0
Q8BHS3	Q8BHS3|RBM22_MOUSE	46896	Pre-mRNA-splicing factor RBM22,Rbm22 PE=1 SV=1	Rbm22	420	0	0	1	0		0	0	0.00238095	0							0	0	5.05282e-05	0
Q9Z277	Q9Z277|BAZ1B_MOUSE	170650	Tyrosine-protein kinase BAZ1B,Baz1b PE=1 SV=2	Baz1b	1479	0	0	1	0		0	0	0.000676133	0							0	0	1.43488e-05	0
O08788	O08788|DCTN1_MOUSE	141675	Dynactin subunit 1,Dctn1 PE=1 SV=3	Dctn1	1281	0	0	1	0		0	0	0.00078064	0							0	0	1.65666e-05	0
Q99LC2	Q99LC2|CSTF1_MOUSE	48382	Cleavage stimulation factor subunit 1,Cstf1 PE=1 SV=1	Cstf1	431	0	0	1	0		0	0	0.00232019	0							0	0	4.92386e-05	0
Q60631	Q60631|GRB2_MOUSE	25238	Growth factor receptor-bound protein 2,Grb2 PE=1 SV=1	Grb2	217	0	0	1	0		0	0	0.00460829	0							0	0	9.77965e-05	0
Q9D8X2	Q9D8X2|CC124_MOUSE	25346	Coiled-coil domain-containing protein 124,Ccdc124 PE=1 SV=1	Ccdc124	217	0	0	1	0		0	0	0.00460829	0							0	0	9.77965e-05	0
Q01237	Q01237|HMDH_MOUSE	97040	3-hydroxy-3-methylglutaryl-coenzyme A reductase,Hmgcr PE=1 SV=3	Hmgcr	887	0	0	1	0		0	0	0.0011274	0							0	0	2.39254e-05	0
Q9Z0R9	Q9Z0R9|FADS2_MOUSE	52387	Acyl-CoA 6-desaturase,Fads2 PE=1 SV=1	Fads2	444	0	0	1	0		0	0	0.00225225	0							0	0	4.77969e-05	0
Q91YP2	Q91YP2|NEUL_MOUSE	80429	Neurolysin mitochondrial,Nln PE=1 SV=1	Nln	704	0	0	1	0		0	0	0.00142045	0							0	0	3.01447e-05	0
Q8BYL4	Q8BYL4|SYYM_MOUSE	52598	Tyrosine--tRNA ligase mitochondrial,Yars2 PE=1 SV=2	Yars2	472	0	0	1	0		0	0	0.00211864	0							0	0	4.49615e-05	0
P18654	P18654|KS6A3_MOUSE	83694	Ribosomal protein S6 kinase alpha-3,Rps6ka3 PE=1 SV=2	Rps6ka3	740	0	0	1	0		0	0	0.00135135	0							0	0	2.86782e-05	0
Q8BGW1	Q8BGW1|FTO_MOUSE	58007	Alpha-ketoglutarate-dependent dioxygenase FTO,Fto PE=1 SV=1	Fto	502	0	0	1	0		0	0	0.00199203	0							0	0	4.22746e-05	0
Q3V1V3	Q3V1V3|ESF1_MOUSE	98048	ESF1 homolog,Esf1 PE=1 SV=1	Esf1	845	0	0	1	0		0	0	0.00118343	0							0	0	2.51146e-05	0
Q6Y7W8	Q6Y7W8|GGYF2_MOUSE	149192	GRB10-interacting GYF protein 2,Gigyf2 PE=1 SV=2	Gigyf2	1291	0	0	1	0		0	0	0.000774593	0							0	0	1.64383e-05	0
Q8C7X2	Q8C7X2|EMC1_MOUSE	111605	ER membrane protein complex subunit 1,Emc1 PE=1 SV=1	Emc1	997	0	0	1	0		0	0	0.00100301	0							0	0	2.12857e-05	0
Q9ESZ8	Q9ESZ8|GTF2I_MOUSE	112265	General transcription factor II-I,Gtf2i PE=1 SV=3	Gtf2i	998	0	0	1	0		0	0	0.001002	0							0	0	2.12644e-05	0
Q9WV03	Q9WV03|FA50A_MOUSE	40252	Protein FAM50A,Fam50a PE=1 SV=1	Fam50a	339	0	0	1	0		0	0	0.00294985	0							0	0	6.26013e-05	0
Q8K2Z4	Q8K2Z4|CND1_MOUSE	155664	Condensin complex subunit 1,Ncapd2 PE=1 SV=2	Ncapd2	1392	0	0	1	0		0	0	0.000718391	0							0	0	1.52456e-05	0
Q99L27	Q99L27|GMPR2_MOUSE	38019	GMP reductase 2,Gmpr2 PE=1 SV=2	Gmpr2	348	0	0	1	0		0	0	0.00287356	0							0	0	6.09823e-05	0
Q9DBD5	Q9DBD5|PELP1_MOUSE	118069	Proline- glutamic acid- and leucine-rich protein 1,Pelp1 PE=1 SV=2	Pelp1	1123	0	0	1	0		0	0	0.000890472	0							0	0	1.88975e-05	0
Q9EQ80	Q9EQ80|NIF3L_MOUSE	41746	NIF3-like protein 1,Nif3l1 PE=1 SV=4	Nif3l1	376	0	0	1	0		0	0	0.00265957	0							0	0	5.64411e-05	0
Q80X73	Q80X73|PELO_MOUSE	43349	Protein pelota homolog,Pelo PE=1 SV=3	Pelo	385	0	0	1	0		0	0	0.0025974	0							0	0	5.51217e-05	0
Q8VE47	Q8VE47|UBA5_MOUSE	44790	Ubiquitin-like modifier-activating enzyme 5,Uba5 PE=1 SV=2	Uba5	403	0	0	1	0		0	0	0.00248139	0							0	0	5.26597e-05	0
G5E870	G5E870|TRIPC_MOUSE	224126	E3 ubiquitin-protein ligase TRIP12,Trip12 PE=1 SV=1	Trip12	2025	0	0	1	0		0	0	0.000493827	0							0	0	1.04799e-05	0
Q6P549	Q6P549|SHIP2_MOUSE	138973	Phosphatidylinositol 3 4 5-trisphosphate 5-phosphatase 2,Inppl1 PE=1 SV=1	Inppl1	1257	0	0	1	0		0	0	0.000795545	0							0	0	1.68829e-05	0
Q922J3	Q922J3|CLIP1_MOUSE	155813	CAP-Gly domain-containing linker protein 1,Clip1 PE=1 SV=1	Clip1	1391	0	0	1	0		0	0	0.000718907	0							0	0	1.52565e-05	0
Q91Z31	Q91Z31|PTBP2_MOUSE	57489	Polypyrimidine tract-binding protein 2,Ptbp2 PE=1 SV=2	Ptbp2	531	0	0	1	0		0	0	0.00188324	0							0	0	3.99658e-05	0
P58742	P58742|AAAS_MOUSE	59431	Aladin,Aaas PE=1 SV=1	Aaas	546	0	0	1	0		0	0	0.0018315	0							0	0	3.88678e-05	0
Q91WG2	Q91WG2|RABE2_MOUSE	62132	Rab GTPase-binding effector protein 2,Rabep2 PE=1 SV=3	Rabep2	554	0	0	1	0		0	0	0.00180505	0							0	0	3.83066e-05	0
Q8C4Y3	Q8C4Y3|NELFB_MOUSE	65636	Negative elongation factor B,Nelfb PE=1 SV=2	Nelfb	580	0	0	1	0		0	0	0.00172414	0							0	0	3.65894e-05	0
Q8N7N5	Q8N7N5|DCAF8_MOUSE	66032	DDB1- and CUL4-associated factor 8,Dcaf8 PE=1 SV=1	Dcaf8	591	0	0	1	0		0	0	0.00169205	0							0	0	3.59084e-05	0
Q3TWF6	Q3TWF6|WDR70_MOUSE	73119	WD repeat-containing protein 70,Wdr70 PE=1 SV=1	Wdr70	657	0	0	1	0		0	0	0.00152207	0							0	0	3.23011e-05	0
Q9Z0W3	Q9Z0W3|NU160_MOUSE	158231	Nuclear pore complex protein Nup160,Nup160 PE=1 SV=2	Nup160	1402	0	0	1	0		0	0	0.000713267	0							0	0	1.51368e-05	0
Q8R1A4	Q8R1A4|DOCK7_MOUSE	241436	Dedicator of cytokinesis protein 7,Dock7 PE=1 SV=3	Dock7	2130	0	0	1	0		0	0	0.000469484	0							0	0	9.96331e-06	0
Q8CEC0	Q8CEC0|NUP88_MOUSE	84938	Nuclear pore complex protein Nup88,Nup88 PE=1 SV=1	Nup88	753	0	0	1	0		0	0	0.00132802	0							0	0	2.81831e-05	0
Q6A065	Q6A065|CE170_MOUSE	175049	Centrosomal protein of 170 kDa,Cep170 PE=1 SV=2	Cep170	1588	0	0	1	0		0	0	0.000629723	0							0	0	1.33639e-05	0
A2AN08	A2AN08|UBR4_MOUSE	572298	E3 ubiquitin-protein ligase UBR4,Ubr4 PE=1 SV=1	Ubr4	5180	0	0	1	0		0	0	0.00019305	0							0	0	4.09688e-06	0
Q52KI8	Q52KI8|SRRM1_MOUSE	106862	Serine/arginine repetitive matrix protein 1,Srrm1 PE=1 SV=2	Srrm1	946	0	0	1	0		0	0	0.00105708	0							0	0	2.24332e-05	0
Q8BG95	Q8BG95|MYPT2_MOUSE	109049	Protein phosphatase 1 regulatory subunit 12B,Ppp1r12b PE=1 SV=2	Ppp1r12b	976	0	0	1	0		0	0	0.00102459	0							0	0	2.17437e-05	0
B1AZP2	B1AZP2|DLGP4_MOUSE	108037	Disks large-associated protein 4,Dlgap4 PE=1 SV=1	Dlgap4	992	0	0	1	0		0	0	0.00100806	0							0	0	2.1393e-05	0
Q65Z40	Q65Z40|WAPL_MOUSE	134069	Wings apart-like protein homolog,Wapl PE=1 SV=2	Wapl	1200	0	0	1	0		0	0	0.000833333	0							0	0	1.76849e-05	0
Q8BHK9	Q8BHK9|ERC6L_MOUSE	138854	DNA excision repair protein ERCC-6-like,Ercc6l PE=1 SV=1	Ercc6l	1240	0	0	1	0		0	0	0.000806452	0							0	0	1.71144e-05	0
Q9ESU6	Q9ESU6|BRD4_MOUSE	155895	Bromodomain-containing protein 4,Brd4 PE=1 SV=2	Brd4	1400	0	0	1	0		0	0	0.000714286	0							0	0	1.51585e-05	0
Q63870	Q63870|CO7A1_MOUSE	295229	Collagen alpha-1(VII) chain,Col7a1 PE=1 SV=3	Col7a1	2944	0	0	1	0		0	0	0.000339674	0							0	0	7.20851e-06	0
Q9WU28	Q9WU28|PFD5_MOUSE	17356	Prefoldin subunit 5,Pfdn5 PE=1 SV=1	Pfdn5	154	0	0	1	0		0	0	0.00649351	0							0	0	0.000137804	0
Q78IK4	Q78IK4|MIC27_MOUSE	29261	MICOS complex subunit Mic27,Apool PE=1 SV=1	Apool	265	0	0	1	0		0	0	0.00377358	0							0	0	8.00824e-05	0
Q9JHU9	Q9JHU9|INO1_MOUSE	60932	Inositol-3-phosphate synthase 1,Isyna1 PE=1 SV=1	Isyna1	557	0	0	1	0		0	0	0.00179533	0							0	0	3.81003e-05	0
P47199	P47199|QOR_MOUSE	35269	Quinone oxidoreductase,Cryz PE=1 SV=1	Cryz	331	0	0	1	0		0	0	0.00302115	0							0	0	6.41143e-05	0
Q8CI33	Q8CI33|C19L1_MOUSE	60194	CWF19-like protein 1,Cwf19l1 PE=1 SV=2	Cwf19l1	537	0	0	1	0		0	0	0.0018622	0							0	0	3.95193e-05	0
Q80VP1	Q80VP1|EPN1_MOUSE	60212	Epsin-1,Epn1 PE=1 SV=3	Epn1	575	0	0	1	0		0	0	0.00173913	0							0	0	3.69075e-05	0
Q8BK63	Q8BK63|KC1A_MOUSE	38915	Casein kinase I isoform alpha,Csnk1a1 PE=1 SV=2	Csnk1a1	337	0	0	1	0		0	0	0.00296736	0							0	0	6.29728e-05	0
P97314	P97314|CSRP2_MOUSE	20926	Cysteine and glycine-rich protein 2,Csrp2 PE=1 SV=3	Csrp2	193	0	0	1	0		0	0	0.00518135	0							0	0	0.000109958	0
Q8K2T1	Q8K2T1|NMRL1_MOUSE	34376	NmrA-like family domain-containing protein 1,Nmral1 PE=1 SV=1	Nmral1	309	0	0	1	0		0	0	0.00323625	0							0	0	6.86791e-05	0
O88952	O88952|LIN7C_MOUSE	21834	Protein lin-7 homolog C,Lin7c PE=1 SV=2	Lin7c	197	0	0	1	0		0	0	0.00507614	0							0	0	0.000107725	0
Q8BYB9	Q8BYB9|PGLT1_MOUSE	46380	Protein O-glucosyltransferase 1,Poglut1 PE=1 SV=2	Poglut1	392	0	0	1	0		0	0	0.00255102	0							0	0	5.41373e-05	0
Q8VC70	Q8VC70|RBMS2_MOUSE	40724	RNA-binding motif single-stranded-interacting protein 2,Rbms2 PE=1 SV=1	Rbms2	383	0	0	1	0		0	0	0.00261097	0							0	0	5.54095e-05	0
Q9R1Q7	Q9R1Q7|PLP2_MOUSE	16608	Proteolipid protein 2,Plp2 PE=1 SV=1	Plp2	152	0	0	1	0		0	0	0.00657895	0							0	0	0.000139617	0
P19426	P19426|NELFE_MOUSE	42554	Negative elongation factor E,Nelfe PE=1 SV=2	Nelfe	375	0	0	1	0		0	0	0.00266667	0							0	0	5.65916e-05	0
Q8BKZ9	Q8BKZ9|ODPX_MOUSE	53999	Pyruvate dehydrogenase protein X component mitochondrial,Pdhx PE=1 SV=1	Pdhx	501	0	0	1	0		0	0	0.00199601	0							0	0	4.2359e-05	0
Q8BFR4	Q8BFR4|GNS_MOUSE	61175	N-acetylglucosamine-6-sulfatase,Gns PE=1 SV=1	Gns	544	0	0	1	0		0	0	0.00183824	0							0	0	3.90107e-05	0
Q60520	Q60520|SIN3A_MOUSE	145088	Paired amphipathic helix protein Sin3a,Sin3a PE=1 SV=3	Sin3a	1274	0	0	1	0		0	0	0.000784929	0							0	0	1.66576e-05	0
P35285	P35285|RB22A_MOUSE	21802	Ras-related protein Rab-22A,Rab22a PE=1 SV=2	Rab22a	194	0	0	1	0		0	0	0.00515464	0							0	0	0.000109391	0
P50752	P50752|TNNT2_MOUSE	35825	Troponin T cardiac muscle,Tnnt2 PE=1 SV=2	Tnnt2	301	0	0	1	0		0	0	0.00332226	0							0	0	7.05045e-05	0
Q8R035	Q8R035|ICT1_MOUSE	23477	Peptidyl-tRNA hydrolase ICT1 mitochondrial,Mrpl58 PE=1 SV=1	Mrpl58	206	0	0	1	0		0	0	0.00485437	0							0	0	0.000103019	0
P53798	P53798|FDFT_MOUSE	48154	Squalene synthase,Fdft1 PE=1 SV=2	Fdft1	416	0	0	1	0		0	0	0.00240385	0							0	0	5.1014e-05	0
Q91XC8	Q91XC8|DAP1_MOUSE	11155	Death-associated protein 1,Dap PE=1 SV=3	Dap	102	0	0	1	0		0	0	0.00980392	0							0	0	0.000208057	0
Q0VBL3	Q0VBL3|RBM15_MOUSE	105722	RNA-binding protein 15,Rbm15 PE=1 SV=1	Rbm15	962	0	0	1	0		0	0	0.0010395	0							0	0	2.20601e-05	0
O35127	O35127|C10_MOUSE	13194	Protein C10,Grcc10 PE=1 SV=1	Grcc10	126	0	0	1	0		0	0	0.00793651	0							0	0	0.000168427	0
P55041	P55041|GEM_MOUSE	33725	GTP-binding protein GEM,Gem PE=1 SV=2	Gem	295	0	0	1	0		0	0	0.00338983	0							0	0	7.19384e-05	0
Q8VEE0	Q8VEE0|RPE_MOUSE	24945	Ribulose-phosphate 3-epimerase,Rpe PE=1 SV=1	Rpe	228	0	0	1	0		0	0	0.00438596	0							0	0	9.30782e-05	0
O35704	O35704|SPTC1_MOUSE	52535	Serine palmitoyltransferase 1,Sptlc1 PE=1 SV=2	Sptlc1	473	0	0	1	0		0	0	0.00211416	0							0	0	4.48665e-05	0
Q8BI72	Q8BI72|CARF_MOUSE	59745	CDKN2A-interacting protein,Cdkn2aip PE=1 SV=1	Cdkn2aip	563	0	0	1	0		0	0	0.0017762	0							0	0	3.76942e-05	0
Q9D0J4	Q9D0J4|ARL2_MOUSE	20864	ADP-ribosylation factor-like protein 2,Arl2 PE=1 SV=1	Arl2	184	0	0	1	0		0	0	0.00543478	0							0	0	0.000115336	0
Q9CQ79	Q9CQ79|TXND9_MOUSE	26260	Thioredoxin domain-containing protein 9,Txndc9 PE=1 SV=1	Txndc9	226	0	0	1	0		0	0	0.00442478	0							0	0	9.39019e-05	0
Q8C0M9	Q8C0M9|ASGL1_MOUSE	33950	Isoaspartyl peptidase/L-asparaginase,Asrgl1 PE=1 SV=1	Asrgl1	326	0	0	1	0		0	0	0.00306748	0							0	0	6.50977e-05	0
Q6PEB6	Q6PEB6|PHOCN_MOUSE	26032	MOB-like protein phocein,Mob4 PE=1 SV=1	Mob4	225	0	0	1	0		0	0	0.00444444	0							0	0	9.43193e-05	0
Q501J7	Q501J7|PHAR4_MOUSE	76632	Phosphatase and actin regulator 4,Phactr4 PE=1 SV=2	Phactr4	694	0	0	1	0		0	0	0.00144092	0							0	0	3.0579e-05	0
Q61286	Q61286|HTF4_MOUSE	75811	Transcription factor 12,Tcf12 PE=1 SV=2	Tcf12	706	0	0	1	0		0	0	0.00141643	0							0	0	3.00593e-05	0
P61025	P61025|CKS1_MOUSE	9660	Cyclin-dependent kinases regulatory subunit 1,Cks1b PE=3 SV=1	Cks1b	79	0	0	1	0		0	0	0.0126582	0							0	0	0.000268631	0
Q8C6G8	Q8C6G8|WDR26_MOUSE	70544	WD repeat-containing protein 26,Wdr26 PE=1 SV=3	Wdr26	641	0	0	1	0		0	0	0.00156006	0							0	0	3.31074e-05	0
Q8BUV3	Q8BUV3|GEPH_MOUSE	83282	Gephyrin,Gphn PE=1 SV=2	Gphn	769	0	0	1	0		0	0	0.00130039	0							0	0	2.75967e-05	0
Q7TQ95	Q7TQ95|LNP_MOUSE	47500	Endoplasmic reticulum junction formation protein lunapark,Lnpk PE=1 SV=1	Lnpk	425	0	0	1	0		0	0	0.00235294	0							0	0	4.99337e-05	0
Q9WUN2	Q9WUN2|TBK1_MOUSE	83425	Serine/threonine-protein kinase TBK1,Tbk1 PE=1 SV=1	Tbk1	729	0	0	1	0		0	0	0.00137174	0							0	0	2.91109e-05	0
Q9Z0E0	Q9Z0E0|NCDN_MOUSE	78895	Neurochondrin,Ncdn PE=1 SV=1	Ncdn	729	0	0	1	0		0	0	0.00137174	0							0	0	2.91109e-05	0
Q8C3F7	Q8C3F7|KLH30_MOUSE	64605	Kelch-like protein 30,Klhl30 PE=2 SV=1	Klhl30	581	0	0	1	0		0	0	0.00172117	0							0	0	3.65264e-05	0
Q91YD9	Q91YD9|WASL_MOUSE	54274	Neural Wiskott-Aldrich syndrome protein,Wasl PE=1 SV=1	Wasl	501	0	0	1	0		0	0	0.00199601	0							0	0	4.2359e-05	0
Q64449	Q64449|MRC2_MOUSE	167074	C-type mannose receptor 2,Mrc2 PE=1 SV=3	Mrc2	1479	0	0	1	0		0	0	0.000676133	0							0	0	1.43488e-05	0
Q9DCM0	Q9DCM0|ETHE1_MOUSE	27739	Persulfide dioxygenase ETHE1 mitochondrial,Ethe1 PE=1 SV=2	Ethe1	254	0	0	1	0		0	0	0.00393701	0							0	0	8.35506e-05	0
Q8R3F5	Q8R3F5|FABD_MOUSE	41928	Malonyl-CoA-acyl carrier protein transacylase mitochondrial,Mcat PE=1 SV=3	Mcat	381	0	0	1	0		0	0	0.00262467	0							0	0	5.57004e-05	0
Q9CQ10	Q9CQ10|CHMP3_MOUSE	25219	Charged multivesicular body protein 3,Chmp3 PE=1 SV=3	Chmp3	224	0	0	1	0		0	0	0.00446429	0							0	0	9.47404e-05	0
Q9CXG3	Q9CXG3|PPIL4_MOUSE	57230	Peptidyl-prolyl cis-trans isomerase-like 4,Ppil4 PE=1 SV=2	Ppil4	492	0	0	1	0		0	0	0.00203252	0							0	0	4.31338e-05	0
Q9QXS6	Q9QXS6|DREB_MOUSE	77287	Drebrin,Dbn1 PE=1 SV=4	Dbn1	706	0	0	1	0		0	0	0.00141643	0							0	0	3.00593e-05	0
Q8VCY6	Q8VCY6|UTP6_MOUSE	70429	U3 small nucleolar RNA-associated protein 6 homolog,Utp6 PE=2 SV=1	Utp6	597	0	0	1	0		0	0	0.00167504	0							0	0	3.55475e-05	0
Q8N9S3	Q8N9S3|AHSA2_MOUSE	37648	Activator of 90 kDa heat shock protein ATPase homolog 2,Ahsa2 PE=1 SV=2	Ahsa2	331	0	0	1	0		0	0	0.00302115	0							0	0	6.41143e-05	0
Q9D2R6	Q9D2R6|COA3_MOUSE	11987	Cytochrome c oxidase assembly factor 3 homolog mitochondrial,Coa3 PE=1 SV=1	Coa3	108	0	0	1	0		0	0	0.00925926	0							0	0	0.000196499	0
Q9Z2A5	Q9Z2A5|ATE1_MOUSE	59146	Arginyl-tRNA--protein transferase 1,Ate1 PE=1 SV=2	Ate1	516	0	0	1	0		0	0	0.00193798	0							0	0	4.11276e-05	0
A2BH40	A2BH40|ARI1A_MOUSE	242089	AT-rich interactive domain-containing protein 1A,Arid1a PE=1 SV=1	Arid1a	2283	0	0	1	0		0	0	0.00043802	0							0	0	9.29559e-06	0
Q9D783	Q9D783|KLH40_MOUSE	69589	Kelch-like protein 40,Klhl40 PE=1 SV=1	Klhl40	621	0	0	1	0		0	0	0.00161031	0							0	0	3.41737e-05	0
Q8R0F3	Q8R0F3|SUMF1_MOUSE	40659	Formylglycine-generating enzyme,Sumf1 PE=1 SV=2	Sumf1	372	0	0	1	0		0	0	0.00268817	0							0	0	5.7048e-05	0
P10077	P10077|ZFP27_MOUSE	92894	Zinc finger protein 27,Zfp27 PE=2 SV=2	Zfp27	819	0	0	1	0		0	0	0.001221	0							0	0	2.59119e-05	0
Q8C0J6	Q8C0J6|SWAHC_MOUSE	54938	Ankyrin repeat domain-containing protein SOWAHC,Sowahc PE=1 SV=2	Sowahc	512	0	0	1	0		0	0	0.00195312	0							0	0	4.14489e-05	0
Q3UL36	Q3UL36|ARGL1_MOUSE	32887	Arginine and glutamate-rich protein 1,Arglu1 PE=1 SV=2	Arglu1	271	0	0	1	0		0	0	0.00369004	0							0	0	7.83094e-05	0
B1ARD6	B1ARD6|SLFN9_MOUSE	103992	Schlafen family member 9,Slfn9 PE=2 SV=1	Slfn9	910	0	0	1	0		0	0	0.0010989	0							0	0	2.33207e-05	0
Q99LB2	Q99LB2|DHRS4_MOUSE	29885	Dehydrogenase/reductase SDR family member 4,Dhrs4 PE=1 SV=3	Dhrs4	279	0	0	1	0		0	0	0.00358423	0							0	0	7.60639e-05	0
Q8VEH6	Q8VEH6|CBWD1_MOUSE	43772	COBW domain-containing protein 1,Cbwd1 PE=1 SV=1	Cbwd1	393	0	0	1	0		0	0	0.00254453	0							0	0	5.39996e-05	0
Q8BHK6	Q8BHK6|SLAF7_MOUSE	37187	SLAM family member 7,Slamf7 PE=1 SV=2	Slamf7	333	0	0	1	0		0	0	0.003003	0							0	0	6.37292e-05	0
Q9R158	Q9R158|AD26A_MOUSE	78747	Disintegrin and metalloproteinase domain-containing protein 26A,Adam26a PE=2 SV=2	Adam26a	697	0	0	1	0		0	0	0.00143472	0							0	0	3.04474e-05	0
Q99MV1	Q99MV1|TDRD1_MOUSE	129695	Tudor domain-containing protein 1,Tdrd1 PE=1 SV=2	Tdrd1	1172	0	0	1	0		0	0	0.000853242	0							0	0	1.81074e-05	0
Q9CPW3	Q9CPW3|RM54_MOUSE	15422	39S ribosomal protein L54 mitochondrial,Mrpl54 PE=1 SV=1	Mrpl54	135	0	0	1	0		0	0	0.00740741	0							0	0	0.000157199	0
Q9CPT5	Q9CPT5|NOP16_MOUSE	21139	Nucleolar protein 16,Nop16 PE=1 SV=1	Nop16	178	1	0	1	0		0.00561798	0	0.00561798	0							0.000181313	0	0.000119224	0
O35855	O35855|BCAT2_MOUSE	44127	Branched-chain-amino-acid aminotransferase mitochondrial,Bcat2 PE=1 SV=2	Bcat2	393	1	0	1	0		0.00254453	0	0.00254453	0							8.21216e-05	0	5.39996e-05	0
Q569Z5	Q569Z5|DDX46_MOUSE	117448	Probable ATP-dependent RNA helicase DDX46,Ddx46 PE=1 SV=2	Ddx46	1032	1	0	1	0		0.000968992	0	0.000968992	0							3.1273e-05	0	2.05638e-05	0
Q9CQ71	Q9CQ71|RFA3_MOUSE	13584	Replication protein A 14 kDa subunit,Rpa3 PE=1 SV=1	Rpa3	121	0	1	1	0		0	0.00826446	0.00826446	0							0	0.000227992	0.000175387	0
Q9CQ92	Q9CQ92|FIS1_MOUSE	17009	Mitochondrial fission 1 protein,Fis1 PE=1 SV=1	Fis1	152	0	1	1	0		0	0.00657895	0.00657895	0							0	0.000181494	0.000139617	0
P54923	P54923|ADPRH_MOUSE	40068	[Protein ADP-ribosylarginine] hydrolase,Adprh PE=1 SV=1	Adprh	362	0	1	1	0		0	0.00276243	0.00276243	0							0	7.62073e-05	5.86239e-05	0
Q8K1J6	Q8K1J6|TRNT1_MOUSE	49895	CCA tRNA nucleotidyltransferase 1 mitochondrial,Trnt1 PE=1 SV=1	Trnt1	434	0	1	1	0		0	0.00230415	0.00230415	0							0	6.35646e-05	4.88982e-05	0
Q8K2F0	Q8K2F0|BRD3_MOUSE	79762	Bromodomain-containing protein 3,Brd3 PE=1 SV=2	Brd3	726	0	1	1	0		0	0.00137741	0.00137741	0							0	3.79987e-05	2.92312e-05	0
Q8BU03	Q8BU03|PWP2_MOUSE	102910	Periodic tryptophan protein 2 homolog,Pwp2 PE=1 SV=1	Pwp2	919	0	1	1	0		0	0.00108814	0.00108814	0							0	3.00186e-05	2.30923e-05	0
Q8BTS4	Q8BTS4|NUP54_MOUSE	55732	Nuclear pore complex protein Nup54,Nup54 PE=1 SV=1	Nup54	510	0	1	1	0		0	0.00196078	0.00196078	0							0	5.40923e-05	4.16115e-05	0
Q8R2N2	Q8R2N2|UTP4_MOUSE	76909	U3 small nucleolar RNA-associated protein 4 homolog,Utp4 PE=2 SV=3	Utp4	686	0	1	1	0		0	0.00145773	0.00145773	0							0	4.02144e-05	3.09356e-05	0
Q9ERU3	Q9ERU3|ZNF22_MOUSE	27294	Zinc finger protein 22,Znf22 PE=1 SV=2	Znf22	237	0	1	1	0		0	0.00421941	0.00421941	0							0	0.000116401	8.95436e-05	0
Q9R098	Q9R098|HGFA_MOUSE	70568	Hepatocyte growth factor activator,Hgfac PE=1 SV=1	Hgfac	653	0	1	1	0		0	0.00153139	0.00153139	0							0	4.22466e-05	3.2499e-05	0
E9PYI1	E9PYI1|ZN568_MOUSE	77116	Zinc finger protein 568,Znf568 PE=1 SV=1	Znf568	671	0	1	1	0		0	0.00149031	0.00149031	0							0	4.11133e-05	3.16272e-05	0
Q8R0T2	Q8R0T2|ZN768_MOUSE	62711	Zinc finger protein 768,Znf768 PE=1 SV=1	Znf768	568	0	1	1	0		0	0.00176056	0.00176056	0							0	4.85687e-05	3.73624e-05	0
B2KFW1	B2KFW1|ZSC20_MOUSE	115379	Zinc finger and SCAN domain-containing protein 20,Zscan20 PE=2 SV=2	Zscan20	1030	0	1	1	0		0	0.000970874	0.000970874	0							0	2.67835e-05	2.06037e-05	0
Q62276	Q62276|MED22_MOUSE	22282	Mediator of RNA polymerase II transcription subunit 22,Med22 PE=1 SV=2	Med22	200	0	1	1	0		0	0.005	0.005	0							0	0.000137935	0.000106109	0
Q91ZU6	Q91ZU6|DYST_MOUSE	834234	Dystonin,Dst PE=1 SV=2	Dst	7393	1	1	1	0		0.000135263	0.000135263	0.000135263	0							4.36545e-06	3.73151e-06	2.87053e-06	0
Q8BHS6	Q8BHS6|ARMX3_MOUSE	42620	Armadillo repeat-containing X-linked protein 3,Armcx3 PE=1 SV=1	Armcx3	379	1	1	1	0		0.00263852	0.00263852	0.00263852	0							8.51551e-05	7.2789e-05	5.59943e-05	0
Q8K363	Q8K363|DDX18_MOUSE	74181	ATP-dependent RNA helicase DDX18,Ddx18 PE=1 SV=1	Ddx18	660	2	1	1	0		0.0030303	0.00151515	0.00151515	0							9.77994e-05	4.17986e-05	3.21543e-05	0
P63280	P63280|UBC9_MOUSE	18007	SUMO-conjugating enzyme UBC9,Ube2i PE=1 SV=1	Ube2i	158	3	1	1	0		0.0189873	0.00632911	0.00632911	0							0.000612793	0.000174602	0.000134315	0
Q8R1V4	Q8R1V4|TMED4_MOUSE	26022	Transmembrane emp24 domain-containing protein 4,Tmed4 PE=1 SV=1	Tmed4	227	0	2	1	0		0	0.00881057	0.00440529	0							0	0.000243058	9.34883e-05	0
Q9CQZ5	Q9CQZ5|NDUA6_MOUSE	15283	NADH dehydrogenase [ubiquinone] 1 alpha subcomplex subunit 6,Ndufa6 PE=1 SV=1	Ndufa6	131	0	2	1	0		0	0.0152672	0.00763359	0							0	0.000421176	0.000161999	0
O35143	O35143|ATIF1_MOUSE	12159	ATPase inhibitor mitochondrial,ATP5IF1 PE=1 SV=2	ATP5IF1	106	1	2	1	0		0.00943396	0.0188679	0.00943396	0							0.00030447	0.00052051	0.000200206	0
Q9JJN2	Q9JJN2|ZFHX4_MOUSE	392325	Zinc finger homeobox protein 4,Zfhx4 PE=1 SV=1	Zfhx4	3550	1	2	1	0		0.00028169	0.00056338	0.00028169	0							9.09121e-06	1.5542e-05	5.97798e-06	0
Q8R2U4	Q8R2U4|NTM1A_MOUSE	25420	N-terminal Xaa-Pro-Lys N-methyltransferase 1,Ntmt1 PE=1 SV=3	Ntmt1	223	0	4	1	0		0	0.0179372	0.0044843	0							0	0.000494835	9.51652e-05	0
Q99LT0	Q99LT0|DPY30_MOUSE	11213	Protein dpy-30 homolog,Dpy30 PE=1 SV=1	Dpy30	99	0	0	2	0		0	0	0.020202	0							0	0	0.000428724	0
Q9R1J0	Q9R1J0|NSDHL_MOUSE	40686	Sterol-4-alpha-carboxylate 3-dehydrogenase decarboxylating,Nsdhl PE=1 SV=1	Nsdhl	362	0	0	2	0		0	0	0.00552486	0							0	0	0.000117248	0
Q99J36	Q99J36|THUM1_MOUSE	38885	THUMP domain-containing protein 1,Thumpd1 PE=1 SV=1	Thumpd1	350	0	0	2	0		0	0	0.00571429	0							0	0	0.000121268	0
Q8BRF7	Q8BRF7|SCFD1_MOUSE	72323	Sec1 family domain-containing protein 1,Scfd1 PE=1 SV=1	Scfd1	639	0	0	2	0		0	0	0.00312989	0							0	0	6.6422e-05	0
Q99LC8	Q99LC8|EI2BA_MOUSE	33816	Translation initiation factor eIF-2B subunit alpha,Eif2b1 PE=1 SV=1	Eif2b1	305	0	0	2	0		0	0	0.00655738	0							0	0	0.00013916	0
Q9DBE9	Q9DBE9|SPB1_MOUSE	95532	pre-rRNA 2'-O-ribose RNA methyltransferase FTSJ3,Ftsj3 PE=1 SV=1	Ftsj3	838	0	0	2	0		0	0	0.00238663	0							0	0	5.06488e-05	0
Q8VCM8	Q8VCM8|NCLN_MOUSE	62908	Nicalin,Ncln PE=1 SV=2	Ncln	563	0	0	2	0		0	0	0.0035524	0							0	0	7.53884e-05	0
Q9CX00	Q9CX00|IST1_MOUSE	39468	IST1 homolog,Ist1 PE=1 SV=1	Ist1	362	0	0	2	0		0	0	0.00552486	0							0	0	0.000117248	0
Q8BNU0	Q8BNU0|ARMC6_MOUSE	50683	Armadillo repeat-containing protein 6,Armc6 PE=1 SV=1	Armc6	468	0	0	2	0		0	0	0.0042735	0							0	0	9.06916e-05	0
Q8CHP8	Q8CHP8|PGP_MOUSE	34541	Glycerol-3-phosphate phosphatase,Pgp PE=1 SV=1	Pgp	321	0	0	2	0		0	0	0.00623053	0							0	0	0.000132223	0
Q921C5	Q921C5|BICD2_MOUSE	93391	Protein bicaudal D homolog 2,Bicd2 PE=1 SV=1	Bicd2	820	0	0	2	0		0	0	0.00243902	0							0	0	5.17606e-05	0
Q3UMU9	Q3UMU9|HDGR2_MOUSE	74291	Hepatoma-derived growth factor-related protein 2,Hdgfl2 PE=1 SV=1	Hdgfl2	669	0	0	2	0		0	0	0.00298954	0							0	0	6.34435e-05	0
Q91YW3	Q91YW3|DNJC3_MOUSE	57464	DnaJ homolog subfamily C member 3,Dnajc3 PE=1 SV=1	Dnajc3	504	0	0	2	0		0	0	0.00396825	0							0	0	8.42136e-05	0
Q6ZQ58	Q6ZQ58|LARP1_MOUSE	121125	La-related protein 1,Larp1 PE=1 SV=3	Larp1	1072	0	0	2	0		0	0	0.00186567	0							0	0	3.9593e-05	0
Q9JI11	Q9JI11|STK4_MOUSE	55541	Serine/threonine-protein kinase 4,Stk4 PE=1 SV=1	Stk4	487	0	0	2	0		0	0	0.00410678	0							0	0	8.71533e-05	0
Q6PDL0	Q6PDL0|DC1L2_MOUSE	54219	Cytoplasmic dynein 1 light intermediate chain 2,Dync1li2 PE=1 SV=2	Dync1li2	492	0	0	2	0		0	0	0.00406504	0							0	0	8.62676e-05	0
Q9JI10	Q9JI10|STK3_MOUSE	56855	Serine/threonine-protein kinase 3,Stk3 PE=1 SV=1	Stk3	497	0	0	2	0		0	0	0.00402414	0							0	0	8.53998e-05	0
Q9D1B9	Q9D1B9|RM28_MOUSE	30170	39S ribosomal protein L28 mitochondrial,Mrpl28 PE=1 SV=3	Mrpl28	257	0	0	2	0		0	0	0.0077821	0							0	0	0.000165151	0
Q9EQI8	Q9EQI8|RM46_MOUSE	32132	39S ribosomal protein L46 mitochondrial,Mrpl46 PE=1 SV=1	Mrpl46	283	0	0	2	0		0	0	0.00706714	0							0	0	0.000149978	0
Q99L04	Q99L04|DHRS1_MOUSE	34005	Dehydrogenase/reductase SDR family member 1,Dhrs1 PE=1 SV=1	Dhrs1	313	0	0	2	0		0	0	0.00638978	0							0	0	0.000135603	0
Q8R4R6	Q8R4R6|NUP35_MOUSE	34786	Nucleoporin NUP35,Nup35 PE=1 SV=2	Nup35	325	0	0	2	0		0	0	0.00615385	0							0	0	0.000130596	0
Q9CY73	Q9CY73|RM44_MOUSE	37527	39S ribosomal protein L44 mitochondrial,Mrpl44 PE=1 SV=3	Mrpl44	333	0	0	2	0		0	0	0.00600601	0							0	0	0.000127458	0
Q9Z103	Q9Z103|ADNP_MOUSE	124308	Activity-dependent neuroprotector homeobox protein,Adnp PE=1 SV=2	Adnp	1108	0	0	2	0		0	0	0.00180505	0							0	0	3.83066e-05	0
Q3V1T4	Q3V1T4|P3H1_MOUSE	83651	Prolyl 3-hydroxylase 1,P3h1 PE=1 SV=2	P3h1	739	0	0	2	0		0	0	0.00270636	0							0	0	5.74339e-05	0
Q810A7	Q810A7|DDX42_MOUSE	101965	ATP-dependent RNA helicase DDX42,Ddx42 PE=1 SV=3	Ddx42	929	0	0	2	0		0	0	0.00215285	0							0	0	4.56875e-05	0
Q9D0C4	Q9D0C4|TRM5_MOUSE	56794	tRNA (guanine(37)-N1)-methyltransferase,Trmt5 PE=1 SV=1	Trmt5	501	0	0	2	0		0	0	0.00399202	0							0	0	8.47179e-05	0
Q921N6	Q921N6|DDX27_MOUSE	85939	Probable ATP-dependent RNA helicase DDX27,Ddx27 PE=1 SV=3	Ddx27	760	0	0	2	0		0	0	0.00263158	0							0	0	5.58469e-05	0
Q8VDF2	Q8VDF2|UHRF1_MOUSE	88304	E3 ubiquitin-protein ligase UHRF1,Uhrf1 PE=1 SV=2	Uhrf1	782	0	0	2	0		0	0	0.00255754	0							0	0	5.42758e-05	0
P70398	P70398|USP9X_MOUSE	290709	Probable ubiquitin carboxyl-terminal hydrolase FAF-X,Usp9x PE=1 SV=2	Usp9x	2559	0	0	2	0		0	0	0.000781555	0							0	0	1.6586e-05	0
Q5DTM8	Q5DTM8|BRE1A_MOUSE	113520	E3 ubiquitin-protein ligase BRE1A,Rnf20 PE=1 SV=2	Rnf20	973	0	0	2	0		0	0	0.0020555	0							0	0	4.36215e-05	0
Q8BHG1	Q8BHG1|NRDC_MOUSE	132891	Nardilysin,Nrdc PE=1 SV=1	Nrdc	1161	0	0	2	0		0	0	0.00172265	0							0	0	3.65579e-05	0
Q91Z83	Q91Z83|MYH7_MOUSE	222877	Myosin-7,Myh7 PE=2 SV=1	Myh7	1935	0	0	2	0		0	0	0.00103359	0							0	0	2.19347e-05	0
Q9CQT1	Q9CQT1|MTNA_MOUSE	39411	Methylthioribose-1-phosphate isomerase,Mri1 PE=1 SV=1	Mri1	369	0	0	2	0		0	0	0.00542005	0							0	0	0.000115024	0
Q62393	Q62393|TPD52_MOUSE	24313	Tumor protein D52,Tpd52 PE=1 SV=2	Tpd52	224	0	0	2	0		0	0	0.00892857	0							0	0	0.000189481	0
Q9CR41	Q9CR41|HYPK_MOUSE	14679	Huntingtin-interacting protein K,Hypk PE=1 SV=2	Hypk	129	0	0	2	0		0	0	0.0155039	0							0	0	0.000329021	0
Q8BKG3	Q8BKG3|PTK7_MOUSE	117532	Inactive tyrosine-protein kinase 7,Ptk7 PE=1 SV=1	Ptk7	1062	0	0	2	0		0	0	0.00188324	0							0	0	3.99658e-05	0
Q6A0A2	Q6A0A2|LAR4B_MOUSE	81627	La-related protein 4B,Larp4b PE=1 SV=2	Larp4b	741	0	0	2	0		0	0	0.00269906	0							0	0	5.72789e-05	0
Q8VCF0	Q8VCF0|MAVS_MOUSE	53399	Mitochondrial antiviral-signaling protein,Mavs PE=1 SV=1	Mavs	503	0	0	2	0		0	0	0.00397614	0							0	0	8.43811e-05	0
Q6R891	Q6R891|NEB2_MOUSE	89520	Neurabin-2,Ppp1r9b PE=1 SV=1	Ppp1r9b	817	0	0	2	0		0	0	0.00244798	0							0	0	5.19506e-05	0
Q9R0P6	Q9R0P6|SC11A_MOUSE	20626	Signal peptidase complex catalytic subunit SEC11A,Sec11a PE=1 SV=1	Sec11a	179	0	0	2	0		0	0	0.0111732	0							0	0	0.000237116	0
Q8R323	Q8R323|RFC3_MOUSE	40526	Replication factor C subunit 3,Rfc3 PE=1 SV=1	Rfc3	356	0	0	2	0		0	0	0.00561798	0							0	0	0.000119224	0
Q7TNE3	Q7TNE3|SPAG7_MOUSE	25921	Sperm-associated antigen 7,Spag7 PE=1 SV=1	Spag7	227	0	0	2	0		0	0	0.00881057	0							0	0	0.000186977	0
Q3UIU2	Q3UIU2|NDUB6_MOUSE	15515	NADH dehydrogenase [ubiquinone] 1 beta subcomplex subunit 6,Ndufb6 PE=1 SV=3	Ndufb6	128	0	0	2	0		0	0	0.015625	0							0	0	0.000331591	0
Q9WV60	Q9WV60|GSK3B_MOUSE	46710	Glycogen synthase kinase-3 beta,Gsk3b PE=1 SV=2	Gsk3b	420	0	0	2	0		0	0	0.0047619	0							0	0	0.000101056	0
P97352	P97352|S10AD_MOUSE	11158	Protein S100-A13,S100a13 PE=1 SV=1	S100a13	98	0	0	2	0		0	0	0.0204082	0							0	0	0.000433099	0
O08664	O08664|BCL7C_MOUSE	23445	B-cell CLL/lymphoma 7 protein family member C,Bcl7c PE=1 SV=1	Bcl7c	217	0	0	2	0		0	0	0.00921659	0							0	0	0.000195593	0
Q9QZH3	Q9QZH3|PPIE_MOUSE	33449	Peptidyl-prolyl cis-trans isomerase E,Ppie PE=1 SV=2	Ppie	301	0	0	2	0		0	0	0.00664452	0							0	0	0.000141009	0
Q9Z199	Q9Z199|SPT4B_MOUSE	13194	Transcription elongation factor SPT4-B,Supt4h1b PE=2 SV=1	Supt4h1b	117	0	0	2	0		0	0	0.017094	0							0	0	0.000362766	0
P63271	P63271|SPT4A_MOUSE	13193	Transcription elongation factor SPT4-A,Supt4h1a PE=2 SV=1	Supt4h1a	117	0	0	2	0		0	0	0.017094	0							0	0	0.000362766	0
Q9CQ69	Q9CQ69|QCR8_MOUSE	9768	Cytochrome b-c1 complex subunit 8,Uqcrq PE=1 SV=3	Uqcrq	82	1	0	2	0		0.0121951	0	0.0243902	0							0.000393583	0	0.000517606	0
Q8BHC4	Q8BHC4|DCAKD_MOUSE	26476	Dephospho-CoA kinase domain-containing protein,Dcakd PE=1 SV=1	Dcakd	231	1	0	2	0		0.004329	0	0.00865801	0							0.000139713	0	0.000183739	0
Q9DAW6	Q9DAW6|PRP4_MOUSE	58370	U4/U6 small nuclear ribonucleoprotein Prp4,Prpf4 PE=1 SV=1	Prpf4	521	0	1	2	0		0	0.00191939	0.00383877	0							0	5.29502e-05	8.14658e-05	0
Q61576	Q61576|FKB10_MOUSE	64698	Peptidyl-prolyl cis-trans isomerase FKBP10,Fkbp10 PE=1 SV=2	Fkbp10	581	0	1	2	0		0	0.00172117	0.00344234	0							0	4.7482e-05	7.30528e-05	0
Q5SX39	Q5SX39|MYH4_MOUSE	222857	Myosin-4,Myh4 PE=2 SV=1	Myh4	1939	0	1	2	0		0	0.00051573	0.00103146	0							0	1.42275e-05	2.18895e-05	0
Q5SX40	Q5SX40|MYH1_MOUSE	223340	Myosin-1,Myh1 PE=1 SV=1	Myh1	1942	0	1	2	0		0	0.000514933	0.00102987	0							0	1.42055e-05	2.18557e-05	0
A2AUC9	A2AUC9|KLH41_MOUSE	68190	Kelch-like protein 41,Klhl41 PE=1 SV=1	Klhl41	606	0	1	2	0		0	0.00165017	0.00330033	0							0	4.55232e-05	7.00391e-05	0
Q99LC3	Q99LC3|NDUAA_MOUSE	40603	NADH dehydrogenase [ubiquinone] 1 alpha subcomplex subunit 10 mitochondrial,Ndufa10 PE=1 SV=1	Ndufa10	355	1	1	2	0		0.0028169	0.0028169	0.0056338	0							9.09121e-05	7.771e-05	0.00011956	0
Q6PA06	Q6PA06|ATLA2_MOUSE	66224	Atlastin-2,Atl2 PE=1 SV=1	Atl2	583	1	1	2	0		0.00171527	0.00171527	0.00343053	0							5.53581e-05	4.73191e-05	7.28022e-05	0
P12367	P12367|KAP2_MOUSE	45389	cAMP-dependent protein kinase type II-alpha regulatory subunit,Prkar2a PE=1 SV=2	Prkar2a	401	1	1	2	0		0.00249377	0.00249377	0.00498753	0							8.04833e-05	6.87956e-05	0.000105845	0
P53395	P53395|ODB2_MOUSE	53247	Lipoamide acyltransferase component of branched-chain alpha-keto acid dehydrogenase complex mitochondrial,Dbt PE=1 SV=2	Dbt	482	2	1	2	0		0.00414938	0.00207469	0.00414938	0							0.000133916	5.72345e-05	8.80574e-05	0
Q9CY66	Q9CY66|GAR1_MOUSE	23474	H/ACA ribonucleoprotein complex subunit 1,Gar1 PE=1 SV=1	Gar1	231	0	2	2	0		0	0.00865801	0.00865801	0							0	0.000238849	0.000183739	0
Q91VK1	Q91VK1|BZW2_MOUSE	48063	Basic leucine zipper and W2 domain-containing protein 2,Bzw2 PE=1 SV=1	Bzw2	419	0	2	2	0		0	0.00477327	0.00477327	0							0	0.00013168	0.000101298	0
Q9CXT8	Q9CXT8|MPPB_MOUSE	54615	Mitochondrial-processing peptidase subunit beta,Pmpcb PE=1 SV=1	Pmpcb	489	1	2	2	0		0.00204499	0.00408998	0.00408998	0							6.59996e-05	0.00011283	8.67969e-05	0
Q9DAR7	Q9DAR7|DCPS_MOUSE	38988	m7GpppX diphosphatase,Dcps PE=1 SV=1	Dcps	338	0	3	2	0		0	0.00887574	0.00591716	0							0	0.000244855	0.000125573	0
Q9ERE7	Q9ERE7|MESD_MOUSE	25207	LRP chaperone MESD,Mesd PE=1 SV=1	Mesd	224	0	3	2	0		0	0.0133929	0.00892857	0							0	0.000369469	0.000189481	0
Q8BH04	Q8BH04|PCKGM_MOUSE	70528	Phosphoenolpyruvate carboxykinase [GTP] mitochondrial,Pck2 PE=1 SV=1	Pck2	640	4	6	2	0		0.00625	0.009375	0.003125	0							0.000201711	0.000258629	6.63182e-05	0
Q8BGS2	Q8BGS2|BOLA2_MOUSE	10215	BolA-like protein 2,Bola2 PE=1 SV=1	Bola2	86	0	0	3	0		0	0	0.0348837	0							0	0	0.000740297	0
Q9D1A2	Q9D1A2|CNDP2_MOUSE	52767	Cytosolic non-specific dipeptidase,Cndp2 PE=1 SV=1	Cndp2	475	0	0	3	0		0	0	0.00631579	0							0	0	0.000134033	0
P56960	P56960|EXOSX_MOUSE	100942	Exosome component 10,Exosc10 PE=1 SV=2	Exosc10	887	0	0	3	0		0	0	0.00338219	0							0	0	7.17762e-05	0
P21126	P21126|UBL4A_MOUSE	17801	Ubiquitin-like protein 4A,Ubl4a PE=1 SV=1	Ubl4a	157	0	0	3	0		0	0	0.0191083	0							0	0	0.000405513	0
Q80W54	Q80W54|FACE1_MOUSE	54735	CAAX prenyl protease 1 homolog,Zmpste24 PE=1 SV=2	Zmpste24	475	0	0	3	0		0	0	0.00631579	0							0	0	0.000134033	0
Q6PDI5	Q6PDI5|ECM29_MOUSE	203702	Proteasome adapter and scaffold protein ECM29,Ecpas PE=1 SV=3	Ecpas	1840	0	0	3	0		0	0	0.00163043	0							0	0	3.46008e-05	0
Q5SSI6	Q5SSI6|UTP18_MOUSE	61218	U3 small nucleolar RNA-associated protein 18 homolog,Utp18 PE=1 SV=1	Utp18	552	0	0	3	0		0	0	0.00543478	0							0	0	0.000115336	0
Q8VD75	Q8VD75|HIP1_MOUSE	115202	Huntingtin-interacting protein 1,Hip1 PE=1 SV=2	Hip1	1029	0	0	3	0		0	0	0.00291545	0							0	0	6.18713e-05	0
Q9JKF7	Q9JKF7|RM39_MOUSE	38549	39S ribosomal protein L39 mitochondrial,Mrpl39 PE=1 SV=4	Mrpl39	336	0	0	3	0		0	0	0.00892857	0							0	0	0.000189481	0
Q920L1	Q920L1|FADS1_MOUSE	52323	Acyl-CoA (8-3)-desaturase,Fads1 PE=1 SV=1	Fads1	447	0	0	3	0		0	0	0.00671141	0							0	0	0.000142428	0
Q61151	Q61151|2A5E_MOUSE	54714	Serine/threonine-protein phosphatase 2A 56 kDa regulatory subunit epsilon isoform,Ppp2r5e PE=1 SV=3	Ppp2r5e	467	0	0	3	0		0	0	0.00642398	0							0	0	0.000136329	0
P08775	P08775|RPB1_MOUSE	217174	DNA-directed RNA polymerase II subunit RPB1,Polr2a PE=1 SV=3	Polr2a	1970	0	0	3	0		0	0	0.00152284	0							0	0	3.23175e-05	0
P97770	P97770|THUM3_MOUSE	56431	THUMP domain-containing protein 3,Thumpd3 PE=1 SV=1	Thumpd3	505	0	0	3	0		0	0	0.00594059	0							0	0	0.00012607	0
P31266	P31266|SUH_MOUSE	58537	Recombining binding protein suppressor of hairless,Rbpj PE=1 SV=1	Rbpj	526	0	0	3	0		0	0	0.00570342	0							0	0	0.000121037	0
P32020	P32020|NLTP_MOUSE	59126	Non-specific lipid-transfer protein,Scp2 PE=1 SV=3	Scp2	547	0	0	3	0		0	0	0.00548446	0							0	0	0.00011639	0
Q61687	Q61687|ATRX_MOUSE	278585	Transcriptional regulator ATRX,Atrx PE=1 SV=3	Atrx	2476	0	0	3	0		0	0	0.00121163	0							0	0	2.57131e-05	0
Q9DBT5	Q9DBT5|AMPD2_MOUSE	92024	AMP deaminase 2,Ampd2 PE=1 SV=1	Ampd2	798	0	0	3	0		0	0	0.0037594	0							0	0	7.97814e-05	0
Q8CI94	Q8CI94|PYGB_MOUSE	96730	Glycogen phosphorylase brain form,Pygb PE=1 SV=3	Pygb	843	1	0	3	0		0.00118624	0	0.00355872	0							3.82844e-05	0	7.55226e-05	0
Q91WS0	Q91WS0|CISD1_MOUSE	12097	CDGSH iron-sulfur domain-containing protein 1,Cisd1 PE=1 SV=1	Cisd1	108	0	1	3	0		0	0.00925926	0.0277778	0							0	0.000255436	0.000589496	0
P61202	P61202|CSN2_MOUSE	51597	COP9 signalosome complex subunit 2,Cops2 PE=1 SV=1	Cops2	443	0	1	3	0		0	0.00225734	0.00677201	0							0	6.22732e-05	0.000143714	0
P97742	P97742|CPT1A_MOUSE	88252	Carnitine O-palmitoyltransferase 1 liver isoform,Cpt1a PE=1 SV=4	Cpt1a	773	1	3	3	0		0.00129366	0.00388098	0.00388098	0							4.17513e-05	0.000107065	8.23616e-05	0
P07607	P07607|TYSY_MOUSE	34958	Thymidylate synthase,Tyms PE=1 SV=1	Tyms	307	0	0	4	0		0	0	0.0130293	0							0	0	0.000276506	0
Q9DC61	Q9DC61|MPPA_MOUSE	58279	Mitochondrial-processing peptidase subunit alpha,Pmpca PE=1 SV=1	Pmpca	524	0	0	4	0		0	0	0.00763359	0							0	0	0.000161999	0
P39689	P39689|CDN1A_MOUSE	17785	Cyclin-dependent kinase inhibitor 1,Cdkn1a PE=1 SV=4	Cdkn1a	159	0	0	4	0		0	0	0.0251572	0							0	0	0.000533883	0
Q9WUB3	Q9WUB3|PYGM_MOUSE	97286	Glycogen phosphorylase muscle form,Pygm PE=1 SV=3	Pygm	842	1	0	4	0		0.00118765	0	0.00475059	0							3.83299e-05	0	0.000100816	0
Q9CQS2	Q9CQS2|NOP10_MOUSE	7706	H/ACA ribonucleoprotein complex subunit 3,Nop10 PE=3 SV=1	Nop10	64	0	1	4	0		0	0.015625	0.0625	0							0	0.000431048	0.00132636	0
Q9EQH2	Q9EQH2|ERAP1_MOUSE	106599	Endoplasmic reticulum aminopeptidase 1,Erap1 PE=1 SV=2	Erap1	930	0	1	4	0		0	0.00107527	0.00430108	0							0	2.96635e-05	9.12767e-05	0
Q7TMY8	Q7TMY8|HUWE1_MOUSE	482640	E3 ubiquitin-protein ligase HUWE1,Huwe1 PE=1 SV=5	Huwe1	4377	0	1	4	0		0	0.000228467	0.000913868	0							0	6.30273e-06	1.9394e-05	0
Q9CQH3	Q9CQH3|NDUB5_MOUSE	21710	NADH dehydrogenase [ubiquinone] 1 beta subcomplex subunit 5 mitochondrial,Ndufb5 PE=1 SV=1	Ndufb5	189	0	3	4	0		0	0.015873	0.021164	0							0	0.00043789	0.000449139	0
Q6P1F6	Q6P1F6|2ABA_MOUSE	51692	Serine/threonine-protein phosphatase 2A 55 kDa regulatory subunit B alpha isoform,Ppp2r2a PE=1 SV=1	Ppp2r2a	447	0	2	6	0		0	0.00447427	0.0134228	0							0	0.000123432	0.000284857	0
Q4KML4	Q4KML4|ABRAL_MOUSE	9030	Costars family protein ABRACL,Abracl PE=1 SV=1	Abracl	81	0	0	0	1		0	0	0	0.0123457							0	0	0	0.00023741
P97470	P97470|PP4C_MOUSE	35080	Serine/threonine-protein phosphatase 4 catalytic subunit,Ppp4c PE=1 SV=2	Ppp4c	307	0	0	0	1		0	0	0	0.00325733							0	0	0	6.26392e-05
O35864	O35864|CSN5_MOUSE	37549	COP9 signalosome complex subunit 5,Cops5 PE=1 SV=3	Cops5	334	0	0	0	1		0	0	0	0.00299401							0	0	0	5.75756e-05
Q9CWS0	Q9CWS0|DDAH1_MOUSE	31381	N(G) N(G)-dimethylarginine dimethylaminohydrolase 1,Ddah1 PE=1 SV=3	Ddah1	285	0	0	0	1		0	0	0	0.00350877							0	0	0	6.74745e-05
Q08024	Q08024|PEBB_MOUSE	22030	Core-binding factor subunit beta,Cbfb PE=1 SV=1	Cbfb	187	0	0	0	1		0	0	0	0.00534759							0	0	0	0.000102835
Q9Z1G3	Q9Z1G3|VATC1_MOUSE	43888	V-type proton ATPase subunit C 1,Atp6v1c1 PE=1 SV=4	Atp6v1c1	382	0	0	0	1		0	0	0	0.0026178							0	0	0	5.03409e-05
Q8R1I1	Q8R1I1|QCR9_MOUSE	7446	Cytochrome b-c1 complex subunit 9,Uqcr10 PE=1 SV=1	Uqcr10	64	0	0	0	1		0	0	0	0.015625							0	0	0	0.000300472
Q9R0Q3	Q9R0Q3|TMED2_MOUSE	22705	Transmembrane emp24 domain-containing protein 2,Tmed2 PE=1 SV=1	Tmed2	201	0	0	0	1		0	0	0	0.00497512							0	0	0	9.56728e-05
Q9CQ06	Q9CQ06|RM24_MOUSE	24945	39S ribosomal protein L24 mitochondrial,Mrpl24 PE=1 SV=1	Mrpl24	216	0	0	0	1		0	0	0	0.00462963							0	0	0	8.90289e-05
Q99PM9	Q99PM9|UCK2_MOUSE	29404	Uridine-cytidine kinase 2,Uck2 PE=1 SV=1	Uck2	261	0	0	0	1		0	0	0	0.00383142							0	0	0	7.36791e-05
O54833	O54833|CSK22_MOUSE	41215	Casein kinase II subunit alpha',Csnk2a2 PE=1 SV=1	Csnk2a2	350	0	0	0	1		0	0	0	0.00285714							0	0	0	5.49435e-05
Q9D0M0	Q9D0M0|EXOS7_MOUSE	31825	Exosome complex exonuclease RRP42,Exosc7 PE=1 SV=2	Exosc7	291	0	0	0	1		0	0	0	0.00343643							0	0	0	6.60833e-05
Q9JIX0	Q9JIX0|ENY2_MOUSE	11529	Transcription and mRNA export factor ENY2,Eny2 PE=1 SV=1	Eny2	101	0	0	0	1		0	0	0	0.00990099							0	0	0	0.000190398
Q3TJZ6	Q3TJZ6|FA98A_MOUSE	55055	Protein FAM98A,Fam98a PE=1 SV=1	Fam98a	515	0	0	0	1		0	0	0	0.00194175							0	0	0	3.73403e-05
Q9R0E1	Q9R0E1|PLOD3_MOUSE	84922	Multifunctional procollagen lysine hydroxylase and glycosyltransferase LH3,Plod3 PE=1 SV=1	Plod3	741	0	0	0	1		0	0	0	0.00134953							0	0	0	2.59517e-05
Q9JIQ3	Q9JIQ3|DBLOH_MOUSE	26820	Diablo homolog mitochondrial,Diablo PE=1 SV=2	Diablo	237	0	0	0	1		0	0	0	0.00421941							0	0	0	8.11402e-05
Q9Z2M7	Q9Z2M7|PMM2_MOUSE	27657	Phosphomannomutase 2,Pmm2 PE=1 SV=1	Pmm2	242	0	0	0	1		0	0	0	0.00413223							0	0	0	7.94638e-05
P70697	P70697|DCUP_MOUSE	40692	Uroporphyrinogen decarboxylase,Urod PE=1 SV=2	Urod	367	0	0	0	1		0	0	0	0.0027248							0	0	0	5.23985e-05
O88531	O88531|PPT1_MOUSE	34490	Palmitoyl-protein thioesterase 1,Ppt1 PE=1 SV=2	Ppt1	306	0	0	0	1		0	0	0	0.00326797							0	0	0	6.28439e-05
Q8R3C6	Q8R3C6|RBM19_MOUSE	106083	Probable RNA-binding protein 19,Rbm19 PE=1 SV=1	Rbm19	952	0	0	0	1		0	0	0	0.00105042							0	0	0	2.01998e-05
Q9D735	Q9D735|TRIR_MOUSE	18377	Telomerase RNA component interacting RNase,Trir PE=1 SV=1	Trir	173	0	0	0	1		0	0	0	0.00578035							0	0	0	0.000111157
Q3UMR5	Q3UMR5|MCU_MOUSE	39682	Calcium uniporter protein mitochondrial,Mcu PE=1 SV=2	Mcu	350	0	0	0	1		0	0	0	0.00285714							0	0	0	5.49435e-05
Q99J62	Q99J62|RFC4_MOUSE	39867	Replication factor C subunit 4,Rfc4 PE=1 SV=1	Rfc4	364	0	0	0	1		0	0	0	0.00274725							0	0	0	5.28303e-05
Q9D517	Q9D517|PLCC_MOUSE	43296	1-acyl-sn-glycerol-3-phosphate acyltransferase gamma,Agpat3 PE=1 SV=2	Agpat3	376	0	0	0	1		0	0	0	0.00265957							0	0	0	5.11442e-05
Q9JK92	Q9JK92|HSPB8_MOUSE	21533	Heat shock protein beta-8,Hspb8 PE=1 SV=1	Hspb8	196	0	0	0	1		0	0	0	0.00510204							0	0	0	9.81134e-05
Q9CQU3	Q9CQU3|RER1_MOUSE	22988	Protein RER1,Rer1 PE=1 SV=1	Rer1	196	0	0	0	1		0	0	0	0.00510204							0	0	0	9.81134e-05
Q8VHK9	Q8VHK9|DHX36_MOUSE	113883	ATP-dependent DNA/RNA helicase DHX36,Dhx36 PE=1 SV=2	Dhx36	1001	0	0	0	1		0	0	0	0.000999001							0	0	0	1.9211e-05
Q923D2	Q923D2|BLVRB_MOUSE	22197	Flavin reductase (NADPH),Blvrb PE=1 SV=3	Blvrb	206	0	0	0	1		0	0	0	0.00485437							0	0	0	9.33507e-05
Q8CH02	Q8CH02|SUGP1_MOUSE	72649	SURP and G-patch domain-containing protein 1,Sugp1 PE=1 SV=1	Sugp1	643	0	0	0	1		0	0	0	0.00155521							0	0	0	2.99071e-05
P70245	P70245|EBP_MOUSE	26215	3-beta-hydroxysteroid-Delta(8) Delta(7)-isomerase,Ebp PE=1 SV=3	Ebp	230	0	0	0	1		0	0	0	0.00434783							0	0	0	8.36097e-05
Q9D0L8	Q9D0L8|MCES_MOUSE	53291	mRNA cap guanine-N7 methyltransferase,Rnmt PE=1 SV=1	Rnmt	465	0	0	0	1		0	0	0	0.00215054							0	0	0	4.13553e-05
Q08857	Q08857|CD36_MOUSE	52698	Platelet glycoprotein 4,Cd36 PE=1 SV=2	Cd36	472	0	0	0	1		0	0	0	0.00211864							0	0	0	4.0742e-05
P41731	P41731|CD63_MOUSE	25767	CD63 antigen,Cd63 PE=1 SV=2	Cd63	238	0	0	0	1		0	0	0	0.00420168							0	0	0	8.07993e-05
Q9D8Y0	Q9D8Y0|EFHD2_MOUSE	26791	EF-hand domain-containing protein D2,Efhd2 PE=1 SV=1	Efhd2	240	0	0	0	1		0	0	0	0.00416667							0	0	0	8.0126e-05
P52479	P52479|UBP10_MOUSE	87022	Ubiquitin carboxyl-terminal hydrolase 10,Usp10 PE=1 SV=3	Usp10	792	0	0	0	1		0	0	0	0.00126263							0	0	0	2.42806e-05
Q9D338	Q9D338|RM19_MOUSE	33578	39S ribosomal protein L19 mitochondrial,Mrpl19 PE=1 SV=1	Mrpl19	292	0	0	0	1		0	0	0	0.00342466							0	0	0	6.5857e-05
O08992	O08992|SDCB1_MOUSE	32379	Syntenin-1,Sdcbp PE=1 SV=1	Sdcbp	299	0	0	0	1		0	0	0	0.00334448							0	0	0	6.43152e-05
Q8BH97	Q8BH97|RCN3_MOUSE	38002	Reticulocalbin-3,Rcn3 PE=1 SV=1	Rcn3	328	0	0	0	1		0	0	0	0.00304878							0	0	0	5.86288e-05
Q9WUK4	Q9WUK4|RFC2_MOUSE	38725	Replication factor C subunit 2,Rfc2 PE=1 SV=1	Rfc2	349	0	0	0	1		0	0	0	0.00286533							0	0	0	5.5101e-05
Q9CX56	Q9CX56|PSMD8_MOUSE	39930	26S proteasome non-ATPase regulatory subunit 8,Psmd8 PE=1 SV=2	Psmd8	353	0	0	0	1		0	0	0	0.00283286							0	0	0	5.44766e-05
Q61164	Q61164|CTCF_MOUSE	83746	Transcriptional repressor CTCF,Ctcf PE=1 SV=2	Ctcf	736	0	0	0	1		0	0	0	0.0013587							0	0	0	2.6128e-05
Q91W67	Q91W67|UBL7_MOUSE	40433	Ubiquitin-like protein 7,Ubl7 PE=1 SV=2	Ubl7	380	0	0	0	1		0	0	0	0.00263158							0	0	0	5.06059e-05
A2BE28	A2BE28|LAS1L_MOUSE	89414	Ribosomal biogenesis protein LAS1L,Las1l PE=1 SV=1	Las1l	776	0	0	0	1		0	0	0	0.00128866							0	0	0	2.47812e-05
Q9D7N9	Q9D7N9|APMAP_MOUSE	46434	Adipocyte plasma membrane-associated protein,Apmap PE=1 SV=1	Apmap	415	0	0	0	1		0	0	0	0.00240964							0	0	0	4.63379e-05
Q8QZY9	Q8QZY9|SF3B4_MOUSE	44356	Splicing factor 3B subunit 4,Sf3b4 PE=1 SV=1	Sf3b4	424	0	0	0	1		0	0	0	0.00235849							0	0	0	4.53543e-05
Q8BGA9	Q8BGA9|OXA1L_MOUSE	48220	Mitochondrial inner membrane protein OXA1L,Oxa1l PE=1 SV=1	Oxa1l	433	0	0	0	1		0	0	0	0.00230947							0	0	0	4.44116e-05
P97346	P97346|NXN_MOUSE	48344	Nucleoredoxin,Nxn PE=1 SV=1	Nxn	435	0	0	0	1		0	0	0	0.00229885							0	0	0	4.42074e-05
P28271	P28271|ACOC_MOUSE	98126	Cytoplasmic aconitate hydratase,Aco1 PE=1 SV=3	Aco1	889	0	0	0	1		0	0	0	0.00112486							0	0	0	2.16313e-05
P15116	P15116|CADH2_MOUSE	99796	Cadherin-2,Cdh2 PE=1 SV=2	Cdh2	906	0	0	0	1		0	0	0	0.00110375							0	0	0	2.12254e-05
P70699	P70699|LYAG_MOUSE	106248	Lysosomal alpha-glucosidase,Gaa PE=1 SV=2	Gaa	953	0	0	0	1		0	0	0	0.00104932							0	0	0	2.01786e-05
Q8C7R4	Q8C7R4|UBA6_MOUSE	117966	Ubiquitin-like modifier-activating enzyme 6,Uba6 PE=1 SV=1	Uba6	1053	0	0	0	1		0	0	0	0.000949668							0	0	0	1.82623e-05
Q9CQS5	Q9CQS5|RIOK2_MOUSE	62491	Serine/threonine-protein kinase RIO2,Riok2 PE=1 SV=1	Riok2	547	0	0	0	1		0	0	0	0.00182815							0	0	0	3.51558e-05
Q7TPW1	Q7TPW1|NEXN_MOUSE	72108	Nexilin,Nexn PE=1 SV=3	Nexn	607	0	0	0	1		0	0	0	0.00164745							0	0	0	3.16808e-05
Q99JX7	Q99JX7|NXF1_MOUSE	70300	Nuclear RNA export factor 1,Nxf1 PE=1 SV=3	Nxf1	618	0	0	0	1		0	0	0	0.00161812							0	0	0	3.11169e-05
Q5SPX1	Q5SPX1|CC157_MOUSE	79795	Coiled-coil domain-containing protein 157,Ccdc157 PE=1 SV=1	Ccdc157	718	0	0	0	1		0	0	0	0.00139276							0	0	0	2.67831e-05
E9PV24	E9PV24|FIBA_MOUSE	87429	Fibrinogen alpha chain,Fga PE=1 SV=1	Fga	789	0	0	0	1		0	0	0	0.00126743							0	0	0	2.43729e-05
Q3B7Z2	Q3B7Z2|OSBP1_MOUSE	88797	Oxysterol-binding protein 1,Osbp PE=1 SV=3	Osbp	805	0	0	0	1		0	0	0	0.00124224							0	0	0	2.38885e-05
O08999	O08999|LTBP2_MOUSE	195829	Latent-transforming growth factor beta-binding protein 2,Ltbp2 PE=1 SV=2	Ltbp2	1813	0	0	0	1		0	0	0	0.000551572							0	0	0	1.06069e-05
A8C756	A8C756|THADA_MOUSE	217287	Thyroid adenoma-associated protein homolog,Thada PE=1 SV=1	Thada	1938	0	0	0	1		0	0	0	0.000515996							0	0	0	9.92272e-06
E9PVX6	E9PVX6|KI67_MOUSE	350864	Proliferation marker protein Ki-67,Mki67 PE=1 SV=1	Mki67	3177	0	0	0	1		0	0	0	0.000314762							0	0	0	6.05295e-06
O88532	O88532|ZFR_MOUSE	116859	Zinc finger RNA-binding protein,Zfr PE=1 SV=2	Zfr	1074	0	0	0	1		0	0	0	0.000931099							0	0	0	1.79052e-05
Q9Z0U1	Q9Z0U1|ZO2_MOUSE	131280	Tight junction protein ZO-2,Tjp2 PE=1 SV=2	Tjp2	1167	0	0	0	1		0	0	0	0.000856898							0	0	0	1.64784e-05
Q62433	Q62433|NDRG1_MOUSE	43009	Protein NDRG1,Ndrg1 PE=1 SV=1	Ndrg1	394	0	0	0	1		0	0	0	0.00253807							0	0	0	4.88077e-05
P42232	P42232|STA5B_MOUSE	90002	Signal transducer and activator of transcription 5B,Stat5b PE=1 SV=1	Stat5b	786	0	0	0	1		0	0	0	0.00127226							0	0	0	2.44659e-05
P42230	P42230|STA5A_MOUSE	90831	Signal transducer and activator of transcription 5A,Stat5a PE=1 SV=1	Stat5a	793	0	0	0	1		0	0	0	0.00126103							0	0	0	2.425e-05
Q9EPU4	Q9EPU4|CPSF1_MOUSE	160818	Cleavage and polyadenylation specificity factor subunit 1,Cpsf1 PE=1 SV=1	Cpsf1	1441	0	0	0	1		0	0	0	0.000693963							0	0	0	1.33451e-05
Q921I2	Q921I2|KLDC4_MOUSE	64861	Kelch domain-containing protein 4,Klhdc4 PE=2 SV=2	Klhdc4	584	0	0	0	1		0	0	0	0.00171233							0	0	0	3.29285e-05
Q8CD15	Q8CD15|RIOX2_MOUSE	53517	Ribosomal oxygenase 2,Riox2 PE=1 SV=2	Riox2	465	0	0	0	1		0	0	0	0.00215054							0	0	0	4.13553e-05
Q60870	Q60870|REEP5_MOUSE	21051	Receptor expression-enhancing protein 5,Reep5 PE=1 SV=1	Reep5	185	0	0	0	1		0	0	0	0.00540541							0	0	0	0.000103947
Q3THG9	Q3THG9|AASD1_MOUSE	44971	Alanyl-tRNA editing protein Aarsd1,Aarsd1 PE=1 SV=2	Aarsd1	412	0	0	0	1		0	0	0	0.00242718							0	0	0	4.66753e-05
Q8BW10	Q8BW10|NOB1_MOUSE	45464	RNA-binding protein NOB1,Nob1 PE=1 SV=1	Nob1	403	0	0	0	1		0	0	0	0.00248139							0	0	0	4.77177e-05
Q6A058	Q6A058|ARMX2_MOUSE	81036	Armadillo repeat-containing X-linked protein 2,Armcx2 PE=2 SV=2	Armcx2	784	0	0	0	1		0	0	0	0.00127551							0	0	0	2.45284e-05
Q8BFV2	Q8BFV2|PCID2_MOUSE	46132	PCI domain-containing protein 2,Pcid2 PE=1 SV=1	Pcid2	399	0	0	0	1		0	0	0	0.00250627							0	0	0	4.81961e-05
Q9WUQ2	Q9WUQ2|PREB_MOUSE	45437	Prolactin regulatory element-binding protein,Preb PE=1 SV=1	Preb	417	0	0	0	1		0	0	0	0.00239808							0	0	0	4.61157e-05
P40630	P40630|TFAM_MOUSE	27988	Transcription factor A mitochondrial,Tfam PE=1 SV=2	Tfam	243	0	0	0	1		0	0	0	0.00411523							0	0	0	7.91368e-05
Q9CZX7	Q9CZX7|PP4P2_MOUSE	28038	Type 2 phosphatidylinositol 4 5-bisphosphate 4-phosphatase,Pip4p2 PE=1 SV=1	Pip4p2	257	0	0	0	1		0	0	0	0.00389105							0	0	0	7.48258e-05
O08738	O08738|CASP6_MOUSE	31595	Caspase-6,Casp6 PE=1 SV=1	Casp6	276	0	0	0	1		0	0	0	0.00362319							0	0	0	6.96748e-05
Q9D8V0	Q9D8V0|HM13_MOUSE	41748	Minor histocompatibility antigen H13,Hm13 PE=1 SV=1	Hm13	378	0	0	0	1		0	0	0	0.0026455							0	0	0	5.08736e-05
O88811	O88811|STAM2_MOUSE	57455	Signal transducing adapter molecule 2,Stam2 PE=1 SV=1	Stam2	523	0	0	0	1		0	0	0	0.00191205							0	0	0	3.67691e-05
Q9WTK5	Q9WTK5|NFKB2_MOUSE	96832	Nuclear factor NF-kappa-B p100 subunit,Nfkb2 PE=1 SV=1	Nfkb2	899	0	0	0	1		0	0	0	0.00111235							0	0	0	2.13907e-05
P46414	P46414|CDN1B_MOUSE	22193	Cyclin-dependent kinase inhibitor 1B,Cdkn1b PE=1 SV=2	Cdkn1b	197	0	0	0	1		0	0	0	0.00507614							0	0	0	9.76154e-05
P58064	P58064|RT06_MOUSE	14309	28S ribosomal protein S6 mitochondrial,Mrps6 PE=1 SV=3	Mrps6	125	0	0	0	1		0	0	0	0.008							0	0	0	0.000153842
Q9JLC8	Q9JLC8|SACS_MOUSE	520690	Sacsin,Sacs PE=1 SV=2	Sacs	4582	0	0	0	1		0	0	0	0.000218245							0	0	0	4.19691e-06
P51863	P51863|VA0D1_MOUSE	40301	V-type proton ATPase subunit d 1,Atp6v0d1 PE=1 SV=2	Atp6v0d1	351	0	0	0	1		0	0	0	0.002849							0	0	0	5.4787e-05
Q91VN4	Q91VN4|MIC25_MOUSE	29852	MICOS complex subunit Mic25,Chchd6 PE=1 SV=2	Chchd6	273	0	0	0	1		0	0	0	0.003663							0	0	0	7.04404e-05
Q9QYL7	Q9QYL7|ABT1_MOUSE	30659	Activator of basal transcription 1,Abt1 PE=2 SV=1	Abt1	269	0	0	0	1		0	0	0	0.00371747							0	0	0	7.14879e-05
Q9EQS3	Q9EQS3|MYCBP_MOUSE	11970	c-Myc-binding protein,Mycbp PE=1 SV=5	Mycbp	103	0	0	0	1		0	0	0	0.00970874							0	0	0	0.000186701
P61804	P61804|DAD1_MOUSE	12497	Dolichyl-diphosphooligosaccharide--protein glycosyltransferase subunit DAD1,Dad1 PE=1 SV=3	Dad1	113	0	0	0	1		0	0	0	0.00884956							0	0	0	0.000170179
Q8R3N6	Q8R3N6|THOC1_MOUSE	75436	THO complex subunit 1,Thoc1 PE=1 SV=1	Thoc1	657	0	0	0	1		0	0	0	0.00152207							0	0	0	2.92698e-05
Q505B7	Q505B7|ARCH_MOUSE	19727	Protein archease,Zbtb8os PE=1 SV=2	Zbtb8os	168	0	0	0	1		0	0	0	0.00595238							0	0	0	0.000114466
P14094	P14094|AT1B1_MOUSE	35195	Sodium/potassium-transporting ATPase subunit beta-1,Atp1b1 PE=1 SV=1	Atp1b1	304	0	0	0	1		0	0	0	0.00328947							0	0	0	6.32574e-05
Q5SWP3	Q5SWP3|NACAD_MOUSE	156763	NAC-alpha domain-containing protein 1,Nacad PE=1 SV=1	Nacad	1504	0	0	0	1		0	0	0	0.000664894							0	0	0	1.27861e-05
Q8VDP6	Q8VDP6|CDIPT_MOUSE	23599	CDP-diacylglycerol--inositol 3-phosphatidyltransferase,Cdipt PE=1 SV=1	Cdipt	213	0	0	0	1		0	0	0	0.00469484							0	0	0	9.02828e-05
Q8BH35	Q8BH35|CO8B_MOUSE	66229	Complement component C8 beta chain,C8b PE=1 SV=1	C8b	589	0	0	0	1		0	0	0	0.00169779							0	0	0	3.2649e-05
Q791T5	Q791T5|MTCH1_MOUSE	41565	Mitochondrial carrier homolog 1,Mtch1 PE=1 SV=1	Mtch1	389	0	0	0	1		0	0	0	0.00257069							0	0	0	4.94351e-05
Q9D8T7	Q9D8T7|SLIRP_MOUSE	12605	SRA stem-loop-interacting RNA-binding protein mitochondrial,Slirp PE=1 SV=2	Slirp	112	0	0	0	1		0	0	0	0.00892857							0	0	0	0.000171699
P02798	P02798|MT2_MOUSE	6115	Metallothionein-2,Mt2 PE=1 SV=2	Mt2	61	0	0	0	1		0	0	0	0.0163934							0	0	0	0.00031525
Q9Z1L3	Q9Z1L3|DEDD_MOUSE	36805	Death effector domain-containing protein,Dedd PE=2 SV=1	Dedd	318	0	0	0	1		0	0	0	0.00314465							0	0	0	6.04724e-05
Q9CY18	Q9CY18|SNX7_MOUSE	45000	Sorting nexin-7,Snx7 PE=1 SV=1	Snx7	387	0	0	0	1		0	0	0	0.00258398							0	0	0	4.96905e-05
Q9QY06	Q9QY06|MYO9B_MOUSE	238832	Unconventional myosin-IXb,Myo9b PE=1 SV=2	Myo9b	2114	0	0	0	1		0	0	0	0.000473037							0	0	0	9.09661e-06
Q63829	Q63829|COMD3_MOUSE	22037	COMM domain-containing protein 3,Commd3 PE=1 SV=1	Commd3	195	0	0	0	1		0	0	0	0.00512821							0	0	0	9.86166e-05
P52875	P52875|TM165_MOUSE	34791	Transmembrane protein 165,Tmem165 PE=1 SV=2	Tmem165	323	0	0	0	1		0	0	0	0.00309598							0	0	0	5.95363e-05
Q9CZX9	Q9CZX9|EMC4_MOUSE	20117	ER membrane protein complex subunit 4,Emc4 PE=1 SV=1	Emc4	183	0	0	0	1		0	0	0	0.00546448							0	0	0	0.000105083
O08715	O08715|AKAP1_MOUSE	92195	A-kinase anchor protein 1 mitochondrial,Akap1 PE=1 SV=4	Akap1	857	0	0	0	1		0	0	0	0.00116686							0	0	0	2.2439e-05
Q9D8V7	Q9D8V7|SC11C_MOUSE	21660	Signal peptidase complex catalytic subunit SEC11C,Sec11c PE=1 SV=3	Sec11c	192	0	0	0	1		0	0	0	0.00520833							0	0	0	0.000100157
Q9D2D7	Q9D2D7|ZN687_MOUSE	130350	Zinc finger protein 687,Znf687 PE=1 SV=1	Znf687	1237	0	0	0	1		0	0	0	0.000808407							0	0	0	1.55459e-05
Q99M54	Q99M54|CDCA3_MOUSE	28708	Cell division cycle-associated protein 3,Cdca3 PE=1 SV=2	Cdca3	266	0	0	0	1		0	0	0	0.0037594							0	0	0	7.22941e-05
Q3UZ57	Q3UZ57|AXDN1_MOUSE	49806	Axonemal dynein light chain domain-containing protein 1,Axdnd1 PE=1 SV=1	Axdnd1	424	0	0	0	1		0	0	0	0.00235849							0	0	0	4.53543e-05
Q60695	Q60695|RGL1_MOUSE	86324	Ral guanine nucleotide dissociation stimulator-like 1,Rgl1 PE=1 SV=2	Rgl1	768	0	0	0	1		0	0	0	0.00130208							0	0	0	2.50394e-05
Q80TB7	Q80TB7|ZSWM6_MOUSE	133109	Zinc finger SWIM domain-containing protein 6,Zswim6 PE=1 SV=3	Zswim6	1207	0	0	0	1		0	0	0	0.0008285							0	0	0	1.59323e-05
Q5DTW7	Q5DTW7|RESF1_MOUSE	169044	Retroelement silencing factor 1,Resf1 PE=1 SV=2	Resf1	1521	0	0	0	1		0	0	0	0.000657462							0	0	0	1.26432e-05
Q80WG5	Q80WG5|LRC8A_MOUSE	94120	Volume-regulated anion channel subunit LRRC8A,Lrrc8a PE=1 SV=1	Lrrc8a	810	0	0	0	1		0	0	0	0.00123457							0	0	0	2.3741e-05
P35991	P35991|BTK_MOUSE	76438	Tyrosine-protein kinase BTK,Btk PE=1 SV=4	Btk	659	0	0	0	1		0	0	0	0.00151745							0	0	0	2.91809e-05
Q9CR67	Q9CR67|TMM33_MOUSE	28031	Transmembrane protein 33,Tmem33 PE=1 SV=1	Tmem33	247	1	0	0	1		0.00404858	0	0	0.00404858							0.000130663	0	0	7.78552e-05
Q9JK23	Q9JK23|PSMG1_MOUSE	33104	Proteasome assembly chaperone 1,Psmg1 PE=1 SV=1	Psmg1	289	1	0	0	1		0.00346021	0	0	0.00346021							0.000111674	0	0	6.65406e-05
Q78XF5	Q78XF5|OSTC_MOUSE	16815	Oligosaccharyltransferase complex subunit OSTC,Ostc PE=1 SV=1	Ostc	149	1	0	0	1		0.00671141	0	0	0.00671141							0.000216603	0	0	0.000129062
Q9DC70	Q9DC70|NDUS7_MOUSE	24683	NADH dehydrogenase [ubiquinone] iron-sulfur protein 7 mitochondrial,Ndufs7 PE=1 SV=1	Ndufs7	224	1	0	0	1		0.00446429	0	0	0.00446429							0.000144079	0	0	8.58493e-05
Q3TKT4	Q3TKT4|SMCA4_MOUSE	181426	Transcription activator BRG1,Smarca4 PE=1 SV=1	Smarca4	1613	1	0	0	1		0.000619963	0	0	0.000619963							2.00085e-05	0	0	1.1922e-05
Q9R210	Q9R210|TFEB_MOUSE	52614	Transcription factor EB,Tfeb PE=1 SV=2	Tfeb	475	1	0	0	1		0.00210526	0	0	0.00210526							6.79448e-05	0	0	4.04847e-05
Q8CDI6	Q8CDI6|CD158_MOUSE	126826	Coiled-coil domain-containing protein 158,Ccdc158 PE=2 SV=1	Ccdc158	1109	1	0	0	1		0.000901713	0	0	0.000901713							2.91017e-05	0	0	1.73402e-05
Q3V1L6	Q3V1L6|MTMRB_MOUSE	78396	Myotubularin-related protein 11,Mtmr11 PE=2 SV=1	Mtmr11	700	1	0	0	1		0.00142857	0	0	0.00142857							4.61054e-05	0	0	2.74718e-05
Q80X85	Q80X85|RT07_MOUSE	28063	28S ribosomal protein S7 mitochondrial,Mrps7 PE=1 SV=1	Mrps7	242	2	0	0	1		0.00826446	0	0	0.00413223							0.000266726	0	0	7.94638e-05
P59235	P59235|NUP43_MOUSE	41990	Nucleoporin Nup43,Nup43 PE=1 SV=2	Nup43	380	2	0	0	1		0.00526316	0	0	0.00263158							0.000169862	0	0	5.06059e-05
Q9WTR5	Q9WTR5|CAD13_MOUSE	78186	Cadherin-13,Cdh13 PE=1 SV=2	Cdh13	714	2	0	0	1		0.00280112	0	0	0.00140056							9.04028e-05	0	0	2.69331e-05
Q8BH74	Q8BH74|NU107_MOUSE	106717	Nuclear pore complex protein Nup107,Nup107 PE=1 SV=1	Nup107	926	3	0	0	1		0.00323974	0	0	0.00107991							0.000104559	0	0	2.0767e-05
P58242	P58242|ASM3B_MOUSE	51600	Acid sphingomyelinase-like phosphodiesterase 3b,Smpdl3b PE=1 SV=1	Smpdl3b	456	3	0	0	1		0.00657895	0	0	0.00219298							0.000212328	0	0	4.21716e-05
Q62084	Q62084|PP14B_MOUSE	15957	Protein phosphatase 1 regulatory subunit 14B,Ppp1r14b PE=1 SV=2	Ppp1r14b	147	4	0	0	1		0.0272109	0	0	0.00680272							0.000878198	0	0	0.000130818
Q9JJN5	Q9JJN5|CBPN_MOUSE	51845	Carboxypeptidase N catalytic chain,Cpn1 PE=1 SV=1	Cpn1	457	5	0	0	1		0.0109409	0	0	0.00218818							0.000353105	0	0	4.20793e-05
Q9CYX7	Q9CYX7|RRP15_MOUSE	31058	RRP15-like protein,Rrp15 PE=1 SV=2	Rrp15	281	0	1	0	1		0	0.00355872	0	0.00355872							0	9.81746e-05	0	6.8435e-05
Q9WUD1	Q9WUD1|CHIP_MOUSE	34909	STIP1 homology and U box-containing protein 1,Stub1 PE=1 SV=1	Stub1	304	0	1	0	1		0	0.00328947	0	0.00328947							0	9.07469e-05	0	6.32574e-05
Q9D6J6	Q9D6J6|NDUV2_MOUSE	27285	NADH dehydrogenase [ubiquinone] flavoprotein 2 mitochondrial,Ndufv2 PE=1 SV=2	Ndufv2	248	0	1	0	1		0	0.00403226	0	0.00403226							0	0.000111238	0	7.75413e-05
Q9CXS4	Q9CXS4|CENPV_MOUSE	27541	Centromere protein V,Cenpv PE=1 SV=2	Cenpv	252	0	1	0	1		0	0.00396825	0	0.00396825							0	0.000109472	0	7.63105e-05
Q9WUR2	Q9WUR2|ECI2_MOUSE	43268	Enoyl-CoA delta isomerase 2 mitochondrial,Eci2 PE=1 SV=2	Eci2	391	0	1	0	1		0	0.00255754	0	0.00255754							0	7.05551e-05	0	4.91822e-05
Q9R0U0	Q9R0U0|SRS10_MOUSE	31301	Serine/arginine-rich splicing factor 10,Srsf10 PE=1 SV=2	Srsf10	262	0	1	0	1		0	0.00381679	0	0.00381679							0	0.000105294	0	7.33978e-05
P58389	P58389|PTPA_MOUSE	36710	Serine/threonine-protein phosphatase 2A activator,Ptpa PE=1 SV=1	Ptpa	323	0	1	0	1		0	0.00309598	0	0.00309598							0	8.54088e-05	0	5.95363e-05
P55302	P55302|AMRP_MOUSE	42215	Alpha-2-macroglobulin receptor-associated protein,Lrpap1 PE=1 SV=1	Lrpap1	360	0	1	0	1		0	0.00277778	0	0.00277778							0	7.66307e-05	0	5.34173e-05
P48774	P48774|GSTM5_MOUSE	26635	Glutathione S-transferase Mu 5,Gstm5 PE=1 SV=1	Gstm5	224	0	1	0	1		0	0.00446429	0	0.00446429							0	0.000123156	0	8.58493e-05
Q9D666	Q9D666|SUN1_MOUSE	101976	SUN domain-containing protein 1,Sun1 PE=1 SV=2	Sun1	913	0	1	0	1		0	0.00109529	0	0.00109529							0	3.02158e-05	0	2.10627e-05
Q9WUM3	Q9WUM3|COR1B_MOUSE	53912	Coronin-1B,Coro1b PE=1 SV=1	Coro1b	484	0	1	0	1		0	0.00206612	0	0.00206612							0	5.6998e-05	0	3.97319e-05
P06797	P06797|CATL1_MOUSE	37547	Cathepsin L1,Ctsl PE=1 SV=2	Ctsl	334	0	1	0	1		0	0.00299401	0	0.00299401							0	8.2596e-05	0	5.75756e-05
Q06180	Q06180|PTN2_MOUSE	47360	Tyrosine-protein phosphatase non-receptor type 2,Ptpn2 PE=1 SV=2	Ptpn2	406	0	1	0	1		0	0.00246305	0	0.00246305							0	6.79484e-05	0	4.73651e-05
P01831	P01831|THY1_MOUSE	18080	Thy-1 membrane glycoprotein,Thy1 PE=1 SV=1	Thy1	162	0	1	0	1		0	0.00617284	0	0.00617284							0	0.00017029	0	0.000118705
Q8R164	Q8R164|BPHL_MOUSE	32851	Valacyclovir hydrolase,Bphl PE=1 SV=1	Bphl	291	0	1	0	1		0	0.00343643	0	0.00343643							0	9.48009e-05	0	6.60833e-05
Q8BZI0	Q8BZI0|AF1L1_MOUSE	86638	Actin filament-associated protein 1-like 1,Afap1l1 PE=1 SV=1	Afap1l1	768	0	1	0	1		0	0.00130208	0	0.00130208							0	3.59206e-05	0	2.50394e-05
Q0VEE6	Q0VEE6|ZN800_MOUSE	74813	Zinc finger protein 800,Znf800 PE=1 SV=1	Znf800	662	0	1	0	1		0	0.00151057	0	0.00151057							0	4.16723e-05	0	2.90487e-05
Q6RHW0	Q6RHW0|K1C9_MOUSE	72495	Keratin type I cytoskeletal 9,Krt9 PE=1 SV=3	Krt9	743	0	1	0	1		0	0.0013459	0	0.0013459							0	3.71293e-05	0	2.58819e-05
Q99M28	Q99M28|RNPS1_MOUSE	34208	RNA-binding protein with serine-rich domain 1,Rnps1 PE=1 SV=1	Rnps1	305	1	1	0	1		0.00327869	0.00327869	0	0.00327869							0.000105816	9.04493e-05	0	6.305e-05
P32848	P32848|PRVA_MOUSE	11931	Parvalbumin alpha,Pvalb PE=1 SV=3	Pvalb	110	1	1	0	1		0.00909091	0.00909091	0	0.00909091							0.000293398	0.000250791	0	0.00017482
O70152	O70152|DPM1_MOUSE	29175	Dolichol-phosphate mannosyltransferase subunit 1,Dpm1 PE=1 SV=1	Dpm1	260	1	1	0	1		0.00384615	0.00384615	0	0.00384615							0.00012413	0.000106104	0	7.39624e-05
Q8BJS4	Q8BJS4|SUN2_MOUSE	81605	SUN domain-containing protein 2,Sun2 PE=1 SV=3	Sun2	731	1	1	0	1		0.00136799	0.00136799	0	0.00136799							4.41502e-05	3.77388e-05	0	2.63068e-05
O35690	O35690|PHX2B_MOUSE	31621	Paired mesoderm homeobox protein 2B,Phox2b PE=1 SV=1	Phox2b	314	1	1	0	1		0.00318471	0.00318471	0	0.00318471							0.000102783	8.78568e-05	0	6.12428e-05
P33587	P33587|PROC_MOUSE	51818	Vitamin K-dependent protein C,Proc PE=1 SV=2	Proc	460	1	1	0	1		0.00217391	0.00217391	0	0.00217391							7.01604e-05	5.99718e-05	0	4.18049e-05
Q3UHD1	Q3UHD1|AGRB1_MOUSE	173295	Adhesion G protein-coupled receptor B1,Adgrb1 PE=1 SV=1	Adgrb1	1582	1	1	0	1		0.000632111	0.000632111	0	0.000632111							2.04006e-05	1.74381e-05	0	1.21556e-05
O35900	O35900|LSM2_MOUSE	10835	U6 snRNA-associated Sm-like protein LSm2,Lsm2 PE=1 SV=1	Lsm2	95	2	1	0	1		0.0210526	0.0105263	0	0.0105263							0.000679448	0.00029039	0	0.000202424
Q9DCS9	Q9DCS9|NDUBA_MOUSE	21024	NADH dehydrogenase [ubiquinone] 1 beta subcomplex subunit 10,Ndufb10 PE=1 SV=3	Ndufb10	176	2	1	0	1		0.0113636	0.00568182	0	0.00568182							0.000366748	0.000156745	0	0.000109263
O55022	O55022|PGRC1_MOUSE	21694	Membrane-associated progesterone receptor component 1,Pgrmc1 PE=1 SV=4	Pgrmc1	195	2	1	0	1		0.0102564	0.00512821	0	0.00512821							0.000331013	0.000141472	0	9.86166e-05
P24472	P24472|GSTA4_MOUSE	25564	Glutathione S-transferase A4,Gsta4 PE=1 SV=3	Gsta4	222	2	1	0	1		0.00900901	0.0045045	0	0.0045045							0.000290755	0.000124266	0	8.66227e-05
P58544	P58544|BTBD1_MOUSE	53233	BTB/POZ domain-containing protein 1,Btbd1 PE=1 SV=3	Btbd1	488	2	1	0	1		0.00409836	0.00204918	0	0.00204918							0.00013227	5.65308e-05	0	3.94062e-05
O88322	O88322|NID2_MOUSE	153913	Nidogen-2,Nid2 PE=1 SV=2	Nid2	1403	2	1	0	1		0.00142552	0.000712758	0	0.000712758							4.60068e-05	1.96629e-05	0	1.37065e-05
Q32NZ6	Q32NZ6|TMC5_MOUSE	111070	Transmembrane channel-like protein 5,Tmc5 PE=2 SV=1	Tmc5	967	3	1	0	1		0.00310238	0.00103413	0	0.00103413							0.000100126	2.85285e-05	0	1.98865e-05
P56391	P56391|CX6B1_MOUSE	10071	Cytochrome c oxidase subunit 6B1,Cox6b1 PE=1 SV=2	Cox6b1	86	4	1	0	1		0.0465116	0.0116279	0	0.0116279							0.00150111	0.00032078	0	0.000223607
Q6P1B1	Q6P1B1|XPP1_MOUSE	69591	Xaa-Pro aminopeptidase 1,Xpnpep1 PE=1 SV=1	Xpnpep1	623	0	2	0	1		0	0.00321027	0	0.00160514							0	8.8562e-05	0	3.08672e-05
Q7TNP2	Q7TNP2|2AAB_MOUSE	65934	Serine/threonine-protein phosphatase 2A 65 kDa regulatory subunit A beta isoform,Ppp2r1b PE=1 SV=2	Ppp2r1b	601	0	2	0	1		0	0.00332779	0	0.00166389							0	9.18038e-05	0	3.19971e-05
Q3UJD6	Q3UJD6|UBP19_MOUSE	150548	Ubiquitin carboxyl-terminal hydrolase 19,Usp19 PE=1 SV=1	Usp19	1360	0	2	0	1		0	0.00147059	0	0.000735294							0	4.05692e-05	0	1.41399e-05
P97300	P97300|NPTN_MOUSE	44373	Neuroplastin,Nptn PE=1 SV=3	Nptn	397	0	2	0	1		0	0.00503778	0	0.00251889							0	0.000138978	0	4.84389e-05
Q9ERG2	Q9ERG2|STRN3_MOUSE	87150	Striatin-3,Strn3 PE=1 SV=1	Strn3	796	0	2	0	1		0	0.00251256	0	0.00125628							0	6.93142e-05	0	2.41586e-05
P97494	P97494|GSH1_MOUSE	72571	Glutamate--cysteine ligase catalytic subunit,Gclc PE=1 SV=4	Gclc	637	0	2	0	1		0	0.00313972	0	0.00156986							0	8.66155e-05	0	3.01888e-05
P61971	P61971|NTF2_MOUSE	14478	Nuclear transport factor 2,Nutf2 PE=1 SV=1	Nutf2	127	1	2	0	1		0.00787402	0.015748	0	0.00787402							0.000254124	0.000434442	0	0.000151419
Q8K2T8	Q8K2T8|PAF1_MOUSE	60518	RNA polymerase II-associated factor 1 homolog,Paf1 PE=1 SV=1	Paf1	535	1	2	0	1		0.00186916	0.00373832	0	0.00186916							6.03248e-05	0.000103129	0	3.59444e-05
Q80UM7	Q80UM7|MOGS_MOUSE	91831	Mannosyl-oligosaccharide glucosidase,Mogs PE=1 SV=1	Mogs	834	1	2	0	1		0.00119904	0.00239808	0	0.00119904							3.86976e-05	6.6156e-05	0	2.30578e-05
Q9DBR3	Q9DBR3|ARMC8_MOUSE	75364	Armadillo repeat-containing protein 8,Armc8 PE=1 SV=2	Armc8	673	1	2	0	1		0.00148588	0.00297177	0	0.00148588							4.79551e-05	8.19823e-05	0	2.85739e-05
Q8R3H7	Q8R3H7|HS2ST_MOUSE	41813	Heparan sulfate 2-O-sulfotransferase 1,Hs2st1 PE=1 SV=2	Hs2st1	356	2	2	0	1		0.00561798	0.00561798	0	0.00280899							0.000181313	0.000154983	0	5.40175e-05
Q4VBD9	Q4VBD9|GZF1_MOUSE	79533	GDNF-inducible zinc finger protein 1,Gzf1 PE=1 SV=2	Gzf1	706	2	2	0	1		0.00283286	0.00283286	0	0.00141643							9.14272e-05	7.81503e-05	0	2.72383e-05
O88207	O88207|CO5A1_MOUSE	183676	Collagen alpha-1(V) chain,Col5a1 PE=1 SV=2	Col5a1	1838	3	2	0	1		0.00163221	0.00108814	0	0.00054407							5.26776e-05	3.00186e-05	0	1.04626e-05
Q9WTQ8	Q9WTQ8|TIM23_MOUSE	21978	Mitochondrial import inner membrane translocase subunit Tim23,Timm23 PE=1 SV=1	Timm23	209	0	3	0	1		0	0.0143541	0	0.00478469							0	0.000395986	0	9.20107e-05
Q922Q4	Q922Q4|P5CR2_MOUSE	33659	Pyrroline-5-carboxylate reductase 2,Pycr2 PE=1 SV=1	Pycr2	320	2	3	0	1		0.00625	0.009375	0	0.003125							0.000201711	0.000258629	0	6.00945e-05
P01902	P01902|HA1D_MOUSE	41490	H-2 class I histocompatibility antigen K-D alpha chain,H2-K1 PE=1 SV=1	H2-K1	368	4	3	0	1		0.0108696	0.00815217	0	0.00271739							0.000350802	0.000224894	0	5.22561e-05
P04223	P04223|HA1K_MOUSE	41646	H-2 class I histocompatibility antigen K-K alpha chain,H2-K1 PE=1 SV=1	H2-K1	369	4	3	0	1		0.0108401	0.00813008	0	0.00271003							0.000349851	0.000224285	0	5.21145e-05
P01901	P01901|HA1B_MOUSE	41302	H-2 class I histocompatibility antigen K-B alpha chain,H2-K1 PE=1 SV=1	H2-K1	369	4	3	0	1		0.0108401	0.00813008	0	0.00271003							0.000349851	0.000224285	0	5.21145e-05
P14428	P14428|HA1Q_MOUSE	36856	H-2 class I histocompatibility antigen K-Q alpha chain (Fragment),H2-K1 PE=1 SV=1	H2-K1	328	4	3	0	1		0.0121951	0.00914634	0	0.00304878							0.000393583	0.000252321	0	5.86288e-05
P03991	P03991|HA1W_MOUSE	41104	H-2 class I histocompatibility antigen K-W28 alpha chain,H2-K1 PE=1 SV=2	H2-K1	368	4	3	0	1		0.0108696	0.00815217	0	0.00271739							0.000350802	0.000224894	0	5.22561e-05
P07744	P07744|K2C4_MOUSE	56283	Keratin type II cytoskeletal 4,Krt4 PE=1 SV=2	Krt4	525	5	3	0	1		0.00952381	0.00571429	0	0.00190476							0.000307369	0.00015764	0	3.6629e-05
P15626	P15626|GSTM2_MOUSE	25717	Glutathione S-transferase Mu 2,Gstm2 PE=1 SV=2	Gstm2	218	2	4	0	1		0.00917431	0.0183486	0	0.00458716							0.00029609	0.000506184	0	8.82121e-05
P01899	P01899|HA11_MOUSE	40836	H-2 class I histocompatibility antigen D-B alpha chain,H2-D1 PE=1 SV=2	H2-D1	362	3	4	0	1		0.00828729	0.0110497	0	0.00276243							0.000267462	0.000304829	0	5.31222e-05
P14426	P14426|HA13_MOUSE	40620	H-2 class I histocompatibility antigen D-K alpha chain,H2-D1 PE=1 SV=1	H2-D1	362	3	4	0	1		0.00828729	0.0110497	0	0.00276243							0.000267462	0.000304829	0	5.31222e-05
Q04857	Q04857|CO6A1_MOUSE	108489	Collagen alpha-1(VI) chain,Col6a1 PE=1 SV=1	Col6a1	1025	0	5	0	1		0	0.00487805	0	0.00097561							0	0.000134571	0	1.87612e-05
Q61704	Q61704|ITIH3_MOUSE	99358	Inter-alpha-trypsin inhibitor heavy chain H3,Itih3 PE=1 SV=3	Itih3	889	8	5	0	1		0.00899888	0.0056243	0	0.00112486							0.000290428	0.000155158	0	2.16313e-05
P01942	P01942|HBA_MOUSE	15085	Hemoglobin subunit alpha,Hba PE=1 SV=2	Hba	142	7	8	0	1		0.0492958	0.056338	0	0.00704225							0.00159096	0.0015542	0	0.000135424
P50172	P50172|DHI1_MOUSE	32364	Corticosteroid 11-beta-dehydrogenase isozyme 1,Hsd11b1 PE=1 SV=3	Hsd11b1	292	6	11	0	1		0.0205479	0.0376712	0	0.00342466							0.00066316	0.00103924	0	6.5857e-05
Q9WTP7	Q9WTP7|KAD3_MOUSE	25426	GTP:AMP phosphotransferase AK3 mitochondrial,Ak3 PE=1 SV=3	Ak3	227	0	0	1	1		0	0	0.00440529	0.00440529							0	0	9.34883e-05	8.47147e-05
Q9CYR0	Q9CYR0|SSBP_MOUSE	17319	Single-stranded DNA-binding protein mitochondrial,Ssbp1 PE=1 SV=1	Ssbp1	152	0	0	1	1		0	0	0.00657895	0.00657895							0	0	0.000139617	0.000126515
Q9CRB2	Q9CRB2|NHP2_MOUSE	17247	H/ACA ribonucleoprotein complex subunit 2,Nhp2 PE=1 SV=1	Nhp2	153	0	0	1	1		0	0	0.00653595	0.00653595							0	0	0.000138705	0.000125688
P61924	P61924|COPZ1_MOUSE	20198	Coatomer subunit zeta-1,Copz1 PE=1 SV=1	Copz1	177	0	0	1	1		0	0	0.00564972	0.00564972							0	0	0.000119897	0.000108645
Q9CR86	Q9CR86|CHSP1_MOUSE	16062	Calcium-regulated heat stable protein 1,Carhsp1 PE=1 SV=1	Carhsp1	148	0	0	1	1		0	0	0.00675676	0.00675676							0	0	0.000143391	0.000129934
P97457	P97457|MLRS_MOUSE	18955	Myosin regulatory light chain 2 skeletal muscle isoform,Mylpf PE=1 SV=3	Mylpf	169	0	0	1	1		0	0	0.00591716	0.00591716							0	0	0.000125573	0.000113788
Q9CWZ3	Q9CWZ3|RBM8A_MOUSE	19889	RNA-binding protein 8A,Rbm8a PE=1 SV=4	Rbm8a	174	0	0	1	1		0	0	0.00574713	0.00574713							0	0	0.000121965	0.000110519
P68181	P68181|KAPCB_MOUSE	40708	cAMP-dependent protein kinase catalytic subunit beta,Prkacb PE=1 SV=2	Prkacb	351	0	0	1	1		0	0	0.002849	0.002849							0	0	6.04611e-05	5.4787e-05
Q9CQ54	Q9CQ54|NDUC2_MOUSE	14164	NADH dehydrogenase [ubiquinone] 1 subunit C2,Ndufc2 PE=1 SV=1	Ndufc2	120	0	0	1	1		0	0	0.00833333	0.00833333							0	0	0.000176849	0.000160252
P70122	P70122|SBDS_MOUSE	28781	Ribosome maturation protein SBDS,Sbds PE=1 SV=4	Sbds	250	0	0	1	1		0	0	0.004	0.004							0	0	8.48874e-05	7.69209e-05
P62071	P62071|RRAS2_MOUSE	23400	Ras-related protein R-Ras2,Rras2 PE=1 SV=1	Rras2	204	0	0	1	1		0	0	0.00490196	0.00490196							0	0	0.000104029	9.42659e-05
P05132	P05132|KAPCA_MOUSE	40571	cAMP-dependent protein kinase catalytic subunit alpha,Prkaca PE=1 SV=3	Prkaca	351	0	0	1	1		0	0	0.002849	0.002849							0	0	6.04611e-05	5.4787e-05
Q9D903	Q9D903|EBP2_MOUSE	34703	Probable rRNA-processing protein EBP2,Ebna1bp2 PE=2 SV=1	Ebna1bp2	306	0	0	1	1		0	0	0.00326797	0.00326797							0	0	6.93524e-05	6.28439e-05
O55128	O55128|SAP18_MOUSE	17595	Histone deacetylase complex subunit SAP18,Sap18 PE=1 SV=1	Sap18	153	0	0	1	1		0	0	0.00653595	0.00653595							0	0	0.000138705	0.000125688
Q9CRC0	Q9CRC0|VKOR1_MOUSE	17768	Vitamin K epoxide reductase complex subunit 1,Vkorc1 PE=1 SV=1	Vkorc1	161	0	0	1	1		0	0	0.00621118	0.00621118							0	0	0.000131813	0.000119442
O08915	O08915|AIP_MOUSE	37605	AH receptor-interacting protein,Aip PE=1 SV=1	Aip	330	0	0	1	1		0	0	0.0030303	0.0030303							0	0	6.43086e-05	5.82734e-05
P62073	P62073|TIM10_MOUSE	10333	Mitochondrial import inner membrane translocase subunit Tim10,Timm10 PE=1 SV=1	Timm10	90	0	0	1	1		0	0	0.0111111	0.0111111							0	0	0.000235798	0.000213669
Q8R180	Q8R180|ERO1A_MOUSE	54085	ERO1-like protein alpha,Ero1a PE=1 SV=2	Ero1a	464	0	0	1	1		0	0	0.00215517	0.00215517							0	0	4.57367e-05	4.14445e-05
Q91VW3	Q91VW3|SH3L3_MOUSE	10477	SH3 domain-binding glutamic acid-rich-like protein 3,Sh3bgrl3 PE=1 SV=1	Sh3bgrl3	93	0	0	1	1		0	0	0.0107527	0.0107527							0	0	0.000228192	0.000206777
Q6ZQI3	Q6ZQI3|MLEC_MOUSE	32342	Malectin,Mlec PE=1 SV=2	Mlec	291	0	0	1	1		0	0	0.00343643	0.00343643							0	0	7.29273e-05	6.60833e-05
Q6A068	Q6A068|CDC5L_MOUSE	92190	Cell division cycle 5-like protein,Cdc5l PE=1 SV=2	Cdc5l	802	0	0	1	1		0	0	0.00124688	0.00124688							0	0	2.64611e-05	2.39778e-05
O70404	O70404|VAMP8_MOUSE	11451	Vesicle-associated membrane protein 8,Vamp8 PE=1 SV=1	Vamp8	101	0	0	1	1		0	0	0.00990099	0.00990099							0	0	0.000210117	0.000190398
P43883	P43883|PLIN2_MOUSE	46646	Perilipin-2,Plin2 PE=1 SV=2	Plin2	425	0	0	1	1		0	0	0.00235294	0.00235294							0	0	4.99337e-05	4.52476e-05
Q7M6Y3	Q7M6Y3|PICAL_MOUSE	71543	Phosphatidylinositol-binding clathrin assembly protein,Picalm PE=1 SV=1	Picalm	660	0	0	1	1		0	0	0.00151515	0.00151515							0	0	3.21543e-05	2.91367e-05
P10518	P10518|HEM2_MOUSE	36024	Delta-aminolevulinic acid dehydratase,Alad PE=1 SV=1	Alad	330	0	0	1	1		0	0	0.0030303	0.0030303							0	0	6.43086e-05	5.82734e-05
Q05CL8	Q05CL8|LARP7_MOUSE	64802	La-related protein 7,Larp7 PE=1 SV=2	Larp7	570	0	0	1	1		0	0	0.00175439	0.00175439							0	0	3.72313e-05	3.37373e-05
Q8BQ47	Q8BQ47|CNPY4_MOUSE	28094	Protein canopy homolog 4,Cnpy4 PE=1 SV=1	Cnpy4	245	0	0	1	1		0	0	0.00408163	0.00408163							0	0	8.66198e-05	7.84908e-05
Q8BR92	Q8BR92|PALM2_MOUSE	42095	Paralemmin-2,Palm2 PE=1 SV=1	Palm2	376	0	0	1	1		0	0	0.00265957	0.00265957							0	0	5.64411e-05	5.11442e-05
B2RY56	B2RY56|RBM25_MOUSE	99552	RNA-binding protein 25,Rbm25 PE=1 SV=2	Rbm25	838	0	0	1	1		0	0	0.00119332	0.00119332							0	0	2.53244e-05	2.29478e-05
Q69ZQ2	Q69ZQ2|ISY1_MOUSE	32989	Pre-mRNA-splicing factor ISY1 homolog,Isy1 PE=1 SV=2	Isy1	285	0	0	1	1		0	0	0.00350877	0.00350877							0	0	7.44626e-05	6.74745e-05
Q8BX10	Q8BX10|PGAM5_MOUSE	31994	Serine/threonine-protein phosphatase PGAM5 mitochondrial,Pgam5 PE=1 SV=1	Pgam5	288	0	0	1	1		0	0	0.00347222	0.00347222							0	0	7.36869e-05	6.67716e-05
P51125	P51125|ICAL_MOUSE	84922	Calpastatin,Cast PE=1 SV=2	Cast	788	0	0	1	1		0	0	0.00126904	0.00126904							0	0	2.69313e-05	2.44039e-05
P62331	P62331|ARF6_MOUSE	20082	ADP-ribosylation factor 6,Arf6 PE=1 SV=2	Arf6	175	0	0	1	1		0	0	0.00571429	0.00571429							0	0	0.000121268	0.000109887
Q8CI11	Q8CI11|GNL3_MOUSE	60787	Guanine nucleotide-binding protein-like 3,Gnl3 PE=1 SV=2	Gnl3	538	0	0	1	1		0	0	0.00185874	0.00185874							0	0	3.94458e-05	3.57439e-05
P51655	P51655|GPC4_MOUSE	62586	Glypican-4,Gpc4 PE=1 SV=2	Gpc4	557	0	0	1	1		0	0	0.00179533	0.00179533							0	0	3.81003e-05	3.45247e-05
Q9DCS3	Q9DCS3|MECR_MOUSE	40343	Enoyl-[acyl-carrier-protein] reductase mitochondrial,Mecr PE=1 SV=2	Mecr	373	0	0	1	1		0	0	0.00268097	0.00268097							0	0	5.6895e-05	5.15556e-05
Q99KE1	Q99KE1|MAOM_MOUSE	65799	NAD-dependent malic enzyme mitochondrial,Me2 PE=1 SV=1	Me2	589	0	0	1	1		0	0	0.00169779	0.00169779							0	0	3.60303e-05	3.2649e-05
Q80UW8	Q80UW8|RPAB1_MOUSE	24570	DNA-directed RNA polymerases I II and III subunit RPABC1,Polr2e PE=1 SV=1	Polr2e	210	0	0	1	1		0	0	0.0047619	0.0047619							0	0	0.000101056	9.15725e-05
Q921S7	Q921S7|RM37_MOUSE	48341	39S ribosomal protein L37 mitochondrial,Mrpl37 PE=1 SV=1	Mrpl37	423	0	0	1	1		0	0	0.00236407	0.00236407							0	0	5.01698e-05	4.54615e-05
Q9R1T4	Q9R1T4|SEPT6_MOUSE	49620	Septin-6,Septin6 PE=1 SV=4	Septin6	434	0	0	1	1		0	0	0.00230415	0.00230415							0	0	4.88982e-05	4.43093e-05
Q9JIK9	Q9JIK9|RT34_MOUSE	25827	28S ribosomal protein S34 mitochondrial,Mrps34 PE=1 SV=1	Mrps34	218	0	0	1	1		0	0	0.00458716	0.00458716							0	0	9.73479e-05	8.82121e-05
Q91XV3	Q91XV3|BASP1_MOUSE	22087	Brain acid soluble protein 1,Basp1 PE=1 SV=3	Basp1	226	0	0	1	1		0	0	0.00442478	0.00442478							0	0	9.39019e-05	8.50895e-05
Q8BM55	Q8BM55|TM214_MOUSE	76430	Transmembrane protein 214,Tmem214 PE=1 SV=1	Tmem214	687	0	0	1	1		0	0	0.0014556	0.0014556							0	0	3.08906e-05	2.79916e-05
Q8C7V8	Q8C7V8|CC134_MOUSE	26495	Coiled-coil domain-containing protein 134,Ccdc134 PE=1 SV=1	Ccdc134	229	0	0	1	1		0	0	0.00436681	0.00436681							0	0	9.26718e-05	8.39748e-05
Q9Z1J3	Q9Z1J3|NFS1_MOUSE	50570	Cysteine desulfurase mitochondrial,Nfs1 PE=1 SV=3	Nfs1	459	0	0	1	1		0	0	0.00217865	0.00217865							0	0	4.62349e-05	4.18959e-05
Q80XU3	Q80XU3|NUCKS_MOUSE	26313	Nuclear ubiquitous casein and cyclin-dependent kinase substrate 1,Nucks1 PE=1 SV=1	Nucks1	234	0	0	1	1		0	0	0.0042735	0.0042735							0	0	9.06916e-05	8.21805e-05
Q91WN1	Q91WN1|DNJC9_MOUSE	30059	DnaJ homolog subfamily C member 9,Dnajc9 PE=1 SV=2	Dnajc9	259	0	0	1	1		0	0	0.003861	0.003861							0	0	8.19376e-05	7.4248e-05
Q6PFD9	Q6PFD9|NUP98_MOUSE	197239	Nuclear pore complex protein Nup98-Nup96,Nup98 PE=1 SV=2	Nup98	1816	0	0	1	1		0	0	0.000550661	0.000550661							0	0	1.1686e-05	1.05893e-05
P53702	P53702|CCHL_MOUSE	30978	Cytochrome c-type heme lyase,Hccs PE=1 SV=2	Hccs	272	0	0	1	1		0	0	0.00367647	0.00367647							0	0	7.80215e-05	7.06994e-05
Q9DCU6	Q9DCU6|RM04_MOUSE	33073	39S ribosomal protein L4 mitochondrial,Mrpl4 PE=1 SV=1	Mrpl4	294	0	0	1	1		0	0	0.00340136	0.00340136							0	0	7.21831e-05	6.5409e-05
Q3U962	Q3U962|CO5A2_MOUSE	145018	Collagen alpha-2(V) chain,Col5a2 PE=1 SV=1	Col5a2	1497	0	0	1	1		0	0	0.000668003	0.000668003							0	0	1.41762e-05	1.28458e-05
Q921G7	Q921G7|ETFD_MOUSE	68091	Electron transfer flavoprotein-ubiquinone oxidoreductase mitochondrial,Etfdh PE=1 SV=1	Etfdh	616	0	0	1	1		0	0	0.00162338	0.00162338							0	0	3.4451e-05	3.12179e-05
Q8BFS6	Q8BFS6|CPPED_MOUSE	35248	Serine/threonine-protein phosphatase CPPED1,Cpped1 PE=1 SV=1	Cpped1	312	0	0	1	1		0	0	0.00320513	0.00320513							0	0	6.80187e-05	6.16354e-05
Q8C0Q2	Q8C0Q2|ZHX3_MOUSE	104343	Zinc fingers and homeoboxes protein 3,Zhx3 PE=1 SV=2	Zhx3	951	0	0	1	1		0	0	0.00105152	0.00105152							0	0	2.23153e-05	2.02211e-05
P10085	P10085|MYOD1_MOUSE	34233	Myoblast determination protein 1,Myod1 PE=1 SV=2	Myod1	318	0	0	1	1		0	0	0.00314465	0.00314465							0	0	6.67353e-05	6.04724e-05
P21279	P21279|GNAQ_MOUSE	42158	Guanine nucleotide-binding protein G(q) subunit alpha,Gnaq PE=1 SV=4	Gnaq	359	0	0	1	1		0	0	0.00278552	0.00278552							0	0	5.91138e-05	5.35661e-05
P28660	P28660|NCKP1_MOUSE	128784	Nck-associated protein 1,Nckap1 PE=1 SV=2	Nckap1	1128	0	0	1	1		0	0	0.000886525	0.000886525							0	0	1.88137e-05	1.70481e-05
Q03173	Q03173|ENAH_MOUSE	85844	Protein enabled homolog,Enah PE=1 SV=2	Enah	802	0	0	1	1		0	0	0.00124688	0.00124688							0	0	2.64611e-05	2.39778e-05
P22892	P22892|AP1G1_MOUSE	91350	AP-1 complex subunit gamma-1,Ap1g1 PE=1 SV=3	Ap1g1	822	0	0	1	1		0	0	0.00121655	0.00121655							0	0	2.58173e-05	2.33944e-05
Q8BG81	Q8BG81|PDIP3_MOUSE	46133	Polymerase delta-interacting protein 3,Poldip3 PE=1 SV=1	Poldip3	420	0	0	1	1		0	0	0.00238095	0.00238095							0	0	5.05282e-05	4.57863e-05
Q9DBG5	Q9DBG5|PLIN3_MOUSE	47262	Perilipin-3,Plin3 PE=1 SV=1	Plin3	437	0	0	1	1		0	0	0.00228833	0.00228833							0	0	4.85626e-05	4.40051e-05
Q3TLH4	Q3TLH4|PRC2C_MOUSE	310891	Protein PRRC2C,Prrc2c PE=1 SV=3	Prrc2c	2846	0	0	1	1		0	0	0.00035137	0.00035137							0	0	7.45673e-06	6.75693e-06
Q99NB8	Q99NB8|UBQL4_MOUSE	63506	Ubiquilin-4,Ubqln4 PE=1 SV=1	Ubqln4	596	0	0	1	1		0	0	0.00167785	0.00167785							0	0	3.56071e-05	3.22655e-05
Q8R0H9	Q8R0H9|GGA1_MOUSE	69972	ADP-ribosylation factor-binding protein GGA1,Gga1 PE=1 SV=1	Gga1	635	0	0	1	1		0	0	0.0015748	0.0015748							0	0	3.34202e-05	3.02838e-05
Q61532	Q61532|MK06_MOUSE	82200	Mitogen-activated protein kinase 6,Mapk6 PE=1 SV=3	Mapk6	720	0	0	1	1		0	0	0.00138889	0.00138889							0	0	2.94748e-05	2.67087e-05
Q8CG19	Q8CG19|LTBP1_MOUSE	186717	Latent-transforming growth factor beta-binding protein 1,Ltbp1 PE=1 SV=2	Ltbp1	1712	0	0	1	1		0	0	0.000584112	0.000584112							0	0	1.23959e-05	1.12326e-05
Q8CH25	Q8CH25|SLTM_MOUSE	116920	SAFB-like transcription modulator,Sltm PE=1 SV=1	Sltm	1031	0	0	1	1		0	0	0.000969932	0.000969932							0	0	2.05837e-05	1.8652e-05
P58871	P58871|TB182_MOUSE	181824	182 kDa tankyrase-1-binding protein,Tnks1bp1 PE=1 SV=2	Tnks1bp1	1720	0	0	1	1		0	0	0.000581395	0.000581395							0	0	1.23383e-05	1.11804e-05
P70257	P70257|NFIX_MOUSE	53394	Nuclear factor 1 X-type,Nfix PE=1 SV=2	Nfix	488	0	0	1	1		0	0	0.00204918	0.00204918							0	0	4.34874e-05	3.94062e-05
Q9R069	Q9R069|BCAM_MOUSE	67670	Basal cell adhesion molecule,Bcam PE=1 SV=1	Bcam	622	0	0	1	1		0	0	0.00160772	0.00160772							0	0	3.41187e-05	3.09168e-05
Q9CW46	Q9CW46|RAVR1_MOUSE	79382	Ribonucleoprotein PTB-binding 1,Raver1 PE=1 SV=2	Raver1	748	0	0	1	1		0	0	0.0013369	0.0013369							0	0	2.83714e-05	2.57089e-05
Q8BQM4	Q8BQM4|HEAT3_MOUSE	74306	HEAT repeat-containing protein 3,Heatr3 PE=1 SV=1	Heatr3	679	0	0	1	1		0	0	0.00147275	0.00147275							0	0	3.12546e-05	2.83214e-05
Q9ER71	Q9ER71|RHOJ_MOUSE	23766	Rho-related GTP-binding protein RhoJ,Rhoj PE=1 SV=2	Rhoj	214	0	0	1	1		0	0	0.0046729	0.0046729							0	0	9.91675e-05	8.98609e-05
Q99LI8	Q99LI8|HGS_MOUSE	86015	Hepatocyte growth factor-regulated tyrosine kinase substrate,Hgs PE=1 SV=2	Hgs	775	0	0	1	1		0	0	0.00129032	0.00129032							0	0	2.7383e-05	2.48132e-05
Q8JZQ2	Q8JZQ2|AFG32_MOUSE	89519	AFG3-like protein 2,Afg3l2 PE=1 SV=1	Afg3l2	802	0	0	1	1		0	0	0.00124688	0.00124688							0	0	2.64611e-05	2.39778e-05
Q8BWA5	Q8BWA5|KLH31_MOUSE	70181	Kelch-like protein 31,Klhl31 PE=1 SV=1	Klhl31	634	0	0	1	1		0	0	0.00157729	0.00157729							0	0	3.34729e-05	3.03316e-05
Q9DB73	Q9DB73|NB5R1_MOUSE	34135	NADH-cytochrome b5 reductase 1,Cyb5r1 PE=1 SV=1	Cyb5r1	305	0	0	1	1		0	0	0.00327869	0.00327869							0	0	6.95798e-05	6.305e-05
Q91VR8	Q91VR8|BRK1_MOUSE	8761	Protein BRICK1,Brk1 PE=1 SV=1	Brk1	75	0	0	1	1		0	0	0.0133333	0.0133333							0	0	0.000282958	0.000256403
P54731	P54731|FAF1_MOUSE	73863	FAS-associated factor 1,Faf1 PE=1 SV=2	Faf1	649	0	0	1	1		0	0	0.00154083	0.00154083							0	0	3.26993e-05	2.96306e-05
P48453	P48453|PP2BB_MOUSE	59174	Serine/threonine-protein phosphatase 2B catalytic subunit beta isoform,Ppp3cb PE=1 SV=2	Ppp3cb	525	0	0	1	1		0	0	0.00190476	0.00190476							0	0	4.04226e-05	3.6629e-05
Q9D0D4	Q9D0D4|DIM1_MOUSE	35274	Probable dimethyladenosine transferase,Dimt1 PE=2 SV=1	Dimt1	313	0	0	1	1		0	0	0.00319489	0.00319489							0	0	6.78014e-05	6.14385e-05
Q91WK5	Q91WK5|GCSH_MOUSE	18637	Glycine cleavage system H protein mitochondrial,Gcsh PE=1 SV=2	Gcsh	170	0	0	1	1		0	0	0.00588235	0.00588235							0	0	0.000124834	0.000113119
P63328	P63328|PP2BA_MOUSE	58644	Serine/threonine-protein phosphatase 2B catalytic subunit alpha isoform,Ppp3ca PE=1 SV=1	Ppp3ca	521	0	0	1	1		0	0	0.00191939	0.00191939							0	0	4.07329e-05	3.69102e-05
Q9CQ88	Q9CQ88|TSN31_MOUSE	22694	Tetraspanin-31,Tspan31 PE=1 SV=1	Tspan31	210	0	0	1	1		0	0	0.0047619	0.0047619							0	0	0.000101056	9.15725e-05
Q923G2	Q923G2|RPAB3_MOUSE	17143	DNA-directed RNA polymerases I II and III subunit RPABC3,Polr2h PE=1 SV=3	Polr2h	150	0	0	1	1		0	0	0.00666667	0.00666667							0	0	0.000141479	0.000128202
E9Q8D0	E9Q8D0|DJC21_MOUSE	61735	DnaJ homolog subfamily C member 21,Dnajc21 PE=1 SV=1	Dnajc21	531	0	0	1	1		0	0	0.00188324	0.00188324							0	0	3.99658e-05	3.62151e-05
Q99JI1	Q99JI1|MSTN1_MOUSE	8941	Musculoskeletal embryonic nuclear protein 1,Mustn1 PE=1 SV=1	Mustn1	82	0	0	1	1		0	0	0.0121951	0.0121951							0	0	0.000258803	0.000234515
Q9D868	Q9D868|PPIH_MOUSE	20464	Peptidyl-prolyl cis-trans isomerase H,Ppih PE=1 SV=1	Ppih	188	0	0	1	1		0	0	0.00531915	0.00531915							0	0	0.000112882	0.000102288
Q9DCC8	Q9DCC8|TOM20_MOUSE	16284	Mitochondrial import receptor subunit TOM20 homolog,Tomm20 PE=1 SV=1	Tomm20	145	0	0	1	1		0	0	0.00689655	0.00689655							0	0	0.000146358	0.000132622
P06240	P06240|LCK_MOUSE	57943	Proto-oncogene tyrosine-protein kinase LCK,Lck PE=1 SV=4	Lck	509	0	0	1	1		0	0	0.00196464	0.00196464							0	0	4.16932e-05	3.77804e-05
P05480	P05480|SRC_MOUSE	60645	Neuronal proto-oncogene tyrosine-protein kinase Src,Src PE=1 SV=4	Src	541	0	0	1	1		0	0	0.00184843	0.00184843							0	0	3.92271e-05	3.55457e-05
P08103	P08103|HCK_MOUSE	59129	Tyrosine-protein kinase HCK,Hck PE=1 SV=4	Hck	524	0	0	1	1		0	0	0.0019084	0.0019084							0	0	4.04997e-05	3.66989e-05
P39688	P39688|FYN_MOUSE	60675	Tyrosine-protein kinase Fyn,Fyn PE=1 SV=4	Fyn	537	0	0	1	1		0	0	0.0018622	0.0018622							0	0	3.95193e-05	3.58105e-05
Q04736	Q04736|YES_MOUSE	60630	Tyrosine-protein kinase Yes,Yes1 PE=1 SV=3	Yes1	541	0	0	1	1		0	0	0.00184843	0.00184843							0	0	3.92271e-05	3.55457e-05
Q9D2R8	Q9D2R8|RT33_MOUSE	12459	28S ribosomal protein S33 mitochondrial,Mrps33 PE=1 SV=1	Mrps33	106	0	0	1	1		0	0	0.00943396	0.00943396							0	0	0.000200206	0.000181417
O35405	O35405|PLD3_MOUSE	54389	5'-3' exonuclease PLD3,Pld3 PE=1 SV=1	Pld3	488	0	0	1	1		0	0	0.00204918	0.00204918							0	0	4.34874e-05	3.94062e-05
Q9D892	Q9D892|ITPA_MOUSE	21897	Inosine triphosphate pyrophosphatase,Itpa PE=1 SV=2	Itpa	198	0	0	1	1		0	0	0.00505051	0.00505051							0	0	0.000107181	9.71224e-05
Q6PFR5	Q6PFR5|TRA2A_MOUSE	32316	Transformer-2 protein homolog alpha,Tra2a PE=1 SV=1	Tra2a	281	1	0	1	1		0.00355872	0	0.00355872	0.00355872							0.000114853	0	7.55226e-05	6.8435e-05
Q9Z2Y8	Q9Z2Y8|PLPHP_MOUSE	30049	Pyridoxal phosphate homeostasis protein,Plpbp PE=1 SV=1	Plpbp	274	1	0	1	1		0.00364964	0	0.00364964	0.00364964							0.000117788	0	7.7452e-05	7.01833e-05
Q9QYA2	Q9QYA2|TOM40_MOUSE	37895	Mitochondrial import receptor subunit TOM40 homolog,Tomm40 PE=1 SV=3	Tomm40	361	1	0	1	1		0.00277008	0	0.00277008	0.00277008							8.94011e-05	0	5.87863e-05	5.32693e-05
Q63844	Q63844|MK03_MOUSE	43067	Mitogen-activated protein kinase 3,Mapk3 PE=1 SV=5	Mapk3	380	1	0	1	1		0.00263158	0	0.00263158	0.00263158							8.4931e-05	0	5.58469e-05	5.06059e-05
Q9Z1P6	Q9Z1P6|NDUA7_MOUSE	12576	NADH dehydrogenase [ubiquinone] 1 alpha subcomplex subunit 7,Ndufa7 PE=1 SV=3	Ndufa7	113	1	0	1	1		0.00884956	0	0.00884956	0.00884956							0.000285609	0	0.000187804	0.000170179
Q6ZQL4	Q6ZQL4|WDR43_MOUSE	75381	WD repeat-containing protein 43,Wdr43 PE=1 SV=2	Wdr43	677	1	0	1	1		0.0014771	0	0.0014771	0.0014771							4.76718e-05	0	3.13469e-05	2.84051e-05
O88986	O88986|KBL_MOUSE	44931	2-amino-3-ketobutyrate coenzyme A ligase mitochondrial,Gcat PE=1 SV=2	Gcat	416	1	0	1	1		0.00240385	0	0.00240385	0.00240385							7.75812e-05	0	5.1014e-05	4.62265e-05
Q3UA37	Q3UA37|QRIC1_MOUSE	86556	Glutamine-rich protein 1,Qrich1 PE=1 SV=1	Qrich1	777	1	0	1	1		0.001287	0	0.001287	0.001287							4.15364e-05	0	2.73125e-05	2.47493e-05
Q9JIG8	Q9JIG8|PRAF2_MOUSE	19478	PRA1 family protein 2,Praf2 PE=1 SV=1	Praf2	178	1	0	1	1		0.00561798	0	0.00561798	0.00561798							0.000181313	0	0.000119224	0.000108035
Q8VDP4	Q8VDP4|CCAR2_MOUSE	103002	Cell cycle and apoptosis regulator protein 2,Ccar2 PE=1 SV=2	Ccar2	922	2	0	1	1		0.0021692	0	0.0010846	0.0010846							7.00082e-05	0	2.30172e-05	2.08571e-05
O54962	O54962|BAF_MOUSE	10103	Barrier-to-autointegration factor,Banf1 PE=1 SV=1	Banf1	89	0	1	1	1		0	0.011236	0.011236	0.011236							0	0.000309967	0.000238448	0.00021607
P0DN34	P0DN34|NDUB1_MOUSE	6954	NADH dehydrogenase [ubiquinone] 1 beta subcomplex subunit 1,Ndufb1 PE=1 SV=1	Ndufb1	57	0	1	1	1		0	0.0175439	0.0175439	0.0175439							0	0.000483983	0.000372313	0.000337373
Q9CY97	Q9CY97|SSU72_MOUSE	22517	RNA polymerase II subunit A C-terminal domain phosphatase SSU72,Ssu72 PE=1 SV=1	Ssu72	194	0	1	1	1		0	0.00515464	0.00515464	0.00515464							0	0.000142201	0.000109391	9.91249e-05
P97377	P97377|CDK2_MOUSE	38978	Cyclin-dependent kinase 2,Cdk2 PE=1 SV=2	Cdk2	346	0	1	1	1		0	0.00289017	0.00289017	0.00289017							0	7.97314e-05	6.13348e-05	5.55787e-05
Q9D287	Q9D287|SPF27_MOUSE	26131	Pre-mRNA-splicing factor SPF27,Bcas2 PE=1 SV=1	Bcas2	225	0	1	1	1		0	0.00444444	0.00444444	0.00444444							0	0.000122609	9.43193e-05	8.54677e-05
Q9CQ75	Q9CQ75|NDUA2_MOUSE	10916	NADH dehydrogenase [ubiquinone] 1 alpha subcomplex subunit 2,Ndufa2 PE=1 SV=3	Ndufa2	99	0	1	1	1		0	0.010101	0.010101	0.010101							0	0.000278657	0.000214362	0.000194245
P63166	P63166|SUMO1_MOUSE	11557	Small ubiquitin-related modifier 1,Sumo1 PE=1 SV=1	Sumo1	101	0	1	1	1		0	0.00990099	0.00990099	0.00990099							0	0.000273139	0.000210117	0.000190398
O88543	O88543|CSN3_MOUSE	47832	COP9 signalosome complex subunit 3,Cops3 PE=1 SV=3	Cops3	423	0	1	1	1		0	0.00236407	0.00236407	0.00236407							0	6.52176e-05	5.01698e-05	4.54615e-05
P35282	P35282|RAB21_MOUSE	24106	Ras-related protein Rab-21,Rab21 PE=1 SV=4	Rab21	222	0	1	1	1		0	0.0045045	0.0045045	0.0045045							0	0.000124266	9.55939e-05	8.66227e-05
Q9D824	Q9D824|FIP1_MOUSE	64959	Pre-mRNA 3'-end-processing factor FIP1,Fip1l1 PE=1 SV=1	Fip1l1	581	0	1	1	1		0	0.00172117	0.00172117	0.00172117							0	4.7482e-05	3.65264e-05	3.30985e-05
O70325	O70325|GPX4_MOUSE	22229	Phospholipid hydroperoxide glutathione peroxidase,Gpx4 PE=1 SV=4	Gpx4	197	0	1	1	1		0	0.00507614	0.00507614	0.00507614							0	0.000140036	0.000107725	9.76154e-05
Q01339	Q01339|APOH_MOUSE	38619	Beta-2-glycoprotein 1,Apoh PE=1 SV=1	Apoh	345	0	1	1	1		0	0.00289855	0.00289855	0.00289855							0	7.99625e-05	6.15126e-05	5.57398e-05
P21278	P21278|GNA11_MOUSE	42024	Guanine nucleotide-binding protein subunit alpha-11,Gna11 PE=1 SV=1	Gna11	359	0	1	1	1		0	0.00278552	0.00278552	0.00278552							0	7.68441e-05	5.91138e-05	5.35661e-05
Q02257	Q02257|PLAK_MOUSE	81801	Junction plakoglobin,Jup PE=1 SV=3	Jup	745	0	1	1	1		0	0.00134228	0.00134228	0.00134228							0	3.70296e-05	2.84857e-05	2.58124e-05
Q8BRT1	Q8BRT1|CLAP2_MOUSE	140738	CLIP-associating protein 2,Clasp2 PE=1 SV=1	Clasp2	1286	0	1	1	1		0	0.000777605	0.000777605	0.000777605							0	2.14518e-05	1.65022e-05	1.49535e-05
Q9D753	Q9D753|EXOS8_MOUSE	29949	Exosome complex component RRP43,Exosc8 PE=1 SV=1	Exosc8	276	0	1	1	1		0	0.00362319	0.00362319	0.00362319							0	9.99531e-05	7.68907e-05	6.96748e-05
Q6PGB6	Q6PGB6|NAA50_MOUSE	19414	N-alpha-acetyltransferase 50,Naa50 PE=1 SV=1	Naa50	169	1	1	1	1		0.00591716	0.00591716	0.00591716	0.00591716							0.000190969	0.000163237	0.000125573	0.000113788
Q64310	Q64310|SURF4_MOUSE	30381	Surfeit locus protein 4,Surf4 PE=1 SV=1	Surf4	269	1	1	1	1		0.00371747	0.00371747	0.00371747	0.00371747							0.000119977	0.000102554	7.88916e-05	7.14879e-05
Q9DCF9	Q9DCF9|SSRG_MOUSE	21064	Translocon-associated protein subunit gamma,Ssr3 PE=1 SV=1	Ssr3	185	1	1	1	1		0.00540541	0.00540541	0.00540541	0.00540541							0.000174453	0.000149119	0.000114713	0.000103947
Q6RT24	Q6RT24|CENPE_MOUSE	286523	Centromere-associated protein E,Cenpe PE=1 SV=1	Cenpe	2474	1	1	1	1		0.000404204	0.000404204	0.000404204	0.000404204							1.30452e-05	1.11508e-05	8.57795e-06	7.77293e-06
Q61001	Q61001|LAMA5_MOUSE	404056	Laminin subunit alpha-5,Lama5 PE=1 SV=4	Lama5	3718	1	1	1	1		0.000268962	0.000268962	0.000268962	0.000268962							8.68042e-06	7.41986e-06	5.70786e-06	5.1722e-06
P56389	P56389|CDD_MOUSE	16131	Cytidine deaminase,Cda PE=1 SV=2	Cda	146	1	1	1	1		0.00684932	0.00684932	0.00684932	0.00684932							0.000221053	0.000188952	0.000145355	0.000131714
O55126	O55126|NIPS2_MOUSE	32933	Protein NipSnap homolog 2,Nipsnap2 PE=1 SV=1	Nipsnap2	281	2	1	1	1		0.00711744	0.00355872	0.00355872	0.00355872							0.000229707	9.81746e-05	7.55226e-05	6.8435e-05
Q61233	Q61233|PLSL_MOUSE	70149	Plastin-2,Lcp1 PE=1 SV=4	Lcp1	627	2	1	1	1		0.00318979	0.0015949	0.0015949	0.0015949							0.000102947	4.39985e-05	3.38466e-05	3.06702e-05
P12815	P12815|PDCD6_MOUSE	21867	Programmed cell death protein 6,Pdcd6 PE=1 SV=2	Pdcd6	191	0	2	1	1		0	0.0104712	0.0052356	0.0052356							0	0.00028887	0.000111109	0.000100682
Q9CZH3	Q9CZH3|PSMG3_MOUSE	13331	Proteasome assembly chaperone 3,Psmg3 PE=1 SV=1	Psmg3	122	0	2	1	1		0	0.0163934	0.00819672	0.00819672							0	0.000452247	0.00017395	0.000157625
Q9CQY5	Q9CQY5|MAGT1_MOUSE	37970	Magnesium transporter protein 1,Magt1 PE=1 SV=1	Magt1	335	0	2	1	1		0	0.00597015	0.00298507	0.00298507							0	0.000164699	6.33488e-05	5.74037e-05
Q9QZM0	Q9QZM0|UBQL2_MOUSE	67351	Ubiquilin-2,Ubqln2 PE=1 SV=2	Ubqln2	638	0	2	1	1		0	0.0031348	0.0015674	0.0015674							0	8.64798e-05	3.32631e-05	3.01414e-05
P97822	P97822|AN32E_MOUSE	29622	Acidic leucine-rich nuclear phosphoprotein 32 family member E,Anp32e PE=1 SV=2	Anp32e	260	1	2	1	1		0.00384615	0.00769231	0.00384615	0.00384615							0.00012413	0.000212208	8.16225e-05	7.39624e-05
Q02105	Q02105|C1QC_MOUSE	25992	Complement C1q subcomponent subunit C,C1qc PE=1 SV=2	C1qc	246	1	2	1	1		0.00406504	0.00813008	0.00406504	0.00406504							0.000131194	0.000224285	8.62676e-05	7.81717e-05
P30412	P30412|PPIC_MOUSE	22794	Peptidyl-prolyl cis-trans isomerase C,Ppic PE=1 SV=1	Ppic	212	2	2	1	1		0.00943396	0.00943396	0.00471698	0.00471698							0.00030447	0.000260255	0.000100103	9.07087e-05
Q9CQM9	Q9CQM9|GLRX3_MOUSE	37778	Glutaredoxin-3,Glrx3 PE=1 SV=1	Glrx3	337	2	2	1	1		0.00593472	0.00593472	0.00296736	0.00296736							0.000191536	0.000163721	6.29728e-05	5.7063e-05
Q8BGT8	Q8BGT8|PHIPL_MOUSE	42341	Phytanoyl-CoA hydroxylase-interacting protein-like,Phyhipl PE=1 SV=1	Phyhipl	375	2	2	1	1		0.00533333	0.00533333	0.00266667	0.00266667							0.000172127	0.000147131	5.65916e-05	5.12806e-05
Q9CPQ1	Q9CPQ1|COX6C_MOUSE	8469	Cytochrome c oxidase subunit 6C,Cox6c PE=1 SV=3	Cox6c	76	3	2	1	1		0.0394737	0.0263158	0.0131579	0.0131579							0.00127397	0.000725975	0.000279235	0.000253029
Q8R317	Q8R317|UBQL1_MOUSE	61976	Ubiquilin-1,Ubqln1 PE=1 SV=1	Ubqln1	582	0	3	1	1		0	0.00515464	0.00171821	0.00171821							0	0.000142201	3.64636e-05	3.30416e-05
Q80Y14	Q80Y14|GLRX5_MOUSE	16292	Glutaredoxin-related protein 5 mitochondrial,Glrx5 PE=1 SV=2	Glrx5	152	1	3	1	1		0.00657895	0.0197368	0.00657895	0.00657895							0.000212328	0.000544481	0.000139617	0.000126515
Q99KF1	Q99KF1|TMED9_MOUSE	27127	Transmembrane emp24 domain-containing protein 9,Tmed9 PE=1 SV=2	Tmed9	235	1	3	1	1		0.00425532	0.012766	0.00425532	0.00425532							0.000137335	0.000352175	9.03057e-05	8.18308e-05
Q9CQ62	Q9CQ62|DECR_MOUSE	36214	2 4-dienoyl-CoA reductase mitochondrial,Decr1 PE=1 SV=1	Decr1	335	2	4	1	1		0.00597015	0.0119403	0.00298507	0.00298507							0.000192679	0.000329398	6.33488e-05	5.74037e-05
Q921H8	Q921H8|THIKA_MOUSE	43953	3-ketoacyl-CoA thiolase A peroxisomal,Acaa1a PE=1 SV=1	Acaa1a	424	0	5	1	1		0	0.0117925	0.00235849	0.00235849							0	0.000325319	5.00515e-05	4.53543e-05
Q8BIJ6	Q8BIJ6|SYIM_MOUSE	112804	Isoleucine--tRNA ligase mitochondrial,Iars2 PE=1 SV=1	Iars2	1012	0	5	1	1		0	0.00494071	0.000988142	0.000988142							0	0.0001363	2.09702e-05	1.90022e-05
Q91YR9	Q91YR9|PTGR1_MOUSE	35560	Prostaglandin reductase 1,Ptgr1 PE=1 SV=2	Ptgr1	329	4	6	1	1		0.0121581	0.0182371	0.00303951	0.00303951							0.000392386	0.000503107	6.45041e-05	5.84506e-05
P08207	P08207|S10AA_MOUSE	11186	Protein S100-A10,S100a10 PE=1 SV=2	S100a10	97	6	7	1	1		0.0618557	0.0721649	0.0103093	0.0103093							0.00199632	0.00199082	0.000218782	0.00019825
Q62048	Q62048|PEA15_MOUSE	15054	Astrocytic phosphoprotein PEA-15,Pea15 PE=1 SV=1	Pea15	130	0	0	2	1		0	0	0.0153846	0.00769231							0	0	0.00032649	0.000147925
Q9D8S9	Q9D8S9|BOLA1_MOUSE	14379	BolA-like protein 1,Bola1 PE=1 SV=1	Bola1	137	0	0	2	1		0	0	0.0145985	0.00729927							0	0	0.000309808	0.000140367
Q5SUF2	Q5SUF2|LC7L3_MOUSE	51450	Luc7-like protein 3,Luc7l3 PE=1 SV=1	Luc7l3	432	0	0	2	1		0	0	0.00462963	0.00231481							0	0	9.82493e-05	4.45144e-05
P48428	P48428|TBCA_MOUSE	12758	Tubulin-specific chaperone A,Tbca PE=1 SV=3	Tbca	108	0	0	2	1		0	0	0.0185185	0.00925926							0	0	0.000392997	0.000178058
Q6PE01	Q6PE01|SNR40_MOUSE	39276	U5 small nuclear ribonucleoprotein 40 kDa protein,Snrnp40 PE=1 SV=1	Snrnp40	358	0	0	2	1		0	0	0.00558659	0.0027933							0	0	0.000118558	5.37157e-05
Q505F5	Q505F5|LRC47_MOUSE	63590	Leucine-rich repeat-containing protein 47,Lrrc47 PE=1 SV=1	Lrrc47	581	0	0	2	1		0	0	0.00344234	0.00172117							0	0	7.30528e-05	3.30985e-05
Q8BYK6	Q8BYK6|YTHD3_MOUSE	63961	YTH domain-containing family protein 3,Ythdf3 PE=1 SV=2	Ythdf3	585	0	0	2	1		0	0	0.0034188	0.0017094							0	0	7.25533e-05	3.28722e-05
Q9CYT6	Q9CYT6|CAP2_MOUSE	52862	Adenylyl cyclase-associated protein 2,Cap2 PE=1 SV=1	Cap2	476	0	0	2	1		0	0	0.00420168	0.00210084							0	0	8.91674e-05	4.03997e-05
Q61249	Q61249|IGBP1_MOUSE	38971	Immunoglobulin-binding protein 1,Igbp1 PE=1 SV=1	Igbp1	340	0	0	2	1		0	0	0.00588235	0.00294118							0	0	0.000124834	5.65595e-05
Q8K4B0	Q8K4B0|MTA1_MOUSE	80798	Metastasis-associated protein MTA1,Mta1 PE=1 SV=1	Mta1	715	0	0	2	1		0	0	0.0027972	0.0013986							0	0	5.93618e-05	2.68954e-05
Q8BIQ5	Q8BIQ5|CSTF2_MOUSE	61341	Cleavage stimulation factor subunit 2,Cstf2 PE=1 SV=2	Cstf2	580	0	0	2	1		0	0	0.00344828	0.00172414							0	0	7.31788e-05	3.31556e-05
P35585	P35585|AP1M1_MOUSE	48543	AP-1 complex subunit mu-1,Ap1m1 PE=1 SV=3	Ap1m1	423	0	0	2	1		0	0	0.00472813	0.00236407							0	0	0.00010034	4.54615e-05
Q9JHI7	Q9JHI7|EXOS9_MOUSE	48937	Exosome complex component RRP45,Exosc9 PE=1 SV=1	Exosc9	438	0	0	2	1		0	0	0.00456621	0.00228311							0	0	9.69034e-05	4.39046e-05
Q9WVR4	Q9WVR4|FXR2_MOUSE	73743	Fragile X mental retardation syndrome-related protein 2,Fxr2 PE=1 SV=1	Fxr2	673	0	0	2	1		0	0	0.00297177	0.00148588							0	0	6.30664e-05	2.85739e-05
Q8K2F8	Q8K2F8|LS14A_MOUSE	50546	Protein LSM14 homolog A,Lsm14a PE=1 SV=1	Lsm14a	462	0	0	2	1		0	0	0.004329	0.0021645							0	0	9.18694e-05	4.16239e-05
Q6NZB0	Q6NZB0|DNJC8_MOUSE	29813	DnaJ homolog subfamily C member 8,Dnajc8 PE=1 SV=2	Dnajc8	253	0	0	2	1		0	0	0.00790514	0.00395257							0	0	0.000167762	7.60088e-05
P53811	P53811|PIPNB_MOUSE	31487	Phosphatidylinositol transfer protein beta isoform,Pitpnb PE=1 SV=2	Pitpnb	271	0	0	2	1		0	0	0.00738007	0.00369004							0	0	0.000156619	7.09603e-05
Q3V1L4	Q3V1L4|5NTC_MOUSE	64809	Cytosolic purine 5'-nucleotidase,Nt5c2 PE=1 SV=2	Nt5c2	560	0	0	2	1		0	0	0.00357143	0.00178571							0	0	7.57923e-05	3.43397e-05
Q8VDM6	Q8VDM6|HNRL1_MOUSE	96002	Heterogeneous nuclear ribonucleoprotein U-like protein 1,Hnrnpul1 PE=1 SV=1	Hnrnpul1	859	0	0	2	1		0	0	0.00232829	0.00116414							0	0	4.94106e-05	2.23868e-05
Q9R059	Q9R059|FHL3_MOUSE	31795	Four and a half LIM domains protein 3,Fhl3 PE=1 SV=2	Fhl3	289	0	0	2	1		0	0	0.00692042	0.00346021							0	0	0.000146864	6.65406e-05
Q922Y1	Q922Y1|UBXN1_MOUSE	33573	UBX domain-containing protein 1,Ubxn1 PE=1 SV=1	Ubxn1	297	0	0	2	1		0	0	0.00673401	0.003367							0	0	0.000142908	6.47483e-05
Q6PDG5	Q6PDG5|SMRC2_MOUSE	132604	SWI/SNF complex subunit SMARCC2,Smarcc2 PE=1 SV=2	Smarcc2	1213	0	0	2	1		0	0	0.0016488	0.000824402							0	0	3.49907e-05	1.58535e-05
Q9DBR7	Q9DBR7|MYPT1_MOUSE	114996	Protein phosphatase 1 regulatory subunit 12A,Ppp1r12a PE=1 SV=2	Ppp1r12a	1029	0	0	2	1		0	0	0.00194363	0.000971817							0	0	4.12475e-05	1.86883e-05
Q91YE8	Q91YE8|SYNP2_MOUSE	116527	Synaptopodin-2,Synpo2 PE=1 SV=2	Synpo2	1087	0	0	2	1		0	0	0.00183993	0.000919963							0	0	3.90466e-05	1.76911e-05
Q80U78	Q80U78|PUM1_MOUSE	126619	Pumilio homolog 1,Pum1 PE=1 SV=2	Pum1	1189	0	0	2	1		0	0	0.00168209	0.000841043							0	0	3.5697e-05	1.61735e-05
Q9EP82	Q9EP82|WDR4_MOUSE	45756	tRNA (guanine-N(7)-)-methyltransferase non-catalytic subunit WDR4,Wdr4 PE=1 SV=2	Wdr4	413	0	0	2	1		0	0	0.00484262	0.00242131							0	0	0.000102769	4.65623e-05
Q69ZR2	Q69ZR2|HECD1_MOUSE	290085	E3 ubiquitin-protein ligase HECTD1,Hectd1 PE=1 SV=2	Hectd1	2618	0	0	2	1		0	0	0.000763942	0.000381971							0	0	1.62123e-05	7.34539e-06
B2RRE7	B2RRE7|OTUD4_MOUSE	123055	OTU domain-containing protein 4,Otud4 PE=1 SV=1	Otud4	1107	0	0	2	1		0	0	0.00180668	0.000903342							0	0	3.83412e-05	1.73715e-05
P51432	P51432|PLCB3_MOUSE	139487	1-phosphatidylinositol 4 5-bisphosphate phosphodiesterase beta-3,Plcb3 PE=1 SV=2	Plcb3	1234	0	0	2	1		0	0	0.00162075	0.000810373							0	0	3.43952e-05	1.55837e-05
Q6PB44	Q6PB44|PTN23_MOUSE	185215	Tyrosine-protein phosphatase non-receptor type 23,Ptpn23 PE=1 SV=2	Ptpn23	1692	0	0	2	1		0	0	0.00118203	0.000591017							0	0	2.50849e-05	1.13654e-05
Q80U93	Q80U93|NU214_MOUSE	212977	Nuclear pore complex protein Nup214,Nup214 PE=1 SV=2	Nup214	2085	0	0	2	1		0	0	0.000959233	0.000479616							0	0	2.03567e-05	9.22313e-06
Q9Z1K5	Q9Z1K5|ARI1_MOUSE	64017	E3 ubiquitin-protein ligase ARIH1,Arih1 PE=1 SV=3	Arih1	555	0	0	2	1		0	0	0.0036036	0.0018018							0	0	7.64751e-05	3.46491e-05
Q99LJ6	Q99LJ6|GPX7_MOUSE	21061	Glutathione peroxidase 7,Gpx7 PE=1 SV=1	Gpx7	186	0	0	2	1		0	0	0.0107527	0.00537634							0	0	0.000228192	0.000103388
Q6P2K6	Q6P2K6|P4R3A_MOUSE	93842	Serine/threonine-protein phosphatase 4 regulatory subunit 3A,Ppp4r3a PE=1 SV=1	Ppp4r3a	820	0	0	2	1		0	0	0.00243902	0.00121951							0	0	5.17606e-05	2.34515e-05
P70677	P70677|CASP3_MOUSE	31475	Caspase-3,Casp3 PE=1 SV=1	Casp3	277	0	0	2	1		0	0	0.00722022	0.00361011							0	0	0.000153226	6.94232e-05
P36536	P36536|SAR1A_MOUSE	22371	GTP-binding protein SAR1a,Sar1a PE=1 SV=1	Sar1a	198	1	0	2	1		0.00505051	0	0.010101	0.00505051							0.000162999	0	0.000214362	9.71224e-05
P30285	P30285|CDK4_MOUSE	33751	Cyclin-dependent kinase 4,Cdk4 PE=1 SV=1	Cdk4	303	1	0	2	1		0.00330033	0	0.00660066	0.00330033							0.000106514	0	0.000140078	6.34661e-05
Q9CQY6	Q9CQY6|UQCC2_MOUSE	16321	Ubiquinol-cytochrome-c reductase complex assembly factor 2,Uqcc2 PE=1 SV=1	Uqcc2	136	1	0	2	1		0.00735294	0	0.0147059	0.00735294							0.000237307	0	0.000312086	0.000141399
Q07417	Q07417|ACADS_MOUSE	44890	Short-chain specific acyl-CoA dehydrogenase mitochondrial,Acads PE=1 SV=2	Acads	412	1	0	2	1		0.00242718	0	0.00485437	0.00242718							7.83344e-05	0	0.000103019	4.66753e-05
Q9JIX8	Q9JIX8|ACINU_MOUSE	150719	Apoptotic chromatin condensation inducer in the nucleus,Acin1 PE=1 SV=3	Acin1	1338	1	0	2	1		0.000747384	0	0.00149477	0.000747384							2.41209e-05	0	3.17217e-05	1.43724e-05
P62311	P62311|LSM3_MOUSE	11845	U6 snRNA-associated Sm-like protein LSm3,Lsm3 PE=1 SV=2	Lsm3	102	1	0	2	1		0.00980392	0	0.0196078	0.00980392							0.00031641	0	0.000416115	0.000188532
Q99N57	Q99N57|RAF1_MOUSE	72917	RAF proto-oncogene serine/threonine-protein kinase,Raf1 PE=1 SV=2	Raf1	648	2	0	2	1		0.00308642	0	0.00308642	0.00154321							9.96105e-05	0	6.54995e-05	2.96763e-05
P70255	P70255|NFIC_MOUSE	48768	Nuclear factor 1 C-type,Nfic PE=1 SV=1	Nfic	439	0	1	2	1		0	0.0022779	0.00455581	0.0022779							0	6.28407e-05	9.66826e-05	4.38046e-05
Q6NZC7	Q6NZC7|S23IP_MOUSE	110780	SEC23-interacting protein,Sec23ip PE=1 SV=2	Sec23ip	998	0	1	2	1		0	0.001002	0.00200401	0.001002							0	2.76423e-05	4.25287e-05	1.92688e-05
Q923D5	Q923D5|WBP11_MOUSE	69875	WW domain-binding protein 11,Wbp11 PE=1 SV=2	Wbp11	641	0	1	2	1		0	0.00156006	0.00312012	0.00156006							0	4.30375e-05	6.62148e-05	3.00004e-05
Q3TYX3	Q3TYX3|SMYD5_MOUSE	47095	SET and MYND domain-containing protein 5,Smyd5 PE=1 SV=2	Smyd5	416	0	1	2	1		0	0.00240385	0.00480769	0.00240385							0	6.6315e-05	0.000102028	4.62265e-05
P56395	P56395|CYB5_MOUSE	15241	Cytochrome b5,Cyb5a PE=1 SV=2	Cyb5a	134	1	1	2	1		0.00746269	0.00746269	0.0149254	0.00746269							0.000240849	0.000205874	0.000316744	0.000143509
P70349	P70349|HINT1_MOUSE	13777	Histidine triad nucleotide-binding protein 1,Hint1 PE=1 SV=3	Hint1	126	2	1	2	1		0.015873	0.00793651	0.015873	0.00793651							0.000512282	0.000218945	0.000336855	0.000152621
Q9CPQ3	Q9CPQ3|TOM22_MOUSE	15537	Mitochondrial import receptor subunit TOM22 homolog,Tomm22 PE=1 SV=3	Tomm22	142	2	1	2	1		0.0140845	0.00704225	0.0140845	0.00704225							0.00045456	0.000194275	0.000298899	0.000135424
Q9CS42	Q9CS42|PRPS2_MOUSE	34786	Ribose-phosphate pyrophosphokinase 2,Prps2 PE=1 SV=4	Prps2	318	2	1	2	1		0.00628931	0.00314465	0.00628931	0.00314465							0.00020298	8.67517e-05	0.000133471	6.04724e-05
Q3UDE2	Q3UDE2|TTL12_MOUSE	74043	Tubulin--tyrosine ligase-like protein 12,Ttll12 PE=1 SV=1	Ttll12	639	1	2	2	1		0.00156495	0.00312989	0.00312989	0.00156495							5.05067e-05	8.63444e-05	6.6422e-05	3.00943e-05
P97825	P97825|JUPI1_MOUSE	16081	Jupiter microtubule associated homolog 1,Jpt1 PE=1 SV=3	Jpt1	154	0	3	2	1		0	0.0194805	0.012987	0.00649351							0	0.00053741	0.000275608	0.000124872
P56135	P56135|ATPK_MOUSE	10344	ATP synthase subunit f mitochondrial,Atp5mf PE=1 SV=3	Atp5mf	88	8	3	2	1		0.0909091	0.0340909	0.0227273	0.0113636							0.00293398	0.000940468	0.000482315	0.000218525
Q11136	Q11136|PEPD_MOUSE	55029	Xaa-Pro dipeptidase,Pepd PE=1 SV=3	Pepd	493	1	4	2	1		0.0020284	0.00811359	0.0040568	0.0020284							6.54641e-05	0.00022383	8.60927e-05	3.90066e-05
Q8R010	Q8R010|AIMP2_MOUSE	35378	Aminoacyl tRNA synthase complex-interacting multifunctional protein 2,Aimp2 PE=1 SV=2	Aimp2	320	1	5	2	1		0.003125	0.015625	0.00625	0.003125							0.000100856	0.000431048	0.000132636	6.00945e-05
Q9DBP5	Q9DBP5|KCY_MOUSE	22165	UMP-CMP kinase,Cmpk1 PE=1 SV=1	Cmpk1	196	0	0	3	1		0	0	0.0153061	0.00510204							0	0	0.000324824	9.81134e-05
Q9D0B0	Q9D0B0|SRSF9_MOUSE	25661	Serine/arginine-rich splicing factor 9,Srsf9 PE=1 SV=1	Srsf9	222	0	0	3	1		0	0	0.0135135	0.0045045							0	0	0.000286782	8.66227e-05
Q9CQ48	Q9CQ48|NUDC2_MOUSE	17660	NudC domain-containing protein 2,Nudcd2 PE=1 SV=1	Nudcd2	157	0	0	3	1		0	0	0.0191083	0.00636943							0	0	0.000405513	0.000122486
Q9CYA0	Q9CYA0|CREL2_MOUSE	38220	Protein disulfide isomerase Creld2,Creld2 PE=1 SV=1	Creld2	350	0	0	3	1		0	0	0.00857143	0.00285714							0	0	0.000181901	5.49435e-05
P58021	P58021|TM9S2_MOUSE	75330	Transmembrane 9 superfamily member 2,Tm9sf2 PE=1 SV=1	Tm9sf2	662	0	0	3	1		0	0	0.00453172	0.00151057							0	0	9.61715e-05	2.90487e-05
Q9WUL7	Q9WUL7|ARL3_MOUSE	20487	ADP-ribosylation factor-like protein 3,Arl3 PE=1 SV=1	Arl3	182	0	0	3	1		0	0	0.0164835	0.00549451							0	0	0.000349811	0.000105661
Q9WVG6	Q9WVG6|CARM1_MOUSE	65854	Histone-arginine methyltransferase CARM1,Carm1 PE=1 SV=2	Carm1	608	0	0	3	1		0	0	0.00493421	0.00164474							0	0	0.000104713	3.16287e-05
O70378	O70378|EMC8_MOUSE	23348	ER membrane protein complex subunit 8,Emc8 PE=1 SV=1	Emc8	207	0	0	3	1		0	0	0.0144928	0.00483092							0	0	0.000307563	9.28997e-05
P50518	P50518|VATE1_MOUSE	26157	V-type proton ATPase subunit E 1,Atp6v1e1 PE=1 SV=2	Atp6v1e1	226	0	0	3	1		0	0	0.0132743	0.00442478							0	0	0.000281706	8.50895e-05
Q9QUJ7	Q9QUJ7|ACSL4_MOUSE	79077	Long-chain-fatty-acid--CoA ligase 4,Acsl4 PE=1 SV=2	Acsl4	711	0	0	3	1		0	0	0.00421941	0.00140647							0	0	8.95436e-05	2.70467e-05
Q8BML1	Q8BML1|MICA2_MOUSE	110072	[F-actin]-monooxygenase MICAL2,Mical2 PE=1 SV=1	Mical2	960	0	0	3	1		0	0	0.003125	0.00104167							0	0	6.63182e-05	2.00315e-05
Q9D0G0	Q9D0G0|RT30_MOUSE	49939	28S ribosomal protein S30 mitochondrial,Mrps30 PE=1 SV=1	Mrps30	442	0	0	3	1		0	0	0.00678733	0.00226244							0	0	0.00014404	4.35073e-05
Q9CYZ2	Q9CYZ2|TPD54_MOUSE	24043	Tumor protein D54,Tpd52l2 PE=1 SV=1	Tpd52l2	220	0	0	3	1		0	0	0.0136364	0.00454545							0	0	0.000289389	8.74102e-05
Q9JLV6	Q9JLV6|PNKP_MOUSE	57223	Bifunctional polynucleotide phosphatase/kinase,Pnkp PE=1 SV=2	Pnkp	522	0	0	3	1		0	0	0.00574713	0.00191571							0	0	0.000121965	3.68395e-05
Q920Q8	Q920Q8|NS1BP_MOUSE	71581	Influenza virus NS1A-binding protein homolog,Ivns1abp PE=1 SV=2	Ivns1abp	642	0	0	3	1		0	0	0.0046729	0.00155763							0	0	9.91675e-05	2.99536e-05
Q9D0R8	Q9D0R8|LSM12_MOUSE	21701	Protein LSM12 homolog,Lsm12 PE=1 SV=1	Lsm12	195	1	0	3	1		0.00512821	0	0.0153846	0.00512821							0.000165507	0	0.00032649	9.86166e-05
Q9Z2I0	Q9Z2I0|LETM1_MOUSE	82989	Mitochondrial proton/calcium exchanger protein,Letm1 PE=1 SV=1	Letm1	738	1	0	3	1		0.00135501	0	0.00406504	0.00135501							4.37314e-05	0	8.62676e-05	2.60572e-05
O08663	O08663|MAP2_MOUSE	52922	Methionine aminopeptidase 2,Metap2 PE=1 SV=1	Metap2	478	0	1	3	1		0	0.00209205	0.00627615	0.00209205							0	5.77135e-05	0.000133191	4.02306e-05
Q91WM3	Q91WM3|U3IP2_MOUSE	52107	U3 small nucleolar RNA-interacting protein 2,Rrp9 PE=1 SV=1	Rrp9	475	0	1	3	1		0	0.00210526	0.00631579	0.00210526							0	5.8078e-05	0.000134033	4.04847e-05
Q9Z172	Q9Z172|SUMO3_MOUSE	12430	Small ubiquitin-related modifier 3,Sumo3 PE=1 SV=1	Sumo3	110	0	1	3	1		0	0.00909091	0.0272727	0.00909091							0	0.000250791	0.000578777	0.00017482
P29387	P29387|GBB4_MOUSE	37379	Guanine nucleotide-binding protein subunit beta-4,Gnb4 PE=1 SV=4	Gnb4	340	0	1	3	1		0	0.00294118	0.00882353	0.00294118							0	8.11384e-05	0.000187252	5.65595e-05
Q9CPP6	Q9CPP6|NDUA5_MOUSE	13360	NADH dehydrogenase [ubiquinone] 1 alpha subcomplex subunit 5,Ndufa5 PE=1 SV=3	Ndufa5	116	1	1	3	1		0.00862069	0.00862069	0.0258621	0.00862069							0.000278222	0.000237819	0.000548841	0.000165778
O70310	O70310|NMT1_MOUSE	56888	Glycylpeptide N-tetradecanoyltransferase 1,Nmt1 PE=1 SV=1	Nmt1	496	1	1	3	1		0.00201613	0.00201613	0.00604839	0.00201613							6.50681e-05	5.56191e-05	0.000128358	3.87706e-05
Q8BH61	Q8BH61|F13A_MOUSE	83207	Coagulation factor XIII A chain,F13a1 PE=1 SV=3	F13a1	732	2	1	3	1		0.00273224	0.00136612	0.00409836	0.00136612							8.81797e-05	3.76872e-05	8.69748e-05	2.62708e-05
Q9CQE8	Q9CQE8|RTRAF_MOUSE	28152	RNA transcription translation and transport factor protein,RTRAF PE=1 SV=1	RTRAF	244	2	2	3	1		0.00819672	0.00819672	0.0122951	0.00409836							0.000264539	0.000226123	0.000260924	7.88124e-05
Q64105	Q64105|SPRE_MOUSE	27883	Sepiapterin reductase,Spr PE=1 SV=1	Spr	261	3	3	3	1		0.0114943	0.0114943	0.0114943	0.00383142							0.000370963	0.000317093	0.000243929	7.36791e-05
Q8R3Q6	Q8R3Q6|CCD58_MOUSE	16665	Coiled-coil domain-containing protein 58,Ccdc58 PE=1 SV=1	Ccdc58	144	0	0	4	1		0	0	0.0277778	0.00694444							0	0	0.000589496	0.000133543
Q9D883	Q9D883|U2AF1_MOUSE	27815	Splicing factor U2AF 35 kDa subunit,U2af1 PE=1 SV=4	U2af1	239	0	0	4	1		0	0	0.0167364	0.0041841							0	0	0.000355177	8.04612e-05
P53810	P53810|PIPNA_MOUSE	31893	Phosphatidylinositol transfer protein alpha isoform,Pitpna PE=1 SV=2	Pitpna	271	0	0	4	1		0	0	0.0147601	0.00369004							0	0	0.000313237	7.09603e-05
P97372	P97372|PSME2_MOUSE	27057	Proteasome activator complex subunit 2,Psme2 PE=1 SV=4	Psme2	239	0	0	4	1		0	0	0.0167364	0.0041841							0	0	0.000355177	8.04612e-05
Q8CCF0	Q8CCF0|PRP31_MOUSE	55430	U4/U6 small nuclear ribonucleoprotein Prp31,Prpf31 PE=1 SV=3	Prpf31	499	0	0	4	1		0	0	0.00801603	0.00200401							0	0	0.000170115	3.85375e-05
Q99LB6	Q99LB6|MAT2B_MOUSE	37393	Methionine adenosyltransferase 2 subunit beta,Mat2b PE=1 SV=1	Mat2b	334	0	0	4	1		0	0	0.011976	0.00299401							0	0	0.000254154	5.75756e-05
O08759	O08759|UBE3A_MOUSE	99819	Ubiquitin-protein ligase E3A,Ube3a PE=1 SV=2	Ube3a	870	0	0	4	1		0	0	0.0045977	0.00114943							0	0	9.75717e-05	2.21037e-05
O88712	O88712|CTBP1_MOUSE	47745	C-terminal-binding protein 1,Ctbp1 PE=1 SV=2	Ctbp1	441	0	0	4	1		0	0	0.00907029	0.00226757							0	0	0.000192488	4.3606e-05
Q99K01	Q99K01|PDXD1_MOUSE	87336	Pyridoxal-dependent decarboxylase domain-containing protein 1,Pdxdc1 PE=1 SV=2	Pdxdc1	787	0	0	4	1		0	0	0.00508259	0.00127065							0	0	0.000107862	2.44349e-05
Q61207	Q61207|SAP_MOUSE	61422	Prosaposin,Psap PE=1 SV=2	Psap	557	1	0	4	1		0.00179533	0	0.00718133	0.00179533							5.79422e-05	0	0.000152401	3.45247e-05
Q6P8X1	Q6P8X1|SNX6_MOUSE	46649	Sorting nexin-6,Snx6 PE=1 SV=2	Snx6	406	2	0	4	1		0.00492611	0	0.00985222	0.00246305							0.000158984	0	0.000209082	4.73651e-05
Q9D0J8	Q9D0J8|PTMS_MOUSE	11430	Parathymosin,Ptms PE=1 SV=3	Ptms	101	0	1	4	1		0	0.00990099	0.039604	0.00990099							0	0.000273139	0.000840469	0.000190398
P37913	P37913|DNLI1_MOUSE	102290	DNA ligase 1,Lig1 PE=1 SV=2	Lig1	916	0	1	4	1		0	0.0010917	0.00436681	0.0010917							0	3.01169e-05	9.26718e-05	2.09937e-05
Q9DBY8	Q9DBY8|NVL_MOUSE	94476	Nuclear valosin-containing protein-like,Nvl PE=1 SV=1	Nvl	855	0	1	4	1		0	0.00116959	0.00467836	0.00116959							0	3.22656e-05	9.92835e-05	2.24915e-05
Q9QXB9	Q9QXB9|DRG2_MOUSE	40718	Developmentally-regulated GTP-binding protein 2,Drg2 PE=1 SV=1	Drg2	364	0	1	4	1		0	0.00274725	0.010989	0.00274725							0	7.57886e-05	0.000233207	5.28303e-05
Q9DBR1	Q9DBR1|XRN2_MOUSE	108687	5'-3' exoribonuclease 2,Xrn2 PE=1 SV=1	Xrn2	951	1	1	4	1		0.00105152	0.00105152	0.0042061	0.00105152							3.39367e-05	2.90085e-05	8.92612e-05	2.02211e-05
Q8BU14	Q8BU14|SEC62_MOUSE	45581	Translocation protein SEC62,Sec62 PE=1 SV=1	Sec62	398	1	1	4	1		0.00251256	0.00251256	0.0100503	0.00251256							8.10899e-05	6.93142e-05	0.000213285	4.83172e-05
P70318	P70318|TIAR_MOUSE	43389	Nucleolysin TIAR,Tial1 PE=1 SV=1	Tial1	392	1	3	4	1		0.00255102	0.00765306	0.0102041	0.00255102							8.23311e-05	0.000211125	0.000216549	4.90567e-05
Q61543	Q61543|GSLG1_MOUSE	133734	Golgi apparatus protein 1,Glg1 PE=1 SV=1	Glg1	1175	2	3	4	1		0.00170213	0.00255319	0.00340426	0.000851064							5.49341e-05	7.0435e-05	7.22446e-05	1.63662e-05
P37040	P37040|NCPR_MOUSE	77044	NADPH--cytochrome P450 reductase,Por PE=1 SV=2	Por	678	5	9	4	1		0.00737463	0.0132743	0.00589971	0.00147493							0.000238007	0.0003662	0.000125203	2.83632e-05
P47791	P47791|GSHR_MOUSE	53663	Glutathione reductase mitochondrial,Gsr PE=1 SV=3	Gsr	500	0	0	5	1		0	0	0.01	0.002							0	0	0.000212218	3.84605e-05
Q80WJ7	Q80WJ7|LYRIC_MOUSE	63846	Protein LYRIC,Mtdh PE=1 SV=1	Mtdh	579	1	0	5	1		0.00172712	0	0.00863558	0.00172712							5.57406e-05	0	0.000183263	3.32128e-05
P46467	P46467|VPS4B_MOUSE	49419	Vacuolar protein sorting-associated protein 4B,Vps4b PE=1 SV=2	Vps4b	444	1	1	5	1		0.00225225	0.00225225	0.0112613	0.00225225							7.26887e-05	6.2133e-05	0.000238985	4.33113e-05
Q6ZQ73	Q6ZQ73|CAND2_MOUSE	135632	Cullin-associated NEDD8-dissociated protein 2,Cand2 PE=1 SV=2	Cand2	1235	0	0	6	1		0	0	0.0048583	0.000809717							0	0	0.000103102	1.5571e-05
Q8BHG2	Q8BHG2|CZIB_MOUSE	18020	CXXC motif containing zinc binding protein,Czib PE=1 SV=1	Czib	160	0	0	6	1		0	0	0.0375	0.00625							0	0	0.000795819	0.000120189
P57724	P57724|PCBP4_MOUSE	41399	Poly(rC)-binding protein 4,Pcbp4 PE=1 SV=1	Pcbp4	403	0	0	6	1		0	0	0.0148883	0.00248139							0	0	0.000315958	4.77177e-05
Q8BMA6	Q8BMA6|SRP68_MOUSE	70574	Signal recognition particle subunit SRP68,Srp68 PE=1 SV=2	Srp68	625	0	1	7	1		0	0.0016	0.0112	0.0016							0	4.41393e-05	0.000237685	3.07684e-05
Q8K411	Q8K411|PREP_MOUSE	117372	Presequence protease mitochondrial,Pitrm1 PE=1 SV=1	Pitrm1	1036	0	3	7	1		0	0.00289575	0.00675676	0.000965251							0	7.98853e-05	0.000143391	1.8562e-05
Q8R5J9	Q8R5J9|PRAF3_MOUSE	21558	PRA1 family protein 3,Arl6ip5 PE=1 SV=2	Arl6ip5	188	4	1	8	1		0.0212766	0.00531915	0.0425532	0.00531915							0.000686676	0.00014674	0.000903057	0.000102288
Q9D964	Q9D964|GATM_MOUSE	48297	Glycine amidinotransferase mitochondrial,Gatm PE=1 SV=1	Gatm	423	0	0	0	2		0	0	0	0.00472813							0	0	0	9.09231e-05
P62835	P62835|RAP1A_MOUSE	20987	Ras-related protein Rap-1A,Rap1a PE=1 SV=1	Rap1a	184	0	0	0	2		0	0	0	0.0108696							0	0	0	0.000209024
Q9QYJ3	Q9QYJ3|DNJB1_MOUSE	38167	DnaJ homolog subfamily B member 1,Dnajb1 PE=1 SV=3	Dnajb1	340	0	0	0	2		0	0	0	0.00588235							0	0	0	0.000113119
Q62241	Q62241|RU1C_MOUSE	17364	U1 small nuclear ribonucleoprotein C,Snrpc PE=1 SV=1	Snrpc	159	0	0	0	2		0	0	0	0.0125786							0	0	0	0.00024189
Q8BH58	Q8BH58|TIPRL_MOUSE	31254	TIP41-like protein,Tiprl PE=1 SV=1	Tiprl	271	0	0	0	2		0	0	0	0.00738007							0	0	0	0.000141921
Q9CQW2	Q9CQW2|ARL8B_MOUSE	21539	ADP-ribosylation factor-like protein 8B,Arl8b PE=1 SV=1	Arl8b	186	0	0	0	2		0	0	0	0.0107527							0	0	0	0.000206777
Q8BFW7	Q8BFW7|LPP_MOUSE	65891	Lipoma-preferred partner homolog,Lpp PE=1 SV=1	Lpp	613	0	0	0	2		0	0	0	0.00326264							0	0	0	6.27414e-05
Q9CQA6	Q9CQA6|CHCH1_MOUSE	13608	Coiled-coil-helix-coiled-coil-helix domain-containing protein 1,Chchd1 PE=1 SV=1	Chchd1	118	0	0	0	2		0	0	0	0.0169492							0	0	0	0.000325936
Q8BGB5	Q8BGB5|LIMD2_MOUSE	14237	LIM domain-containing protein 2,Limd2 PE=1 SV=1	Limd2	128	0	0	0	2		0	0	0	0.015625							0	0	0	0.000300472
Q9CQZ0	Q9CQZ0|ORML2_MOUSE	17390	ORM1-like protein 2,Ormdl2 PE=1 SV=1	Ormdl2	153	0	0	0	2		0	0	0	0.0130719							0	0	0	0.000251376
Q921I0	Q921I0|ORML1_MOUSE	17355	ORM1-like protein 1,Ormdl1 PE=2 SV=1	Ormdl1	153	0	0	0	2		0	0	0	0.0130719							0	0	0	0.000251376
P61967	P61967|AP1S1_MOUSE	18733	AP-1 complex subunit sigma-1A,Ap1s1 PE=1 SV=1	Ap1s1	158	0	0	0	2		0	0	0	0.0126582							0	0	0	0.000243421
Q9CQ22	Q9CQ22|LTOR1_MOUSE	17749	Ragulator complex protein LAMTOR1,Lamtor1 PE=1 SV=1	Lamtor1	161	0	0	0	2		0	0	0	0.0124224							0	0	0	0.000238885
Q91WV0	Q91WV0|NC2B_MOUSE	19431	Protein Dr1,Dr1 PE=1 SV=1	Dr1	176	0	0	0	2		0	0	0	0.0113636							0	0	0	0.000218525
Q9ER88	Q9ER88|RT29_MOUSE	44699	28S ribosomal protein S29 mitochondrial,Dap3 PE=1 SV=1	Dap3	391	0	0	0	2		0	0	0	0.00511509							0	0	0	9.83644e-05
Q8CFI7	Q8CFI7|RPB2_MOUSE	133910	DNA-directed RNA polymerase II subunit RPB2,Polr2b PE=1 SV=2	Polr2b	1174	0	0	0	2		0	0	0	0.00170358							0	0	0	3.27602e-05
O88630	O88630|GOSR1_MOUSE	28489	Golgi SNAP receptor complex member 1,Gosr1 PE=1 SV=2	Gosr1	250	0	0	0	2		0	0	0	0.008							0	0	0	0.000153842
Q8C129	Q8C129|LCAP_MOUSE	117304	Leucyl-cystinyl aminopeptidase,Lnpep PE=1 SV=1	Lnpep	1025	0	0	0	2		0	0	0	0.00195122							0	0	0	3.75224e-05
Q6PAR5	Q6PAR5|GAPD1_MOUSE	162401	GTPase-activating protein and VPS9 domain-containing protein 1,Gapvd1 PE=1 SV=2	Gapvd1	1458	0	0	0	2		0	0	0	0.00137174							0	0	0	2.63789e-05
P05627	P05627|JUN_MOUSE	35944	Transcription factor AP-1,Jun PE=1 SV=3	Jun	334	0	0	0	2		0	0	0	0.00598802							0	0	0	0.000115151
Q8K224	Q8K224|NAT10_MOUSE	115418	RNA cytidine acetyltransferase,Nat10 PE=1 SV=1	Nat10	1024	0	0	0	2		0	0	0	0.00195312							0	0	0	3.75591e-05
Q9CXW2	Q9CXW2|RT22_MOUSE	41192	28S ribosomal protein S22 mitochondrial,Mrps22 PE=1 SV=1	Mrps22	359	0	0	0	2		0	0	0	0.00557103							0	0	0	0.000107132
P46460	P46460|NSF_MOUSE	82613	Vesicle-fusing ATPase,Nsf PE=1 SV=2	Nsf	744	0	0	0	2		0	0	0	0.00268817							0	0	0	5.16942e-05
Q9Z1P8	Q9Z1P8|ANGL4_MOUSE	45538	Angiopoietin-related protein 4,Angptl4 PE=1 SV=1	Angptl4	410	0	0	0	2		0	0	0	0.00487805							0	0	0	9.3806e-05
Q99JX3	Q99JX3|GORS2_MOUSE	47038	Golgi reassembly-stacking protein 2,Gorasp2 PE=1 SV=3	Gorasp2	451	0	0	0	2		0	0	0	0.00443459							0	0	0	8.52782e-05
P70412	P70412|CUZD1_MOUSE	68082	CUB and zona pellucida-like domain-containing protein 1,Cuzd1 PE=1 SV=2	Cuzd1	606	0	0	0	2		0	0	0	0.00330033							0	0	0	6.34661e-05
A2A432	A2A432|CUL4B_MOUSE	110699	Cullin-4B,Cul4b PE=1 SV=1	Cul4b	970	0	0	0	2		0	0	0	0.00206186							0	0	0	3.965e-05
Q9JHW2	Q9JHW2|NIT2_MOUSE	30502	Omega-amidase NIT2,Nit2 PE=1 SV=1	Nit2	276	0	0	0	2		0	0	0	0.00724638							0	0	0	0.00013935
Q3MI48	Q3MI48|JSPR1_MOUSE	36093	Junctional sarcoplasmic reticulum protein 1,Jsrp1 PE=1 SV=2	Jsrp1	332	0	0	0	2		0	0	0	0.0060241							0	0	0	0.000115845
Q99L48	Q99L48|NMD3_MOUSE	57611	60S ribosomal export protein NMD3,Nmd3 PE=1 SV=1	Nmd3	503	0	0	0	2		0	0	0	0.00397614							0	0	0	7.64622e-05
Q9CPW4	Q9CPW4|ARPC5_MOUSE	16288	Actin-related protein 2/3 complex subunit 5,Arpc5 PE=1 SV=3	Arpc5	151	0	0	0	2		0	0	0	0.013245							0	0	0	0.000254705
O70439	O70439|STX7_MOUSE	29821	Syntaxin-7,Stx7 PE=1 SV=3	Stx7	261	0	0	0	2		0	0	0	0.00766284							0	0	0	0.000147358
Q9Z1B5	Q9Z1B5|MD2L1_MOUSE	23598	Mitotic spindle assembly checkpoint protein MAD2A,Mad2l1 PE=1 SV=2	Mad2l1	205	0	0	0	2		0	0	0	0.0097561							0	0	0	0.000187612
Q9CQB5	Q9CQB5|CISD2_MOUSE	15242	CDGSH iron-sulfur domain-containing protein 2,Cisd2 PE=1 SV=1	Cisd2	135	0	1	0	2		0	0.00740741	0	0.0148148							0	0.000204349	0	0.000284892
Q99KC8	Q99KC8|VMA5A_MOUSE	87143	von Willebrand factor A domain-containing protein 5A,Vwa5a PE=1 SV=2	Vwa5a	793	0	1	0	2		0	0.00126103	0	0.00252207							0	3.47882e-05	0	4.85e-05
P54276	P54276|MSH6_MOUSE	151083	DNA mismatch repair protein Msh6,Msh6 PE=1 SV=3	Msh6	1358	0	1	0	2		0	0.000736377	0	0.00147275							0	2.03145e-05	0	2.83214e-05
Q6NTA4	Q6NTA4|RRAGB_MOUSE	43191	Ras-related GTP-binding protein B,Rragb PE=1 SV=1	Rragb	374	0	1	0	2		0	0.0026738	0	0.00534759							0	7.37622e-05	0	0.000102835
Q80X95	Q80X95|RRAGA_MOUSE	36566	Ras-related GTP-binding protein A,Rraga PE=1 SV=1	Rraga	313	0	1	0	2		0	0.00319489	0	0.00638978							0	8.81375e-05	0	0.000122877
Q6ZPS2	Q6ZPS2|CRNS1_MOUSE	89281	Carnosine synthase 1,Carns1 PE=1 SV=2	Carns1	827	0	1	0	2		0	0.00120919	0	0.00241838							0	3.3358e-05	0	4.6506e-05
P62315	P62315|SMD1_MOUSE	13282	Small nuclear ribonucleoprotein Sm D1,Snrpd1 PE=1 SV=1	Snrpd1	119	1	1	0	2		0.00840336	0.00840336	0	0.0168067							0.000271208	0.000231824	0	0.000323197
Q9DBD0	Q9DBD0|ICA_MOUSE	76766	Inhibitor of carbonic anhydrase,Ica PE=1 SV=1	Ica	700	1	1	0	2		0.00142857	0.00142857	0	0.00285714							4.61054e-05	3.94101e-05	0	5.49435e-05
Q9JIY5	Q9JIY5|HTRA2_MOUSE	49348	Serine protease HTRA2 mitochondrial,Htra2 PE=1 SV=2	Htra2	458	2	1	0	2		0.00436681	0.00218341	0	0.00436681							0.000140934	6.02337e-05	0	8.39748e-05
Q8BTV2	Q8BTV2|CPSF7_MOUSE	52011	Cleavage and polyadenylation specificity factor subunit 7,Cpsf7 PE=1 SV=2	Cpsf7	471	3	1	0	2		0.00636943	0.00212314	0	0.00424628							0.000205566	5.85712e-05	0	8.1657e-05
P23953	P23953|EST1C_MOUSE	61056	Carboxylesterase 1C,Ces1c PE=1 SV=4	Ces1c	554	3	1	0	2		0.00541516	0.00180505	0	0.00361011							0.000174768	4.97961e-05	0	6.94232e-05
Q8VCT4	Q8VCT4|CES1D_MOUSE	61788	Carboxylesterase 1D,Ces1d PE=1 SV=1	Ces1d	565	3	1	0	2		0.00530973	0.00176991	0	0.00353982							0.000171365	4.88266e-05	0	6.80716e-05
Q3UY96	Q3UY96|CFA74_MOUSE	178927	Cilia- and flagella-associated protein 74,Cfap74 PE=2 SV=3	Cfap74	1578	4	1	0	2		0.00253485	0.000633714	0	0.00126743							8.18093e-05	1.74823e-05	0	2.43729e-05
P47802	P47802|MTX1_MOUSE	35624	Metaxin-1,Mtx1 PE=1 SV=1	Mtx1	317	0	2	0	2		0	0.00630915	0	0.00630915							0	0.000174051	0	0.000121326
Q91VA6	Q91VA6|PDIP2_MOUSE	41870	Polymerase delta-interacting protein 2,Poldip2 PE=1 SV=1	Poldip2	368	0	2	0	2		0	0.00543478	0	0.00543478							0	0.00014993	0	0.000104512
Q5SWD9	Q5SWD9|TSR1_MOUSE	92105	Pre-rRNA-processing protein TSR1 homolog,Tsr1 PE=1 SV=1	Tsr1	803	1	2	0	2		0.00124533	0.00249066	0	0.00249066							4.01915e-05	6.871e-05	0	4.7896e-05
Q91WD5	Q91WD5|NDUS2_MOUSE	52626	NADH dehydrogenase [ubiquinone] iron-sulfur protein 2 mitochondrial,Ndufs2 PE=1 SV=1	Ndufs2	463	1	2	0	2		0.00215983	0.00431965	0	0.00431965							6.97058e-05	0.000119167	0	8.3068e-05
Q99KV1	Q99KV1|DJB11_MOUSE	40555	DnaJ homolog subfamily B member 11,Dnajb11 PE=1 SV=1	Dnajb11	358	2	2	0	2		0.00558659	0.00558659	0	0.00558659							0.0001803	0.000154118	0	0.000107431
Q8VCG4	Q8VCG4|CO8G_MOUSE	22508	Complement component C8 gamma chain,C8g PE=1 SV=1	C8g	202	2	2	0	2		0.00990099	0.00990099	0	0.00990099							0.000319542	0.000273139	0	0.000190398
Q61425	Q61425|HCDH_MOUSE	34464	Hydroxyacyl-coenzyme A dehydrogenase mitochondrial,Hadh PE=1 SV=2	Hadh	314	3	2	0	2		0.00955414	0.00636943	0	0.00636943							0.000308348	0.000175714	0	0.000122486
Q8K297	Q8K297|GT251_MOUSE	71061	Procollagen galactosyltransferase 1,Colgalt1 PE=1 SV=2	Colgalt1	617	4	2	0	2		0.00648298	0.00324149	0	0.00324149							0.00020923	8.94232e-05	0	6.23346e-05
Q99P88	Q99P88|NU155_MOUSE	155117	Nuclear pore complex protein Nup155,Nup155 PE=1 SV=1	Nup155	1391	0	3	0	2		0	0.00215672	0	0.00143781							0	5.94976e-05	0	2.76495e-05
Q9DC16	Q9DC16|ERGI1_MOUSE	32562	Endoplasmic reticulum-Golgi intermediate compartment protein 1,Ergic1 PE=1 SV=1	Ergic1	290	1	3	0	2		0.00344828	0.0103448	0	0.00689655							0.000111289	0.000285383	0	0.000132622
Q60994	Q60994|ADIPO_MOUSE	26809	Adiponectin,Adipoq PE=1 SV=2	Adipoq	247	3	3	0	2		0.0121457	0.0121457	0	0.00809717							0.000391989	0.000335065	0	0.00015571
Q8BSY0	Q8BSY0|ASPH_MOUSE	83042	Aspartyl/asparaginyl beta-hydroxylase,Asph PE=1 SV=1	Asph	741	1	4	0	2		0.00134953	0.00539811	0	0.00269906							4.35544e-05	0.000148918	0	5.19035e-05
P29268	P29268|CCN2_MOUSE	37824	CCN family member 2,Ccn2 PE=2 SV=3	Ccn2	348	2	4	0	2		0.00574713	0.0114943	0	0.00574713							0.000185482	0.000317093	0	0.000110519
Q9D7S9	Q9D7S9|CHMP5_MOUSE	24576	Charged multivesicular body protein 5,Chmp5 PE=1 SV=1	Chmp5	219	5	4	0	2		0.0228311	0.0182648	0	0.00913242							0.000736844	0.000503873	0	0.000175619
Q8BWT1	Q8BWT1|THIM_MOUSE	41830	3-ketoacyl-CoA thiolase mitochondrial,Acaa2 PE=1 SV=3	Acaa2	397	5	4	0	2		0.0125945	0.0100756	0	0.00503778							0.000406471	0.000277955	0	9.68778e-05
Q9DCG9	Q9DCG9|TR112_MOUSE	14141	Multifunctional methyltransferase subunit TRM112-like protein,Trmt112 PE=1 SV=1	Trmt112	125	2	5	0	2		0.016	0.04	0	0.016							0.000516381	0.00110348	0	0.000307684
Q61730	Q61730|IL1AP_MOUSE	65741	Interleukin-1 receptor accessory protein,Il1rap PE=1 SV=1	Il1rap	570	4	5	0	2		0.00701754	0.00877193	0	0.00350877							0.000226483	0.000241992	0	6.74745e-05
P09671	P09671|SODM_MOUSE	24603	Superoxide dismutase [Mn] mitochondrial,Sod2 PE=1 SV=3	Sod2	222	4	6	0	2		0.018018	0.027027	0	0.00900901							0.00058151	0.000745596	0	0.000173245
P27573	P27573|MYP0_MOUSE	27622	Myelin protein P0,Mpz PE=1 SV=1	Mpz	248	5	6	0	2		0.0201613	0.0241935	0	0.00806452							0.000650681	0.000667429	0	0.000155083
Q9DCT2	Q9DCT2|NDUS3_MOUSE	30149	NADH dehydrogenase [ubiquinone] iron-sulfur protein 3 mitochondrial,Ndufs3 PE=1 SV=2	Ndufs3	263	8	6	0	2		0.0304183	0.0228137	0	0.00760456							0.000981712	0.000629362	0	0.000146238
O35658	O35658|C1QBP_MOUSE	31013	Complement component 1 Q subcomponent-binding protein mitochondrial,C1qbp PE=1 SV=1	C1qbp	278	1	7	0	2		0.00359712	0.0251799	0	0.00719424							0.000116093	0.000694638	0	0.000138347
Q9EQ20	Q9EQ20|MMSA_MOUSE	57916	Methylmalonate-semialdehyde dehydrogenase [acylating] mitochondrial,Aldh6a1 PE=1 SV=1	Aldh6a1	535	6	7	0	2		0.011215	0.0130841	0	0.00373832							0.000361949	0.000360952	0	7.18887e-05
Q8K003	Q8K003|TMA7_MOUSE	7066	Translation machinery-associated protein 7,Tma7 PE=3 SV=1	Tma7	64	0	0	1	2		0	0	0.015625	0.03125							0	0	0.000331591	0.000600945
Q9DAA6	Q9DAA6|EXOS1_MOUSE	21424	Exosome complex component CSL4,Exosc1 PE=1 SV=1	Exosc1	195	0	0	1	2		0	0	0.00512821	0.0102564							0	0	0.00010883	0.000197233
Q9CQJ6	Q9CQJ6|DENR_MOUSE	22166	Density-regulated protein,Denr PE=1 SV=1	Denr	198	0	0	1	2		0	0	0.00505051	0.010101							0	0	0.000107181	0.000194245
Q9EQX4	Q9EQX4|AIF1L_MOUSE	17024	Allograft inflammatory factor 1-like,Aif1l PE=1 SV=1	Aif1l	150	0	0	1	2		0	0	0.00666667	0.0133333							0	0	0.000141479	0.000256403
Q9JKW0	Q9JKW0|AR6P1_MOUSE	23437	ADP-ribosylation factor-like protein 6-interacting protein 1,Arl6ip1 PE=1 SV=1	Arl6ip1	203	0	0	1	2		0	0	0.00492611	0.00985222							0	0	0.000104541	0.00018946
Q9CY50	Q9CY50|SSRA_MOUSE	32065	Translocon-associated protein subunit alpha,Ssr1 PE=1 SV=1	Ssr1	286	0	0	1	2		0	0	0.0034965	0.00699301							0	0	7.42022e-05	0.000134477
Q9WUU7	Q9WUU7|CATZ_MOUSE	33996	Cathepsin Z,Ctsz PE=1 SV=1	Ctsz	306	0	0	1	2		0	0	0.00326797	0.00653595							0	0	6.93524e-05	0.000125688
O08585	O08585|CLCA_MOUSE	25604	Clathrin light chain A,Clta PE=1 SV=2	Clta	235	0	0	1	2		0	0	0.00425532	0.00851064							0	0	9.03057e-05	0.000163662
Q8VDF3	Q8VDF3|DAPK2_MOUSE	42778	Death-associated protein kinase 2,Dapk2 PE=1 SV=1	Dapk2	370	0	0	1	2		0	0	0.0027027	0.00540541							0	0	5.73563e-05	0.000103947
Q9CRD2	Q9CRD2|EMC2_MOUSE	34935	ER membrane protein complex subunit 2,Emc2 PE=1 SV=1	Emc2	297	0	0	1	2		0	0	0.003367	0.00673401							0	0	7.1454e-05	0.000129497
P56212	P56212|ARP19_MOUSE	12293	cAMP-regulated phosphoprotein 19,Arpp19 PE=1 SV=2	Arpp19	112	0	0	1	2		0	0	0.00892857	0.0178571							0	0	0.000189481	0.000343397
Q3TIX9	Q3TIX9|SNUT2_MOUSE	65146	U4/U6.U5 tri-snRNP-associated protein 2,Usp39 PE=1 SV=2	Usp39	564	0	0	1	2		0	0	0.00177305	0.0035461							0	0	3.76274e-05	6.81923e-05
Q922V4	Q922V4|PLRG1_MOUSE	56938	Pleiotropic regulator 1,Plrg1 PE=1 SV=1	Plrg1	513	0	0	1	2		0	0	0.00194932	0.00389864							0	0	4.13681e-05	7.49717e-05
C0HKG6	C0HKG6|RNT2B_MOUSE	29609	Ribonuclease T2-B,Rnaset2b PE=1 SV=1	Rnaset2b	259	0	0	1	2		0	0	0.003861	0.00772201							0	0	8.19376e-05	0.000148496
C0HKG5	C0HKG5|RNT2A_MOUSE	29609	Ribonuclease T2-A,Rnaset2a PE=1 SV=1	Rnaset2a	259	0	0	1	2		0	0	0.003861	0.00772201							0	0	8.19376e-05	0.000148496
P26369	P26369|U2AF2_MOUSE	53517	Splicing factor U2AF 65 kDa subunit,U2af2 PE=1 SV=3	U2af2	475	0	0	1	2		0	0	0.00210526	0.00421053							0	0	4.46776e-05	8.09694e-05
P14576	P14576|SRP54_MOUSE	55721	Signal recognition particle 54 kDa protein,Srp54 PE=1 SV=2	Srp54	504	0	0	1	2		0	0	0.00198413	0.00396825							0	0	4.21068e-05	7.63105e-05
Q924C1	Q924C1|XPO5_MOUSE	136973	Exportin-5,Xpo5 PE=1 SV=1	Xpo5	1204	0	0	1	2		0	0	0.000830565	0.00166113							0	0	1.76261e-05	3.19439e-05
Q3UM45	Q3UM45|PP1R7_MOUSE	41292	Protein phosphatase 1 regulatory subunit 7,Ppp1r7 PE=1 SV=2	Ppp1r7	361	0	0	1	2		0	0	0.00277008	0.00554017							0	0	5.87863e-05	0.000106539
P28658	P28658|ATX10_MOUSE	53707	Ataxin-10,Atxn10 PE=1 SV=2	Atxn10	475	0	0	1	2		0	0	0.00210526	0.00421053							0	0	4.46776e-05	8.09694e-05
Q9JHP7	Q9JHP7|PLGT2_MOUSE	57985	Protein O-glucosyltransferase 2,Poglut2 PE=1 SV=1	Poglut2	502	0	0	1	2		0	0	0.00199203	0.00398406							0	0	4.22746e-05	7.66145e-05
Q8VHE0	Q8VHE0|SEC63_MOUSE	87870	Translocation protein SEC63 homolog,Sec63 PE=1 SV=4	Sec63	760	0	0	1	2		0	0	0.00131579	0.00263158							0	0	2.79235e-05	5.06059e-05
O35344	O35344|IMA4_MOUSE	57773	Importin subunit alpha-4,Kpna3 PE=1 SV=1	Kpna3	521	0	0	1	2		0	0	0.00191939	0.00383877							0	0	4.07329e-05	7.38205e-05
Q61749	Q61749|EI2BD_MOUSE	57624	Translation initiation factor eIF-2B subunit delta,Eif2b4 PE=1 SV=2	Eif2b4	524	0	0	1	2		0	0	0.0019084	0.00381679							0	0	4.04997e-05	7.33978e-05
Q8CCP0	Q8CCP0|NEMF_MOUSE	121188	Nuclear export mediator factor Nemf,Nemf PE=1 SV=2	Nemf	1064	0	0	1	2		0	0	0.00093985	0.0018797							0	0	1.99453e-05	3.61471e-05
Q8VBV7	Q8VBV7|CSN8_MOUSE	23256	COP9 signalosome complex subunit 8,Cops8 PE=1 SV=1	Cops8	209	0	0	1	2		0	0	0.00478469	0.00956938							0	0	0.00010154	0.000184021
O35343	O35343|IMA3_MOUSE	57923	Importin subunit alpha-3,Kpna4 PE=1 SV=1	Kpna4	521	0	0	1	2		0	0	0.00191939	0.00383877							0	0	4.07329e-05	7.38205e-05
Q78PG9	Q78PG9|CCD25_MOUSE	24480	Coiled-coil domain-containing protein 25,Ccdc25 PE=1 SV=1	Ccdc25	208	0	0	1	2		0	0	0.00480769	0.00961538							0	0	0.000102028	0.000184906
Q91VH2	Q91VH2|SNX9_MOUSE	66546	Sorting nexin-9,Snx9 PE=1 SV=1	Snx9	595	0	0	1	2		0	0	0.00168067	0.00336134							0	0	3.5667e-05	6.46394e-05
P17047	P17047|LAMP2_MOUSE	45681	Lysosome-associated membrane glycoprotein 2,Lamp2 PE=1 SV=2	Lamp2	415	0	0	1	2		0	0	0.00240964	0.00481928							0	0	5.1137e-05	9.26758e-05
Q9JIM1	Q9JIM1|S29A1_MOUSE	50192	Equilibrative nucleoside transporter 1,Slc29a1 PE=1 SV=3	Slc29a1	460	0	0	1	2		0	0	0.00217391	0.00434783							0	0	4.61344e-05	8.36097e-05
Q99J95	Q99J95|CDK9_MOUSE	42762	Cyclin-dependent kinase 9,Cdk9 PE=1 SV=1	Cdk9	372	0	0	1	2		0	0	0.00268817	0.00537634							0	0	5.7048e-05	0.000103388
Q91Z38	Q91Z38|TTC1_MOUSE	33263	Tetratricopeptide repeat protein 1,Ttc1 PE=1 SV=1	Ttc1	292	0	0	1	2		0	0	0.00342466	0.00684932							0	0	7.26775e-05	0.000131714
Q9CPU0	Q9CPU0|LGUL_MOUSE	20810	Lactoylglutathione lyase,Glo1 PE=1 SV=3	Glo1	184	1	0	1	2		0.00543478	0	0.00543478	0.0108696							0.000175401	0	0.000115336	0.000209024
Q8R2U0	Q8R2U0|SEH1_MOUSE	39775	Nucleoporin SEH1,Seh1l PE=2 SV=1	Seh1l	360	1	0	1	2		0.00277778	0	0.00277778	0.00555556							8.96494e-05	0	5.89496e-05	0.000106835
Q9D0R4	Q9D0R4|DDX56_MOUSE	61212	Probable ATP-dependent RNA helicase DDX56,Ddx56 PE=2 SV=1	Ddx56	546	1	0	1	2		0.0018315	0	0.0018315	0.003663							5.91095e-05	0	3.88678e-05	7.04404e-05
Q6PAM1	Q6PAM1|TXLNA_MOUSE	62369	Alpha-taxilin,Txlna PE=1 SV=1	Txlna	554	1	0	1	2		0.00180505	0	0.00180505	0.00361011							5.82559e-05	0	3.83066e-05	6.94232e-05
Q99KB8	Q99KB8|GLO2_MOUSE	34084	Hydroxyacylglutathione hydrolase mitochondrial,Hagh PE=1 SV=2	Hagh	309	1	0	1	2		0.00323625	0	0.00323625	0.00647249							0.000104446	0	6.86791e-05	0.000124468
Q8K0L9	Q8K0L9|ZBT20_MOUSE	81034	Zinc finger and BTB domain-containing protein 20,Zbtb20 PE=1 SV=1	Zbtb20	741	1	0	1	2		0.00134953	0	0.00134953	0.00269906							4.35544e-05	0	2.86395e-05	5.19035e-05
Q63918	Q63918|CAVN2_MOUSE	46764	Caveolae-associated protein 2,Cavin2 PE=1 SV=3	Cavin2	418	3	0	1	2		0.00717703	0	0.00239234	0.00478469							0.00023163	0	5.077e-05	9.20107e-05
Q99KJ8	Q99KJ8|DCTN2_MOUSE	44117	Dynactin subunit 2,Dctn2 PE=1 SV=3	Dctn2	402	0	1	1	2		0	0.00248756	0.00248756	0.00497512							0	6.86245e-05	5.27906e-05	9.56728e-05
Q8VBT0	Q8VBT0|TMX1_MOUSE	31396	Thioredoxin-related transmembrane protein 1,Tmx1 PE=1 SV=1	Tmx1	278	0	1	1	2		0	0.00359712	0.00359712	0.00719424							0	9.9234e-05	7.63376e-05	0.000138347
Q9CYN2	Q9CYN2|SPCS2_MOUSE	24978	Signal peptidase complex subunit 2,Spcs2 PE=1 SV=1	Spcs2	226	0	1	1	2		0	0.00442478	0.00442478	0.00884956							0	0.000122067	9.39019e-05	0.000170179
Q9CPV4	Q9CPV4|GLOD4_MOUSE	33317	Glyoxalase domain-containing protein 4,Glod4 PE=1 SV=1	Glod4	298	0	1	1	2		0	0.0033557	0.0033557	0.00671141							0	9.2574e-05	7.12142e-05	0.000129062
Q921Y0	Q921Y0|MOB1A_MOUSE	25080	MOB kinase activator 1A,Mob1a PE=2 SV=3	Mob1a	216	0	1	1	2		0	0.00462963	0.00462963	0.00925926							0	0.000127718	9.82493e-05	0.000178058
Q8BPB0	Q8BPB0|MOB1B_MOUSE	25091	MOB kinase activator 1B,Mob1b PE=1 SV=3	Mob1b	216	0	1	1	2		0	0.00462963	0.00462963	0.00925926							0	0.000127718	9.82493e-05	0.000178058
P48758	P48758|CBR1_MOUSE	30641	Carbonyl reductase [NADPH] 1,Cbr1 PE=1 SV=3	Cbr1	277	0	1	1	2		0	0.00361011	0.00361011	0.00722022							0	9.95922e-05	7.66131e-05	0.000138846
Q920A5	Q920A5|RISC_MOUSE	50965	Retinoid-inducible serine carboxypeptidase,Scpep1 PE=1 SV=2	Scpep1	452	0	1	1	2		0	0.00221239	0.00221239	0.00442478							0	6.10333e-05	4.6951e-05	8.50895e-05
P11798	P11798|KCC2A_MOUSE	54115	Calcium/calmodulin-dependent protein kinase type II subunit alpha,Camk2a PE=1 SV=2	Camk2a	478	0	1	1	2		0	0.00209205	0.00209205	0.0041841							0	5.77135e-05	4.43972e-05	8.04612e-05
P97863	P97863|NFIB_MOUSE	63507	Nuclear factor 1 B-type,Nfib PE=1 SV=2	Nfib	570	0	1	1	2		0	0.00175439	0.00175439	0.00350877							0	4.83983e-05	3.72313e-05	6.74745e-05
Q9EP69	Q9EP69|SAC1_MOUSE	66944	Phosphatidylinositide phosphatase SAC1,Sacm1l PE=1 SV=1	Sacm1l	587	0	1	1	2		0	0.00170358	0.00170358	0.00340716							0	4.69967e-05	3.6153e-05	6.55204e-05
Q91YT0	Q91YT0|NDUV1_MOUSE	50834	NADH dehydrogenase [ubiquinone] flavoprotein 1 mitochondrial,Ndufv1 PE=1 SV=1	Ndufv1	464	1	1	1	2		0.00215517	0.00215517	0.00215517	0.00431034							6.95556e-05	5.94548e-05	4.57367e-05	8.28889e-05
Q9ES97	Q9ES97|RTN3_MOUSE	103879	Reticulon-3,Rtn3 PE=1 SV=2	Rtn3	964	1	1	1	2		0.00103734	0.00103734	0.00103734	0.00207469							3.3479e-05	2.86173e-05	2.20144e-05	3.98968e-05
Q9CR68	Q9CR68|UCRI_MOUSE	29368	Cytochrome b-c1 complex subunit Rieske mitochondrial,Uqcrfs1 PE=1 SV=1	Uqcrfs1	274	2	1	1	2		0.00729927	0.00364964	0.00364964	0.00729927							0.000235575	0.000100683	7.7452e-05	0.000140367
Q3UGC7	Q3UGC7|EI3JA_MOUSE	29344	Eukaryotic translation initiation factor 3 subunit J-A,Eif3j1 PE=2 SV=1	Eif3j1	261	2	1	1	2		0.00766284	0.00383142	0.00383142	0.00766284							0.000247309	0.000105698	8.13097e-05	0.000147358
Q99LS3	Q99LS3|SERB_MOUSE	25096	Phosphoserine phosphatase,Psph PE=1 SV=1	Psph	225	2	1	1	2		0.00888889	0.00444444	0.00444444	0.00888889							0.000286878	0.000122609	9.43193e-05	0.000170935
P63073	P63073|IF4E_MOUSE	25053	Eukaryotic translation initiation factor 4E,Eif4e PE=1 SV=1	Eif4e	217	5	1	1	2		0.0230415	0.00460829	0.00460829	0.00921659							0.000743636	0.000127129	9.77965e-05	0.000177237
Q3TDN2	Q3TDN2|FAF2_MOUSE	52471	FAS-associated factor 2,Faf2 PE=1 SV=2	Faf2	445	0	2	1	2		0	0.00449438	0.00224719	0.00449438							0	0.000123987	4.76895e-05	8.6428e-05
Q6PHZ2	Q6PHZ2|KCC2D_MOUSE	56369	Calcium/calmodulin-dependent protein kinase type II subunit delta,Camk2d PE=1 SV=1	Camk2d	499	0	2	1	2		0	0.00400802	0.00200401	0.00400802							0	0.000110569	4.25287e-05	7.70751e-05
Q99K28	Q99K28|ARFG2_MOUSE	56598	ADP-ribosylation factor GTPase-activating protein 2,Arfgap2 PE=1 SV=1	Arfgap2	520	0	2	1	2		0	0.00384615	0.00192308	0.00384615							0	0.000106104	4.08112e-05	7.39624e-05
Q9CR51	Q9CR51|VATG1_MOUSE	13724	V-type proton ATPase subunit G 1,Atp6v1g1 PE=1 SV=3	Atp6v1g1	118	1	2	1	2		0.00847458	0.0169492	0.00847458	0.0169492							0.000273507	0.000467577	0.000179846	0.000325936
P27641	P27641|XRCC5_MOUSE	83057	X-ray repair cross-complementing protein 5,Xrcc5 PE=1 SV=4	Xrcc5	732	1	2	1	2		0.00136612	0.00273224	0.00136612	0.00273224							4.40899e-05	7.53745e-05	2.89916e-05	5.25416e-05
Q61206	Q61206|PA1B2_MOUSE	25581	Platelet-activating factor acetylhydrolase IB subunit beta,Pafah1b2 PE=1 SV=2	Pafah1b2	229	3	2	1	2		0.0131004	0.00873362	0.00436681	0.00873362							0.000422801	0.000240935	9.26718e-05	0.00016795
Q9CSU0	Q9CSU0|RPR1B_MOUSE	36884	Regulation of nuclear pre-mRNA domain-containing protein 1B,Rprd1b PE=1 SV=2	Rprd1b	326	1	3	1	2		0.00306748	0.00920245	0.00306748	0.00613497							9.89993e-05	0.000253869	6.50977e-05	0.000117977
P70188	P70188|KIFA3_MOUSE	91291	Kinesin-associated protein 3,Kifap3 PE=1 SV=1	Kifap3	793	2	3	1	2		0.00252207	0.0037831	0.00126103	0.00252207							8.13967e-05	0.000104365	2.67615e-05	4.85e-05
Q64133	Q64133|AOFA_MOUSE	59602	Amine oxidase [flavin-containing] A,Maoa PE=1 SV=3	Maoa	526	3	3	1	2		0.00570342	0.00570342	0.00190114	0.00380228							0.000184071	0.000157341	4.03457e-05	7.31188e-05
A6X935	A6X935|ITIH4_MOUSE	104660	Inter alpha-trypsin inhibitor heavy chain 4,Itih4 PE=1 SV=2	Itih4	942	3	3	1	2		0.00318471	0.00318471	0.00106157	0.00212314							0.000102783	8.78568e-05	2.25285e-05	4.08285e-05
Q8BH64	Q8BH64|EHD2_MOUSE	61175	EH domain-containing protein 2,Ehd2 PE=1 SV=1	Ehd2	543	0	4	1	2		0	0.00736648	0.00184162	0.00368324							0	0.00020322	3.90826e-05	7.08296e-05
P97298	P97298|PEDF_MOUSE	46234	Pigment epithelium-derived factor,Serpinf1 PE=1 SV=2	Serpinf1	417	6	4	1	2		0.0143885	0.00959233	0.00239808	0.00479616							0.000464371	0.000264624	5.08917e-05	9.22313e-05
P52432	P52432|RPAC1_MOUSE	39107	DNA-directed RNA polymerases I and III subunit RPAC1,Polr1c PE=1 SV=3	Polr1c	346	1	5	1	2		0.00289017	0.0144509	0.00289017	0.00578035							9.32768e-05	0.000398657	6.13348e-05	0.000111157
Q78IK2	Q78IK2|ATPMD_MOUSE	6382	ATP synthase membrane subunit DAPIT mitochondrial,Atp5md PE=1 SV=1	Atp5md	58	0	0	2	2		0	0	0.0344828	0.0344828							0	0	0.000731788	0.000663112
Q9CWM4	Q9CWM4|PFD1_MOUSE	14255	Prefoldin subunit 1,Pfdn1 PE=1 SV=1	Pfdn1	122	0	0	2	2		0	0	0.0163934	0.0163934							0	0	0.000347899	0.00031525
Q9DBH5	Q9DBH5|LMAN2_MOUSE	40430	Vesicular integral-membrane protein VIP36,Lman2 PE=1 SV=2	Lman2	358	0	0	2	2		0	0	0.00558659	0.00558659							0	0	0.000118558	0.000107431
P29595	P29595|NEDD8_MOUSE	8972	NEDD8,Nedd8 PE=1 SV=2	Nedd8	81	0	0	2	2		0	0	0.0246914	0.0246914							0	0	0.000523996	0.000474821
Q80VD1	Q80VD1|FA98B_MOUSE	45349	Protein FAM98B,Fam98b PE=1 SV=1	Fam98b	429	0	0	2	2		0	0	0.004662	0.004662							0	0	9.89363e-05	8.96514e-05
Q9JKP5	Q9JKP5|MBNL1_MOUSE	36976	Muscleblind-like protein 1,Mbnl1 PE=1 SV=1	Mbnl1	341	0	0	2	2		0	0	0.0058651	0.0058651							0	0	0.000124468	0.000112787
Q8BY89	Q8BY89|CTL2_MOUSE	80110	Choline transporter-like protein 2,Slc44a2 PE=1 SV=2	Slc44a2	706	0	0	2	2		0	0	0.00283286	0.00283286							0	0	6.01185e-05	5.44766e-05
Q3UZ39	Q3UZ39|LRRF1_MOUSE	79249	Leucine-rich repeat flightless-interacting protein 1,Lrrfip1 PE=1 SV=2	Lrrfip1	729	0	0	2	2		0	0	0.00274348	0.00274348							0	0	5.82218e-05	5.27578e-05
P35922	P35922|FMR1_MOUSE	68989	Synaptic functional regulator FMR1,Fmr1 PE=1 SV=1	Fmr1	614	0	0	2	2		0	0	0.00325733	0.00325733							0	0	6.91265e-05	6.26392e-05
Q8C181	Q8C181|MBNL2_MOUSE	40156	Muscleblind-like protein 2,Mbnl2 PE=2 SV=2	Mbnl2	373	0	0	2	2		0	0	0.00536193	0.00536193							0	0	0.00011379	0.000103111
P62814	P62814|VATB2_MOUSE	56551	V-type proton ATPase subunit B brain isoform,Atp6v1b2 PE=1 SV=1	Atp6v1b2	511	0	0	2	2		0	0	0.00391389	0.00391389							0	0	8.306e-05	7.52651e-05
Q9D0F3	Q9D0F3|LMAN1_MOUSE	57789	Protein ERGIC-53,Lman1 PE=1 SV=1	Lman1	517	0	0	2	2		0	0	0.00386847	0.00386847							0	0	8.20961e-05	7.43916e-05
O88447	O88447|KLC1_MOUSE	61450	Kinesin light chain 1,Klc1 PE=1 SV=3	Klc1	541	0	0	2	2		0	0	0.00369686	0.00369686							0	0	7.84541e-05	7.10914e-05
Q9CY64	Q9CY64|BIEA_MOUSE	33525	Biliverdin reductase A,Blvra PE=1 SV=1	Blvra	295	0	0	2	2		0	0	0.00677966	0.00677966							0	0	0.000143877	0.000130374
Q9JLM8	Q9JLM8|DCLK1_MOUSE	84153	Serine/threonine-protein kinase DCLK1,Dclk1 PE=1 SV=1	Dclk1	756	0	0	2	2		0	0	0.0026455	0.0026455							0	0	5.61424e-05	5.08736e-05
P13439	P13439|UMPS_MOUSE	52292	Uridine 5'-monophosphate synthase,Umps PE=1 SV=3	Umps	481	0	0	2	2		0	0	0.004158	0.004158							0	0	8.82405e-05	7.99594e-05
P84096	P84096|RHOG_MOUSE	21308	Rho-related GTP-binding protein RhoG,Rhog PE=1 SV=1	Rhog	191	0	0	2	2		0	0	0.0104712	0.0104712							0	0	0.000222218	0.000201364
O54692	O54692|ZW10_MOUSE	88063	Centromere/kinetochore protein zw10 homolog,Zw10 PE=1 SV=3	Zw10	779	0	0	2	2		0	0	0.00256739	0.00256739							0	0	5.44848e-05	4.93716e-05
Q9DCC4	Q9DCC4|P5CR3_MOUSE	28721	Pyrroline-5-carboxylate reductase 3,Pycr3 PE=1 SV=2	Pycr3	274	0	0	2	2		0	0	0.00729927	0.00729927							0	0	0.000154904	0.000140367
Q9Z1M8	Q9Z1M8|RED_MOUSE	65616	Protein Red,Ik PE=1 SV=2	Ik	557	0	0	2	2		0	0	0.00359066	0.00359066							0	0	7.62005e-05	6.90493e-05
Q9JJA4	Q9JJA4|WDR12_MOUSE	47347	Ribosome biogenesis protein WDR12,Wdr12 PE=1 SV=1	Wdr12	423	0	0	2	2		0	0	0.00472813	0.00472813							0	0	0.00010034	9.09231e-05
Q8BY87	Q8BY87|UBP47_MOUSE	157455	Ubiquitin carboxyl-terminal hydrolase 47,Usp47 PE=1 SV=2	Usp47	1376	0	0	2	2		0	0	0.00145349	0.00145349							0	0	3.08457e-05	2.79509e-05
Q6P2B1	Q6P2B1|TNPO3_MOUSE	104170	Transportin-3,Tnpo3 PE=1 SV=1	Tnpo3	923	0	0	2	2		0	0	0.00216685	0.00216685							0	0	4.59845e-05	4.1669e-05
P50096	P50096|IMDH1_MOUSE	55279	Inosine-5'-monophosphate dehydrogenase 1,Impdh1 PE=1 SV=2	Impdh1	514	0	0	2	2		0	0	0.00389105	0.00389105							0	0	8.25753e-05	7.48258e-05
Q07113	Q07113|MPRI_MOUSE	273814	Cation-independent mannose-6-phosphate receptor,Igf2r PE=1 SV=1	Igf2r	2483	0	0	2	2		0	0	0.000805477	0.000805477							0	0	1.70937e-05	1.54895e-05
Q61809	Q61809|LRRN1_MOUSE	80548	Leucine-rich repeat neuronal protein 1,Lrrn1 PE=2 SV=1	Lrrn1	716	0	0	2	2		0	0	0.0027933	0.0027933							0	0	5.92789e-05	5.37157e-05
Q9QX47	Q9QX47|SON_MOUSE	265649	Protein SON,Son PE=1 SV=2	Son	2444	0	0	2	2		0	0	0.000818331	0.000818331							0	0	1.73665e-05	1.57367e-05
Q8CG72	Q8CG72|ARHL2_MOUSE	39414	ADP-ribose glycohydrolase ARH3,Adprhl2 PE=1 SV=1	Adprhl2	370	0	0	2	2		0	0	0.00540541	0.00540541							0	0	0.000114713	0.000103947
Q91W59	Q91W59|RBMS1_MOUSE	43991	RNA-binding motif single-stranded-interacting protein 1,Rbms1 PE=1 SV=1	Rbms1	403	0	0	2	2		0	0	0.00496278	0.00496278							0	0	0.000105319	9.54354e-05
P97823	P97823|LYPA1_MOUSE	24688	Acyl-protein thioesterase 1,Lypla1 PE=1 SV=1	Lypla1	230	0	0	2	2		0	0	0.00869565	0.00869565							0	0	0.000184538	0.000167219
Q9CPQ8	Q9CPQ8|ATP5L_MOUSE	11425	ATP synthase subunit g mitochondrial,Atp5mg PE=1 SV=1	Atp5mg	103	1	0	2	2		0.00970874	0	0.0194175	0.0194175							0.000313338	0	0.000412075	0.000373403
P70297	P70297|STAM1_MOUSE	59771	Signal transducing adapter molecule 1,Stam PE=1 SV=3	Stam	548	1	0	2	2		0.00182482	0	0.00364964	0.00364964							5.88938e-05	0	7.7452e-05	7.01833e-05
Q9Z1R2	Q9Z1R2|BAG6_MOUSE	121037	Large proline-rich protein BAG6,Bag6 PE=1 SV=1	Bag6	1154	2	0	2	2		0.0017331	0	0.0017331	0.0017331							5.59338e-05	0	3.67796e-05	3.3328e-05
Q3TEA8	Q3TEA8|HP1B3_MOUSE	60867	Heterochromatin protein 1-binding protein 3,Hp1bp3 PE=1 SV=1	Hp1bp3	554	2	0	2	2		0.00361011	0	0.00361011	0.00361011							0.000116512	0	7.66131e-05	6.94232e-05
Q9DAK9	Q9DAK9|PHP14_MOUSE	13997	14 kDa phosphohistidine phosphatase,Phpt1 PE=1 SV=1	Phpt1	124	0	1	2	2		0	0.00806452	0.016129	0.016129							0	0.000222476	0.000342288	0.000310165
P70404	P70404|IDHG1_MOUSE	42785	Isocitrate dehydrogenase [NAD] subunit gamma 1 mitochondrial,Idh3g PE=1 SV=1	Idh3g	393	0	1	2	2		0	0.00254453	0.00508906	0.00508906							0	7.01961e-05	0.000107999	9.78638e-05
P49718	P49718|MCM5_MOUSE	82407	DNA replication licensing factor MCM5,Mcm5 PE=1 SV=2	Mcm5	734	0	1	2	2		0	0.0013624	0.0027248	0.0027248							0	3.75845e-05	5.78252e-05	5.23985e-05
Q64261	Q64261|CDK6_MOUSE	37028	Cyclin-dependent kinase 6,Cdk6 PE=1 SV=2	Cdk6	326	0	1	2	2		0	0.00306748	0.00613497	0.00613497							0	8.46228e-05	0.000130195	0.000117977
Q61301	Q61301|CTNA2_MOUSE	105286	Catenin alpha-2,Ctnna2 PE=1 SV=3	Ctnna2	953	0	1	2	2		0	0.00104932	0.00209864	0.00209864							0	2.89476e-05	4.45369e-05	4.03573e-05
Q8BMP6	Q8BMP6|GCP60_MOUSE	60181	Golgi resident protein GCP60,Acbd3 PE=1 SV=3	Acbd3	525	0	1	2	2		0	0.00190476	0.00380952	0.00380952							0	5.25468e-05	8.08451e-05	7.3258e-05
Q9D855	Q9D855|QCR7_MOUSE	13527	Cytochrome b-c1 complex subunit 7,Uqcrb PE=1 SV=3	Uqcrb	111	1	1	2	2		0.00900901	0.00900901	0.018018	0.018018							0.000290755	0.000248532	0.000382375	0.000346491
O08739	O08739|AMPD3_MOUSE	88652	AMP deaminase 3,Ampd3 PE=1 SV=2	Ampd3	766	1	1	2	2		0.00130548	0.00130548	0.00261097	0.00261097							4.21329e-05	3.60144e-05	5.54095e-05	5.02095e-05
Q9CQX2	Q9CQX2|CYB5B_MOUSE	16318	Cytochrome b5 type B,Cyb5b PE=1 SV=1	Cyb5b	146	2	1	2	2		0.0136986	0.00684932	0.0136986	0.0136986							0.000442107	0.000188952	0.00029071	0.000263428
Q02780	Q02780|NFIA_MOUSE	58553	Nuclear factor 1 A-type,Nfia PE=1 SV=1	Nfia	532	0	2	2	2		0	0.0037594	0.0037594	0.0037594							0	0.000103711	7.97814e-05	7.22941e-05
P09602	P09602|HMGN2_MOUSE	9423	Non-histone chromosomal protein HMG-17,Hmgn2 PE=1 SV=2	Hmgn2	90	1	2	2	2		0.0111111	0.0222222	0.0222222	0.0222222							0.000358598	0.000613046	0.000471596	0.000427339
Q9Z2I8	Q9Z2I8|SUCB2_MOUSE	46840	Succinate--CoA ligase [GDP-forming] subunit beta mitochondrial,Suclg2 PE=1 SV=3	Suclg2	433	1	2	2	2		0.00230947	0.00461894	0.00461894	0.00461894							7.45353e-05	0.000127423	9.80224e-05	8.88233e-05
P00405	P00405|COX2_MOUSE	25976	Cytochrome c oxidase subunit 2,Mtco2 PE=1 SV=1	Mtco2	227	2	2	2	2		0.00881057	0.00881057	0.00881057	0.00881057							0.000284351	0.000243058	0.000186977	0.000169429
Q9Z127	Q9Z127|LAT1_MOUSE	55872	Large neutral amino acids transporter small subunit 1,Slc7a5 PE=1 SV=2	Slc7a5	512	2	2	2	2		0.00390625	0.00390625	0.00390625	0.00390625							0.000126069	0.000107762	8.28978e-05	7.51181e-05
O09172	O09172|GSH0_MOUSE	30535	Glutamate--cysteine ligase regulatory subunit,Gclm PE=1 SV=1	Gclm	274	3	2	2	2		0.0109489	0.00729927	0.00729927	0.00729927							0.000353363	0.000201365	0.000154904	0.000140367
Q8R1F1	Q8R1F1|NIBA2_MOUSE	84819	Protein Niban 2,Niban2 PE=1 SV=2	Niban2	749	1	3	2	2		0.00133511	0.00400534	0.00267023	0.00267023							4.30892e-05	0.000110496	5.66671e-05	5.13491e-05
O89079	O89079|COPE_MOUSE	34567	Coatomer subunit epsilon,Cope PE=1 SV=3	Cope	308	2	3	2	2		0.00649351	0.00974026	0.00649351	0.00649351							0.00020957	0.000268705	0.000137804	0.000124872
P99028	P99028|QCR6_MOUSE	10435	Cytochrome b-c1 complex subunit 6 mitochondrial,Uqcrh PE=1 SV=2	Uqcrh	89	3	3	2	2		0.0337079	0.0337079	0.0224719	0.0224719							0.00108788	0.000929901	0.000476895	0.00043214
Q9WV98	Q9WV98|TIM9_MOUSE	10344	Mitochondrial import inner membrane translocase subunit Tim9,Timm9 PE=1 SV=1	Timm9	89	4	3	2	2		0.0449438	0.0337079	0.0224719	0.0224719							0.00145051	0.000929901	0.000476895	0.00043214
P52430	P52430|PON1_MOUSE	39565	Serum paraoxonase/arylesterase 1,Pon1 PE=1 SV=2	Pon1	355	4	4	2	2		0.0112676	0.0112676	0.0056338	0.0056338							0.000363648	0.00031084	0.00011956	0.000108339
O70423	O70423|AOC3_MOUSE	84534	Membrane primary amine oxidase,Aoc3 PE=1 SV=3	Aoc3	765	5	4	2	2		0.00653595	0.00522876	0.00261438	0.00261438							0.00021094	0.000144246	5.54819e-05	5.02751e-05
Q9R0B6	Q9R0B6|LAMC3_MOUSE	172322	Laminin subunit gamma-3,Lamc3 PE=1 SV=2	Lamc3	1581	5	5	2	2		0.00316256	0.00316256	0.00126502	0.00126502							0.000102068	8.72456e-05	2.68461e-05	2.43267e-05
Q9WVA2	Q9WVA2|TIM8A_MOUSE	11042	Mitochondrial import inner membrane translocase subunit Tim8 A,Timm8a1 PE=1 SV=1	Timm8a1	97	0	0	3	2		0	0	0.0309278	0.0206186							0	0	0.000656346	0.0003965
P62878	P62878|RBX1_MOUSE	12274	E3 ubiquitin-protein ligase RBX1,Rbx1 PE=1 SV=1	Rbx1	108	0	0	3	2		0	0	0.0277778	0.0185185							0	0	0.000589496	0.000356115
P61079	P61079|UB2D3_MOUSE	16687	Ubiquitin-conjugating enzyme E2 D3,Ube2d3 PE=1 SV=1	Ube2d3	147	0	0	3	2		0	0	0.0204082	0.0136054							0	0	0.000433099	0.000261636
Q99JF8	Q99JF8|PSIP1_MOUSE	59697	PC4 and SFRS1-interacting protein,Psip1 PE=1 SV=1	Psip1	528	0	0	3	2		0	0	0.00568182	0.00378788							0	0	0.000120579	7.28418e-05
O55201	O55201|SPT5H_MOUSE	120664	Transcription elongation factor SPT5,Supt5h PE=1 SV=1	Supt5h	1082	0	0	3	2		0	0	0.00277264	0.00184843							0	0	5.88406e-05	3.55457e-05
Q9EPM5	Q9EPM5|SYNCI_MOUSE	53630	Syncoilin,Sync PE=1 SV=1	Sync	470	0	0	3	2		0	0	0.00638298	0.00425532							0	0	0.000135459	8.18308e-05
P54729	P54729|NUB1_MOUSE	70307	NEDD8 ultimate buster 1,Nub1 PE=1 SV=2	Nub1	614	0	0	3	2		0	0	0.00488599	0.00325733							0	0	0.00010369	6.26392e-05
O88667	O88667|RAD_MOUSE	33279	GTP-binding protein RAD,Rrad PE=1 SV=1	Rrad	308	0	0	3	2		0	0	0.00974026	0.00649351							0	0	0.000206706	0.000124872
Q99M87	Q99M87|DNJA3_MOUSE	52444	DnaJ homolog subfamily A member 3 mitochondrial,Dnaja3 PE=1 SV=1	Dnaja3	480	0	0	3	2		0	0	0.00625	0.00416667							0	0	0.000132636	8.0126e-05
P33174	P33174|KIF4_MOUSE	139519	Chromosome-associated kinesin KIF4,Kif4 PE=1 SV=3	Kif4	1231	0	0	3	2		0	0	0.00243704	0.0016247							0	0	5.17185e-05	3.12433e-05
P70403	P70403|CASP_MOUSE	77269	Protein CASP,Cux1 PE=1 SV=2	Cux1	678	0	0	3	2		0	0	0.00442478	0.00294985							0	0	9.39019e-05	5.67264e-05
Q5F2E7	Q5F2E7|NUFP2_MOUSE	75657	Nuclear fragile X mental retardation-interacting protein 2,Nufip2 PE=1 SV=1	Nufip2	692	0	0	3	2		0	0	0.00433526	0.00289017							0	0	9.20022e-05	5.55787e-05
P53564	P53564|CUX1_MOUSE	165595	Homeobox protein cut-like 1,Cux1 PE=1 SV=3	Cux1	1515	0	0	3	2		0	0	0.0019802	0.00132013							0	0	4.20234e-05	2.53864e-05
Q9CQC9	Q9CQC9|SAR1B_MOUSE	22382	GTP-binding protein SAR1b,Sar1b PE=1 SV=1	Sar1b	198	1	0	3	2		0.00505051	0	0.0151515	0.010101							0.000162999	0	0.000321543	0.000194245
Q31125	Q31125|S39A7_MOUSE	50657	Zinc transporter SLC39A7,Slc39a7 PE=1 SV=2	Slc39a7	476	1	0	3	2		0.00210084	0	0.00630252	0.00420168							6.78021e-05	0	0.000133751	8.07993e-05
Q64518	Q64518|AT2A3_MOUSE	113638	Sarcoplasmic/endoplasmic reticulum calcium ATPase 3,Atp2a3 PE=1 SV=3	Atp2a3	1038	1	0	3	2		0.000963391	0	0.00289017	0.00192678							3.10923e-05	0	6.13348e-05	3.70525e-05
Q9CQF3	Q9CQF3|CPSF5_MOUSE	26240	Cleavage and polyadenylation specificity factor subunit 5,Nudt21 PE=1 SV=1	Nudt21	227	3	0	3	2		0.0132159	0	0.0132159	0.00881057							0.000426526	0	0.000280465	0.000169429
Q9DBZ5	Q9DBZ5|EIF3K_MOUSE	25087	Eukaryotic translation initiation factor 3 subunit K,Eif3k PE=1 SV=1	Eif3k	218	0	1	3	2		0	0.00458716	0.0137615	0.00917431							0	0.000126546	0.000292044	0.000176424
P11352	P11352|GPX1_MOUSE	22329	Glutathione peroxidase 1,Gpx1 PE=1 SV=2	Gpx1	201	0	1	3	2		0	0.00497512	0.0149254	0.00995025							0	0.000137249	0.000316744	0.000191346
Q923T9	Q923T9|KCC2G_MOUSE	59607	Calcium/calmodulin-dependent protein kinase type II subunit gamma,Camk2g PE=1 SV=1	Camk2g	529	0	1	3	2		0	0.00189036	0.00567108	0.00378072							0	5.21494e-05	0.000120351	7.27041e-05
P61021	P61021|RAB5B_MOUSE	23707	Ras-related protein Rab-5B,Rab5b PE=1 SV=1	Rab5b	215	0	1	3	2		0	0.00465116	0.0139535	0.00930233							0	0.000128312	0.000296119	0.000178886
P28652	P28652|KCC2B_MOUSE	60461	Calcium/calmodulin-dependent protein kinase type II subunit beta,Camk2b PE=1 SV=2	Camk2b	542	0	1	3	2		0	0.00184502	0.00553506	0.00369004							0	5.08986e-05	0.000117464	7.09603e-05
Q9WUK2	Q9WUK2|IF4H_MOUSE	27341	Eukaryotic translation initiation factor 4H,Eif4h PE=1 SV=3	Eif4h	248	1	1	3	2		0.00403226	0.00403226	0.0120968	0.00806452							0.000130136	0.000111238	0.000256716	0.000155083
P45878	P45878|FKBP2_MOUSE	15344	Peptidyl-prolyl cis-trans isomerase FKBP2,Fkbp2 PE=1 SV=1	Fkbp2	140	1	1	3	2		0.00714286	0.00714286	0.0214286	0.0142857							0.000230527	0.00019705	0.000454754	0.000274718
Q9D880	Q9D880|TIM50_MOUSE	39776	Mitochondrial import inner membrane translocase subunit TIM50,Timm50 PE=1 SV=1	Timm50	353	1	1	3	2		0.00283286	0.00283286	0.00849858	0.00566572							9.14272e-05	7.81503e-05	0.000180356	0.000108953
Q9JJE7	Q9JJE7|FADS3_MOUSE	51469	Fatty acid desaturase 3,Fads3 PE=1 SV=2	Fads3	449	1	1	3	2		0.00222717	0.00222717	0.00668151	0.00445434							7.18793e-05	6.14411e-05	0.000141794	8.56581e-05
P27601	P27601|GNA13_MOUSE	44055	Guanine nucleotide-binding protein subunit alpha-13,Gna13 PE=1 SV=1	Gna13	377	1	1	3	2		0.00265252	0.00265252	0.00795756	0.00530504							8.56069e-05	7.31752e-05	0.000168874	0.000102017
Q3UBX0	Q3UBX0|TM109_MOUSE	26306	Transmembrane protein 109,Tmem109 PE=1 SV=2	Tmem109	243	2	1	3	2		0.00823045	0.00411523	0.0123457	0.00823045							0.000265628	0.000113527	0.000261998	0.000158274
P18572	P18572|BASI_MOUSE	42445	Basigin,Bsg PE=1 SV=2	Bsg	389	3	1	3	2		0.00771208	0.00257069	0.00771208	0.00514139							0.000248898	7.09179e-05	0.000163665	9.88701e-05
Q99J77	Q99J77|SIAS_MOUSE	40024	Sialic acid synthase,Nans PE=1 SV=1	Nans	359	0	2	3	2		0	0.00557103	0.00835655	0.00557103							0	0.000153688	0.000177341	0.000107132
P50544	P50544|ACADV_MOUSE	70876	Very long-chain specific acyl-CoA dehydrogenase mitochondrial,Acadvl PE=1 SV=3	Acadvl	656	1	2	3	2		0.00152439	0.00304878	0.00457317	0.00304878							4.91978e-05	8.41069e-05	9.70511e-05	5.86288e-05
P97370	P97370|AT1B3_MOUSE	31776	Sodium/potassium-transporting ATPase subunit beta-3,Atp1b3 PE=1 SV=1	Atp1b3	278	2	2	3	2		0.00719424	0.00719424	0.0107914	0.00719424							0.000232186	0.000198468	0.000229013	0.000138347
O35691	O35691|PININ_MOUSE	82436	Pinin,Pnn PE=1 SV=4	Pnn	725	2	2	3	2		0.00275862	0.00275862	0.00413793	0.00275862							8.90311e-05	7.61022e-05	8.78145e-05	5.30489e-05
P32233	P32233|DRG1_MOUSE	40512	Developmentally-regulated GTP-binding protein 1,Drg1 PE=1 SV=1	Drg1	367	0	3	3	2		0	0.00817439	0.00817439	0.00544959							0	0.000225507	0.000173476	0.000104797
Q9CPS7	Q9CPS7|PNO1_MOUSE	27454	RNA-binding protein PNO1,Pno1 PE=1 SV=1	Pno1	248	0	3	3	2		0	0.0120968	0.0120968	0.00806452							0	0.000333714	0.000256716	0.000155083
Q923D4	Q923D4|SF3B5_MOUSE	10119	Splicing factor 3B subunit 5,Sf3b5 PE=1 SV=1	Sf3b5	86	1	3	3	2		0.0116279	0.0348837	0.0348837	0.0232558							0.000375277	0.000962339	0.000740297	0.000447215
P70441	P70441|NHRF1_MOUSE	38600	Na(+)/H(+) exchange regulatory cofactor NHE-RF1,Slc9a3r1 PE=1 SV=3	Slc9a3r1	355	2	3	3	2		0.0056338	0.0084507	0.0084507	0.0056338							0.000181824	0.00023313	0.000179339	0.000108339
Q9D0K2	Q9D0K2|SCOT1_MOUSE	55989	Succinyl-CoA:3-ketoacid coenzyme A transferase 1 mitochondrial,Oxct1 PE=1 SV=1	Oxct1	520	3	3	3	2		0.00576923	0.00576923	0.00576923	0.00384615							0.000186195	0.000159156	0.000122434	7.39624e-05
Q99J09	Q99J09|MEP50_MOUSE	36943	Methylosome protein 50,Wdr77 PE=1 SV=1	Wdr77	342	0	4	3	2		0	0.0116959	0.00877193	0.00584795							0	0.000322656	0.000186156	0.000112458
Q9CQD1	Q9CQD1|RAB5A_MOUSE	23599	Ras-related protein Rab-5A,Rab5a PE=1 SV=1	Rab5a	215	0	4	3	2		0	0.0186047	0.0139535	0.00930233							0	0.000513247	0.000296119	0.000178886
Q9JHJ0	Q9JHJ0|TMOD3_MOUSE	39503	Tropomodulin-3,Tmod3 PE=1 SV=1	Tmod3	352	1	4	3	2		0.00284091	0.0113636	0.00852273	0.00568182							9.16869e-05	0.000313489	0.000180868	0.000109263
Q9DCE5	Q9DCE5|PK1IP_MOUSE	42116	p21-activated protein kinase-interacting protein 1,Pak1ip1 PE=1 SV=2	Pak1ip1	382	0	0	4	2		0	0	0.0104712	0.0052356							0	0	0.000222218	0.000100682
Q03958	Q03958|PFD6_MOUSE	14455	Prefoldin subunit 6,Pfdn6 PE=1 SV=1	Pfdn6	127	0	0	4	2		0	0	0.0314961	0.015748							0	0	0.000668404	0.000302838
P62313	P62313|LSM6_MOUSE	9128	U6 snRNA-associated Sm-like protein LSm6,Lsm6 PE=1 SV=1	Lsm6	80	0	0	4	2		0	0	0.05	0.025							0	0	0.00106109	0.000480756
A2AJI0	A2AJI0|MA7D1_MOUSE	93276	MAP7 domain-containing protein 1,Map7d1 PE=1 SV=1	Map7d1	846	0	0	4	2		0	0	0.00472813	0.00236407							0	0	0.00010034	4.54615e-05
Q8VHR5	Q8VHR5|P66B_MOUSE	65411	Transcriptional repressor p66-beta,Gatad2b PE=1 SV=1	Gatad2b	594	0	0	4	2		0	0	0.00673401	0.003367							0	0	0.000142908	6.47483e-05
P23591	P23591|FCL_MOUSE	35878	GDP-L-fucose synthase,Tsta3 PE=1 SV=3	Tsta3	321	0	0	4	2		0	0	0.0124611	0.00623053							0	0	0.000264447	0.000119815
P51807	P51807|DYLT1_MOUSE	12483	Dynein light chain Tctex-type 1,Dynlt1 PE=1 SV=1	Dynlt1	113	0	0	4	2		0	0	0.0353982	0.0176991							0	0	0.000751216	0.000340358
Q8K019	Q8K019|BCLF1_MOUSE	106002	Bcl-2-associated transcription factor 1,Bclaf1 PE=1 SV=2	Bclaf1	919	0	0	4	2		0	0	0.00435256	0.00217628							0	0	9.23693e-05	4.18503e-05
Q7TQH0	Q7TQH0|ATX2L_MOUSE	110649	Ataxin-2-like protein,Atxn2l PE=1 SV=1	Atxn2l	1049	0	0	4	2		0	0	0.00381316	0.00190658							0	0	8.09222e-05	3.66639e-05
Q91VU7	Q91VU7|PUS7_MOUSE	74793	Pseudouridylate synthase 7 homolog,Pus7 PE=2 SV=2	Pus7	660	0	0	4	2		0	0	0.00606061	0.0030303							0	0	0.000128617	5.82734e-05
Q8BWB1	Q8BWB1|SYP2L_MOUSE	102953	Synaptopodin 2-like protein,Synpo2l PE=1 SV=1	Synpo2l	975	0	0	4	2		0	0	0.00410256	0.00205128							0	0	8.7064e-05	3.94466e-05
Q3V1G4	Q3V1G4|OLM2B_MOUSE	83503	Olfactomedin-like protein 2B,Olfml2b PE=1 SV=2	Olfml2b	746	0	0	4	2		0	0	0.00536193	0.00268097							0	0	0.00011379	5.15556e-05
P35831	P35831|PTN12_MOUSE	86526	Tyrosine-protein phosphatase non-receptor type 12,Ptpn12 PE=1 SV=3	Ptpn12	775	0	0	4	2		0	0	0.00516129	0.00258065							0	0	0.000109532	4.96264e-05
P16056	P16056|MET_MOUSE	153548	Hepatocyte growth factor receptor,Met PE=1 SV=1	Met	1379	0	0	4	2		0	0	0.00290065	0.00145033							0	0	6.15572e-05	2.78901e-05
Q8BMD8	Q8BMD8|SCMC1_MOUSE	52902	Calcium-binding mitochondrial carrier protein SCaMC-1,Slc25a24 PE=1 SV=1	Slc25a24	475	0	0	4	2		0	0	0.00842105	0.00421053							0	0	0.00017871	8.09694e-05
Q9EPR5	Q9EPR5|SORC2_MOUSE	128902	VPS10 domain-containing receptor SorCS2,Sorcs2 PE=1 SV=2	Sorcs2	1159	0	0	4	2		0	0	0.00345125	0.00172563							0	0	7.32419e-05	3.31842e-05
Q9R020	Q9R020|ZRAB2_MOUSE	37350	Zinc finger Ran-binding domain-containing protein 2,Zranb2 PE=1 SV=2	Zranb2	330	0	0	4	2		0	0	0.0121212	0.00606061							0	0	0.000257234	0.000116547
Q9D024	Q9D024|CCD47_MOUSE	55844	Coiled-coil domain-containing protein 47,Ccdc47 PE=1 SV=2	Ccdc47	483	0	1	4	2		0	0.00207039	0.00828157	0.00414079							0	5.7116e-05	0.00017575	7.96283e-05
Q8C052	Q8C052|MAP1S_MOUSE	102939	Microtubule-associated protein 1S,Map1s PE=1 SV=2	Map1s	973	0	1	4	2		0	0.00102775	0.004111	0.0020555							0	2.83526e-05	8.72429e-05	3.95277e-05
P70288	P70288|HDAC2_MOUSE	55302	Histone deacetylase 2,Hdac2 PE=1 SV=1	Hdac2	488	1	1	4	2		0.00204918	0.00204918	0.00819672	0.00409836							6.61348e-05	5.65308e-05	0.00017395	7.88124e-05
P97496	P97496|SMRC1_MOUSE	122890	SWI/SNF complex subunit SMARCC1,Smarcc1 PE=1 SV=2	Smarcc1	1104	1	1	4	2		0.000905797	0.000905797	0.00362319	0.00181159							2.92335e-05	2.49883e-05	7.68907e-05	3.48374e-05
P55264	P55264|ADK_MOUSE	40149	Adenosine kinase,Adk PE=1 SV=2	Adk	361	1	1	4	2		0.00277008	0.00277008	0.0110803	0.00554017							8.94011e-05	7.64184e-05	0.000235145	0.000106539
Q05144	Q05144|RAC2_MOUSE	21441	Ras-related C3 botulinum toxin substrate 2,Rac2 PE=1 SV=1	Rac2	192	2	2	4	2		0.0104167	0.0104167	0.0208333	0.0104167							0.000336185	0.000287365	0.000442122	0.000200315
P59325	P59325|IF5_MOUSE	48968	Eukaryotic translation initiation factor 5,Eif5 PE=1 SV=1	Eif5	429	4	2	4	2		0.00932401	0.004662	0.00932401	0.004662							0.000300921	0.000128611	0.000197873	8.96514e-05
Q6Q477	Q6Q477|AT2B4_MOUSE	133068	Plasma membrane calcium-transporting ATPase 4,Atp2b4 PE=1 SV=1	Atp2b4	1205	2	3	4	2		0.00165975	0.00248963	0.0033195	0.00165975							5.35665e-05	6.86815e-05	7.04459e-05	3.19174e-05
Q8CCS6	Q8CCS6|PABP2_MOUSE	32297	Polyadenylate-binding protein 2,Pabpn1 PE=1 SV=3	Pabpn1	302	2	6	4	2		0.00662252	0.0198675	0.013245	0.00662252							0.000213734	0.000548087	0.000281084	0.000127353
Q08093	Q08093|CNN2_MOUSE	33156	Calponin-2,Cnn2 PE=1 SV=1	Cnn2	305	0	0	5	2		0	0	0.0163934	0.00655738							0	0	0.000347899	0.0001261
Q99LL5	Q99LL5|PWP1_MOUSE	55587	Periodic tryptophan protein 1 homolog,Pwp1 PE=1 SV=1	Pwp1	501	0	0	5	2		0	0	0.00998004	0.00399202							0	0	0.000211795	7.67674e-05
P47758	P47758|SRPRB_MOUSE	29579	Signal recognition particle receptor subunit beta,Srprb PE=1 SV=1	Srprb	269	0	0	5	2		0	0	0.0185874	0.00743494							0	0	0.000394458	0.000142976
Q8CGY8	Q8CGY8|OGT1_MOUSE	116952	UDP-N-acetylglucosamine--peptide N-acetylglucosaminyltransferase 110 kDa subunit,Ogt PE=1 SV=2	Ogt	1046	0	0	5	2		0	0	0.00478011	0.00191205							0	0	0.000101443	3.67691e-05
Q9CXF4	Q9CXF4|TBC15_MOUSE	76527	TBC1 domain family member 15,Tbc1d15 PE=1 SV=1	Tbc1d15	671	0	0	5	2		0	0	0.00745156	0.00298063							0	0	0.000158136	5.73181e-05
P13541	P13541|MYH3_MOUSE	223789	Myosin-3,Myh3 PE=2 SV=2	Myh3	1940	0	0	5	2		0	0	0.00257732	0.00103093							0	0	5.46955e-05	1.9825e-05
Q7TSV4	Q7TSV4|PGM2_MOUSE	68748	Phosphoglucomutase-2,Pgm2 PE=1 SV=1	Pgm2	620	0	0	5	2		0	0	0.00806452	0.00322581							0	0	0.000171144	6.2033e-05
Q99JB2	Q99JB2|STML2_MOUSE	38385	Stomatin-like protein 2 mitochondrial,Stoml2 PE=1 SV=1	Stoml2	353	0	1	5	2		0	0.00283286	0.0141643	0.00566572							0	7.81503e-05	0.000300593	0.000108953
Q60749	Q60749|KHDR1_MOUSE	48371	KH domain-containing RNA-binding signal transduction-associated protein 1,Khdrbs1 PE=1 SV=2	Khdrbs1	443	2	1	5	2		0.00451467	0.00225734	0.0112867	0.00451467							0.000145706	6.22732e-05	0.000239524	8.68182e-05
P35486	P35486|ODPA_MOUSE	43232	Pyruvate dehydrogenase E1 component subunit alpha somatic form mitochondrial,Pdha1 PE=1 SV=1	Pdha1	390	3	1	5	2		0.00769231	0.0025641	0.0128205	0.00512821							0.00024826	7.0736e-05	0.000272075	9.86166e-05
P61957	P61957|SUMO2_MOUSE	10871	Small ubiquitin-related modifier 2,Sumo2 PE=1 SV=1	Sumo2	95	0	2	5	2		0	0.0210526	0.0526316	0.0210526							0	0.00058078	0.00111694	0.000404847
Q64436	Q64436|ATP4A_MOUSE	114016	Potassium-transporting ATPase alpha chain 1,Atp4a PE=1 SV=3	Atp4a	1033	1	2	5	2		0.000968054	0.00193611	0.00484027	0.00193611							3.12428e-05	5.34115e-05	0.000102719	3.72318e-05
Q3U7R1	Q3U7R1|ESYT1_MOUSE	121553	Extended synaptotagmin-1,Esyt1 PE=1 SV=2	Esyt1	1092	2	2	5	2		0.0018315	0.0018315	0.00457875	0.0018315							5.91095e-05	5.05257e-05	9.71696e-05	3.52202e-05
Q8CHH9	Q8CHH9|SEPT8_MOUSE	49812	Septin-8,Septin8 PE=1 SV=4	Septin8	429	3	4	5	2		0.00699301	0.00932401	0.011655	0.004662							0.000225691	0.000257222	0.000247341	8.96514e-05
Q8C650	Q8C650|SEP10_MOUSE	52422	Septin-10,Septin10 PE=1 SV=1	Septin10	452	3	4	5	2		0.00663717	0.00884956	0.0110619	0.00442478							0.000214207	0.000244133	0.000234755	8.50895e-05
P61089	P61089|UBE2N_MOUSE	17138	Ubiquitin-conjugating enzyme E2 N,Ube2n PE=1 SV=1	Ube2n	152	0	0	6	2		0	0	0.0394737	0.0131579							0	0	0.000837704	0.000253029
P17427	P17427|AP2A2_MOUSE	104016	AP-2 complex subunit alpha-2,Ap2a2 PE=1 SV=2	Ap2a2	938	0	0	6	2		0	0	0.00639659	0.0021322							0	0	0.000135747	4.10026e-05
Q9CWK8	Q9CWK8|SNX2_MOUSE	58471	Sorting nexin-2,Snx2 PE=1 SV=2	Snx2	519	1	0	6	2		0.00192678	0	0.0115607	0.00385356							6.21846e-05	0	0.000245339	7.4105e-05
Q9CYL5	Q9CYL5|GAPR1_MOUSE	17090	Golgi-associated plant pathogenesis-related protein 1,Glipr2 PE=1 SV=3	Glipr2	154	1	0	6	2		0.00649351	0	0.038961	0.012987							0.00020957	0	0.000826825	0.000249743
Q6NVF9	Q6NVF9|CPSF6_MOUSE	59153	Cleavage and polyadenylation specificity factor subunit 6,Cpsf6 PE=1 SV=1	Cpsf6	551	0	1	6	2		0	0.00181488	0.0108893	0.00362976							0	5.00672e-05	0.000231091	6.98012e-05
Q60760	Q60760|GRB10_MOUSE	70585	Growth factor receptor-bound protein 10,Grb10 PE=1 SV=2	Grb10	621	1	1	6	2		0.00161031	0.00161031	0.00966184	0.00322061							5.19707e-05	4.44236e-05	0.000205042	6.19331e-05
P25976	P25976|UBF1_MOUSE	89509	Nucleolar transcription factor 1,Ubtf PE=1 SV=1	Ubtf	765	4	1	6	2		0.00522876	0.00130719	0.00784314	0.00261438							0.000168752	3.60615e-05	0.000166446	5.02751e-05
Q9QYB1	Q9QYB1|CLIC4_MOUSE	28729	Chloride intracellular channel protein 4,Clic4 PE=1 SV=3	Clic4	253	2	2	6	2		0.00790514	0.00790514	0.0237154	0.00790514							0.000255129	0.000218079	0.000503285	0.000152018
Q9JM76	Q9JM76|ARPC3_MOUSE	20525	Actin-related protein 2/3 complex subunit 3,Arpc3 PE=1 SV=3	Arpc3	178	3	2	6	2		0.0168539	0.011236	0.0337079	0.011236							0.00054394	0.000309967	0.000715343	0.00021607
O35381	O35381|AN32A_MOUSE	28538	Acidic leucine-rich nuclear phosphoprotein 32 family member A,Anp32a PE=1 SV=1	Anp32a	247	1	3	6	2		0.00404858	0.0121457	0.0242915	0.00809717							0.000130663	0.000335065	0.00051551	0.00015571
Q9Z1W8	Q9Z1W8|AT12A_MOUSE	114726	Potassium-transporting ATPase alpha chain 2,Atp12a PE=1 SV=3	Atp12a	1035	2	2	7	2		0.00193237	0.00193237	0.00676329	0.00193237							6.23648e-05	5.33083e-05	0.000143529	3.71599e-05
Q6NS46	Q6NS46|RRP5_MOUSE	207777	Protein RRP5 homolog,Pdcd11 PE=1 SV=2	Pdcd11	1862	0	0	8	2		0	0	0.00429646	0.00107411							0	0	9.11787e-05	2.06555e-05
Q8VI75	Q8VI75|IPO4_MOUSE	119275	Importin-4,Ipo4 PE=1 SV=1	Ipo4	1082	3	2	8	2		0.00277264	0.00184843	0.00739372	0.00184843							8.94837e-05	5.09927e-05	0.000156908	3.55457e-05
Q925I1	Q925I1|ATAD3_MOUSE	66742	ATPase family AAA domain-containing protein 3,Atad3 PE=1 SV=1	Atad3	591	0	4	8	2		0	0.00676819	0.0135364	0.00338409							0	0.000186714	0.000287267	6.50769e-05
Q5SW19	Q5SW19|CLU_MOUSE	148068	Clustered mitochondria protein homolog,Cluh PE=1 SV=2	Cluh	1315	0	0	9	2		0	0	0.00684411	0.00152091							0	0	0.000145245	2.92475e-05
P48024	P48024|EIF1_MOUSE	12747	Eukaryotic translation initiation factor 1,Eif1 PE=1 SV=2	Eif1	113	0	0	0	3		0	0	0	0.0265487							0	0	0	0.000510537
Q8R016	Q8R016|BLMH_MOUSE	52511	Bleomycin hydrolase,Blmh PE=1 SV=1	Blmh	455	0	0	0	3		0	0	0	0.00659341							0	0	0	0.000126793
Q8BP48	Q8BP48|MAP11_MOUSE	43221	Methionine aminopeptidase 1,Metap1 PE=1 SV=1	Metap1	386	0	0	0	3		0	0	0	0.00777202							0	0	0	0.000149458
Q9DBG9	Q9DBG9|TX1B3_MOUSE	13723	Tax1-binding protein 3,Tax1bp3 PE=1 SV=1	Tax1bp3	124	0	0	0	3		0	0	0	0.0241935							0	0	0	0.000465248
O54825	O54825|BYST_MOUSE	49784	Bystin,Bysl PE=1 SV=3	Bysl	436	0	0	0	3		0	0	0	0.00688073							0	0	0	0.000132318
O88736	O88736|DHB7_MOUSE	37317	3-keto-steroid reductase,Hsd17b7 PE=1 SV=1	Hsd17b7	334	0	0	0	3		0	0	0	0.00898204							0	0	0	0.000172727
Q9EPC1	Q9EPC1|PARVA_MOUSE	42330	Alpha-parvin,Parva PE=1 SV=1	Parva	372	0	0	0	3		0	0	0	0.00806452							0	0	0	0.000155083
Q8K2V6	Q8K2V6|IPO11_MOUSE	112416	Importin-11,Ipo11 PE=1 SV=1	Ipo11	975	0	0	0	3		0	0	0	0.00307692							0	0	0	5.917e-05
Q8VEH3	Q8VEH3|ARL8A_MOUSE	21390	ADP-ribosylation factor-like protein 8A,Arl8a PE=1 SV=1	Arl8a	186	0	0	0	3		0	0	0	0.016129							0	0	0	0.000310165
O35459	O35459|ECH1_MOUSE	36118	Delta(3 5)-Delta(2 4)-dienoyl-CoA isomerase mitochondrial,Ech1 PE=1 SV=1	Ech1	327	1	0	0	3		0.0030581	0	0	0.00917431							9.86966e-05	0	0	0.000176424
Q9CR62	Q9CR62|M2OM_MOUSE	34155	Mitochondrial 2-oxoglutarate/malate carrier protein,Slc25a11 PE=1 SV=3	Slc25a11	314	3	0	0	3		0.00955414	0	0	0.00955414							0.000308348	0	0	0.000183728
Q8BH59	Q8BH59|CMC1_MOUSE	74570	Calcium-binding mitochondrial carrier protein Aralar1,Slc25a12 PE=1 SV=1	Slc25a12	677	0	1	0	3		0	0.0014771	0	0.00443131							0	4.0749e-05	0	8.52152e-05
Q3UQ28	Q3UQ28|PXDN_MOUSE	165102	Peroxidasin homolog,Pxdn PE=1 SV=2	Pxdn	1475	1	1	0	3		0.000677966	0.000677966	0	0.0020339							2.18805e-05	1.87031e-05	0	3.91123e-05
Q8BW75	Q8BW75|AOFB_MOUSE	58558	Amine oxidase [flavin-containing] B,Maob PE=1 SV=4	Maob	520	2	1	0	3		0.00384615	0.00192308	0	0.00576923							0.00012413	5.3052e-05	0	0.000110944
Q3TDQ1	Q3TDQ1|STT3B_MOUSE	93246	Dolichyl-diphosphooligosaccharide--protein glycosyltransferase subunit STT3B,Stt3b PE=1 SV=2	Stt3b	823	0	2	0	3		0	0.00243013	0	0.0036452							0	6.70402e-05	0	7.00981e-05
Q9D2G2	Q9D2G2|ODO2_MOUSE	48995	Dihydrolipoyllysine-residue succinyltransferase component of 2-oxoglutarate dehydrogenase complex mitochondrial,Dlst PE=1 SV=1	Dlst	454	1	2	0	3		0.00220264	0.00440529	0	0.00660793							7.10876e-05	0.000121529	0	0.000127072
Q8BPZ8	Q8BPZ8|ABRX1_MOUSE	46039	BRCA1-A complex subunit Abraxas 1,Abraxas1 PE=1 SV=1	Abraxas1	407	2	2	0	3		0.004914	0.004914	0	0.00737101							0.000158594	0.000135563	0	0.000141746
P04117	P04117|FABP4_MOUSE	14650	Fatty acid-binding protein adipocyte,Fabp4 PE=1 SV=3	Fabp4	132	3	2	0	3		0.0227273	0.0151515	0	0.0227273							0.000733495	0.000417986	0	0.000437051
P05063	P05063|ALDOC_MOUSE	39395	Fructose-bisphosphate aldolase C,Aldoc PE=1 SV=4	Aldoc	363	6	2	0	3		0.0165289	0.00550964	0	0.00826446							0.000533451	0.000151995	0	0.000158928
Q9JLT4	Q9JLT4|TRXR2_MOUSE	56603	Thioredoxin reductase 2 mitochondrial,Txnrd2 PE=1 SV=4	Txnrd2	524	3	3	0	3		0.00572519	0.00572519	0	0.00572519							0.000184774	0.000157941	0	0.000110097
O88783	O88783|FA5_MOUSE	247228	Coagulation factor V,F5 PE=1 SV=1	F5	2183	7	3	0	3		0.0032066	0.00137426	0	0.00137426							0.000103489	3.79117e-05	0	2.64273e-05
Q9DCQ7	Q9DCQ7|A1AT6_MOUSE	46337	Alpha-1-antitrypsin 1-6,Serpina1f PE=2 SV=1	Serpina1f	411	9	3	0	3		0.0218978	0.00729927	0	0.00729927							0.000706725	0.000201365	0	0.000140367
Q91X72	Q91X72|HEMO_MOUSE	51318	Hemopexin,Hpx PE=1 SV=2	Hpx	460	7	5	0	3		0.0152174	0.0108696	0	0.00652174							0.000491123	0.000299859	0	0.000125415
Q8BGZ7	Q8BGZ7|K2C75_MOUSE	59741	Keratin type II cytoskeletal 75,Krt75 PE=1 SV=1	Krt75	551	8	6	0	3		0.0145191	0.0108893	0	0.00544465							0.000468585	0.000300403	0	0.000104702
Q3V132	Q3V132|ADT4_MOUSE	35258	ADP/ATP translocase 4,Slc25a31 PE=1 SV=1	Slc25a31	320	9	6	0	3		0.028125	0.01875	0	0.009375							0.0009077	0.000517257	0	0.000180283
O88947	O88947|FA10_MOUSE	54018	Coagulation factor X,F10 PE=1 SV=1	F10	481	6	8	0	3		0.012474	0.016632	0	0.00623701							0.000402584	0.000458828	0	0.000119939
P57784	P57784|RU2A_MOUSE	28357	U2 small nuclear ribonucleoprotein A',Snrpa1 PE=1 SV=2	Snrpa1	255	0	0	1	3		0	0	0.00392157	0.0117647							0	0	8.32229e-05	0.000226238
Q61140	Q61140|BCAR1_MOUSE	94285	Breast cancer anti-estrogen resistance protein 1,Bcar1 PE=1 SV=2	Bcar1	874	0	0	1	3		0	0	0.00114416	0.00343249							0	0	2.42813e-05	6.60077e-05
P70402	P70402|MYBPH_MOUSE	52642	Myosin-binding protein H,Mybph PE=2 SV=2	Mybph	483	0	0	1	3		0	0	0.00207039	0.00621118							0	0	4.39376e-05	0.000119442
Q8VDL4	Q8VDL4|ADPGK_MOUSE	53903	ADP-dependent glucokinase,Adpgk PE=1 SV=2	Adpgk	496	0	0	1	3		0	0	0.00201613	0.00604839							0	0	4.2786e-05	0.000116312
Q9CZ04	Q9CZ04|CSN7A_MOUSE	30224	COP9 signalosome complex subunit 7a,Cops7a PE=1 SV=2	Cops7a	275	0	0	1	3		0	0	0.00363636	0.0109091							0	0	7.71703e-05	0.000209784
Q9D1H7	Q9D1H7|GET4_MOUSE	36525	Golgi to ER traffic protein 4 homolog,Get4 PE=1 SV=2	Get4	327	0	0	1	3		0	0	0.0030581	0.00917431							0	0	6.48986e-05	0.000176424
O08528	O08528|HXK2_MOUSE	102535	Hexokinase-2,Hk2 PE=1 SV=1	Hk2	917	0	0	1	3		0	0	0.00109051	0.00327154							0	0	2.31427e-05	6.29124e-05
Q9D7B6	Q9D7B6|ACAD8_MOUSE	45020	Isobutyryl-CoA dehydrogenase mitochondrial,Acad8 PE=1 SV=2	Acad8	413	0	0	1	3		0	0	0.00242131	0.00726392							0	0	5.13846e-05	0.000139687
Q8BWZ3	Q8BWZ3|NAA25_MOUSE	111708	N-alpha-acetyltransferase 25 NatB auxiliary subunit,Naa25 PE=1 SV=1	Naa25	972	0	0	1	3		0	0	0.00102881	0.00308642							0	0	2.18332e-05	5.93526e-05
Q9CR61	Q9CR61|NDUB7_MOUSE	16331	NADH dehydrogenase [ubiquinone] 1 beta subcomplex subunit 7,Ndufb7 PE=1 SV=3	Ndufb7	137	0	0	1	3		0	0	0.00729927	0.0218978							0	0	0.000154904	0.0004211
Q5XKN4	Q5XKN4|JAGN1_MOUSE	21102	Protein jagunal homolog 1,Jagn1 PE=1 SV=2	Jagn1	183	0	0	1	3		0	0	0.00546448	0.0163934							0	0	0.000115966	0.00031525
P47941	P47941|CRKL_MOUSE	33830	Crk-like protein,Crkl PE=1 SV=2	Crkl	303	0	0	1	3		0	0	0.00330033	0.00990099							0	0	7.00391e-05	0.000190398
P83870	P83870|PHF5A_MOUSE	12405	PHD finger-like domain-containing protein 5A,Phf5a PE=1 SV=1	Phf5a	110	1	0	1	3		0.00909091	0	0.00909091	0.0272727							0.000293398	0	0.000192926	0.000524461
O54984	O54984|ASNA_MOUSE	38823	ATPase Asna1,Asna1 PE=1 SV=2	Asna1	348	1	0	1	3		0.00287356	0	0.00287356	0.00862069							9.27408e-05	0	6.09823e-05	0.000165778
P31938	P31938|MP2K1_MOUSE	43474	Dual specificity mitogen-activated protein kinase kinase 1,Map2k1 PE=1 SV=2	Map2k1	393	1	0	1	3		0.00254453	0	0.00254453	0.00763359							8.21216e-05	0	5.39996e-05	0.000146796
P14069	P14069|S10A6_MOUSE	10051	Protein S100-A6,S100a6 PE=1 SV=3	S100a6	89	0	1	1	3		0	0.011236	0.011236	0.0337079							0	0.000309967	0.000238448	0.00064821
Q80VJ3	Q80VJ3|DNPH1_MOUSE	18977	2'-deoxynucleoside 5'-phosphate N-hydrolase 1,Dnph1 PE=1 SV=2	Dnph1	173	0	1	1	3		0	0.00578035	0.00578035	0.017341							0	0.000159463	0.00012267	0.000333472
Q99L13	Q99L13|3HIDH_MOUSE	35440	3-hydroxyisobutyrate dehydrogenase mitochondrial,Hibadh PE=1 SV=1	Hibadh	335	0	1	1	3		0	0.00298507	0.00298507	0.00895522							0	8.23494e-05	6.33488e-05	0.000172211
Q6P9R2	Q6P9R2|OXSR1_MOUSE	58214	Serine/threonine-protein kinase OSR1,Oxsr1 PE=1 SV=1	Oxsr1	527	0	1	1	3		0	0.00189753	0.00189753	0.0056926							0	5.23473e-05	4.02691e-05	0.00010947
Q9D7Z3	Q9D7Z3|NOL7_MOUSE	28970	Nucleolar protein 7,Nol7 PE=1 SV=1	Nol7	254	0	1	1	3		0	0.00393701	0.00393701	0.011811							0	0.00010861	8.35506e-05	0.000227129
Q791V5	Q791V5|MTCH2_MOUSE	33499	Mitochondrial carrier homolog 2,Mtch2 PE=1 SV=1	Mtch2	303	1	1	1	3		0.00330033	0.00330033	0.00330033	0.00990099							0.000106514	9.10464e-05	7.00391e-05	0.000190398
P62627	P62627|DLRB1_MOUSE	10990	Dynein light chain roadblock-type 1,Dynlrb1 PE=1 SV=3	Dynlrb1	96	2	1	1	3		0.0208333	0.0104167	0.0104167	0.03125							0.000672371	0.000287365	0.000221061	0.000600945
Q9JHI5	Q9JHI5|IVD_MOUSE	46325	Isovaleryl-CoA dehydrogenase mitochondrial,Ivd PE=1 SV=1	Ivd	424	4	1	1	3		0.00943396	0.00235849	0.00235849	0.00707547							0.00030447	6.50638e-05	5.00515e-05	0.000136063
P62900	P62900|RL31_MOUSE	14463	60S ribosomal protein L31,Rpl31 PE=1 SV=1	Rpl31	125	3	2	1	3		0.024	0.016	0.008	0.024							0.000774571	0.000441393	0.000169775	0.000461526
Q99LD8	Q99LD8|DDAH2_MOUSE	29646	N(G) N(G)-dimethylarginine dimethylaminohydrolase 2,Ddah2 PE=1 SV=1	Ddah2	285	1	3	1	3		0.00350877	0.0105263	0.00350877	0.0105263							0.000113241	0.00029039	7.44626e-05	0.000202424
Q9R1P1	Q9R1P1|PSB3_MOUSE	22965	Proteasome subunit beta type-3,Psmb3 PE=1 SV=1	Psmb3	205	2	4	1	3		0.0097561	0.0195122	0.00487805	0.0146341							0.000314866	0.000538284	0.000103521	0.000281418
P99029	P99029|PRDX5_MOUSE	21897	Peroxiredoxin-5 mitochondrial,Prdx5 PE=1 SV=2	Prdx5	210	3	4	1	3		0.0142857	0.0190476	0.0047619	0.0142857							0.000461054	0.000525468	0.000101056	0.000274718
P63254	P63254|CRIP1_MOUSE	8550	Cysteine-rich protein 1,Crip1 PE=1 SV=2	Crip1	77	2	5	1	3		0.025974	0.0649351	0.012987	0.038961							0.00083828	0.00179137	0.000275608	0.00074923
Q3UV17	Q3UV17|K22O_MOUSE	62845	Keratin type II cytoskeletal 2 oral,Krt76 PE=1 SV=1	Krt76	594	7	5	1	3		0.0117845	0.00841751	0.0016835	0.00505051							0.000380331	0.000232214	3.5727e-05	9.71224e-05
P68037	P68037|UB2L3_MOUSE	17862	Ubiquitin-conjugating enzyme E2 L3,Ube2l3 PE=1 SV=1	Ube2l3	154	0	0	2	3		0	0	0.012987	0.0194805							0	0	0.000275608	0.000374615
Q9CQM5	Q9CQM5|TXD17_MOUSE	14015	Thioredoxin domain-containing protein 17,Txndc17 PE=1 SV=1	Txndc17	123	0	0	2	3		0	0	0.0162602	0.0243902							0	0	0.000345071	0.00046903
P84084	P84084|ARF5_MOUSE	20530	ADP-ribosylation factor 5,Arf5 PE=1 SV=2	Arf5	180	0	0	2	3		0	0	0.0111111	0.0166667							0	0	0.000235798	0.000320504
Q05186	Q05186|RCN1_MOUSE	38113	Reticulocalbin-1,Rcn1 PE=1 SV=1	Rcn1	325	0	0	2	3		0	0	0.00615385	0.00923077							0	0	0.000130596	0.00017751
Q3TIV5	Q3TIV5|ZC3HF_MOUSE	48327	Zinc finger CCCH domain-containing protein 15,Zc3h15 PE=1 SV=2	Zc3h15	426	0	0	2	3		0	0	0.00469484	0.00704225							0	0	9.96331e-05	0.000135424
P61164	P61164|ACTZ_MOUSE	42614	Alpha-centractin,Actr1a PE=1 SV=1	Actr1a	376	0	0	2	3		0	0	0.00531915	0.00797872							0	0	0.000112882	0.000153433
Q8CIB5	Q8CIB5|FERM2_MOUSE	77800	Fermitin family homolog 2,Fermt2 PE=1 SV=1	Fermt2	680	0	0	2	3		0	0	0.00294118	0.00441176							0	0	6.24172e-05	8.48393e-05
Q9CQ60	Q9CQ60|6PGL_MOUSE	27254	6-phosphogluconolactonase,Pgls PE=1 SV=1	Pgls	257	0	0	2	3		0	0	0.0077821	0.0116732							0	0	0.000165151	0.000224477
Q8R5C5	Q8R5C5|ACTY_MOUSE	42281	Beta-centractin,Actr1b PE=1 SV=1	Actr1b	376	0	0	2	3		0	0	0.00531915	0.00797872							0	0	0.000112882	0.000153433
Q9QYI3	Q9QYI3|DNJC7_MOUSE	56476	DnaJ homolog subfamily C member 7,Dnajc7 PE=1 SV=2	Dnajc7	494	0	0	2	3		0	0	0.00404858	0.00607287							0	0	8.59184e-05	0.000116783
P70336	P70336|ROCK2_MOUSE	160585	Rho-associated protein kinase 2,Rock2 PE=1 SV=1	Rock2	1388	0	0	2	3		0	0	0.00144092	0.00216138							0	0	3.0579e-05	4.15639e-05
Q9D0F9	Q9D0F9|PGM1_MOUSE	61418	Phosphoglucomutase-1,Pgm1 PE=1 SV=4	Pgm1	562	0	0	2	3		0	0	0.00355872	0.00533808							0	0	7.55226e-05	0.000102653
Q9JHS4	Q9JHS4|CLPX_MOUSE	69229	ATP-dependent Clp protease ATP-binding subunit clpX-like mitochondrial,Clpx PE=1 SV=2	Clpx	634	0	0	2	3		0	0	0.00315457	0.00473186							0	0	6.69459e-05	9.09948e-05
Q7TQ48	Q7TQ48|SRCA_MOUSE	99184	Sarcalumenin,Srl PE=1 SV=1	Srl	910	0	0	2	3		0	0	0.0021978	0.0032967							0	0	4.66414e-05	6.33964e-05
P62500	P62500|T22D1_MOUSE	109811	TSC22 domain family protein 1,Tsc22d1 PE=1 SV=2	Tsc22d1	1077	0	0	2	3		0	0	0.00185701	0.00278552							0	0	3.94092e-05	5.35661e-05
Q9D0W5	Q9D0W5|PPIL1_MOUSE	18237	Peptidyl-prolyl cis-trans isomerase-like 1,Ppil1 PE=1 SV=1	Ppil1	166	0	0	2	3		0	0	0.0120482	0.0180723							0	0	0.000255685	0.000347534
P63044	P63044|VAMP2_MOUSE	12691	Vesicle-associated membrane protein 2,Vamp2 PE=1 SV=2	Vamp2	116	1	0	2	3		0.00862069	0	0.0172414	0.0258621							0.000278222	0	0.000365894	0.000497334
Q9DCJ5	Q9DCJ5|NDUA8_MOUSE	19992	NADH dehydrogenase [ubiquinone] 1 alpha subcomplex subunit 8,Ndufa8 PE=1 SV=3	Ndufa8	172	3	0	2	3		0.0174419	0	0.0116279	0.0174419							0.000562915	0	0.000246766	0.000335411
Q9CYH6	Q9CYH6|RRS1_MOUSE	41552	Ribosome biogenesis regulatory protein homolog,Rrs1 PE=1 SV=1	Rrs1	365	0	1	2	3		0	0.00273973	0.00547945	0.00821918							0	7.5581e-05	0.000116284	0.000158057
O54901	O54901|OX2G_MOUSE	31256	OX-2 membrane glycoprotein,Cd200 PE=1 SV=1	Cd200	278	0	1	2	3		0	0.00359712	0.00719424	0.0107914							0	9.9234e-05	0.000152675	0.000207521
P63024	P63024|VAMP3_MOUSE	11480	Vesicle-associated membrane protein 3,Vamp3 PE=1 SV=1	Vamp3	103	1	1	2	3		0.00970874	0.00970874	0.0194175	0.0291262							0.000313338	0.000267835	0.000412075	0.000560104
Q3U9G9	Q3U9G9|LBR_MOUSE	71440	Delta(14)-sterol reductase LBR,Lbr PE=1 SV=2	Lbr	626	1	1	2	3		0.00159744	0.00159744	0.00319489	0.00479233							5.15556e-05	4.40688e-05	6.78014e-05	9.21577e-05
P24549	P24549|AL1A1_MOUSE	54468	Retinal dehydrogenase 1,Aldh1a1 PE=1 SV=5	Aldh1a1	501	1	1	2	3		0.00199601	0.00199601	0.00399202	0.00598802							6.44187e-05	5.5064e-05	8.47179e-05	0.000115151
Q8R3N1	Q8R3N1|NOP14_MOUSE	98769	Nucleolar protein 14,Nop14 PE=1 SV=2	Nop14	860	1	1	2	3		0.00116279	0.00116279	0.00232558	0.00348837							3.75277e-05	3.2078e-05	4.93531e-05	6.70822e-05
Q9D8B3	Q9D8B3|CHM4B_MOUSE	24936	Charged multivesicular body protein 4b,Chmp4b PE=1 SV=2	Chmp4b	224	0	2	2	3		0	0.00892857	0.00892857	0.0133929							0	0.000246313	0.000189481	0.000257548
Q9D3D9	Q9D3D9|ATPD_MOUSE	17600	ATP synthase subunit delta mitochondrial,Atp5f1d PE=1 SV=1	Atp5f1d	168	1	2	2	3		0.00595238	0.0119048	0.0119048	0.0178571							0.000192106	0.000328417	0.000252641	0.000343397
Q91X78	Q91X78|ERLN1_MOUSE	39182	Erlin-1,Erlin1 PE=1 SV=2	Erlin1	348	3	2	2	3		0.00862069	0.00574713	0.00574713	0.00862069							0.000278222	0.000158546	0.000121965	0.000165778
Q7TMB8	Q7TMB8|CYFP1_MOUSE	145241	Cytoplasmic FMR1-interacting protein 1,Cyfip1 PE=1 SV=1	Cyfip1	1253	0	3	2	3		0	0.00239425	0.00159617	0.00239425							0	6.60504e-05	3.38736e-05	4.60421e-05
Q8QZS1	Q8QZS1|HIBCH_MOUSE	43038	3-hydroxyisobutyryl-CoA hydrolase mitochondrial,Hibch PE=1 SV=1	Hibch	385	3	3	2	3		0.00779221	0.00779221	0.00519481	0.00779221							0.000251484	0.000214964	0.000110243	0.000149846
Q99KK7	Q99KK7|DPP3_MOUSE	82898	Dipeptidyl peptidase 3,Dpp3 PE=1 SV=2	Dpp3	738	3	3	2	3		0.00406504	0.00406504	0.00271003	0.00406504							0.000131194	0.000112142	5.75118e-05	7.81717e-05
Q01279	Q01279|EGFR_MOUSE	134853	Epidermal growth factor receptor,Egfr PE=1 SV=1	Egfr	1210	3	3	2	3		0.00247934	0.00247934	0.00165289	0.00247934							8.00177e-05	6.83976e-05	3.50774e-05	4.76783e-05
P61327	P61327|MGN_MOUSE	17164	Protein mago nashi homolog,Magoh PE=2 SV=1	Magoh	146	1	4	2	3		0.00684932	0.0273973	0.0136986	0.0205479							0.000221053	0.00075581	0.00029071	0.000395142
Q9CQL1	Q9CQL1|MGN2_MOUSE	17092	Protein mago nashi homolog 2,Magohb PE=2 SV=1	Magohb	146	1	4	2	3		0.00684932	0.0273973	0.0136986	0.0205479							0.000221053	0.00075581	0.00029071	0.000395142
P62996	P62996|TRA2B_MOUSE	33666	Transformer-2 protein homolog beta,Tra2b PE=1 SV=1	Tra2b	288	2	4	2	3		0.00694444	0.0138889	0.00694444	0.0104167							0.000224124	0.000383153	0.000147374	0.000200315
O35682	O35682|MYADM_MOUSE	35285	Myeloid-associated differentiation marker,Myadm PE=1 SV=2	Myadm	320	2	5	2	3		0.00625	0.015625	0.00625	0.009375							0.000201711	0.000431048	0.000132636	0.000180283
O08583	O08583|THOC4_MOUSE	26940	THO complex subunit 4,Alyref PE=1 SV=3	Alyref	255	2	6	2	3		0.00784314	0.0235294	0.00784314	0.0117647							0.000253128	0.000649107	0.000166446	0.000226238
O09061	O09061|PSB1_MOUSE	26372	Proteasome subunit beta type-1,Psmb1 PE=1 SV=1	Psmb1	240	3	6	2	3		0.0125	0.025	0.00833333	0.0125							0.000403422	0.000689676	0.000176849	0.000240378
P20108	P20108|PRDX3_MOUSE	28127	Thioredoxin-dependent peroxide reductase mitochondrial,Prdx3 PE=1 SV=1	Prdx3	257	3	6	2	3		0.0116732	0.0233463	0.0077821	0.0116732							0.000376737	0.000644056	0.000165151	0.000224477
O54879	O54879|HMGB3_MOUSE	23010	High mobility group protein B3,Hmgb3 PE=1 SV=3	Hmgb3	200	0	0	3	3		0	0	0.015	0.015							0	0	0.000318328	0.000288454
Q921J2	Q921J2|RHEB_MOUSE	20451	GTP-binding protein Rheb,Rheb PE=1 SV=1	Rheb	184	0	0	3	3		0	0	0.0163043	0.0163043							0	0	0.000346008	0.000313536
P10605	P10605|CATB_MOUSE	37280	Cathepsin B,Ctsb PE=1 SV=2	Ctsb	339	0	0	3	3		0	0	0.00884956	0.00884956							0	0	0.000187804	0.000170179
Q9D7N3	Q9D7N3|RT09_MOUSE	44929	28S ribosomal protein S9 mitochondrial,Mrps9 PE=1 SV=3	Mrps9	390	0	0	3	3		0	0	0.00769231	0.00769231							0	0	0.000163245	0.000147925
Q8BHZ0	Q8BHZ0|FA49A_MOUSE	37343	Protein FAM49A,Fam49a PE=1 SV=1	Fam49a	323	0	0	3	3		0	0	0.00928793	0.00928793							0	0	0.000197107	0.000178609
P19123	P19123|TNNC1_MOUSE	18421	Troponin C slow skeletal and cardiac muscles,Tnnc1 PE=1 SV=1	Tnnc1	161	0	0	3	3		0	0	0.0186335	0.0186335							0	0	0.000395438	0.000358327
P28667	P28667|MRP_MOUSE	20165	MARCKS-related protein,Marcksl1 PE=1 SV=2	Marcksl1	200	0	0	3	3		0	0	0.015	0.015							0	0	0.000318328	0.000288454
Q6A0A9	Q6A0A9|F120A_MOUSE	121646	Constitutive coactivator of PPAR-gamma-like protein 1,FAM120A PE=1 SV=2	FAM120A	1112	0	0	3	3		0	0	0.00269784	0.00269784							0	0	5.72532e-05	5.18801e-05
Q62165	Q62165|DAG1_MOUSE	96905	Dystroglycan,Dag1 PE=1 SV=4	Dag1	893	0	0	3	3		0	0	0.00335946	0.00335946							0	0	7.1294e-05	6.46033e-05
Q9CT10	Q9CT10|RANB3_MOUSE	52573	Ran-binding protein 3,Ranbp3 PE=1 SV=2	Ranbp3	491	0	0	3	3		0	0	0.00610998	0.00610998							0	0	0.000129665	0.000117496
Q9WV70	Q9WV70|NOC2L_MOUSE	85424	Nucleolar complex protein 2 homolog,Noc2l PE=1 SV=2	Noc2l	747	0	0	3	3		0	0	0.00401606	0.00401606							0	0	8.52283e-05	7.72299e-05
P40237	P40237|CD82_MOUSE	29629	CD82 antigen,Cd82 PE=1 SV=1	Cd82	266	0	0	3	3		0	0	0.0112782	0.0112782							0	0	0.000239344	0.000216882
O54988	O54988|SLK_MOUSE	141457	STE20-like serine/threonine-protein kinase,Slk PE=1 SV=2	Slk	1233	0	0	3	3		0	0	0.00243309	0.00243309							0	0	5.16346e-05	4.67889e-05
Q8CGB6	Q8CGB6|TNS2_MOUSE	152012	Tensin-2,Tns2 PE=1 SV=1	Tns2	1400	0	0	3	3		0	0	0.00214286	0.00214286							0	0	4.54754e-05	4.12076e-05
Q9D1L0	Q9D1L0|CHCH2_MOUSE	15661	Coiled-coil-helix-coiled-coil-helix domain-containing protein 2,Chchd2 PE=2 SV=1	Chchd2	153	0	0	3	3		0	0	0.0196078	0.0196078							0	0	0.000416115	0.000377063
P62869	P62869|ELOB_MOUSE	13170	Elongin-B,Elob PE=1 SV=1	Elob	118	1	0	3	3		0.00847458	0	0.0254237	0.0254237							0.000273507	0	0.000539538	0.000488904
P67871	P67871|CSK2B_MOUSE	24942	Casein kinase II subunit beta,Csnk2b PE=1 SV=1	Csnk2b	215	1	0	3	3		0.00465116	0	0.0139535	0.0139535							0.000150111	0	0.000296119	0.000268329
Q8C4J7	Q8C4J7|TBL3_MOUSE	88266	Transducin beta-like protein 3,Tbl3 PE=2 SV=1	Tbl3	801	1	0	3	3		0.00124844	0	0.00374532	0.00374532							4.02919e-05	0	7.94825e-05	7.20234e-05
Q9CYI4	Q9CYI4|LUC7L_MOUSE	43934	Putative RNA-binding protein Luc7-like 1,Luc7l PE=1 SV=2	Luc7l	371	1	0	3	3		0.00269542	0	0.00808625	0.00808625							8.69913e-05	0	0.000171605	0.000155501
O08579	O08579|EMD_MOUSE	29436	Emerin,Emd PE=1 SV=1	Emd	259	2	0	3	3		0.00772201	0	0.011583	0.011583							0.000249218	0	0.000245813	0.000222744
P63085	P63085|MK01_MOUSE	41276	Mitogen-activated protein kinase 1,Mapk1 PE=1 SV=3	Mapk1	358	0	1	3	3		0	0.0027933	0.00837989	0.00837989							0	7.70588e-05	0.000177837	0.000161147
Q62418	Q62418|DBNL_MOUSE	48700	Drebrin-like protein,Dbnl PE=1 SV=2	Dbnl	436	0	1	3	3		0	0.00229358	0.00688073	0.00688073							0	6.3273e-05	0.000146022	0.000132318
Q3UX61	Q3UX61|NAA11_MOUSE	24671	N-alpha-acetyltransferase 11,Naa11 PE=1 SV=1	Naa11	218	0	1	3	3		0	0.00458716	0.0137615	0.0137615							0	0.000126546	0.000292044	0.000264636
P42669	P42669|PURA_MOUSE	34884	Transcriptional activator protein Pur-alpha,Pura PE=1 SV=1	Pura	321	0	1	3	3		0	0.00311526	0.00934579	0.00934579							0	8.5941e-05	0.000198335	0.000179722
Q05D44	Q05D44|IF2P_MOUSE	137616	Eukaryotic translation initiation factor 5B,Eif5b PE=1 SV=2	Eif5b	1216	0	1	3	3		0	0.000822368	0.00246711	0.00246711							0	2.26867e-05	5.23565e-05	4.7443e-05
Q8CGF7	Q8CGF7|TCRG1_MOUSE	123788	Transcription elongation regulator 1,Tcerg1 PE=1 SV=2	Tcerg1	1100	0	1	3	3		0	0.000909091	0.00272727	0.00272727							0	2.50791e-05	5.78777e-05	5.24461e-05
P56546	P56546|CTBP2_MOUSE	48957	C-terminal-binding protein 2,Ctbp2 PE=1 SV=2	Ctbp2	445	0	1	3	3		0	0.00224719	0.00674157	0.00674157							0	6.19934e-05	0.000143069	0.000129642
P62274	P62274|RS29_MOUSE	6677	40S ribosomal protein S29,Rps29 PE=1 SV=2	Rps29	56	1	1	3	3		0.0178571	0.0178571	0.0535714	0.0535714							0.000576318	0.000492626	0.00113688	0.00103019
O35945	O35945|AL1A7_MOUSE	54588	Aldehyde dehydrogenase cytosolic 1,Aldh1a7 PE=1 SV=1	Aldh1a7	501	1	1	3	3		0.00199601	0.00199601	0.00598802	0.00598802							6.44187e-05	5.5064e-05	0.000127077	0.000115151
P70195	P70195|PSB7_MOUSE	29891	Proteasome subunit beta type-7,Psmb7 PE=1 SV=1	Psmb7	277	1	2	3	3		0.00361011	0.00722022	0.0108303	0.0108303							0.000116512	0.000199184	0.000229839	0.00020827
Q3UMC0	Q3UMC0|AFG2H_MOUSE	97256	ATPase family protein 2 homolog,Spata5 PE=1 SV=2	Spata5	893	1	2	3	3		0.00111982	0.00223964	0.00335946	0.00335946							3.61409e-05	6.17851e-05	7.1294e-05	6.46033e-05
Q99KK9	Q99KK9|SYHM_MOUSE	56985	Probable histidine--tRNA ligase mitochondrial,Hars2 PE=1 SV=1	Hars2	505	1	2	3	3		0.0019802	0.0039604	0.00594059	0.00594059							6.39085e-05	0.000109256	0.00012607	0.000114239
Q99JW4	Q99JW4|LIMS1_MOUSE	37240	LIM and senescent cell antigen-like-containing domain protein 1,Lims1 PE=1 SV=3	Lims1	325	2	2	3	3		0.00615385	0.00615385	0.00923077	0.00923077							0.000198608	0.000169766	0.000195894	0.00017751
Q9EQ61	Q9EQ61|PESC_MOUSE	67796	Pescadillo homolog,Pes1 PE=1 SV=1	Pes1	584	0	3	3	3		0	0.00513699	0.00513699	0.00513699							0	0.000141714	0.000109016	9.87855e-05
Q3THW5	Q3THW5|H2AV_MOUSE	13509	Histone H2A.V,H2afv PE=1 SV=3	H2afv	128	3	3	3	3		0.0234375	0.0234375	0.0234375	0.0234375							0.000756417	0.000646571	0.000497387	0.000450709
P0C0S6	P0C0S6|H2AZ_MOUSE	13553	Histone H2A.Z,H2az1 PE=1 SV=2	H2az1	128	3	3	3	3		0.0234375	0.0234375	0.0234375	0.0234375							0.000756417	0.000646571	0.000497387	0.000450709
P16125	P16125|LDHB_MOUSE	36572	L-lactate dehydrogenase B chain,Ldhb PE=1 SV=2	Ldhb	334	3	3	3	3		0.00898204	0.00898204	0.00898204	0.00898204							0.000289884	0.000247788	0.000190615	0.000172727
Q8VH51	Q8VH51|RBM39_MOUSE	59407	RNA-binding protein 39,Rbm39 PE=1 SV=2	Rbm39	530	4	3	3	3		0.00754717	0.00566038	0.00566038	0.00566038							0.000243576	0.000156153	0.000120124	0.00010885
O35326	O35326|SRSF5_MOUSE	30891	Serine/arginine-rich splicing factor 5,Srsf5 PE=1 SV=2	Srsf5	269	2	4	3	3		0.00743494	0.0148699	0.0111524	0.0111524							0.000239954	0.000410216	0.000236675	0.000214464
Q61171	Q61171|PRDX2_MOUSE	21779	Peroxiredoxin-2,Prdx2 PE=1 SV=3	Prdx2	198	3	4	3	3		0.0151515	0.020202	0.0151515	0.0151515							0.000488997	0.000557314	0.000321543	0.000291367
P97379	P97379|G3BP2_MOUSE	54088	Ras GTPase-activating protein-binding protein 2,G3bp2 PE=1 SV=2	G3bp2	482	0	0	4	3		0	0	0.00829876	0.00622407							0	0	0.000176115	0.00011969
Q9CWW6	Q9CWW6|PIN4_MOUSE	13815	Peptidyl-prolyl cis-trans isomerase NIMA-interacting 4,Pin4 PE=1 SV=1	Pin4	131	0	0	4	3		0	0	0.0305344	0.0229008							0	0	0.000647995	0.000440387
Q9CQS8	Q9CQS8|SC61B_MOUSE	9958	Protein transport protein Sec61 subunit beta,Sec61b PE=1 SV=3	Sec61b	96	0	0	4	3		0	0	0.0416667	0.03125							0	0	0.000884243	0.000600945
P39447	P39447|ZO1_MOUSE	194740	Tight junction protein ZO-1,Tjp1 PE=1 SV=2	Tjp1	1745	0	0	4	3		0	0	0.00229226	0.0017192							0	0	4.86461e-05	3.30606e-05
P27612	P27612|PLAP_MOUSE	87221	Phospholipase A-2-activating protein,Plaa PE=1 SV=4	Plaa	794	0	0	4	3		0	0	0.00503778	0.00377834							0	0	0.000106911	7.26583e-05
Q8VE62	Q8VE62|PAIP1_MOUSE	45702	Polyadenylate-binding protein-interacting protein 1,Paip1 PE=1 SV=1	Paip1	400	0	0	4	3		0	0	0.01	0.0075							0	0	0.000212218	0.000144227
Q5SWU9	Q5SWU9|ACACA_MOUSE	265254	Acetyl-CoA carboxylase 1,Acaca PE=1 SV=1	Acaca	2345	0	0	4	3		0	0	0.00170576	0.00127932							0	0	3.61993e-05	2.46016e-05
Q9QZ88	Q9QZ88|VPS29_MOUSE	20496	Vacuolar protein sorting-associated protein 29,Vps29 PE=1 SV=1	Vps29	182	0	0	4	3		0	0	0.021978	0.0164835							0	0	0.000466414	0.000316982
Q9CQI3	Q9CQI3|GMFB_MOUSE	16723	Glia maturation factor beta,Gmfb PE=1 SV=3	Gmfb	142	1	0	4	3		0.00704225	0	0.028169	0.0211268							0.00022728	0	0.000597798	0.000406273
P46978	P46978|STT3A_MOUSE	80598	Dolichyl-diphosphooligosaccharide--protein glycosyltransferase subunit STT3A,Stt3a PE=1 SV=1	Stt3a	705	2	0	4	3		0.00283688	0	0.00567376	0.00425532							9.15568e-05	0	0.000120408	8.18308e-05
P18872	P18872|GNAO_MOUSE	40085	Guanine nucleotide-binding protein G(o) subunit alpha,Gnao1 PE=1 SV=3	Gnao1	354	1	1	4	3		0.00282486	0.00282486	0.0112994	0.00847458							9.11689e-05	7.79295e-05	0.000239795	0.000162968
O09106	O09106|HDAC1_MOUSE	55075	Histone deacetylase 1,Hdac1 PE=1 SV=1	Hdac1	482	1	1	4	3		0.00207469	0.00207469	0.00829876	0.00622407							6.69581e-05	5.72345e-05	0.000176115	0.00011969
D3YXK2	D3YXK2|SAFB1_MOUSE	105104	Scaffold attachment factor B1,Safb PE=1 SV=2	Safb	937	1	1	4	3		0.00106724	0.00106724	0.00426894	0.00320171							3.44437e-05	2.94419e-05	9.05948e-05	6.15696e-05
P62317	P62317|SMD2_MOUSE	13527	Small nuclear ribonucleoprotein Sm D2,Snrpd2 PE=1 SV=1	Snrpd2	118	2	1	4	3		0.0169492	0.00847458	0.0338983	0.0254237							0.000547013	0.000233789	0.000719384	0.000488904
Q9ET30	Q9ET30|TM9S3_MOUSE	67545	Transmembrane 9 superfamily member 3,Tm9sf3 PE=1 SV=1	Tm9sf3	587	1	2	4	3		0.00170358	0.00340716	0.00681431	0.00511073							5.49809e-05	9.39934e-05	0.000144612	9.82806e-05
Q9QXY6	Q9QXY6|EHD3_MOUSE	60821	EH domain-containing protein 3,Ehd3 PE=1 SV=2	Ehd3	535	2	2	4	3		0.00373832	0.00373832	0.00747664	0.00560748							0.00012065	0.000103129	0.000158668	0.000107833
Q9Z2W0	Q9Z2W0|DNPEP_MOUSE	52207	Aspartyl aminopeptidase,Dnpep PE=1 SV=2	Dnpep	473	1	3	4	3		0.00211416	0.00634249	0.00845666	0.00634249							6.82321e-05	0.000174971	0.000179466	0.000121968
Q8CIG8	Q8CIG8|ANM5_MOUSE	72680	Protein arginine N-methyltransferase 5,Prmt5 PE=1 SV=3	Prmt5	637	0	4	4	3		0	0.00627943	0.00627943	0.00470958							0	0.000173231	0.000133261	9.05663e-05
O88456	O88456|CPNS1_MOUSE	28463	Calpain small subunit 1,Capns1 PE=1 SV=1	Capns1	269	1	4	4	3		0.00371747	0.0148699	0.0148699	0.0111524							0.000119977	0.000410216	0.000315566	0.000214464
P35278	P35278|RAB5C_MOUSE	23412	Ras-related protein Rab-5C,Rab5c PE=1 SV=2	Rab5c	216	1	4	4	3		0.00462963	0.0185185	0.0185185	0.0138889							0.000149416	0.000510871	0.000392997	0.000267087
P97452	P97452|BOP1_MOUSE	82546	Ribosome biogenesis protein BOP1,Bop1 PE=1 SV=1	Bop1	732	2	4	4	3		0.00273224	0.00546448	0.00546448	0.00409836							8.81797e-05	0.000150749	0.000115966	7.88124e-05
Q9QZQ8	Q9QZQ8|H2AY_MOUSE	39735	Core histone macro-H2A.1,H2afy PE=1 SV=3	H2afy	372	2	9	4	3		0.00537634	0.0241935	0.0107527	0.00806452							0.000173515	0.000667429	0.000228192	0.000155083
Q9CYG7	Q9CYG7|TOM34_MOUSE	34278	Mitochondrial import receptor subunit TOM34,Tomm34 PE=1 SV=1	Tomm34	309	0	0	5	3		0	0	0.0161812	0.00970874							0	0	0.000343395	0.000186701
Q8K1M6	Q8K1M6|DNM1L_MOUSE	82658	Dynamin-1-like protein,Dnm1l PE=1 SV=2	Dnm1l	742	0	0	5	3		0	0	0.00673854	0.00404313							0	0	0.000143004	7.77503e-05
Q6PGH2	Q6PGH2|JUPI2_MOUSE	20020	Jupiter microtubule associated homolog 2,Jpt2 PE=1 SV=1	Jpt2	190	0	0	5	3		0	0	0.0263158	0.0157895							0	0	0.000558469	0.000303635
Q3UKJ7	Q3UKJ7|SMU1_MOUSE	57544	WD40 repeat-containing protein SMU1,Smu1 PE=2 SV=2	Smu1	513	0	1	5	3		0	0.00194932	0.00974659	0.00584795							0	5.37759e-05	0.000206841	0.000112458
A2A8L1	A2A8L1|CHD5_MOUSE	222513	Chromodomain-helicase-DNA-binding protein 5,Chd5 PE=1 SV=1	Chd5	1946	0	1	5	3		0	0.000513875	0.00256937	0.00154162							0	1.41763e-05	5.45268e-05	2.96458e-05
P18155	P18155|MTDC_MOUSE	37863	Bifunctional methylenetetrahydrofolate dehydrogenase/cyclohydrolase mitochondrial,Mthfd2 PE=1 SV=1	Mthfd2	350	1	1	5	3		0.00285714	0.00285714	0.0142857	0.00857143							9.22108e-05	7.88201e-05	0.000303169	0.000164831
P11031	P11031|TCP4_MOUSE	14427	Activated RNA polymerase II transcriptional coactivator p15,Sub1 PE=1 SV=3	Sub1	127	1	1	5	3		0.00787402	0.00787402	0.0393701	0.023622							0.000254124	0.000217221	0.000835506	0.000454258
Q08288	Q08288|LYAR_MOUSE	43736	Cell growth-regulating nucleolar protein,Lyar PE=1 SV=2	Lyar	388	0	2	5	3		0	0.00515464	0.0128866	0.00773196							0	0.000142201	0.000273477	0.000148687
Q9D0B6	Q9D0B6|PBDC1_MOUSE	22223	Protein PBDC1,Pbdc1 PE=1 SV=1	Pbdc1	198	1	2	5	3		0.00505051	0.010101	0.0252525	0.0151515							0.000162999	0.000278657	0.000535905	0.000291367
Q8C854	Q8C854|MYEF2_MOUSE	63295	Myelin expression factor 2,Myef2 PE=1 SV=1	Myef2	591	0	3	5	3		0	0.00507614	0.00846024	0.00507614							0	0.000140036	0.000179542	9.76154e-05
Q9Z2N8	Q9Z2N8|ACL6A_MOUSE	47448	Actin-like protein 6A,Actl6a PE=1 SV=2	Actl6a	429	0	3	5	3		0	0.00699301	0.011655	0.00699301							0	0.000192916	0.000247341	0.000134477
P27048	P27048|RSMB_MOUSE	23656	Small nuclear ribonucleoprotein-associated protein B,Snrpb PE=1 SV=1	Snrpb	231	2	4	5	3		0.00865801	0.017316	0.021645	0.012987							0.000279427	0.000477698	0.000459347	0.000249743
Q9D7X3	Q9D7X3|DUS3_MOUSE	20472	Dual specificity protein phosphatase 3,Dusp3 PE=1 SV=1	Dusp3	185	0	0	6	3		0	0	0.0324324	0.0162162							0	0	0.000688276	0.000311842
D3Z4I3	D3Z4I3|RBM24_MOUSE	24822	RNA-binding protein 24,Rbm24 PE=1 SV=1	Rbm24	236	0	0	6	3		0	0	0.0254237	0.0127119							0	0	0.000539538	0.000244452
O88271	O88271|CFDP1_MOUSE	32921	Craniofacial development protein 1,Cfdp1 PE=1 SV=1	Cfdp1	295	1	0	6	3		0.00338983	0	0.020339	0.0101695							0.000109403	0	0.000431631	0.000195562
Q8C8U0	Q8C8U0|LIPB1_MOUSE	108540	Liprin-beta-1,Ppfibp1 PE=1 SV=3	Ppfibp1	969	0	2	6	3		0	0.00206398	0.00619195	0.00309598							0	5.69392e-05	0.000131405	5.95363e-05
Q9QZE5	Q9QZE5|COPG1_MOUSE	97513	Coatomer subunit gamma-1,Copg1 PE=1 SV=1	Copg1	874	1	2	6	3		0.00114416	0.00228833	0.00686499	0.00343249							3.69265e-05	6.31283e-05	0.000145688	6.60077e-05
P24452	P24452|CAPG_MOUSE	39240	Macrophage-capping protein,Capg PE=1 SV=2	Capg	352	4	3	6	3		0.0113636	0.00852273	0.0170455	0.00852273							0.000366748	0.000235117	0.000361736	0.000163894
Q9JJ28	Q9JJ28|FLII_MOUSE	144803	Protein flightless-1 homolog,Flii PE=1 SV=1	Flii	1271	3	8	6	3		0.00236035	0.00629426	0.00472069	0.00236035							7.61773e-05	0.00017364	0.000100182	4.539e-05
Q9CXY6	Q9CXY6|ILF2_MOUSE	43062	Interleukin enhancer-binding factor 2,Ilf2 PE=1 SV=1	Ilf2	390	5	1	7	3		0.0128205	0.0025641	0.0179487	0.00769231							0.000413766	7.0736e-05	0.000380905	0.000147925
Q9Z0N2	Q9Z0N2|IF2H_MOUSE	51131	Eukaryotic translation initiation factor 2 subunit 3 Y-linked,Eif2s3y PE=1 SV=2	Eif2s3y	472	1	4	7	3		0.00211864	0.00847458	0.0148305	0.00635593							6.83767e-05	0.000233789	0.000314731	0.000122226
Q9CZW4	Q9CZW4|ACSL3_MOUSE	80492	Long-chain-fatty-acid--CoA ligase 3,Acsl3 PE=1 SV=2	Acsl3	720	0	0	8	3		0	0	0.0111111	0.00416667							0	0	0.000235798	8.0126e-05
P59999	P59999|ARPC4_MOUSE	19667	Actin-related protein 2/3 complex subunit 4,Arpc4 PE=1 SV=3	Arpc4	168	2	1	8	3		0.0119048	0.00595238	0.047619	0.0178571							0.000384212	0.000164209	0.00101056	0.000343397
Q61074	Q61074|PPM1G_MOUSE	58728	Protein phosphatase 1G,Ppm1g PE=1 SV=3	Ppm1g	542	1	4	9	3		0.00184502	0.00738007	0.0166052	0.00553506							5.95457e-05	0.000203594	0.000352392	0.00010644
Q9R0N0	Q9R0N0|GALK1_MOUSE	42295	Galactokinase,Galk1 PE=1 SV=2	Galk1	392	1	0	10	3		0.00255102	0	0.0255102	0.00765306							8.23311e-05	0	0.000541373	0.00014717
E9Q7G0	E9Q7G0|NUMA1_MOUSE	235628	Nuclear mitotic apparatus protein 1,Numa1 PE=1 SV=1	Numa1	2094	1	3	10	3		0.000477555	0.00143266	0.00477555	0.00143266							1.54125e-05	3.9523e-05	0.000101346	2.75505e-05
O09131	O09131|GSTO1_MOUSE	27498	Glutathione S-transferase omega-1,Gsto1 PE=1 SV=2	Gsto1	240	5	5	12	3		0.0208333	0.0208333	0.05	0.0125							0.000672371	0.00057473	0.00106109	0.000240378
Q9D832	Q9D832|DNJB4_MOUSE	37782	DnaJ homolog subfamily B member 4,Dnajb4 PE=1 SV=1	Dnajb4	337	0	0	0	4		0	0	0	0.0118694							0	0	0	0.000228252
P60670	P60670|NPL4_MOUSE	68017	Nuclear protein localization protein 4 homolog,Nploc4 PE=1 SV=3	Nploc4	608	0	0	0	4		0	0	0	0.00657895							0	0	0	0.000126515
P53986	P53986|MOT1_MOUSE	53267	Monocarboxylate transporter 1,Slc16a1 PE=1 SV=1	Slc16a1	493	0	0	0	4		0	0	0	0.00811359							0	0	0	0.000156026
Q4FK66	Q4FK66|PR38A_MOUSE	37437	Pre-mRNA-splicing factor 38A,Prpf38a PE=1 SV=1	Prpf38a	312	0	0	0	4		0	0	0	0.0128205							0	0	0	0.000246541
Q8CGZ0	Q8CGZ0|CHERP_MOUSE	106169	Calcium homeostasis endoplasmic reticulum protein,Cherp PE=1 SV=1	Cherp	936	0	0	0	4		0	0	0	0.0042735							0	0	0	8.21805e-05
Q99P31	Q99P31|HPBP1_MOUSE	39167	Hsp70-binding protein 1,Hspbp1 PE=1 SV=1	Hspbp1	357	1	0	0	4		0.00280112	0	0	0.0112045							9.04028e-05	0	0	0.000215465
P40336	P40336|VP26A_MOUSE	38114	Vacuolar protein sorting-associated protein 26A,Vps26a PE=1 SV=1	Vps26a	327	0	1	0	4		0	0.0030581	0	0.0122324							0	8.43641e-05	0	0.000235232
Q3THK3	Q3THK3|T2FA_MOUSE	57241	General transcription factor IIF subunit 1,Gtf2f1 PE=1 SV=2	Gtf2f1	508	0	1	0	4		0	0.0019685	0	0.00787402							0	5.43052e-05	0	0.000151419
O09110	O09110|MP2K3_MOUSE	39296	Dual specificity mitogen-activated protein kinase kinase 3,Map2k3 PE=1 SV=2	Map2k3	347	0	2	0	4		0	0.00576369	0	0.0115274							0	0.000159003	0	0.000221674
Q8VE22	Q8VE22|RT23_MOUSE	20348	28S ribosomal protein S23 mitochondrial,Mrps23 PE=1 SV=1	Mrps23	177	0	2	0	4		0	0.0112994	0	0.0225989							0	0.000311718	0	0.000434582
Q9CQU0	Q9CQU0|TXD12_MOUSE	19049	Thioredoxin domain-containing protein 12,Txndc12 PE=1 SV=1	Txndc12	170	2	3	0	4		0.0117647	0.0176471	0	0.0235294							0.000379692	0.00048683	0	0.000452476
Q8VBZ3	Q8VBZ3|CLPT1_MOUSE	75291	Cleft lip and palate transmembrane protein 1 homolog,Clptm1 PE=1 SV=1	Clptm1	664	2	3	0	4		0.00301205	0.00451807	0	0.0060241							9.72102e-05	0.00012464	0	0.000115845
P47955	P47955|RLA1_MOUSE	11475	60S acidic ribosomal protein P1,Rplp1 PE=1 SV=1	Rplp1	114	8	6	0	4		0.0701754	0.0526316	0	0.0350877							0.00226483	0.00145195	0	0.000674745
Q8VED5	Q8VED5|K2C79_MOUSE	57552	Keratin type II cytoskeletal 79,Krt79 PE=1 SV=2	Krt79	531	6	7	0	4		0.0112994	0.0131827	0	0.00753296							0.000364676	0.000363671	0	0.000144861
P28666	P28666|MUG2_MOUSE	162381	Murinoglobulin-2,Mug2 PE=1 SV=2	Mug2	1451	7	13	0	4		0.00482426	0.00895934	0	0.00275672							0.000155697	0.000247162	0	5.30124e-05
P28665	P28665|MUG1_MOUSE	165297	Murinoglobulin-1,Mug1 PE=1 SV=3	Mug1	1476	7	13	0	4		0.00474255	0.00880759	0	0.00271003							0.00015306	0.000242975	0	5.21145e-05
P29788	P29788|VTNC_MOUSE	54849	Vitronectin,Vtn PE=1 SV=2	Vtn	478	13	15	0	4		0.0271967	0.0313808	0	0.0083682							0.000877739	0.000865702	0	0.000160922
P61750	P61750|ARF4_MOUSE	20397	ADP-ribosylation factor 4,Arf4 PE=1 SV=2	Arf4	180	0	0	1	4		0	0	0.00555556	0.0222222							0	0	0.000117899	0.000427339
Q9D662	Q9D662|SC23B_MOUSE	86437	Protein transport protein Sec23B,Sec23b PE=1 SV=1	Sec23b	767	0	0	1	4		0	0	0.00130378	0.00521512							0	0	2.76686e-05	0.000100288
Q91VH6	Q91VH6|MEMO1_MOUSE	33692	Protein MEMO1,Memo1 PE=1 SV=1	Memo1	297	0	0	1	4		0	0	0.003367	0.013468							0	0	7.1454e-05	0.000258993
Q99JI6	Q99JI6|RAP1B_MOUSE	20825	Ras-related protein Rap-1b,Rap1b PE=1 SV=2	Rap1b	184	0	0	1	4		0	0	0.00543478	0.0217391							0	0	0.000115336	0.000418049
Q03347	Q03347|RUNX1_MOUSE	48610	Runt-related transcription factor 1,Runx1 PE=1 SV=1	Runx1	451	0	0	1	4		0	0	0.00221729	0.00886918							0	0	4.70551e-05	0.000170556
Q8VBW6	Q8VBW6|ULA1_MOUSE	60274	NEDD8-activating enzyme E1 regulatory subunit,Nae1 PE=1 SV=1	Nae1	534	0	0	1	4		0	0	0.00187266	0.00749064							0	0	3.97413e-05	0.000144047
P28740	P28740|KIF2A_MOUSE	79756	Kinesin-like protein KIF2A,Kif2a PE=1 SV=2	Kif2a	705	0	0	1	4		0	0	0.00141844	0.00567376							0	0	3.01019e-05	0.000109108
Q921F4	Q921F4|HNRLL_MOUSE	64125	Heterogeneous nuclear ribonucleoprotein L-like,Hnrnpll PE=1 SV=3	Hnrnpll	591	0	2	1	4		0	0.00338409	0.00169205	0.00676819							0	9.33572e-05	3.59084e-05	0.000130154
Q9ERS2	Q9ERS2|NDUAD_MOUSE	16860	NADH dehydrogenase [ubiquinone] 1 alpha subcomplex subunit 13,Ndufa13 PE=1 SV=3	Ndufa13	144	1	3	1	4		0.00694444	0.0208333	0.00694444	0.0277778							0.000224124	0.00057473	0.000147374	0.000534173
Q9JII5	Q9JII5|DAZP1_MOUSE	43214	DAZ-associated protein 1,Dazap1 PE=1 SV=2	Dazap1	406	1	3	1	4		0.00246305	0.00738916	0.00246305	0.00985222							7.94921e-05	0.000203845	5.22705e-05	0.00018946
Q8VE37	Q8VE37|RCC1_MOUSE	44931	Regulator of chromosome condensation,Rcc1 PE=1 SV=1	Rcc1	421	1	3	1	4		0.0023753	0.00712589	0.0023753	0.00950119							7.66598e-05	0.000196582	5.04082e-05	0.00018271
Q99LP6	Q99LP6|GRPE1_MOUSE	24307	GrpE protein homolog 1 mitochondrial,Grpel1 PE=1 SV=1	Grpel1	217	2	4	1	4		0.00921659	0.0184332	0.00460829	0.0184332							0.000297454	0.000508517	9.77965e-05	0.000354474
P08122	P08122|CO4A2_MOUSE	167324	Collagen alpha-2(IV) chain,Col4a2 PE=1 SV=4	Col4a2	1707	8	4	1	4		0.00468658	0.00234329	0.000585823	0.00234329							0.000151254	6.46445e-05	1.24322e-05	4.50621e-05
Q8CAY6	Q8CAY6|THIC_MOUSE	41298	Acetyl-CoA acetyltransferase cytosolic,Acat2 PE=1 SV=2	Acat2	397	0	0	2	4		0	0	0.00503778	0.0100756							0	0	0.000106911	0.000193756
O88967	O88967|YMEL1_MOUSE	80028	ATP-dependent zinc metalloprotease YME1L1,Yme1l1 PE=1 SV=1	Yme1l1	715	0	0	2	4		0	0	0.0027972	0.00559441							0	0	5.93618e-05	0.000107582
Q60960	Q60960|IMA5_MOUSE	60183	Importin subunit alpha-5,Kpna1 PE=1 SV=2	Kpna1	538	0	0	2	4		0	0	0.00371747	0.00743494							0	0	7.88916e-05	0.000142976
Q9Z247	Q9Z247|FKBP9_MOUSE	62996	Peptidyl-prolyl cis-trans isomerase FKBP9,Fkbp9 PE=1 SV=1	Fkbp9	570	0	0	2	4		0	0	0.00350877	0.00701754							0	0	7.44626e-05	0.000134949
Q9WUP7	Q9WUP7|UCHL5_MOUSE	37617	Ubiquitin carboxyl-terminal hydrolase isozyme L5,Uchl5 PE=1 SV=2	Uchl5	329	1	0	2	4		0.00303951	0	0.00607903	0.0121581							9.80966e-05	0	0.000129008	0.000233802
P07214	P07214|SPRC_MOUSE	34450	SPARC,Sparc PE=1 SV=1	Sparc	302	0	1	2	4		0	0.00331126	0.00662252	0.013245							0	9.13478e-05	0.000140542	0.000254705
Q8BK64	Q8BK64|AHSA1_MOUSE	38117	Activator of 90 kDa heat shock protein ATPase homolog 1,Ahsa1 PE=1 SV=2	Ahsa1	338	2	1	2	4		0.00591716	0.00295858	0.00591716	0.0118343							0.000190969	8.16185e-05	0.000125573	0.000227577
O08756	O08756|HCD2_MOUSE	27419	3-hydroxyacyl-CoA dehydrogenase type-2,Hsd17b10 PE=1 SV=4	Hsd17b10	261	2	1	2	4		0.00766284	0.00383142	0.00766284	0.0153257							0.000247309	0.000105698	0.000162619	0.000294716
Q9D1Q6	Q9D1Q6|ERP44_MOUSE	46853	Endoplasmic reticulum resident protein 44,Erp44 PE=1 SV=1	Erp44	406	2	1	2	4		0.00492611	0.00246305	0.00492611	0.00985222							0.000158984	6.79484e-05	0.000104541	0.00018946
Q9Z1D1	Q9Z1D1|EIF3G_MOUSE	35638	Eukaryotic translation initiation factor 3 subunit G,Eif3g PE=1 SV=2	Eif3g	320	3	1	2	4		0.009375	0.003125	0.00625	0.0125							0.000302567	8.62095e-05	0.000132636	0.000240378
Q9CXI5	Q9CXI5|MANF_MOUSE	20374	Mesencephalic astrocyte-derived neurotrophic factor,Manf PE=1 SV=1	Manf	179	1	2	2	4		0.00558659	0.0111732	0.0111732	0.0223464							0.0001803	0.000308235	0.000237116	0.000429726
Q9CRB6	Q9CRB6|TPPP3_MOUSE	18965	Tubulin polymerization-promoting protein family member 3,Tppp3 PE=1 SV=1	Tppp3	176	1	2	2	4		0.00568182	0.0113636	0.0113636	0.0227273							0.000183374	0.000313489	0.000241157	0.000437051
P47754	P47754|CAZA2_MOUSE	32967	F-actin-capping protein subunit alpha-2,Capza2 PE=1 SV=3	Capza2	286	2	2	2	4		0.00699301	0.00699301	0.00699301	0.013986							0.000225691	0.000192916	0.000148404	0.000268954
Q9CZW5	Q9CZW5|TOM70_MOUSE	67590	Mitochondrial import receptor subunit TOM70,Tomm70 PE=1 SV=2	Tomm70	611	3	2	2	4		0.00490998	0.00327332	0.00327332	0.00654664							0.000158464	9.03013e-05	6.94659e-05	0.000125894
P09535	P09535|IGF2_MOUSE	20030	Insulin-like growth factor II,Igf2 PE=1 SV=1	Igf2	180	4	2	2	4		0.0222222	0.0111111	0.0111111	0.0222222							0.000717195	0.000306523	0.000235798	0.000427339
P45952	P45952|ACADM_MOUSE	46481	Medium-chain specific acyl-CoA dehydrogenase mitochondrial,Acadm PE=1 SV=1	Acadm	421	8	2	2	4		0.0190024	0.00475059	0.00475059	0.00950119							0.000613279	0.000131055	0.000100816	0.00018271
Q3UJB9	Q3UJB9|EDC4_MOUSE	152483	Enhancer of mRNA-decapping protein 4,Edc4 PE=1 SV=2	Edc4	1406	0	3	2	4		0	0.00213371	0.00142248	0.00284495							0	5.88628e-05	3.01875e-05	5.47091e-05
Q9WUA3	Q9WUA3|PFKAP_MOUSE	85455	ATP-dependent 6-phosphofructokinase platelet type,Pfkp PE=1 SV=1	Pfkp	784	1	3	2	4		0.00127551	0.00382653	0.00255102	0.00510204							4.11655e-05	0.000105563	5.41373e-05	9.81134e-05
Q8K354	Q8K354|CBR3_MOUSE	30953	Carbonyl reductase [NADPH] 3,Cbr3 PE=1 SV=1	Cbr3	277	1	4	2	4		0.00361011	0.0144404	0.00722022	0.0144404							0.000116512	0.000398369	0.000153226	0.000277693
Q9CPP0	Q9CPP0|NPM3_MOUSE	19023	Nucleoplasmin-3,Npm3 PE=1 SV=3	Npm3	175	5	4	2	4		0.0285714	0.0228571	0.0114286	0.0228571							0.000922108	0.000630561	0.000242535	0.000439548
Q6VNB8	Q6VNB8|WDFY3_MOUSE	392339	WD repeat and FYVE domain-containing protein 3,Wdfy3 PE=1 SV=1	Wdfy3	3508	5	4	2	4		0.00142531	0.00114025	0.000570125	0.00114025							4.60003e-05	3.14562e-05	1.20991e-05	2.19273e-05
P99026	P99026|PSB4_MOUSE	29116	Proteasome subunit beta type-4,Psmb4 PE=1 SV=1	Psmb4	264	7	4	2	4		0.0265152	0.0151515	0.00757576	0.0151515							0.000855744	0.000417986	0.000160772	0.000291367
Q8CGK3	Q8CGK3|LONM_MOUSE	105843	Lon protease homolog mitochondrial,Lonp1 PE=1 SV=2	Lonp1	949	0	5	2	4		0	0.0052687	0.00210748	0.00421496							0	0.000145348	4.47246e-05	8.10547e-05
P02463	P02463|CO4A1_MOUSE	160679	Collagen alpha-1(IV) chain,Col4a1 PE=1 SV=4	Col4a1	1669	4	5	2	4		0.00239664	0.00299581	0.00119832	0.00239664							7.73488e-05	8.26454e-05	2.54306e-05	4.6088e-05
Q9DCN2	Q9DCN2|NB5R3_MOUSE	34128	NADH-cytochrome b5 reductase 3,Cyb5r3 PE=1 SV=3	Cyb5r3	301	7	6	2	4		0.0232558	0.0199336	0.00664452	0.013289							0.000750553	0.000549908	0.000141009	0.000255551
P97371	P97371|PSME1_MOUSE	28673	Proteasome activator complex subunit 1,Psme1 PE=1 SV=2	Psme1	249	0	0	3	4		0	0	0.0120482	0.0160643							0	0	0.000255685	0.000308919
A2AMM0	A2AMM0|CAVN4_MOUSE	41008	Caveolae-associated protein 4,Cavin4 PE=1 SV=1	Cavin4	362	0	0	3	4		0	0	0.00828729	0.0110497							0	0	0.000175872	0.000212489
Q9CY57	Q9CY57|CHTOP_MOUSE	26585	Chromatin target of PRMT1 protein,Chtop PE=1 SV=2	Chtop	249	0	0	3	4		0	0	0.0120482	0.0160643							0	0	0.000255685	0.000308919
Q99JR1	Q99JR1|SFXN1_MOUSE	35649	Sideroflexin-1,Sfxn1 PE=1 SV=3	Sfxn1	322	0	0	3	4		0	0	0.00931677	0.0124224							0	0	0.000197719	0.000238885
Q32MD9	Q32MD9|CDON_MOUSE	135422	Cell adhesion molecule-related/down-regulated by oncogenes,Cdon PE=1 SV=2	Cdon	1250	0	0	3	4		0	0	0.0024	0.0032							0	0	5.09324e-05	6.15368e-05
P54728	P54728|RD23B_MOUSE	43513	UV excision repair protein RAD23 homolog B,Rad23b PE=1 SV=2	Rad23b	416	1	0	3	4		0.00240385	0	0.00721154	0.00961538							7.75812e-05	0	0.000153042	0.000184906
Q6P8I4	Q6P8I4|PCNP_MOUSE	18963	PEST proteolytic signal-containing nuclear protein,Pcnp PE=1 SV=1	Pcnp	178	2	0	3	4		0.011236	0	0.0168539	0.0224719							0.000362627	0	0.000357671	0.00043214
P84078	P84078|ARF1_MOUSE	20697	ADP-ribosylation factor 1,Arf1 PE=1 SV=2	Arf1	181	3	0	3	4		0.0165746	0	0.0165746	0.0220994							0.000534925	0	0.000351743	0.000424978
P47964	P47964|RL36_MOUSE	12216	60S ribosomal protein L36,Rpl36 PE=1 SV=2	Rpl36	105	4	0	3	4		0.0380952	0	0.0285714	0.0380952							0.00122948	0	0.000606338	0.00073258
Q9JIF7	Q9JIF7|COPB_MOUSE	107066	Coatomer subunit beta,Copb1 PE=1 SV=1	Copb1	953	0	1	3	4		0	0.00104932	0.00314795	0.00419727							0	2.89476e-05	6.68054e-05	8.07145e-05
Q9QY36	Q9QY36|NAA10_MOUSE	26520	N-alpha-acetyltransferase 10,Naa10 PE=1 SV=1	Naa10	235	0	1	3	4		0	0.00425532	0.012766	0.0170213							0	0.000117392	0.000270917	0.000327323
P11103	P11103|PARP1_MOUSE	113100	Poly [ADP-ribose] polymerase 1,Parp1 PE=1 SV=3	Parp1	1013	0	1	3	4		0	0.000987167	0.0029615	0.00394867							0	2.7233e-05	6.28485e-05	7.59338e-05
Q5FWK3	Q5FWK3|RHG01_MOUSE	50411	Rho GTPase-activating protein 1,Arhgap1 PE=1 SV=1	Arhgap1	439	0	1	3	4		0	0.0022779	0.00683371	0.00911162							0	6.28407e-05	0.000145024	0.000175219
Q61686	Q61686|CBX5_MOUSE	22186	Chromobox protein homolog 5,Cbx5 PE=1 SV=1	Cbx5	191	1	1	3	4		0.0052356	0.0052356	0.0157068	0.0209424							0.000168973	0.000144435	0.000333327	0.000402727
P70460	P70460|VASP_MOUSE	39667	Vasodilator-stimulated phosphoprotein,Vasp PE=1 SV=4	Vasp	375	1	1	3	4		0.00266667	0.00266667	0.008	0.0106667							8.60634e-05	7.35655e-05	0.000169775	0.000205123
Q9DC51	Q9DC51|GNAI3_MOUSE	40538	Guanine nucleotide-binding protein G(i) subunit alpha,Gnai3 PE=1 SV=3	Gnai3	354	2	1	3	4		0.00564972	0.00282486	0.00847458	0.0112994							0.000182338	7.79295e-05	0.000179846	0.000217291
Q61545	Q61545|EWS_MOUSE	68462	RNA-binding protein EWS,Ewsr1 PE=1 SV=2	Ewsr1	655	2	2	3	4		0.00305344	0.00305344	0.00458015	0.00610687							9.85459e-05	8.42353e-05	9.71993e-05	0.000117437
P12382	P12382|PFKAL_MOUSE	85360	ATP-dependent 6-phosphofructokinase liver type,Pfkl PE=1 SV=4	Pfkl	780	1	3	3	4		0.00128205	0.00384615	0.00384615	0.00512821							4.13766e-05	0.000106104	8.16225e-05	9.86166e-05
Q9DBS1	Q9DBS1|TMM43_MOUSE	44783	Transmembrane protein 43,Tmem43 PE=1 SV=1	Tmem43	400	2	3	3	4		0.005	0.0075	0.0075	0.01							0.000161369	0.000206903	0.000159164	0.000192302
P62774	P62774|MTPN_MOUSE	12861	Myotrophin,Mtpn PE=1 SV=2	Mtpn	118	4	3	3	4		0.0338983	0.0254237	0.0254237	0.0338983							0.00109403	0.000701366	0.000539538	0.000651872
P49817	P49817|CAV1_MOUSE	20539	Caveolin-1,Cav1 PE=1 SV=1	Cav1	178	4	5	3	4		0.0224719	0.0280899	0.0168539	0.0224719							0.000725254	0.000774917	0.000357671	0.00043214
P97807	P97807|FUMH_MOUSE	54357	Fumarate hydratase mitochondrial,Fh PE=1 SV=3	Fh	507	6	5	3	4		0.0118343	0.00986193	0.00591716	0.00788955							0.000381938	0.000272062	0.000125573	0.000151718
Q07456	Q07456|AMBP_MOUSE	39029	Protein AMBP,Ambp PE=1 SV=2	Ambp	349	8	6	3	4		0.0229226	0.017192	0.00859599	0.0114613							0.0007398	0.000474276	0.000182423	0.000220404
P97384	P97384|ANX11_MOUSE	54079	Annexin A11,Anxa11 PE=1 SV=2	Anxa11	503	5	7	3	4		0.00994036	0.0139165	0.00596421	0.00795229							0.000320813	0.000383915	0.000126572	0.000152924
Q61838	Q61838|PZP_MOUSE	165852	Pregnancy zone protein,Pzp PE=1 SV=3	Pzp	1495	5	7	3	4		0.00334448	0.00468227	0.00200669	0.00267559							0.000107939	0.00012917	4.25856e-05	5.14521e-05
Q91YT7	Q91YT7|YTHD2_MOUSE	62280	YTH domain-containing family protein 2,Ythdf2 PE=1 SV=1	Ythdf2	579	0	0	4	4		0	0	0.00690846	0.00690846							0	0	0.00014661	0.000132851
Q03145	Q03145|EPHA2_MOUSE	108852	Ephrin type-A receptor 2,Epha2 PE=1 SV=3	Epha2	977	0	0	4	4		0	0	0.00409417	0.00409417							0	0	8.68857e-05	7.87318e-05
Q9WVE8	Q9WVE8|PACN2_MOUSE	55833	Protein kinase C and casein kinase substrate in neurons protein 2,Pacsin2 PE=1 SV=1	Pacsin2	486	1	0	4	4		0.00205761	0	0.00823045	0.00823045							6.6407e-05	0	0.000174665	0.000158274
O88643	O88643|PAK1_MOUSE	60737	Serine/threonine-protein kinase PAK 1,Pak1 PE=1 SV=1	Pak1	545	0	1	4	4		0	0.00183486	0.00733945	0.00733945							0	5.06184e-05	0.000155757	0.000141139
P70271	P70271|PDLI4_MOUSE	35556	PDZ and LIM domain protein 4,Pdlim4 PE=1 SV=3	Pdlim4	330	1	1	4	4		0.0030303	0.0030303	0.0121212	0.0121212							9.77994e-05	8.35971e-05	0.000257234	0.000233094
P52503	P52503|NDUS6_MOUSE	13020	NADH dehydrogenase [ubiquinone] iron-sulfur protein 6 mitochondrial,Ndufs6 PE=1 SV=2	Ndufs6	116	2	1	4	4		0.0172414	0.00862069	0.0344828	0.0344828							0.000556445	0.000237819	0.000731788	0.000663112
P83882	P83882|RL36A_MOUSE	12441	60S ribosomal protein L36a,Rpl36a PE=3 SV=2	Rpl36a	106	4	1	4	4		0.0377358	0.00943396	0.0377358	0.0377358							0.00121788	0.000260255	0.000800824	0.000725669
Q8BMJ3	Q8BMJ3|IF1AX_MOUSE	16460	Eukaryotic translation initiation factor 1A X-chromosomal,Eif1ax PE=2 SV=3	Eif1ax	144	6	1	4	4		0.0416667	0.00694444	0.0277778	0.0277778							0.00134474	0.000191577	0.000589496	0.000534173
P08030	P08030|APT_MOUSE	19724	Adenine phosphoribosyltransferase,Aprt PE=1 SV=2	Aprt	180	0	2	4	4		0	0.0111111	0.0222222	0.0222222							0	0.000306523	0.000471596	0.000427339
P48722	P48722|HS74L_MOUSE	94382	Heat shock 70 kDa protein 4L,Hspa4l PE=1 SV=2	Hspa4l	838	0	2	4	4		0	0.00238663	0.00477327	0.00477327							0	6.58402e-05	0.000101298	9.17911e-05
Q9JKB1	Q9JKB1|UCHL3_MOUSE	26152	Ubiquitin carboxyl-terminal hydrolase isozyme L3,Uchl3 PE=1 SV=2	Uchl3	230	1	2	4	4		0.00434783	0.00869565	0.0173913	0.0173913							0.000140321	0.000239887	0.000369075	0.000334439
Q8R0X7	Q8R0X7|SGPL1_MOUSE	63677	Sphingosine-1-phosphate lyase 1,Sgpl1 PE=1 SV=1	Sgpl1	568	1	2	4	4		0.00176056	0.00352113	0.00704225	0.00704225							5.682e-05	9.71375e-05	0.00014945	0.000135424
P24668	P24668|MPRD_MOUSE	31172	Cation-dependent mannose-6-phosphate receptor,M6pr PE=1 SV=1	M6pr	278	1	2	4	4		0.00359712	0.00719424	0.0143885	0.0143885							0.000116093	0.000198468	0.00030535	0.000276694
Q7TNV0	Q7TNV0|DEK_MOUSE	43159	Protein DEK,Dek PE=1 SV=1	Dek	380	6	3	4	4		0.0157895	0.00789474	0.0105263	0.0105263							0.000509586	0.000217792	0.000223388	0.000202424
D3Z7P3	D3Z7P3|GLSK_MOUSE	73964	Glutaminase kidney isoform mitochondrial,Gls PE=1 SV=1	Gls	674	1	4	4	4		0.00148368	0.00593472	0.00593472	0.00593472							4.7884e-05	0.000163721	0.000125946	0.000114126
Q8C166	Q8C166|CPNE1_MOUSE	58887	Copine-1,Cpne1 PE=1 SV=1	Cpne1	536	5	5	4	4		0.00932836	0.00932836	0.00746269	0.00746269							0.000301061	0.000257342	0.000158372	0.000143509
O88544	O88544|CSN4_MOUSE	46285	COP9 signalosome complex subunit 4,Cops4 PE=1 SV=1	Cops4	406	0	0	5	4		0	0	0.0123153	0.00985222							0	0	0.000261353	0.00018946
O35841	O35841|API5_MOUSE	56785	Apoptosis inhibitor 5,Api5 PE=1 SV=2	Api5	504	0	0	5	4		0	0	0.00992063	0.00793651							0	0	0.000210534	0.000152621
A2AGT5	A2AGT5|CKAP5_MOUSE	225633	Cytoskeleton-associated protein 5,Ckap5 PE=1 SV=1	Ckap5	2032	0	0	5	4		0	0	0.00246063	0.0019685							0	0	5.22191e-05	3.78548e-05
P60766	P60766|CDC42_MOUSE	21259	Cell division control protein 42 homolog,Cdc42 PE=1 SV=2	Cdc42	191	1	0	5	4		0.0052356	0	0.026178	0.0209424							0.000168973	0	0.000555546	0.000402727
Q9JJ80	Q9JJ80|RPF2_MOUSE	35364	Ribosome production factor 2 homolog,Rpf2 PE=2 SV=2	Rpf2	306	1	0	5	4		0.00326797	0	0.0163399	0.0130719							0.00010547	0	0.000346762	0.000251376
Q91WU0	Q91WU0|CES1F_MOUSE	61612	Carboxylesterase 1F,Ces1f PE=1 SV=1	Ces1f	561	1	0	5	4		0.00178253	0	0.00891266	0.00713012							5.7529e-05	0	0.000189143	0.000137114
Q8VCC2	Q8VCC2|EST1_MOUSE	62680	Liver carboxylesterase 1,Ces1 PE=1 SV=1	Ces1	565	1	0	5	4		0.00176991	0	0.00884956	0.00707965							5.71217e-05	0	0.000187804	0.000136143
P31230	P31230|AIMP1_MOUSE	33997	Aminoacyl tRNA synthase complex-interacting multifunctional protein 1,Aimp1 PE=1 SV=2	Aimp1	310	3	0	5	4		0.00967742	0	0.016129	0.0129032							0.000312327	0	0.000342288	0.000248132
Q3UHX2	Q3UHX2|HAP28_MOUSE	20605	28 kDa heat- and acid-stable phosphoprotein,Pdap1 PE=1 SV=1	Pdap1	181	0	1	5	4		0	0.00552486	0.0276243	0.0220994							0	0.000152415	0.000586239	0.000424978
O35593	O35593|PSDE_MOUSE	34577	26S proteasome non-ATPase regulatory subunit 14,Psmd14 PE=1 SV=2	Psmd14	310	0	1	5	4		0	0.00322581	0.016129	0.0129032							0	8.89905e-05	0.000342288	0.000248132
P61759	P61759|PFD3_MOUSE	22436	Prefoldin subunit 3,Vbp1 PE=1 SV=2	Vbp1	196	1	1	5	4		0.00510204	0.00510204	0.0255102	0.0204082							0.000164662	0.00014075	0.000541373	0.000392454
Q8BWY3	Q8BWY3|ERF1_MOUSE	49031	Eukaryotic peptide chain release factor subunit 1,Etf1 PE=1 SV=4	Etf1	437	2	1	5	4		0.00457666	0.00228833	0.0114416	0.00915332							0.000147706	6.31283e-05	0.000242813	0.00017602
Q9Z2I9	Q9Z2I9|SUCB1_MOUSE	50114	Succinate--CoA ligase [ADP-forming] subunit beta mitochondrial,Sucla2 PE=1 SV=2	Sucla2	463	2	1	5	4		0.00431965	0.00215983	0.0107991	0.00863931							0.000139412	5.95833e-05	0.000229178	0.000166136
Q6P542	Q6P542|ABCF1_MOUSE	94945	ATP-binding cassette sub-family F member 1,Abcf1 PE=1 SV=1	Abcf1	837	0	2	5	4		0	0.00238949	0.00597372	0.00477897							0	6.59189e-05	0.000126773	9.19008e-05
Q9DC69	Q9DC69|NDUA9_MOUSE	42525	NADH dehydrogenase [ubiquinone] 1 alpha subcomplex subunit 9 mitochondrial,Ndufa9 PE=1 SV=2	Ndufa9	377	1	2	5	4		0.00265252	0.00530504	0.0132626	0.0106101							8.56069e-05	0.00014635	0.000281457	0.000204034
Q9D7G0	Q9D7G0|PRPS1_MOUSE	34834	Ribose-phosphate pyrophosphokinase 1,Prps1 PE=1 SV=4	Prps1	318	3	2	5	4		0.00943396	0.00628931	0.0157233	0.0125786							0.00030447	0.000173503	0.000333677	0.00024189
P18608	P18608|HMGN1_MOUSE	10152	Non-histone chromosomal protein HMG-14,Hmgn1 PE=1 SV=2	Hmgn1	96	2	3	5	4		0.0208333	0.03125	0.0520833	0.0416667							0.000672371	0.000862095	0.0011053	0.00080126
P47915	P47915|RL29_MOUSE	17587	60S ribosomal protein L29,Rpl29 PE=1 SV=2	Rpl29	160	2	3	5	4		0.0125	0.01875	0.03125	0.025							0.000403422	0.000517257	0.000663182	0.000480756
P53996	P53996|CNBP_MOUSE	19592	Cellular nucleic acid-binding protein,Cnbp PE=1 SV=2	Cnbp	178	3	3	5	4		0.0168539	0.0168539	0.0280899	0.0224719							0.00054394	0.00046495	0.000596119	0.00043214
P07091	P07091|S10A4_MOUSE	11721	Protein S100-A4,S100a4 PE=1 SV=1	S100a4	101	1	4	5	4		0.00990099	0.039604	0.049505	0.039604							0.000319542	0.00109256	0.00105059	0.000761593
Q91V61	Q91V61|SFXN3_MOUSE	35406	Sideroflexin-3,Sfxn3 PE=1 SV=1	Sfxn3	321	3	4	5	4		0.00934579	0.0124611	0.0155763	0.0124611							0.000301624	0.000343764	0.000330558	0.000239629
Q9R1P3	Q9R1P3|PSB2_MOUSE	22906	Proteasome subunit beta type-2,Psmb2 PE=1 SV=1	Psmb2	201	3	5	5	4		0.0149254	0.0248756	0.0248756	0.0199005							0.000481698	0.000686245	0.000527906	0.000382691
Q91VR2	Q91VR2|ATPG_MOUSE	32886	ATP synthase subunit gamma mitochondrial,Atp5f1c PE=1 SV=1	Atp5f1c	298	4	6	5	4		0.0134228	0.0201342	0.0167785	0.0134228							0.000433205	0.000555444	0.000356071	0.000258124
Q8CDN6	Q8CDN6|TXNL1_MOUSE	32237	Thioredoxin-like protein 1,Txnl1 PE=1 SV=3	Txnl1	289	0	0	6	4		0	0	0.0207612	0.0138408							0	0	0.000440592	0.000266162
O70209	O70209|PDLI3_MOUSE	34300	PDZ and LIM domain protein 3,Pdlim3 PE=1 SV=1	Pdlim3	316	0	0	6	4		0	0	0.0189873	0.0126582							0	0	0.000402946	0.000243421
Q8JZN5	Q8JZN5|ACAD9_MOUSE	68722	Complex I assembly factor ACAD9 mitochondrial,Acad9 PE=1 SV=2	Acad9	625	0	0	6	4		0	0	0.0096	0.0064							0	0	0.00020373	0.000123074
O35345	O35345|IMA7_MOUSE	59964	Importin subunit alpha-7,Kpna6 PE=1 SV=2	Kpna6	536	1	0	6	4		0.00186567	0	0.011194	0.00746269							6.02123e-05	0	0.000237558	0.000143509
Q9D8U8	Q9D8U8|SNX5_MOUSE	46797	Sorting nexin-5,Snx5 PE=1 SV=1	Snx5	404	0	1	6	4		0	0.00247525	0.0148515	0.00990099							0	6.82848e-05	0.000315176	0.000190398
Q9Z1X4	Q9Z1X4|ILF3_MOUSE	96021	Interleukin enhancer-binding factor 3,Ilf3 PE=1 SV=2	Ilf3	898	0	1	6	4		0	0.00111359	0.00668151	0.00445434							0	3.07205e-05	0.000141794	8.56581e-05
P97447	P97447|FHL1_MOUSE	31889	Four and a half LIM domains protein 1,Fhl1 PE=1 SV=3	Fhl1	280	2	1	6	4		0.00714286	0.00357143	0.0214286	0.0142857							0.000230527	9.85252e-05	0.000454754	0.000274718
Q60598	Q60598|SRC8_MOUSE	61250	Src substrate cortactin,Cttn PE=1 SV=2	Cttn	546	0	3	6	4		0	0.00549451	0.010989	0.00732601							0	0.000151577	0.000233207	0.000140881
P14115	P14115|RL27A_MOUSE	16605	60S ribosomal protein L27a,Rpl27a PE=1 SV=5	Rpl27a	148	2	6	6	4		0.0135135	0.0405405	0.0405405	0.027027							0.000436132	0.00111839	0.000860345	0.000519736
Q7TQI3	Q7TQI3|OTUB1_MOUSE	31270	Ubiquitin thioesterase OTUB1,Otub1 PE=1 SV=2	Otub1	271	0	0	7	4		0	0	0.0258303	0.0147601							0	0	0.000548166	0.000283841
Q9QY76	Q9QY76|VAPB_MOUSE	26946	Vesicle-associated membrane protein-associated protein B,Vapb PE=1 SV=3	Vapb	243	0	0	7	4		0	0	0.0288066	0.0164609							0	0	0.000611329	0.000316547
O35639	O35639|ANXA3_MOUSE	36384	Annexin A3,Anxa3 PE=1 SV=4	Anxa3	323	1	1	7	4		0.00309598	0.00309598	0.0216718	0.0123839							9.99188e-05	8.54088e-05	0.000459916	0.000238145
Q9D7S7	Q9D7S7|RL22L_MOUSE	14467	60S ribosomal protein L22-like 1,Rpl22l1 PE=1 SV=1	Rpl22l1	122	2	2	7	4		0.0163934	0.0163934	0.057377	0.0327869							0.000529078	0.000452247	0.00121765	0.0006305
Q80SW1	Q80SW1|SAHH2_MOUSE	58952	S-adenosylhomocysteine hydrolase-like protein 1,Ahcyl1 PE=1 SV=1	Ahcyl1	530	1	3	7	4		0.00188679	0.00566038	0.0132075	0.00754717							6.08939e-05	0.000156153	0.000280288	0.000145134
Q68FL4	Q68FL4|SAHH3_MOUSE	66899	Putative adenosylhomocysteinase 3,Ahcyl2 PE=1 SV=1	Ahcyl2	613	1	3	7	4		0.00163132	0.00489396	0.0114192	0.00652529							5.26489e-05	0.00013501	0.000242337	0.000125483
Q06185	Q06185|ATP5I_MOUSE	8236	ATP synthase subunit e mitochondrial,Atp5me PE=1 SV=2	Atp5me	71	3	4	7	4		0.0422535	0.056338	0.0985915	0.056338							0.00136368	0.0015542	0.00209229	0.00108339
O55222	O55222|ILK_MOUSE	51373	Integrin-linked protein kinase,Ilk PE=1 SV=2	Ilk	452	5	8	7	4		0.0110619	0.0176991	0.0154867	0.00884956							0.000357011	0.000488266	0.000328657	0.000170179
Q61655	Q61655|DD19A_MOUSE	53933	ATP-dependent RNA helicase DDX19A,Ddx19a PE=1 SV=2	Ddx19a	478	0	0	8	4		0	0	0.0167364	0.0083682							0	0	0.000355177	0.000160922
P29533	P29533|VCAM1_MOUSE	81317	Vascular cell adhesion protein 1,Vcam1 PE=1 SV=1	Vcam1	739	3	3	8	4		0.00405954	0.00405954	0.0108254	0.00541272							0.000131017	0.000111991	0.000229736	0.000104088
Q9WV32	Q9WV32|ARC1B_MOUSE	41064	Actin-related protein 2/3 complex subunit 1B,Arpc1b PE=1 SV=4	Arpc1b	372	4	3	8	4		0.0107527	0.00806452	0.0215054	0.0107527							0.00034703	0.000222476	0.000456384	0.000206777
Q8CIN4	Q8CIN4|PAK2_MOUSE	57930	Serine/threonine-protein kinase PAK 2,Pak2 PE=1 SV=1	Pak2	524	0	1	9	4		0	0.0019084	0.0171756	0.00763359							0	5.2647e-05	0.000364497	0.000146796
A2A935	A2A935|PRD16_MOUSE	140858	Histone-lysine N-methyltransferase PRDM16,Prdm16 PE=1 SV=1	Prdm16	1275	0	1	9	4		0	0.000784314	0.00705882	0.00313725							0	2.16369e-05	0.000149801	6.03301e-05
P62307	P62307|RUXF_MOUSE	9725	Small nuclear ribonucleoprotein F,Snrpf PE=1 SV=1	Snrpf	86	2	3	9	4		0.0232558	0.0348837	0.104651	0.0465116							0.000750553	0.000962339	0.00222089	0.00089443
Q91VD9	Q91VD9|NDUS1_MOUSE	79777	NADH-ubiquinone oxidoreductase 75 kDa subunit mitochondrial,Ndufs1 PE=1 SV=2	Ndufs1	727	6	6	9	4		0.00825309	0.00825309	0.0123796	0.00550206							0.000266359	0.000227679	0.000262719	0.000105806
Q8R1Q8	Q8R1Q8|DC1L1_MOUSE	56614	Cytoplasmic dynein 1 light intermediate chain 1,Dync1li1 PE=1 SV=1	Dync1li1	523	0	0	10	4		0	0	0.0191205	0.00764818							0	0	0.000405771	0.000147076
Q99PV0	Q99PV0|PRP8_MOUSE	273615	Pre-mRNA-processing-splicing factor 8,Prpf8 PE=1 SV=2	Prpf8	2335	1	4	12	4		0.000428266	0.00171306	0.00513919	0.00171306							1.38218e-05	4.72583e-05	0.000109063	3.29426e-05
Q91ZX7	Q91ZX7|LRP1_MOUSE	504745	Prolow-density lipoprotein receptor-related protein 1,Lrp1 PE=1 SV=1	Lrp1	4545	3	3	13	4		0.000660066	0.000660066	0.00286029	0.000880088							2.13028e-05	1.82093e-05	6.07005e-05	1.69243e-05
O35857	O35857|TIM44_MOUSE	51091	Mitochondrial import inner membrane translocase subunit TIM44,Timm44 PE=1 SV=2	Timm44	452	0	0	0	5		0	0	0	0.0110619							0	0	0	0.000212724
Q8CH18	Q8CH18|CCAR1_MOUSE	132060	Cell division cycle and apoptosis regulator protein 1,Ccar1 PE=1 SV=1	Ccar1	1146	0	0	0	5		0	0	0	0.004363							0	0	0	8.39015e-05
P47856	P47856|GFPT1_MOUSE	78539	Glutamine--fructose-6-phosphate aminotransferase [isomerizing] 1,Gfpt1 PE=1 SV=3	Gfpt1	697	0	0	0	5		0	0	0	0.0071736							0	0	0	0.00013795
P61961	P61961|UFM1_MOUSE	9118	Ubiquitin-fold modifier 1,Ufm1 PE=1 SV=1	Ufm1	85	0	0	0	5		0	0	0	0.0588235							0	0	0	0.00113119
Q4VA53	Q4VA53|PDS5B_MOUSE	164418	Sister chromatid cohesion protein PDS5 homolog B,Pds5b PE=1 SV=1	Pds5b	1446	1	0	0	5		0.000691563	0	0	0.00345781							2.23194e-05	0	0	6.64946e-05
Q64152	Q64152|BTF3_MOUSE	22031	Transcription factor BTF3,Btf3 PE=1 SV=3	Btf3	204	2	2	0	5		0.00980392	0.00980392	0	0.0245098							0.00031641	0.000270461	0	0.000471329
Q6IME9	Q6IME9|K2C72_MOUSE	56750	Keratin type II cytoskeletal 72,Krt72 PE=3 SV=1	Krt72	520	4	2	0	5		0.00769231	0.00384615	0	0.00961538							0.00024826	0.000106104	0	0.000184906
E9Q414	E9Q414|APOB_MOUSE	509437	Apolipoprotein B-100,Apob PE=1 SV=1	Apob	4505	10	5	0	5		0.00221976	0.00110988	0	0.00110988							7.16399e-05	3.06183e-05	0	2.13432e-05
Q9Z331	Q9Z331|K2C6B_MOUSE	60322	Keratin type II cytoskeletal 6B,Krt6b PE=1 SV=3	Krt6b	562	10	7	0	5		0.0177936	0.0124555	0	0.0088968							0.000574267	0.000343611	0	0.000171088
Q9JIH2	Q9JIH2|NUP50_MOUSE	49485	Nuclear pore complex protein Nup50,Nup50 PE=1 SV=3	Nup50	466	0	0	1	5		0	0	0.00214592	0.0107296							0	0	4.55404e-05	0.000206333
P28474	P28474|ADHX_MOUSE	39548	Alcohol dehydrogenase class-3,Adh5 PE=1 SV=3	Adh5	374	1	2	1	5		0.0026738	0.00534759	0.0026738	0.013369							8.62935e-05	0.000147524	5.67429e-05	0.000257089
Q08943	Q08943|SSRP1_MOUSE	80860	FACT complex subunit SSRP1,Ssrp1 PE=1 SV=2	Ssrp1	708	2	2	1	5		0.00282486	0.00282486	0.00141243	0.00706215							9.11689e-05	7.79295e-05	2.99743e-05	0.000135807
P09541	P09541|MYL4_MOUSE	21159	Myosin light chain 4,Myl4 PE=1 SV=3	Myl4	193	0	0	2	5		0	0	0.0103627	0.0259067							0	0	0.000219915	0.000498193
Q8BX17	Q8BX17|GEMI5_MOUSE	166591	Gem-associated protein 5,Gemin5 PE=1 SV=2	Gemin5	1502	0	0	2	5		0	0	0.00133156	0.00332889							0	0	2.82581e-05	6.40154e-05
P62746	P62746|RHOB_MOUSE	22123	Rho-related GTP-binding protein RhoB,Rhob PE=1 SV=1	Rhob	196	0	1	2	5		0	0.00510204	0.0102041	0.0255102							0	0.00014075	0.000216549	0.000490567
Q8BVI4	Q8BVI4|DHPR_MOUSE	25570	Dihydropteridine reductase,Qdpr PE=1 SV=2	Qdpr	241	1	1	2	5		0.00414938	0.00414938	0.00829876	0.0207469							0.000133916	0.000114469	0.000176115	0.000398968
Q91VM5	Q91VM5|RMXL1_MOUSE	42162	RNA binding motif protein X-linked-like-1,Rbmxl1 PE=2 SV=1	Rbmxl1	388	0	2	2	5		0	0.00515464	0.00515464	0.0128866							0	0.000142201	0.000109391	0.000247812
Q61189	Q61189|ICLN_MOUSE	26021	Methylosome subunit pICln,Clns1a PE=1 SV=1	Clns1a	236	0	2	2	5		0	0.00847458	0.00847458	0.0211864							0	0.000233789	0.000179846	0.00040742
Q62188	Q62188|DPYL3_MOUSE	61936	Dihydropyrimidinase-related protein 3,Dpysl3 PE=1 SV=1	Dpysl3	570	2	2	2	5		0.00350877	0.00350877	0.00350877	0.00877193							0.000113241	9.67967e-05	7.44626e-05	0.000168686
Q05816	Q05816|FABP5_MOUSE	15137	Fatty acid-binding protein 5,Fabp5 PE=1 SV=3	Fabp5	135	0	3	2	5		0	0.0222222	0.0148148	0.037037							0	0.000613046	0.000314398	0.000712231
Q6P5E4	Q6P5E4|UGGG1_MOUSE	176433	UDP-glucose:glycoprotein glucosyltransferase 1,Uggt1 PE=1 SV=4	Uggt1	1551	2	3	2	5		0.00128949	0.00193424	0.00128949	0.00322373							4.16167e-05	5.33599e-05	2.73654e-05	6.1993e-05
P62849	P62849|RS24_MOUSE	15423	40S ribosomal protein S24,Rps24 PE=1 SV=1	Rps24	133	3	6	2	5		0.0225564	0.0451128	0.0150376	0.037594							0.00072798	0.00124453	0.000319125	0.000722941
Q99KN9	Q99KN9|EPN4_MOUSE	68513	Clathrin interactor 1,Clint1 PE=1 SV=2	Clint1	631	0	0	3	5		0	0	0.00475436	0.00792393							0	0	0.000100896	0.000152379
Q921I9	Q921I9|EXOS4_MOUSE	26250	Exosome complex component RRP41,Exosc4 PE=1 SV=3	Exosc4	245	0	0	3	5		0	0	0.0122449	0.0204082							0	0	0.000259859	0.000392454
P11438	P11438|LAMP1_MOUSE	43865	Lysosome-associated membrane glycoprotein 1,Lamp1 PE=1 SV=2	Lamp1	406	0	0	3	5		0	0	0.00738916	0.0123153							0	0	0.000156812	0.000236826
Q922J9	Q922J9|FACR1_MOUSE	59435	Fatty acyl-CoA reductase 1,Far1 PE=1 SV=1	Far1	515	0	0	3	5		0	0	0.00582524	0.00970874							0	0	0.000123622	0.000186701
O70492	O70492|SNX3_MOUSE	18757	Sorting nexin-3,Snx3 PE=1 SV=3	Snx3	162	1	0	3	5		0.00617284	0	0.0185185	0.0308642							0.000199221	0	0.000392997	0.000593526
P61082	P61082|UBC12_MOUSE	20900	NEDD8-conjugating enzyme Ubc12,Ube2m PE=1 SV=1	Ube2m	183	1	0	3	5		0.00546448	0	0.0163934	0.0273224							0.000176359	0	0.000347899	0.000525416
Q61191	Q61191|HCFC1_MOUSE	210435	Host cell factor 1,Hcfc1 PE=1 SV=2	Hcfc1	2045	1	1	3	5		0.000488998	0.000488998	0.00146699	0.00244499							1.57818e-05	1.349e-05	3.11323e-05	4.70177e-05
P63168	P63168|DYL1_MOUSE	10366	Dynein light chain 1 cytoplasmic,Dynll1 PE=1 SV=1	Dynll1	89	3	1	3	5		0.0337079	0.011236	0.0337079	0.0561798							0.00108788	0.000309967	0.000715343	0.00108035
Q9D0M5	Q9D0M5|DYL2_MOUSE	10350	Dynein light chain 2 cytoplasmic,Dynll2 PE=1 SV=1	Dynll2	89	3	1	3	5		0.0337079	0.011236	0.0337079	0.0561798							0.00108788	0.000309967	0.000715343	0.00108035
Q9D554	Q9D554|SF3A3_MOUSE	58842	Splicing factor 3A subunit 3,Sf3a3 PE=1 SV=2	Sf3a3	501	1	2	3	5		0.00199601	0.00399202	0.00598802	0.00998004							6.44187e-05	0.000110128	0.000127077	0.000191919
P47753	P47753|CAZA1_MOUSE	32940	F-actin-capping protein subunit alpha-1,Capza1 PE=1 SV=4	Capza1	286	2	2	3	5		0.00699301	0.00699301	0.0104895	0.0174825							0.000225691	0.000192916	0.000222607	0.000336193
O70503	O70503|DHB12_MOUSE	34742	Very-long-chain 3-oxoacyl-CoA reductase,Hsd17b12 PE=1 SV=1	Hsd17b12	312	3	3	3	5		0.00961538	0.00961538	0.00961538	0.0160256							0.000310325	0.00026526	0.000204056	0.000308177
P70296	P70296|PEBP1_MOUSE	20830	Phosphatidylethanolamine-binding protein 1,Pebp1 PE=1 SV=3	Pebp1	187	4	3	3	5		0.0213904	0.0160428	0.0160428	0.026738							0.000690348	0.000442573	0.000340457	0.000514177
Q9JK81	Q9JK81|MYG1_MOUSE	42723	UPF0160 protein MYG1 mitochondrial,Myg1 PE=1 SV=1	Myg1	380	5	3	3	5		0.0131579	0.00789474	0.00789474	0.0131579							0.000424655	0.000217792	0.000167541	0.000253029
P31786	P31786|ACBP_MOUSE	10000	Acyl-CoA-binding protein,Dbi PE=1 SV=2	Dbi	87	3	6	3	5		0.0344828	0.0689655	0.0344828	0.0574713							0.00111289	0.00190256	0.000731788	0.00110519
Q9JLV1	Q9JLV1|BAG3_MOUSE	61860	BAG family molecular chaperone regulator 3,Bag3 PE=1 SV=2	Bag3	577	0	0	4	5		0	0	0.00693241	0.00866551							0	0	0.000147118	0.00016664
Q60676	Q60676|PPP5_MOUSE	56877	Serine/threonine-protein phosphatase 5,Ppp5c PE=1 SV=3	Ppp5c	499	0	0	4	5		0	0	0.00801603	0.01002							0	0	0.000170115	0.000192688
Q6P5B0	Q6P5B0|RRP12_MOUSE	143131	RRP12-like protein,Rrp12 PE=1 SV=1	Rrp12	1295	0	0	4	5		0	0	0.0030888	0.003861							0	0	6.55501e-05	7.4248e-05
Q3TJD7	Q3TJD7|PDLI7_MOUSE	50119	PDZ and LIM domain protein 7,Pdlim7 PE=1 SV=1	Pdlim7	457	0	1	4	5		0	0.00218818	0.00875274	0.0109409							0	6.03655e-05	0.000185749	0.000210396
Q8VEE4	Q8VEE4|RFA1_MOUSE	69037	Replication protein A 70 kDa DNA-binding subunit,Rpa1 PE=1 SV=1	Rpa1	623	0	1	4	5		0	0.00160514	0.00642055	0.00802568							0	4.4281e-05	0.000136256	0.000154336
Q6PGH1	Q6PGH1|BUD31_MOUSE	17000	Protein BUD31 homolog,Bud31 PE=1 SV=2	Bud31	144	0	2	4	5		0	0.0138889	0.0277778	0.0347222							0	0.000383153	0.000589496	0.000667716
Q5RJG1	Q5RJG1|NOL10_MOUSE	80077	Nucleolar protein 10,Nol10 PE=2 SV=1	Nol10	687	0	2	4	5		0	0.00291121	0.00582242	0.00727802							0	8.03116e-05	0.000123562	0.000139958
Q9QXT0	Q9QXT0|CNPY2_MOUSE	20767	Protein canopy homolog 2,Cnpy2 PE=1 SV=1	Cnpy2	182	2	2	4	5		0.010989	0.010989	0.021978	0.0274725							0.000354657	0.000303154	0.000466414	0.000528303
Q8C0C7	Q8C0C7|SYFA_MOUSE	57599	Phenylalanine--tRNA ligase alpha subunit,Farsa PE=1 SV=1	Farsa	508	2	2	4	5		0.00393701	0.00393701	0.00787402	0.00984252							0.000127062	0.00010861	0.000167101	0.000189274
Q99JY0	Q99JY0|ECHB_MOUSE	51386	Trifunctional enzyme subunit beta mitochondrial,Hadhb PE=1 SV=1	Hadhb	475	0	3	4	5		0	0.00631579	0.00842105	0.0105263							0	0.000174234	0.00017871	0.000202424
O70400	O70400|PDLI1_MOUSE	35774	PDZ and LIM domain protein 1,Pdlim1 PE=1 SV=4	Pdlim1	327	2	3	4	5		0.00611621	0.00917431	0.0122324	0.0152905							0.000197393	0.000253092	0.000259594	0.00029404
Q6P5F9	Q6P5F9|XPO1_MOUSE	123093	Exportin-1,Xpo1 PE=1 SV=1	Xpo1	1071	2	8	4	5		0.00186741	0.00746965	0.00373483	0.00466853							6.02685e-05	0.000206066	7.92599e-05	8.9777e-05
P62855	P62855|RS26_MOUSE	13015	40S ribosomal protein S26,Rps26 PE=1 SV=3	Rps26	115	4	8	4	5		0.0347826	0.0695652	0.0347826	0.0434783							0.00112257	0.0019191	0.000738151	0.000836097
Q9R0B9	Q9R0B9|PLOD2_MOUSE	84488	Procollagen-lysine 2-oxoglutarate 5-dioxygenase 2,Plod2 PE=1 SV=2	Plod2	737	0	0	5	5		0	0	0.00678426	0.00678426							0	0	0.000143974	0.000130463
Q61335	Q61335|BAP31_MOUSE	27957	B-cell receptor-associated protein 31,Bcap31 PE=1 SV=4	Bcap31	245	1	0	5	5		0.00408163	0	0.0204082	0.0204082							0.00013173	0	0.000433099	0.000392454
Q8VE97	Q8VE97|SRSF4_MOUSE	55979	Serine/arginine-rich splicing factor 4,Srsf4 PE=2 SV=1	Srsf4	489	1	0	5	5		0.00204499	0	0.0102249	0.0102249							6.59996e-05	0	0.000216992	0.000196628
Q91V12	Q91V12|BACH_MOUSE	42537	Cytosolic acyl coenzyme A thioester hydrolase,Acot7 PE=1 SV=2	Acot7	381	3	0	5	5		0.00787402	0	0.0131234	0.0131234							0.000254124	0	0.000278502	0.000252365
Q9CZ30	Q9CZ30|OLA1_MOUSE	44730	Obg-like ATPase 1,Ola1 PE=1 SV=1	Ola1	396	2	1	5	5		0.00505051	0.00252525	0.0126263	0.0126263							0.000162999	6.96643e-05	0.000267953	0.000242806
Q9QYJ0	Q9QYJ0|DNJA2_MOUSE	45746	DnaJ homolog subfamily A member 2,Dnaja2 PE=1 SV=1	Dnaja2	412	3	1	5	5		0.00728155	0.00242718	0.0121359	0.0121359							0.000235003	6.69589e-05	0.000257547	0.000233377
O70591	O70591|PFD2_MOUSE	16534	Prefoldin subunit 2,Pfdn2 PE=1 SV=2	Pfdn2	154	1	2	5	5		0.00649351	0.012987	0.0324675	0.0324675							0.00020957	0.000358273	0.000689021	0.000624358
Q62189	Q62189|SNRPA_MOUSE	31835	U1 small nuclear ribonucleoprotein A,Snrpa PE=1 SV=3	Snrpa	287	1	2	5	5		0.00348432	0.00696864	0.0174216	0.0174216							0.000112452	0.000192244	0.000369718	0.000335022
O55135	O55135|IF6_MOUSE	26511	Eukaryotic translation initiation factor 6,Eif6 PE=1 SV=2	Eif6	245	2	2	5	5		0.00816327	0.00816327	0.0204082	0.0204082							0.000263459	0.0002252	0.000433099	0.000392454
P35276	P35276|RAB3D_MOUSE	24416	Ras-related protein Rab-3D,Rab3d PE=1 SV=1	Rab3d	219	2	2	5	5		0.00913242	0.00913242	0.0228311	0.0228311							0.000294738	0.000251937	0.000484517	0.000439046
P63011	P63011|RAB3A_MOUSE	24970	Ras-related protein Rab-3A,Rab3a PE=1 SV=1	Rab3a	220	2	2	5	5		0.00909091	0.00909091	0.0227273	0.0227273							0.000293398	0.000250791	0.000482315	0.000437051
Q8BT60	Q8BT60|CPNE3_MOUSE	59585	Copine-3,Cpne3 PE=1 SV=2	Cpne3	533	5	2	5	5		0.00938086	0.00375235	0.00938086	0.00938086							0.000302756	0.000103516	0.000199079	0.000180396
Q9D172	Q9D172|GAL3A_MOUSE	28090	Glutamine amidotransferase-like class 1 domain-containing protein 3A mitochondrial,Gatd3a PE=1 SV=1	Gatd3a	266	1	3	5	5		0.0037594	0.0112782	0.018797	0.018797							0.00012133	0.000311132	0.000398907	0.000361471
Q9D0I8	Q9D0I8|MRT4_MOUSE	27546	mRNA turnover protein 4 homolog,Mrto4 PE=1 SV=1	Mrto4	239	1	4	5	5		0.0041841	0.0167364	0.0209205	0.0209205							0.000135037	0.000461708	0.000443972	0.000402306
P11679	P11679|K2C8_MOUSE	54565	Keratin type II cytoskeletal 8,Krt8 PE=1 SV=4	Krt8	490	7	4	5	5		0.0142857	0.00816327	0.0102041	0.0102041							0.000461054	0.0002252	0.000216549	0.000196227
Q6ZWV7	Q6ZWV7|RL35_MOUSE	14553	60S ribosomal protein L35,Rpl35 PE=1 SV=1	Rpl35	123	4	5	5	5		0.0325203	0.0406504	0.0406504	0.0406504							0.00104955	0.00112142	0.000862676	0.000781717
O88487	O88487|DC1I2_MOUSE	68394	Cytoplasmic dynein 1 intermediate chain 2,Dync1i2 PE=1 SV=1	Dync1i2	612	0	0	6	5		0	0	0.00980392	0.00816993							0	0	0.000208057	0.00015711
Q8CGC6	Q8CGC6|RBM28_MOUSE	84214	RNA-binding protein 28,Rbm28 PE=1 SV=4	Rbm28	750	0	0	6	5		0	0	0.008	0.00666667							0	0	0.000169775	0.000128202
Q60692	Q60692|PSB6_MOUSE	25379	Proteasome subunit beta type-6,Psmb6 PE=1 SV=3	Psmb6	238	1	1	6	5		0.00420168	0.00420168	0.0252101	0.0210084							0.000135604	0.000115912	0.000535004	0.000403997
Q9CPT4	Q9CPT4|MYDGF_MOUSE	17982	Myeloid-derived growth factor,Mydgf PE=1 SV=1	Mydgf	166	2	2	6	5		0.0120482	0.0120482	0.0361446	0.0301205							0.000388841	0.000332374	0.000767054	0.000579224
Q9CQA3	Q9CQA3|SDHB_MOUSE	31814	Succinate dehydrogenase [ubiquinone] iron-sulfur subunit mitochondrial,Sdhb PE=1 SV=1	Sdhb	282	3	4	6	5		0.0106383	0.0141844	0.0212766	0.0177305							0.000343338	0.000391306	0.000451529	0.000340962
P53657	P53657|KPYR_MOUSE	62309	Pyruvate kinase PKLR,Pklr PE=1 SV=1	Pklr	574	8	5	6	5		0.0139373	0.0087108	0.010453	0.0087108							0.000449809	0.000240305	0.000221831	0.000167511
Q9CR00	Q9CR00|PSMD9_MOUSE	24720	26S proteasome non-ATPase regulatory subunit 9,Psmd9 PE=1 SV=1	Psmd9	222	0	0	7	5		0	0	0.0315315	0.0225225							0	0	0.000669157	0.000433113
Q8BWW4	Q8BWW4|LARP4_MOUSE	79763	La-related protein 4,Larp4 PE=1 SV=2	Larp4	719	0	0	7	5		0	0	0.00973574	0.0069541							0	0	0.00020661	0.000133729
O54931	O54931|AKAP2_MOUSE	98579	A-kinase anchor protein 2,Akap2 PE=1 SV=3	Akap2	893	0	0	7	5		0	0	0.00783875	0.0055991							0	0	0.000166353	0.000107672
Q9CSN1	Q9CSN1|SNW1_MOUSE	61476	SNW domain-containing protein 1,Snw1 PE=1 SV=3	Snw1	536	0	1	7	5		0	0.00186567	0.0130597	0.00932836							0	5.14684e-05	0.000277151	0.000179387
Q62426	Q62426|CYTB_MOUSE	11046	Cystatin-B,Cstb PE=1 SV=1	Cstb	98	1	1	7	5		0.0102041	0.0102041	0.0714286	0.0510204							0.000329324	0.000281501	0.00151585	0.000981134
P08121	P08121|CO3A1_MOUSE	138944	Collagen alpha-1(III) chain,Col3a1 PE=1 SV=4	Col3a1	1464	0	2	7	5		0	0.00136612	0.00478142	0.0034153							0	3.76872e-05	0.000101471	6.5677e-05
P00493	P00493|HPRT_MOUSE	24570	Hypoxanthine-guanine phosphoribosyltransferase,Hprt1 PE=1 SV=3	Hprt1	218	2	3	7	5		0.00917431	0.0137615	0.0321101	0.0229358							0.00029609	0.000379638	0.000681435	0.00044106
Q9Z0X1	Q9Z0X1|AIFM1_MOUSE	66766	Apoptosis-inducing factor 1 mitochondrial,Aifm1 PE=1 SV=1	Aifm1	612	3	4	7	5		0.00490196	0.00653595	0.0114379	0.00816993							0.000158205	0.000180308	0.000242733	0.00015711
Q99K51	Q99K51|PLST_MOUSE	70742	Plastin-3,Pls3 PE=1 SV=3	Pls3	630	1	1	8	5		0.0015873	0.0015873	0.0126984	0.00793651							5.12282e-05	4.3789e-05	0.000269484	0.000152621
P70372	P70372|ELAV1_MOUSE	36169	ELAV-like protein 1,Elavl1 PE=1 SV=2	Elavl1	326	5	5	8	5		0.0153374	0.0153374	0.0245399	0.0153374							0.000494997	0.000423114	0.000520781	0.000294942
Q9DB15	Q9DB15|RM12_MOUSE	21708	39S ribosomal protein L12 mitochondrial,Mrpl12 PE=1 SV=2	Mrpl12	201	2	1	9	5		0.00995025	0.00497512	0.0447761	0.0248756							0.000321132	0.000137249	0.000950232	0.000478364
Q9R0P5	Q9R0P5|DEST_MOUSE	18522	Destrin,Dstn PE=1 SV=3	Dstn	165	3	5	10	5		0.0181818	0.030303	0.0606061	0.030303							0.000586796	0.000835971	0.00128617	0.000582734
Q99JX4	Q99JX4|EIF3M_MOUSE	42517	Eukaryotic translation initiation factor 3 subunit M,Eif3m PE=1 SV=1	Eif3m	374	1	1	12	5		0.0026738	0.0026738	0.0320856	0.013369							8.62935e-05	7.37622e-05	0.000680915	0.000257089
P09041	P09041|PGK2_MOUSE	44853	Phosphoglycerate kinase 2,Pgk2 PE=1 SV=4	Pgk2	417	4	4	12	5		0.00959233	0.00959233	0.028777	0.0119904							0.000309581	0.000264624	0.0006107	0.000230578
Q9Z1Q5	Q9Z1Q5|CLIC1_MOUSE	27013	Chloride intracellular channel protein 1,Clic1 PE=1 SV=3	Clic1	241	3	3	13	5		0.0124481	0.0124481	0.0539419	0.0207469							0.000401748	0.000343407	0.00114475	0.000398968
Q8K0D5	Q8K0D5|EFGM_MOUSE	83550	Elongation factor G mitochondrial,Gfm1 PE=1 SV=1	Gfm1	751	2	0	0	6		0.00266312	0	0	0.00798935							8.59488e-05	0	0	0.000153637
Q62093	Q62093|SRSF2_MOUSE	25476	Serine/arginine-rich splicing factor 2,Srsf2 PE=1 SV=4	Srsf2	221	1	1	0	6		0.00452489	0.00452489	0	0.0271493							0.000146035	0.000124828	0	0.000522088
Q9WU60	Q9WU60|ATRN_MOUSE	158057	Attractin,Atrn PE=1 SV=3	Atrn	1428	10	10	0	6		0.0070028	0.0070028	0	0.00420168							0.000226007	0.000193187	0	8.07993e-05
P49962	P49962|SRP09_MOUSE	10194	Signal recognition particle 9 kDa protein,Srp9 PE=1 SV=2	Srp9	86	3	1	1	6		0.0348837	0.0116279	0.0116279	0.0697674							0.00112583	0.00032078	0.000246766	0.00134164
P16110	P16110|LEG3_MOUSE	27515	Galectin-3,Lgals3 PE=1 SV=3	Lgals3	264	3	1	1	6		0.0113636	0.00378788	0.00378788	0.0227273							0.000366748	0.000104496	8.03858e-05	0.000437051
Q62465	Q62465|VAT1_MOUSE	43097	Synaptic vesicle membrane protein VAT-1 homolog,Vat1 PE=1 SV=3	Vat1	406	2	3	1	6		0.00492611	0.00738916	0.00246305	0.0147783							0.000158984	0.000203845	5.22705e-05	0.000284191
P19001	P19001|K1C19_MOUSE	44542	Keratin type I cytoskeletal 19,Krt19 PE=1 SV=1	Krt19	403	4	3	1	6		0.00992556	0.00744417	0.00248139	0.0148883							0.000320335	0.000205363	5.26597e-05	0.000286306
Q8BH95	Q8BH95|ECHM_MOUSE	31474	Enoyl-CoA hydratase mitochondrial,Echs1 PE=1 SV=1	Echs1	290	8	5	1	6		0.0275862	0.0172414	0.00344828	0.0206897							0.000890311	0.000475639	7.31788e-05	0.000397867
Q9JMB7	Q9JMB7|PIWL1_MOUSE	98574	Piwi-like protein 1,Piwil1 PE=1 SV=1	Piwil1	862	7	8	1	6		0.00812065	0.00928074	0.00116009	0.00696056							0.000262084	0.000256028	2.46193e-05	0.000133853
Q9D358	Q9D358|PPAC_MOUSE	18192	Low molecular weight phosphotyrosine protein phosphatase,Acp1 PE=1 SV=3	Acp1	158	1	0	2	6		0.00632911	0	0.0126582	0.0379747							0.000204264	0	0.000268631	0.000730262
Q8R429	Q8R429|AT2A1_MOUSE	109425	Sarcoplasmic/endoplasmic reticulum calcium ATPase 1,Atp2a1 PE=1 SV=1	Atp2a1	994	3	0	2	6		0.00301811	0	0.00201207	0.00603622							9.74058e-05	0	4.26999e-05	0.000116078
P97450	P97450|ATP5J_MOUSE	12496	ATP synthase-coupling factor 6 mitochondrial,Atp5pf PE=1 SV=1	Atp5pf	108	6	0	2	6		0.0555556	0	0.0185185	0.0555556							0.00179299	0	0.000392997	0.00106835
P23492	P23492|PNPH_MOUSE	32277	Purine nucleoside phosphorylase,Pnp PE=1 SV=2	Pnp	289	0	2	2	6		0	0.00692042	0.00692042	0.0207612							0	0.000190914	0.000146864	0.000399244
Q8BFZ9	Q8BFZ9|ERLN2_MOUSE	37873	Erlin-2,Erlin2 PE=1 SV=1	Erlin2	340	3	3	2	6		0.00882353	0.00882353	0.00588235	0.0176471							0.000284769	0.000243415	0.000124834	0.000339357
P62305	P62305|RUXE_MOUSE	10804	Small nuclear ribonucleoprotein E,Snrpe PE=1 SV=1	Snrpe	92	9	4	2	6		0.0978261	0.0434783	0.0217391	0.0652174							0.00315722	0.00119944	0.000461344	0.00125415
P12787	P12787|COX5A_MOUSE	16101	Cytochrome c oxidase subunit 5A mitochondrial,Cox5a PE=1 SV=2	Cox5a	146	4	8	2	6		0.0273973	0.0547945	0.0136986	0.0410959							0.000884213	0.00151162	0.00029071	0.000790284
Q99MR6	Q99MR6|SRRT_MOUSE	100452	Serrate RNA effector molecule homolog,Srrt PE=1 SV=1	Srrt	875	0	0	3	6		0	0	0.00342857	0.00685714							0	0	7.27606e-05	0.000131864
Q9JLV5	Q9JLV5|CUL3_MOUSE	88948	Cullin-3,Cul3 PE=1 SV=1	Cul3	768	0	0	3	6		0	0	0.00390625	0.0078125							0	0	8.28978e-05	0.000150236
Q91YR1	Q91YR1|TWF1_MOUSE	40079	Twinfilin-1,Twf1 PE=1 SV=2	Twf1	350	0	0	3	6		0	0	0.00857143	0.0171429							0	0	0.000181901	0.000329661
O08547	O08547|SC22B_MOUSE	24741	Vesicle-trafficking protein SEC22b,Sec22b PE=1 SV=3	Sec22b	215	0	1	3	6		0	0.00465116	0.0139535	0.027907							0	0.000128312	0.000296119	0.000536658
O88844	O88844|IDHC_MOUSE	46674	Isocitrate dehydrogenase [NADP] cytoplasmic,Idh1 PE=1 SV=2	Idh1	414	1	1	3	6		0.00241546	0.00241546	0.00724638	0.0144928							7.7956e-05	6.66354e-05	0.000153781	0.000278699
P62862	P62862|RS30_MOUSE	6648	40S ribosomal protein S30,Fau PE=1 SV=1	Fau	59	2	1	3	6		0.0338983	0.0169492	0.0508475	0.101695							0.00109403	0.000467577	0.00107908	0.00195562
Q8BHD7	Q8BHD7|PTBP3_MOUSE	56701	Polypyrimidine tract-binding protein 3,Ptbp3 PE=1 SV=1	Ptbp3	523	0	2	3	6		0	0.00382409	0.00573614	0.0114723							0	0.000105495	0.000121731	0.000220615
Q8CFI0	Q8CFI0|NED4L_MOUSE	115419	E3 ubiquitin-protein ligase NEDD4-like,Nedd4l PE=1 SV=2	Nedd4l	1004	1	2	3	6		0.000996016	0.00199203	0.00298805	0.0059761							3.21452e-05	5.49543e-05	6.34119e-05	0.000114922
Q91WK2	Q91WK2|EIF3H_MOUSE	39832	Eukaryotic translation initiation factor 3 subunit H,Eif3h PE=1 SV=1	Eif3h	352	2	2	3	6		0.00568182	0.00568182	0.00852273	0.0170455							0.000183374	0.000156745	0.000180868	0.000327788
Q62425	Q62425|NDUA4_MOUSE	9327	Cytochrome c oxidase subunit NDUFA4,Ndufa4 PE=1 SV=2	Ndufa4	82	2	3	3	6		0.0243902	0.0365854	0.0365854	0.0731707							0.000787166	0.00100928	0.000776409	0.00140709
Q9CX86	Q9CX86|ROA0_MOUSE	30530	Heterogeneous nuclear ribonucleoprotein A0,Hnrnpa0 PE=1 SV=1	Hnrnpa0	305	2	4	3	6		0.00655738	0.0131148	0.00983607	0.0196721							0.000211631	0.000361797	0.000208739	0.0003783
Q3UEB3	Q3UEB3|PUF60_MOUSE	60249	Poly(U)-binding-splicing factor PUF60,Puf60 PE=1 SV=2	Puf60	564	2	5	3	6		0.0035461	0.00886525	0.00531915	0.0106383							0.000114446	0.000244566	0.000112882	0.000204577
Q61646	Q61646|HPT_MOUSE	38752	Haptoglobin,Hp PE=1 SV=1	Hp	347	7	5	3	6		0.0201729	0.0144092	0.00864553	0.0172911							0.000651056	0.000397508	0.000183474	0.000332511
Q9Z2K1	Q9Z2K1|K1C16_MOUSE	51606	Keratin type I cytoskeletal 16,Krt16 PE=1 SV=3	Krt16	469	8	5	3	6		0.0170576	0.010661	0.00639659	0.0127932							0.000550512	0.000294105	0.000135747	0.000246016
P02088	P02088|HBB1_MOUSE	15840	Hemoglobin subunit beta-1,Hbb-b1 PE=1 SV=2	Hbb-b1	147	16	11	3	6		0.108844	0.0748299	0.0204082	0.0408163							0.00351279	0.00206434	0.000433099	0.000784908
P04186	P04186|CFAB_MOUSE	85005	Complement factor B,Cfb PE=1 SV=2	Cfb	761	16	14	3	6		0.021025	0.0183968	0.00394218	0.00788436							0.000678555	0.000507515	8.36603e-05	0.000151618
Q9CQR6	Q9CQR6|PPP6_MOUSE	35159	Serine/threonine-protein phosphatase 6 catalytic subunit,Ppp6c PE=1 SV=1	Ppp6c	305	0	0	4	6		0	0	0.0131148	0.0196721							0	0	0.000278319	0.0003783
Q9JJU8	Q9JJU8|SH3L1_MOUSE	12811	SH3 domain-binding glutamic acid-rich-like protein,Sh3bgrl PE=1 SV=1	Sh3bgrl	114	1	1	4	6		0.00877193	0.00877193	0.0350877	0.0526316							0.000283103	0.000241992	0.000744626	0.00101212
Q8BX02	Q8BX02|KANK2_MOUSE	90245	KN motif and ankyrin repeat domain-containing protein 2,Kank2 PE=1 SV=1	Kank2	843	2	1	4	6		0.00237248	0.00118624	0.00474496	0.00711744							7.65689e-05	3.27249e-05	0.000100697	0.00013687
Q9Z1F9	Q9Z1F9|SAE2_MOUSE	70569	SUMO-activating enzyme subunit 2,Uba2 PE=1 SV=1	Uba2	638	0	2	4	6		0	0.0031348	0.00626959	0.00940439							0	8.64798e-05	0.000133052	0.000180849
P08556	P08556|RASN_MOUSE	21199	GTPase NRas,Nras PE=1 SV=1	Nras	189	1	2	4	6		0.00529101	0.010582	0.021164	0.031746							0.000170761	0.000291926	0.000449139	0.000610484
P32883	P32883|RASK_MOUSE	21656	GTPase KRas,Kras PE=1 SV=1	Kras	189	1	3	4	6		0.00529101	0.015873	0.021164	0.031746							0.000170761	0.00043789	0.000449139	0.000610484
O55023	O55023|IMPA1_MOUSE	30436	Inositol monophosphatase 1,Impa1 PE=1 SV=1	Impa1	277	2	3	4	6		0.00722022	0.0108303	0.0144404	0.0216606							0.000233024	0.000298777	0.000306453	0.000416539
Q60597	Q60597|ODO1_MOUSE	116449	2-oxoglutarate dehydrogenase mitochondrial,Ogdh PE=1 SV=3	Ogdh	1023	3	9	4	6		0.00293255	0.00879765	0.00391007	0.0058651							9.46445e-05	0.000242701	8.29788e-05	0.000112787
P01029	P01029|CO4B_MOUSE	192914	Complement C4-B,C4b PE=1 SV=3	C4b	1738	17	19	4	6		0.00978136	0.0109321	0.0023015	0.00345224							0.000315681	0.000301585	4.8842e-05	6.63875e-05
Q9R1C7	Q9R1C7|PR40A_MOUSE	108481	Pre-mRNA-processing factor 40 homolog A,Prpf40a PE=1 SV=1	Prpf40a	953	0	0	5	6		0	0	0.00524659	0.00629591							0	0	0.000111342	0.000121072
Q9JHR7	Q9JHR7|IDE_MOUSE	117772	Insulin-degrading enzyme,Ide PE=1 SV=1	Ide	1019	1	0	5	6		0.000981354	0	0.00490677	0.00588813							3.1672e-05	0	0.000104131	0.00011323
Q9CVB6	Q9CVB6|ARPC2_MOUSE	34357	Actin-related protein 2/3 complex subunit 2,Arpc2 PE=1 SV=3	Arpc2	300	2	1	5	6		0.00666667	0.00333333	0.0166667	0.02							0.000215159	9.19568e-05	0.000353697	0.000384605
Q9Z2U1	Q9Z2U1|PSA5_MOUSE	26411	Proteasome subunit alpha type-5,Psma5 PE=1 SV=1	Psma5	241	3	2	5	6		0.0124481	0.00829876	0.0207469	0.0248963							0.000401748	0.000228938	0.000440287	0.000478761
P50543	P50543|S10AB_MOUSE	11083	Protein S100-A11,S100a11 PE=1 SV=1	S100a11	98	5	4	5	6		0.0510204	0.0408163	0.0510204	0.0612245							0.00164662	0.001126	0.00108275	0.00117736
Q99MD9	Q99MD9|NASP_MOUSE	83954	Nuclear autoantigenic sperm protein,Nasp PE=1 SV=2	Nasp	773	2	5	5	6		0.00258732	0.00646831	0.00646831	0.00776197							8.35027e-05	0.000178441	0.000137269	0.000149264
Q9ERU9	Q9ERU9|RBP2_MOUSE	341122	E3 SUMO-protein ligase RanBP2,Ranbp2 PE=1 SV=2	Ranbp2	3053	2	5	5	6		0.000655093	0.00163773	0.00163773	0.00196528							2.11423e-05	4.51802e-05	3.47557e-05	3.77928e-05
P51859	P51859|HDGF_MOUSE	26269	Hepatoma-derived growth factor,Hdgf PE=1 SV=2	Hdgf	237	2	9	5	6		0.00843882	0.0379747	0.021097	0.0253165							0.000272353	0.00104761	0.000447718	0.000486841
P33146	P33146|CAD15_MOUSE	85644	Cadherin-15,Cdh15 PE=1 SV=3	Cdh15	784	0	0	6	6		0	0	0.00765306	0.00765306							0	0	0.000162412	0.00014717
Q91YR7	Q91YR7|PRP6_MOUSE	106722	Pre-mRNA-processing factor 6,Prpf6 PE=1 SV=1	Prpf6	941	2	0	6	6		0.0021254	0	0.0063762	0.0063762							6.85947e-05	0	0.000135315	0.000122616
P54822	P54822|PUR8_MOUSE	54866	Adenylosuccinate lyase,Adsl PE=1 SV=2	Adsl	484	0	1	6	6		0	0.00206612	0.0123967	0.0123967							0	5.6998e-05	0.000263081	0.000238391
P62880	P62880|GBB2_MOUSE	37331	Guanine nucleotide-binding protein G(I)/G(S)/G(T) subunit beta-2,Gnb2 PE=1 SV=3	Gnb2	340	1	1	6	6		0.00294118	0.00294118	0.0176471	0.0176471							9.49229e-05	8.11384e-05	0.000374503	0.000339357
P26516	P26516|PSMD7_MOUSE	36540	26S proteasome non-ATPase regulatory subunit 7,Psmd7 PE=1 SV=2	Psmd7	321	3	1	6	6		0.00934579	0.00311526	0.0186916	0.0186916							0.000301624	8.5941e-05	0.00039667	0.000359444
P39054	P39054|DYN2_MOUSE	98145	Dynamin-2,Dnm2 PE=1 SV=2	Dnm2	870	3	1	6	6		0.00344828	0.00114943	0.00689655	0.00689655							0.000111289	3.17093e-05	0.000146358	0.000132622
Q9EQH3	Q9EQH3|VPS35_MOUSE	91713	Vacuolar protein sorting-associated protein 35,Vps35 PE=1 SV=1	Vps35	796	1	2	6	6		0.00125628	0.00251256	0.00753769	0.00753769							4.0545e-05	6.93142e-05	0.000159964	0.000144952
Q62159	Q62159|RHOC_MOUSE	22006	Rho-related GTP-binding protein RhoC,Rhoc PE=1 SV=2	Rhoc	193	3	2	6	6		0.015544	0.0103627	0.0310881	0.0310881							0.000501665	0.000285876	0.000659746	0.000597831
Q9R1P0	Q9R1P0|PSA4_MOUSE	29471	Proteasome subunit alpha type-4,Psma4 PE=1 SV=1	Psma4	261	1	3	6	6		0.00383142	0.0114943	0.0229885	0.0229885							0.000123654	0.000317093	0.000487858	0.000442074
Q60715	Q60715|P4HA1_MOUSE	60910	Prolyl 4-hydroxylase subunit alpha-1,P4ha1 PE=1 SV=2	P4ha1	534	1	4	6	6		0.00187266	0.00749064	0.011236	0.011236							6.04378e-05	0.000206645	0.000238448	0.00021607
Q64012	Q64012|RALY_MOUSE	33188	RNA-binding protein Raly,Raly PE=1 SV=3	Raly	312	2	5	6	6		0.00641026	0.0160256	0.0192308	0.0192308							0.000206883	0.0004421	0.000408112	0.000369812
Q9CQ65	Q9CQ65|MTAP_MOUSE	31062	S-methyl-5'-thioadenosine phosphorylase,Mtap PE=1 SV=1	Mtap	283	8	5	6	6		0.0282686	0.0176678	0.0212014	0.0212014							0.000912333	0.000487404	0.000449933	0.000407708
Q9WUM5	Q9WUM5|SUCA_MOUSE	36155	Succinate--CoA ligase [ADP/GDP-forming] subunit alpha mitochondrial,Suclg1 PE=1 SV=4	Suclg1	346	4	9	6	6		0.0115607	0.0260116	0.017341	0.017341							0.000373107	0.000717582	0.000368009	0.000333472
P62082	P62082|RS7_MOUSE	22127	40S ribosomal protein S7,Rps7 PE=2 SV=1	Rps7	194	5	12	6	6		0.0257732	0.0618557	0.0309278	0.0309278							0.000831799	0.00170642	0.000656346	0.00059475
Q9Z0H4	Q9Z0H4|CELF2_MOUSE	54271	CUGBP Elav-like family member 2,Celf2 PE=1 SV=1	Celf2	508	1	0	7	6		0.0019685	0	0.0137795	0.011811							6.35311e-05	0	0.000292427	0.000227129
P62075	P62075|TIM13_MOUSE	10458	Mitochondrial import inner membrane translocase subunit Tim13,Timm13 PE=1 SV=1	Timm13	95	2	2	7	6		0.0210526	0.0210526	0.0736842	0.0631579							0.000679448	0.00058078	0.00156371	0.00121454
P62843	P62843|RS15_MOUSE	17040	40S ribosomal protein S15,Rps15 PE=1 SV=2	Rps15	145	3	3	7	6		0.0206897	0.0206897	0.0482759	0.0413793							0.000667734	0.000570767	0.0010245	0.000795734
Q00PI9	Q00PI9|HNRL2_MOUSE	84940	Heterogeneous nuclear ribonucleoprotein U-like protein 2,Hnrnpul2 PE=1 SV=2	Hnrnpul2	745	5	8	7	6		0.00671141	0.0107383	0.00939597	0.00805369							0.000216603	0.000296237	0.0001994	0.000154874
Q9R1T2	Q9R1T2|SAE1_MOUSE	38620	SUMO-activating enzyme subunit 1,Sae1 PE=1 SV=1	Sae1	350	0	0	8	6		0	0	0.0228571	0.0171429							0	0	0.000485071	0.000329661
Q80X50	Q80X50|UBP2L_MOUSE	116799	Ubiquitin-associated protein 2-like,Ubap2l PE=1 SV=1	Ubap2l	1107	0	2	8	6		0	0.00180668	0.00722674	0.00542005							0	4.98411e-05	0.000153365	0.000104229
P83940	P83940|ELOC_MOUSE	12473	Elongin-C,Eloc PE=1 SV=1	Eloc	112	2	2	8	6		0.0178571	0.0178571	0.0714286	0.0535714							0.000576318	0.000492626	0.00151585	0.00103019
Q9Z110	Q9Z110|P5CS_MOUSE	87266	Delta-1-pyrroline-5-carboxylate synthase,Aldh18a1 PE=1 SV=2	Aldh18a1	795	2	3	8	6		0.00251572	0.00377358	0.0100629	0.00754717							8.11919e-05	0.000104102	0.000213553	0.000145134
P63001	P63001|RAC1_MOUSE	21450	Ras-related C3 botulinum toxin substrate 1,Rac1 PE=1 SV=1	Rac1	192	6	7	8	6		0.03125	0.0364583	0.0416667	0.03125							0.00100856	0.00100578	0.000884243	0.000600945
O08749	O08749|DLDH_MOUSE	54272	Dihydrolipoyl dehydrogenase mitochondrial,Dld PE=1 SV=2	Dld	509	10	8	8	6		0.0196464	0.0157171	0.0157171	0.0117878							0.000634063	0.000433588	0.000333546	0.000226683
Q8BGD9	Q8BGD9|IF4B_MOUSE	68840	Eukaryotic translation initiation factor 4B,Eif4b PE=1 SV=1	Eif4b	611	0	3	9	6		0	0.00490998	0.01473	0.00981997							0	0.000135452	0.000312597	0.00018884
P62245	P62245|RS15A_MOUSE	14840	40S ribosomal protein S15a,Rps15a PE=1 SV=2	Rps15a	130	3	4	9	6		0.0230769	0.0307692	0.0692308	0.0461538							0.00074478	0.000848832	0.0014692	0.000887549
Q07076	Q07076|ANXA7_MOUSE	49925	Annexin A7,Anxa7 PE=1 SV=2	Anxa7	463	5	4	9	6		0.0107991	0.00863931	0.0194384	0.012959							0.000348529	0.000238333	0.00041252	0.000249204
O09167	O09167|RL21_MOUSE	18562	60S ribosomal protein L21,Rpl21 PE=1 SV=3	Rpl21	160	3	17	9	6		0.01875	0.10625	0.05625	0.0375							0.000605134	0.00293112	0.00119373	0.000721134
P17710	P17710|HXK1_MOUSE	108303	Hexokinase-1,Hk1 PE=1 SV=3	Hk1	974	0	1	10	6		0	0.00102669	0.0102669	0.00616016							0	2.83235e-05	0.000217883	0.000118461
Q9R1Q8	Q9R1Q8|TAGL3_MOUSE	22471	Transgelin-3,Tagln3 PE=1 SV=1	Tagln3	199	2	2	10	6		0.0100503	0.0100503	0.0502513	0.0301508							0.00032436	0.000277257	0.00106642	0.000579806
Q9R1P4	Q9R1P4|PSA1_MOUSE	29547	Proteasome subunit alpha type-1,Psma1 PE=1 SV=1	Psma1	263	3	2	10	6		0.0114068	0.00760456	0.0380228	0.0228137							0.000368142	0.000209787	0.000806914	0.000438713
Q99P72	Q99P72|RTN4_MOUSE	126613	Reticulon-4,Rtn4 PE=1 SV=2	Rtn4	1162	3	2	11	6		0.00258176	0.00172117	0.00946644	0.00516351							8.3323e-05	4.7482e-05	0.000200895	9.92955e-05
P62911	P62911|RL32_MOUSE	15860	60S ribosomal protein L32,Rpl32 PE=1 SV=2	Rpl32	135	3	8	11	6		0.0222222	0.0592593	0.0814815	0.0444444							0.000717195	0.00163479	0.00172919	0.000854677
Q9WVJ2	Q9WVJ2|PSD13_MOUSE	42809	26S proteasome non-ATPase regulatory subunit 13,Psmd13 PE=1 SV=1	Psmd13	376	3	2	12	6		0.00797872	0.00531915	0.0319149	0.0159574							0.000257504	0.00014674	0.000677293	0.000306865
Q6ZWU9	Q6ZWU9|RS27_MOUSE	9461	40S ribosomal protein S27,Rps27 PE=1 SV=3	Rps27	84	3	3	12	6		0.0357143	0.0357143	0.142857	0.0714286							0.00115264	0.000985252	0.00303169	0.00137359
E9PVA8	E9PVA8|GCN1_MOUSE	293018	eIF-2-alpha kinase activator GCN1,Gcn1 PE=1 SV=1	Gcn1	2671	0	1	13	6		0	0.000374392	0.00486709	0.00224635							0	1.03284e-05	0.000103289	4.31978e-05
E9Q5C9	E9Q5C9|NOLC1_MOUSE	73698	Nucleolar and coiled-body phosphoprotein 1,Nolc1 PE=1 SV=1	Nolc1	702	4	6	13	6		0.00569801	0.00854701	0.0185185	0.00854701							0.000183896	0.000235787	0.000392997	0.000164361
P28738	P28738|KIF5C_MOUSE	109275	Kinesin heavy chain isoform 5C,Kif5c PE=1 SV=3	Kif5c	956	1	3	15	6		0.00104603	0.00313808	0.0156904	0.00627615							3.37592e-05	8.65702e-05	0.000332979	0.000120692
P39876	P39876|TIMP3_MOUSE	24182	Metalloproteinase inhibitor 3,Timp3 PE=1 SV=1	Timp3	211	5	2	0	7		0.0236967	0.00947867	0	0.0331754							0.000764782	0.000261489	0	0.00063797
Q9D2R0	Q9D2R0|AACS_MOUSE	75200	Acetoacetyl-CoA synthetase,Aacs PE=1 SV=1	Aacs	672	3	4	0	7		0.00446429	0.00595238	0	0.0104167							0.000144079	0.000164209	0	0.000200315
Q6GQT1	Q6GQT1|A2MG_MOUSE	164352	Alpha-2-macroglobulin-P,A2m PE=2 SV=2	A2m	1474	25	25	0	7		0.0169607	0.0169607	0	0.00474898							0.000547384	0.000467894	0	9.1324e-05
P22777	P22777|PAI1_MOUSE	45170	Plasminogen activator inhibitor 1,Serpine1 PE=1 SV=1	Serpine1	402	0	1	2	7		0	0.00248756	0.00497512	0.0174129							0	6.86245e-05	0.000105581	0.000334855
Q8C570	Q8C570|RAE1L_MOUSE	40965	mRNA export factor,Rae1 PE=1 SV=1	Rae1	368	0	2	2	7		0	0.00543478	0.00543478	0.0190217							0	0.00014993	0.000115336	0.000365793
Q3TTY5	Q3TTY5|K22E_MOUSE	70923	Keratin type II cytoskeletal 2 epidermal,Krt2 PE=1 SV=1	Krt2	707	12	7	2	7		0.0169731	0.00990099	0.00282885	0.00990099							0.000547787	0.000273139	6.00335e-05	0.000190398
P20065	P20065|TYB4_MOUSE	5679	Thymosin beta-4,Tmsb4x PE=1 SV=1	Tmsb4x	50	0	0	3	7		0	0	0.06	0.14							0	0	0.00127331	0.00269223
P61161	P61161|ARP2_MOUSE	44761	Actin-related protein 2,Actr2 PE=1 SV=1	Actr2	394	4	1	3	7		0.0101523	0.00253807	0.00761421	0.0177665							0.000327653	7.00179e-05	0.000161588	0.000341654
Q8K0C4	Q8K0C4|CP51A_MOUSE	56776	Lanosterol 14-alpha demethylase,Cyp51a1 PE=1 SV=1	Cyp51a1	503	0	2	3	7		0	0.00397614	0.00596421	0.0139165							0	0.00010969	0.000126572	0.000267618
Q9D819	Q9D819|IPYR_MOUSE	32667	Inorganic pyrophosphatase,Ppa1 PE=1 SV=1	Ppa1	289	2	3	3	7		0.00692042	0.0103806	0.0103806	0.0242215							0.000223348	0.000286371	0.000220296	0.000465784
Q8BY71	Q8BY71|HAT1_MOUSE	49278	Histone acetyltransferase type B catalytic subunit,Hat1 PE=1 SV=1	Hat1	416	2	1	4	7		0.00480769	0.00240385	0.00961538	0.0168269							0.000155162	6.6315e-05	0.000204056	0.000323586
Q9JMA1	Q9JMA1|UBP14_MOUSE	56002	Ubiquitin carboxyl-terminal hydrolase 14,Usp14 PE=1 SV=3	Usp14	493	0	2	4	7		0	0.0040568	0.00811359	0.0141988							0	0.000111915	0.000172185	0.000273046
Q9D2M8	Q9D2M8|UB2V2_MOUSE	16367	Ubiquitin-conjugating enzyme E2 variant 2,Ube2v2 PE=1 SV=4	Ube2v2	145	1	3	4	7		0.00689655	0.0206897	0.0275862	0.0482759							0.000222578	0.000570767	0.00058543	0.000928356
P08752	P08752|GNAI2_MOUSE	40489	Guanine nucleotide-binding protein G(i) subunit alpha-2,Gnai2 PE=1 SV=5	Gnai2	355	3	3	4	7		0.0084507	0.0084507	0.0112676	0.0197183							0.000272736	0.00023313	0.000239119	0.000379188
G5E829	G5E829|AT2B1_MOUSE	134747	Plasma membrane calcium-transporting ATPase 1,Atp2b1 PE=1 SV=1	Atp2b1	1220	3	3	4	7		0.00245902	0.00245902	0.00327869	0.0057377							7.93618e-05	6.7837e-05	6.95798e-05	0.000110337
Q9JMG1	Q9JMG1|EDF1_MOUSE	16369	Endothelial differentiation-related factor 1,Edf1 PE=1 SV=1	Edf1	148	2	4	4	7		0.0135135	0.027027	0.027027	0.0472973							0.000436132	0.000745596	0.000573563	0.000909538
P97315	P97315|CSRP1_MOUSE	20583	Cysteine and glycine-rich protein 1,Csrp1 PE=1 SV=3	Csrp1	193	4	6	4	7		0.0207254	0.0310881	0.0207254	0.0362694							0.000668887	0.000857628	0.000439831	0.00069747
Q6ZWV3	Q6ZWV3|RL10_MOUSE	24604	60S ribosomal protein L10,Rpl10 PE=1 SV=3	Rpl10	214	5	9	4	7		0.0233645	0.0420561	0.0186916	0.0327103							0.00075406	0.0011602	0.00039667	0.000629026
Q9CQC6	Q9CQC6|BZW1_MOUSE	48043	Basic leucine zipper and W2 domain-containing protein 1,Bzw1 PE=1 SV=1	Bzw1	419	0	0	5	7		0	0	0.0119332	0.0167064							0	0	0.000253244	0.000321269
Q6GQT9	Q6GQT9|NOMO1_MOUSE	133420	Nodal modulator 1,Nomo1 PE=1 SV=1	Nomo1	1214	0	0	5	7		0	0	0.00411862	0.00576606							0	0	8.74046e-05	0.000110883
Q9DB05	Q9DB05|SNAA_MOUSE	33190	Alpha-soluble NSF attachment protein,Napa PE=1 SV=1	Napa	295	0	1	5	7		0	0.00338983	0.0169492	0.0237288							0	9.35154e-05	0.000359692	0.000456311
Q02819	Q02819|NUCB1_MOUSE	53409	Nucleobindin-1,Nucb1 PE=1 SV=2	Nucb1	459	2	1	5	7		0.0043573	0.00217865	0.0108932	0.0152505							0.000140627	6.01025e-05	0.000231175	0.000293272
P56812	P56812|PDCD5_MOUSE	14275	Programmed cell death protein 5,Pdcd5 PE=1 SV=3	Pdcd5	126	3	2	5	7		0.0238095	0.015873	0.0396825	0.0555556							0.000768423	0.00043789	0.000842136	0.00106835
Q3TXS7	Q3TXS7|PSMD1_MOUSE	105730	26S proteasome non-ATPase regulatory subunit 1,Psmd1 PE=1 SV=1	Psmd1	953	4	4	5	7		0.00419727	0.00419727	0.00524659	0.00734523							0.000135462	0.00011579	0.000111342	0.00014125
P42125	P42125|ECI1_MOUSE	32250	Enoyl-CoA delta isomerase 1 mitochondrial,Eci1 PE=1 SV=2	Eci1	289	6	4	5	7		0.0207612	0.0138408	0.017301	0.0242215							0.000670044	0.000381828	0.00036716	0.000465784
Q3TWW8	Q3TWW8|SRSF6_MOUSE	39025	Serine/arginine-rich splicing factor 6,Srsf6 PE=1 SV=1	Srsf6	339	0	0	6	7		0	0	0.0176991	0.020649							0	0	0.000375608	0.000397084
Q9JKX6	Q9JKX6|NUDT5_MOUSE	23984	ADP-sugar pyrophosphatase,Nudt5 PE=1 SV=1	Nudt5	218	1	0	6	7		0.00458716	0	0.0275229	0.0321101							0.000148045	0	0.000584087	0.000617485
P61620	P61620|S61A1_MOUSE	52265	Protein transport protein Sec61 subunit alpha isoform 1,Sec61a1 PE=1 SV=2	Sec61a1	476	2	0	6	7		0.00420168	0	0.012605	0.0147059							0.000135604	0	0.000267502	0.000282798
Q5SSZ5	Q5SSZ5|TENS3_MOUSE	155588	Tensin-3,Tns3 PE=1 SV=1	Tns3	1440	0	1	6	7		0	0.000694444	0.00416667	0.00486111							0	1.91577e-05	8.84243e-05	9.34803e-05
P19536	P19536|COX5B_MOUSE	13813	Cytochrome c oxidase subunit 5B mitochondrial,Cox5b PE=1 SV=1	Cox5b	128	1	1	6	7		0.0078125	0.0078125	0.046875	0.0546875							0.000252139	0.000215524	0.000994774	0.00105165
P51660	P51660|DHB4_MOUSE	79482	Peroxisomal multifunctional enzyme type 2,Hsd17b4 PE=1 SV=3	Hsd17b4	735	2	1	6	7		0.00272109	0.00136054	0.00816327	0.00952381							8.78198e-05	3.75334e-05	0.00017324	0.000183145
P30999	P30999|CTND1_MOUSE	104925	Catenin delta-1,Ctnnd1 PE=1 SV=2	Ctnnd1	938	0	2	6	7		0	0.0021322	0.00639659	0.00746269							0	5.8821e-05	0.000135747	0.000143509
Q9CRB9	Q9CRB9|MIC19_MOUSE	26335	MICOS complex subunit Mic19,Chchd3 PE=1 SV=1	Chchd3	227	1	3	6	7		0.00440529	0.0132159	0.0264317	0.030837							0.000142175	0.000364587	0.00056093	0.000593003
P62874	P62874|GBB1_MOUSE	37377	Guanine nucleotide-binding protein G(I)/G(S)/G(T) subunit beta-1,Gnb1 PE=1 SV=3	Gnb1	340	1	3	6	7		0.00294118	0.00882353	0.0176471	0.0205882							9.49229e-05	0.000243415	0.000374503	0.000395917
Q4VAA2	Q4VAA2|CDV3_MOUSE	29729	Protein CDV3,Cdv3 PE=1 SV=2	Cdv3	281	2	3	6	7		0.00711744	0.0106762	0.0213523	0.024911							0.000229707	0.000294524	0.000453135	0.000479045
Q9EQU5	Q9EQU5|SET_MOUSE	33378	Protein SET,Set PE=1 SV=1	Set	289	5	11	6	7		0.017301	0.0380623	0.0207612	0.0242215							0.00055837	0.00105003	0.000440592	0.000465784
Q9ES30	Q9ES30|C1QT3_MOUSE	26828	Complement C1q tumor necrosis factor-related protein 3,C1qtnf3 PE=2 SV=1	C1qtnf3	246	0	0	7	7		0	0	0.0284553	0.0284553							0	0	0.000603873	0.000547202
Q9CX34	Q9CX34|SGT1_MOUSE	38159	Protein SGT1 homolog,Sugt1 PE=1 SV=3	Sugt1	336	0	0	7	7		0	0	0.0208333	0.0208333							0	0	0.000442122	0.00040063
Q9R190	Q9R190|MTA2_MOUSE	75030	Metastasis-associated protein MTA2,Mta2 PE=1 SV=1	Mta2	668	0	1	7	7		0	0.00149701	0.010479	0.010479							0	4.1298e-05	0.000222385	0.000201514
Q62523	Q62523|ZYX_MOUSE	60546	Zyxin,Zyx PE=1 SV=2	Zyx	564	0	1	7	7		0	0.00177305	0.0124113	0.0124113							0	4.89132e-05	0.000263392	0.000238673
P26883	P26883|FKB1A_MOUSE	11923	Peptidyl-prolyl cis-trans isomerase FKBP1A,Fkbp1a PE=1 SV=2	Fkbp1a	108	1	1	7	7		0.00925926	0.00925926	0.0648148	0.0648148							0.000298831	0.000255436	0.00137549	0.0012464
O55029	O55029|COPB2_MOUSE	102449	Coatomer subunit beta',Copb2 PE=1 SV=2	Copb2	905	2	2	7	7		0.00220994	0.00220994	0.00773481	0.00773481							7.13233e-05	6.09659e-05	0.000164147	0.000148742
Q9QYS9	Q9QYS9|QKI_MOUSE	37671	Protein quaking,Qki PE=1 SV=1	Qki	341	2	3	7	7		0.0058651	0.00879765	0.0205279	0.0205279							0.000189289	0.000242701	0.000435639	0.000394756
Q922K7	Q922K7|NOP2_MOUSE	86752	Probable 28S rRNA (cytosine-C(5))-methyltransferase,Nop2 PE=1 SV=1	Nop2	793	7	3	7	7		0.00882724	0.0037831	0.00882724	0.00882724							0.000284888	0.000104365	0.00018733	0.00016975
Q80X90	Q80X90|FLNB_MOUSE	277822	Filamin-B,Flnb PE=1 SV=3	Flnb	2602	4	8	7	7		0.00153728	0.00307456	0.00269024	0.00269024							4.96138e-05	8.4818e-05	5.70918e-05	5.17339e-05
P42208	P42208|SEPT2_MOUSE	41526	Septin-2,Septin2 PE=1 SV=2	Septin2	361	4	17	7	7		0.0110803	0.0470914	0.0193906	0.0193906							0.000357604	0.00129911	0.000411504	0.000372885
Q8CI51	Q8CI51|PDLI5_MOUSE	63299	PDZ and LIM domain protein 5,Pdlim5 PE=1 SV=4	Pdlim5	591	0	0	8	7		0	0	0.0135364	0.0118443							0	0	0.000287267	0.000227769
Q8R050	Q8R050|ERF3A_MOUSE	68626	Eukaryotic peptide chain release factor GTP-binding subunit ERF3A,Gspt1 PE=1 SV=2	Gspt1	636	2	1	8	7		0.00314465	0.00157233	0.0125786	0.0110063							0.00010149	4.33759e-05	0.000266941	0.000211654
O35643	O35643|AP1B1_MOUSE	103935	AP-1 complex subunit beta-1,Ap1b1 PE=1 SV=2	Ap1b1	943	1	2	8	7		0.00106045	0.00212089	0.00848356	0.00742312							3.42246e-05	5.85091e-05	0.000180037	0.000142748
Q9QUI0	Q9QUI0|RHOA_MOUSE	21782	Transforming protein RhoA,Rhoa PE=1 SV=1	Rhoa	193	4	3	8	7		0.0207254	0.015544	0.0414508	0.0362694							0.000668887	0.000428814	0.000879662	0.00069747
P62301	P62301|RS13_MOUSE	17222	40S ribosomal protein S13,Rps13 PE=1 SV=2	Rps13	151	3	6	8	7		0.0198675	0.0397351	0.0529801	0.0463576							0.000641201	0.00109617	0.00112434	0.000891468
Q9ER72	Q9ER72|SYCC_MOUSE	94860	Cysteine--tRNA ligase cytoplasmic,Cars PE=1 SV=2	Cars	831	0	0	9	7		0	0	0.0108303	0.00842359							0	0	0.000229839	0.000161988
P28659	P28659|CELF1_MOUSE	52107	CUGBP Elav-like family member 1,Celf1 PE=1 SV=2	Celf1	486	1	0	9	7		0.00205761	0	0.0185185	0.0144033							6.6407e-05	0	0.000392997	0.000276979
Q9EST5	Q9EST5|AN32B_MOUSE	31079	Acidic leucine-rich nuclear phosphoprotein 32 family member B,Anp32b PE=1 SV=1	Anp32b	272	2	1	9	7		0.00735294	0.00367647	0.0330882	0.0257353							0.000237307	0.000101423	0.000702193	0.000494896
P05977	P05977|MYL1_MOUSE	20594	Myosin light chain 1/3 skeletal muscle isoform,Myl1 PE=1 SV=2	Myl1	188	2	3	9	7		0.0106383	0.0159574	0.0478723	0.037234							0.000343338	0.000440219	0.00101594	0.000716019
P14901	P14901|HMOX1_MOUSE	32929	Heme oxygenase 1,Hmox1 PE=1 SV=1	Hmox1	289	6	4	9	7		0.0207612	0.0138408	0.0311419	0.0242215							0.000670044	0.000381828	0.000660888	0.000465784
P35293	P35293|RAB18_MOUSE	23035	Ras-related protein Rab-18,Rab18 PE=1 SV=2	Rab18	206	1	6	9	7		0.00485437	0.0291262	0.0436893	0.0339806							0.000156669	0.000803506	0.000927168	0.000653455
O70194	O70194|EIF3D_MOUSE	63989	Eukaryotic translation initiation factor 3 subunit D,Eif3d PE=1 SV=2	Eif3d	548	8	7	9	7		0.0145985	0.0127737	0.0164234	0.0127737							0.00047115	0.000352389	0.000348534	0.000245642
Q9DCX2	Q9DCX2|ATP5H_MOUSE	18749	ATP synthase subunit d mitochondrial,Atp5pd PE=1 SV=3	Atp5pd	161	7	14	9	7		0.0434783	0.0869565	0.0559006	0.0434783							0.00140321	0.00239887	0.00118631	0.000836097
O35226	O35226|PSMD4_MOUSE	40704	26S proteasome non-ATPase regulatory subunit 4,Psmd4 PE=1 SV=1	Psmd4	376	1	2	10	7		0.00265957	0.00531915	0.0265957	0.018617							8.58345e-05	0.00014674	0.000564411	0.00035801
Q62446	Q62446|FKBP3_MOUSE	25148	Peptidyl-prolyl cis-trans isomerase FKBP3,Fkbp3 PE=1 SV=2	Fkbp3	224	4	2	10	7		0.0178571	0.00892857	0.0446429	0.03125							0.000576318	0.000246313	0.000947404	0.000600945
Q8BJU0	Q8BJU0|SGTA_MOUSE	34322	Small glutamine-rich tetratricopeptide repeat-containing protein alpha,Sgta PE=1 SV=2	Sgta	315	0	3	10	7		0	0.00952381	0.031746	0.0222222							0	0.000262734	0.000673709	0.000427339
O08795	O08795|GLU2B_MOUSE	58793	Glucosidase 2 subunit beta,Prkcsh PE=1 SV=1	Prkcsh	521	4	5	10	7		0.00767754	0.00959693	0.0191939	0.0134357							0.000247783	0.000264751	0.000407329	0.000258372
O70318	O70318|E41L2_MOUSE	109940	Band 4.1-like protein 2,Epb41l2 PE=1 SV=2	Epb41l2	988	1	1	11	7		0.00101215	0.00101215	0.0111336	0.00708502							3.26658e-05	2.79221e-05	0.000236276	0.000136247
Q91VX2	Q91VX2|UBAP2_MOUSE	117966	Ubiquitin-associated protein 2,Ubap2 PE=1 SV=1	Ubap2	1132	1	4	11	7		0.000883392	0.00353357	0.00971731	0.00618375							2.85104e-05	9.74807e-05	0.000206219	0.000118915
Q9DBG3	Q9DBG3|AP2B1_MOUSE	104583	AP-2 complex subunit beta,Ap2b1 PE=1 SV=1	Ap2b1	937	1	2	12	7		0.00106724	0.00213447	0.0128068	0.00747065							3.44437e-05	5.88838e-05	0.000271785	0.000143662
Q6DFW4	Q6DFW4|NOP58_MOUSE	60343	Nucleolar protein 58,Nop58 PE=1 SV=1	Nop58	536	7	6	12	7		0.0130597	0.011194	0.0223881	0.0130597							0.000421486	0.00030881	0.000475116	0.000251141
P60867	P60867|RS20_MOUSE	13373	40S ribosomal protein S20,Rps20 PE=1 SV=1	Rps20	119	8	12	12	7		0.0672269	0.10084	0.10084	0.0588235							0.00216967	0.00278189	0.00214002	0.00113119
Q9D0R2	Q9D0R2|SYTC_MOUSE	83356	Threonine--tRNA ligase 1 cytoplasmic,Tars1 PE=1 SV=2	Tars1	722	8	6	14	7		0.0110803	0.00831025	0.0193906	0.00969529							0.000357604	0.000229255	0.000411504	0.000186443
Q61147	Q61147|CERU_MOUSE	121151	Ceruloplasmin,Cp PE=1 SV=2	Cp	1061	21	14	1	8		0.0197926	0.0131951	0.000942507	0.00754006							0.000638784	0.000364014	2.00017e-05	0.000144997
Q9JKV1	Q9JKV1|ADRM1_MOUSE	42060	Proteasomal ubiquitin receptor ADRM1,Adrm1 PE=1 SV=2	Adrm1	407	0	1	2	8		0	0.002457	0.004914	0.019656							0	6.77814e-05	0.000104284	0.00037799
P83917	P83917|CBX1_MOUSE	21418	Chromobox protein homolog 1,Cbx1 PE=1 SV=1	Cbx1	185	1	2	2	8		0.00540541	0.0108108	0.0108108	0.0432432							0.000174453	0.000298238	0.000229425	0.000831578
O89086	O89086|RBM3_MOUSE	16605	RNA-binding protein 3,Rbm3 PE=1 SV=1	Rbm3	153	4	4	3	8		0.0261438	0.0261438	0.0196078	0.0522876							0.000843759	0.00072123	0.000416115	0.0010055
Q9D379	Q9D379|HYEP_MOUSE	52577	Epoxide hydrolase 1,Ephx1 PE=1 SV=2	Ephx1	455	7	7	3	8		0.0153846	0.0153846	0.00659341	0.0175824							0.00049652	0.000424416	0.000139924	0.000338114
P08730	P08730|K1C13_MOUSE	47754	Keratin type I cytoskeletal 13,Krt13 PE=1 SV=2	Krt13	437	12	14	3	8		0.02746	0.0320366	0.00686499	0.0183066							0.000886237	0.000883796	0.000145688	0.000352041
Q62186	Q62186|SSRD_MOUSE	18937	Translocon-associated protein subunit delta,Ssr4 PE=1 SV=1	Ssr4	172	4	4	4	8		0.0232558	0.0232558	0.0232558	0.0465116							0.000750553	0.000641559	0.000493531	0.00089443
Q9Z0S1	Q9Z0S1|BPNT1_MOUSE	33196	3'(2') 5'-bisphosphate nucleotidase 1,Bpnt1 PE=1 SV=2	Bpnt1	308	0	0	5	8		0	0	0.0162338	0.025974							0	0	0.00034451	0.000499487
P84091	P84091|AP2M1_MOUSE	49655	AP-2 complex subunit mu,Ap2m1 PE=1 SV=1	Ap2m1	435	0	0	5	8		0	0	0.0114943	0.0183908							0	0	0.000243929	0.000353659
Q9D1M0	Q9D1M0|SEC13_MOUSE	35566	Protein SEC13 homolog,Sec13 PE=1 SV=3	Sec13	322	0	1	6	8		0	0.00310559	0.0186335	0.0248447							0	8.56741e-05	0.000395438	0.00047777
Q9CXW3	Q9CXW3|CYBP_MOUSE	26510	Calcyclin-binding protein,Cacybp PE=1 SV=1	Cacybp	229	2	3	6	8		0.00873362	0.0131004	0.0262009	0.0349345							0.000281867	0.000361402	0.000556031	0.000671799
O70456	O70456|1433S_MOUSE	27706	14-3-3 protein sigma,Sfn PE=1 SV=2	Sfn	248	2	2	7	8		0.00806452	0.00806452	0.0282258	0.0322581							0.000260272	0.000222476	0.000599004	0.00062033
P15379	P15379|CD44_MOUSE	85617	CD44 antigen,Cd44 PE=1 SV=3	Cd44	778	4	5	7	8		0.00514139	0.00642674	0.00899743	0.0102828							0.000165932	0.000177295	0.000190942	0.00019774
Q9EQK5	Q9EQK5|MVP_MOUSE	95924	Major vault protein,Mvp PE=1 SV=4	Mvp	861	1	6	7	8		0.00116144	0.00696864	0.00813008	0.00929152							3.74841e-05	0.000192244	0.000172535	0.000178678
P50396	P50396|GDIA_MOUSE	50522	Rab GDP dissociation inhibitor alpha,Gdi1 PE=1 SV=3	Gdi1	447	2	8	7	8		0.00447427	0.0178971	0.01566	0.0178971							0.000144402	0.000493728	0.000332333	0.000344165
Q569Z6	Q569Z6|TR150_MOUSE	108178	Thyroid hormone receptor-associated protein 3,Thrap3 PE=1 SV=1	Thrap3	951	3	0	8	8		0.00315457	0	0.0084122	0.0084122							0.00010181	0	0.000178522	0.000161769
Q62376	Q62376|RU17_MOUSE	51992	U1 small nuclear ribonucleoprotein 70 kDa,Snrnp70 PE=1 SV=2	Snrnp70	448	2	2	8	8		0.00446429	0.00446429	0.0178571	0.0178571							0.000144079	0.000123156	0.000378961	0.000343397
Q62348	Q62348|TSN_MOUSE	26201	Translin,Tsn PE=1 SV=1	Tsn	228	0	0	9	8		0	0	0.0394737	0.0350877							0	0	0.000837704	0.000674745
Q64511	Q64511|TOP2B_MOUSE	181908	DNA topoisomerase 2-beta,Top2b PE=1 SV=2	Top2b	1612	0	0	9	8		0	0	0.00558313	0.00496278							0	0	0.000118484	9.54354e-05
P63005	P63005|LIS1_MOUSE	46670	Platelet-activating factor acetylhydrolase IB subunit alpha,Pafah1b1 PE=1 SV=2	Pafah1b1	410	1	3	9	8		0.00243902	0.00731707	0.0219512	0.0195122							7.87166e-05	0.000201856	0.000465845	0.000375224
O55142	O55142|RL35A_MOUSE	12554	60S ribosomal protein L35a,Rpl35a PE=1 SV=2	Rpl35a	110	1	4	9	8		0.00909091	0.0363636	0.0818182	0.0727273							0.000293398	0.00100317	0.00173633	0.00139856
P34022	P34022|RANG_MOUSE	23596	Ran-specific GTPase-activating protein,Ranbp1 PE=1 SV=2	Ranbp1	203	3	4	9	8		0.0147783	0.0197044	0.044335	0.0394089							0.000476953	0.000543587	0.00094087	0.000757842
P62751	P62751|RL23A_MOUSE	17695	60S ribosomal protein L23a,Rpl23a PE=1 SV=1	Rpl23a	156	10	5	9	8		0.0641026	0.0320513	0.0576923	0.0512821							0.00206883	0.0008842	0.00122434	0.000986166
Q8VEM8	Q8VEM8|MPCP_MOUSE	39632	Phosphate carrier protein mitochondrial,Slc25a3 PE=1 SV=1	Slc25a3	357	11	13	9	8		0.0308123	0.0364146	0.0252101	0.022409							0.00099443	0.00100457	0.000535004	0.00043093
P50431	P50431|GLYC_MOUSE	52601	Serine hydroxymethyltransferase cytosolic,Shmt1 PE=1 SV=3	Shmt1	478	2	1	10	8		0.0041841	0.00209205	0.0209205	0.0167364							0.000135037	5.77135e-05	0.000443972	0.000321845
Q8CG48	Q8CG48|SMC2_MOUSE	134239	Structural maintenance of chromosomes protein 2,Smc2 PE=1 SV=2	Smc2	1191	0	2	10	8		0	0.00167926	0.00839631	0.00671704							0	4.63259e-05	0.000178185	0.00012917
P19253	P19253|RL13A_MOUSE	23464	60S ribosomal protein L13a,Rpl13a PE=1 SV=4	Rpl13a	203	2	5	10	8		0.00985222	0.0246305	0.0492611	0.0394089							0.000317968	0.000679484	0.00104541	0.000757842
Q9JK48	Q9JK48|SHLB1_MOUSE	40855	Endophilin-B1,Sh3glb1 PE=1 SV=1	Sh3glb1	365	3	6	10	8		0.00821918	0.0164384	0.0273973	0.0219178							0.000265264	0.000453486	0.00058142	0.000421485
P70333	P70333|HNRH2_MOUSE	49280	Heterogeneous nuclear ribonucleoprotein H2,Hnrnph2 PE=1 SV=1	Hnrnph2	449	13	7	10	8		0.0289532	0.0155902	0.0222717	0.0178174							0.00093443	0.000430088	0.000472647	0.000342632
Q99LF4	Q99LF4|RTCB_MOUSE	55249	RNA-splicing ligase RtcB homolog,Rtcb PE=1 SV=1	Rtcb	505	0	4	11	8		0	0.00792079	0.0217822	0.0158416							0	0.000218511	0.000462258	0.000304637
P67984	P67984|RL22_MOUSE	14759	60S ribosomal protein L22,Rpl22 PE=1 SV=2	Rpl22	128	4	4	11	8		0.03125	0.03125	0.0859375	0.0625							0.00100856	0.000862095	0.00182375	0.00120189
Q8CAQ8	Q8CAQ8|MIC60_MOUSE	83900	MICOS complex subunit Mic60,Immt PE=1 SV=1	Immt	757	7	10	11	8		0.00924703	0.01321	0.014531	0.010568							0.000298437	0.000364426	0.000308375	0.000203226
P17426	P17426|AP2A1_MOUSE	107664	AP-2 complex subunit alpha-1,Ap2a1 PE=1 SV=1	Ap2a1	977	0	0	12	8		0	0	0.0122825	0.00818833							0	0	0.000260657	0.000157464
O08784	O08784|TCOF_MOUSE	135001	Treacle protein,Tcof1 PE=1 SV=1	Tcof1	1320	1	0	12	8		0.000757576	0	0.00909091	0.00606061							2.44498e-05	0	0.000192926	0.000116547
Q11011	Q11011|PSA_MOUSE	103325	Puromycin-sensitive aminopeptidase,Npepps PE=1 SV=2	Npepps	920	0	1	12	8		0	0.00108696	0.0130435	0.00869565							0	2.99859e-05	0.000276807	0.000167219
O70250	O70250|PGAM2_MOUSE	28827	Phosphoglycerate mutase 2,Pgam2 PE=1 SV=3	Pgam2	253	10	7	12	8		0.0395257	0.027668	0.0474308	0.0316206							0.00127564	0.000763278	0.00100657	0.000608071
P45591	P45591|COF2_MOUSE	18710	Cofilin-2,Cfl2 PE=1 SV=1	Cfl2	166	5	6	13	8		0.0301205	0.0361446	0.0783133	0.0481928							0.000972102	0.000997122	0.00166195	0.000926758
Q6ZWY3	Q6ZWY3|RS27L_MOUSE	9477	40S ribosomal protein S27-like,Rps27l PE=1 SV=3	Rps27l	84	3	3	14	8		0.0357143	0.0357143	0.166667	0.0952381							0.00115264	0.000985252	0.00353697	0.00183145
Q60865	Q60865|CAPR1_MOUSE	78169	Caprin-1,Caprin1 PE=1 SV=2	Caprin1	707	3	3	14	8		0.00424328	0.00424328	0.019802	0.0113154							0.000136947	0.00011706	0.000420234	0.000217598
Q9DB20	Q9DB20|ATPO_MOUSE	23364	ATP synthase subunit O mitochondrial,Atp5po PE=1 SV=1	Atp5po	213	3	9	14	8		0.0140845	0.0422535	0.0657277	0.0375587							0.00045456	0.00116565	0.00139486	0.000722262
P67778	P67778|PHB_MOUSE	29820	Prohibitin,Phb PE=1 SV=1	Phb	272	7	15	15	8		0.0257353	0.0551471	0.0551471	0.0294118							0.000830575	0.00152134	0.00117032	0.000565595
Q60737	Q60737|CSK21_MOUSE	45134	Casein kinase II subunit alpha,Csnk2a1 PE=1 SV=2	Csnk2a1	391	2	3	0	9		0.00511509	0.00767263	0	0.0230179							0.000165083	0.000211665	0	0.00044264
Q6IFX2	Q6IFX2|K1C42_MOUSE	50133	Keratin type I cytoskeletal 42,Krt42 PE=1 SV=1	Krt42	452	10	7	0	9		0.0221239	0.0154867	0	0.0199115							0.000714022	0.000427233	0	0.000382903
P50446	P50446|K2C6A_MOUSE	59335	Keratin type II cytoskeletal 6A,Krt6a PE=1 SV=3	Krt6a	553	10	8	0	9		0.0180832	0.0144665	0	0.0162749							0.000583613	0.000399089	0	0.000312969
Q8VCI5	Q8VCI5|PEX19_MOUSE	32733	Peroxisomal biogenesis factor 19,Pex19 PE=1 SV=1	Pex19	299	1	0	1	9		0.00334448	0	0.00334448	0.0301003							0.000107939	0	7.09761e-05	0.000578837
P62715	P62715|PP2AB_MOUSE	35575	Serine/threonine-protein phosphatase 2A catalytic subunit beta isoform,Ppp2cb PE=1 SV=1	Ppp2cb	309	6	1	1	9		0.0194175	0.00323625	0.00323625	0.0291262							0.000626675	8.92785e-05	6.86791e-05	0.000560104
Q9D0M3	Q9D0M3|CY1_MOUSE	35328	Cytochrome c1 heme protein mitochondrial,Cyc1 PE=1 SV=1	Cyc1	325	3	4	2	9		0.00923077	0.0123077	0.00615385	0.0276923							0.000297912	0.000339533	0.000130596	0.00053253
Q61702	Q61702|ITIH1_MOUSE	101067	Inter-alpha-trypsin inhibitor heavy chain H1,Itih1 PE=1 SV=2	Itih1	907	7	4	2	9		0.00771775	0.00441014	0.00220507	0.00992282							0.000249081	0.000121663	4.67957e-05	0.000190818
Q9DBG6	Q9DBG6|RPN2_MOUSE	69063	Dolichyl-diphosphooligosaccharide--protein glycosyltransferase subunit 2,Rpn2 PE=1 SV=1	Rpn2	631	5	6	2	9		0.00792393	0.00950872	0.00316957	0.0142631							0.000255735	0.000262317	6.72642e-05	0.000274282
Q6NXH9	Q6NXH9|K2C73_MOUSE	58911	Keratin type II cytoskeletal 73,Krt73 PE=1 SV=1	Krt73	539	10	6	2	9		0.0185529	0.0111317	0.00371058	0.0166976							0.000598772	0.000307091	7.87452e-05	0.000321099
P62858	P62858|RS28_MOUSE	7841	40S ribosomal protein S28,Rps28 PE=1 SV=1	Rps28	69	3	2	3	9		0.0434783	0.0289855	0.0434783	0.130435							0.00140321	0.000799625	0.000922689	0.00250829
P51410	P51410|RL9_MOUSE	21881	60S ribosomal protein L9,Rpl9 PE=2 SV=2	Rpl9	192	3	3	3	9		0.015625	0.015625	0.015625	0.046875							0.000504278	0.000431048	0.000331591	0.000901417
Q01405	Q01405|SC23A_MOUSE	86162	Protein transport protein Sec23A,Sec23a PE=1 SV=2	Sec23a	765	0	1	4	9		0	0.00130719	0.00522876	0.0117647							0	3.60615e-05	0.000110964	0.000226238
Q9CW03	Q9CW03|SMC3_MOUSE	141555	Structural maintenance of chromosomes protein 3,Smc3 PE=1 SV=2	Smc3	1217	1	1	4	9		0.000821693	0.000821693	0.00328677	0.00739523							2.65191e-05	2.26681e-05	6.97513e-05	0.000142212
Q9R0X4	Q9R0X4|ACOT9_MOUSE	50561	Acyl-coenzyme A thioesterase 9 mitochondrial,Acot9 PE=1 SV=1	Acot9	439	0	2	4	9		0	0.00455581	0.00911162	0.0205011							0	0.000125681	0.000193365	0.000394242
Q61166	Q61166|MARE1_MOUSE	30016	Microtubule-associated protein RP/EB family member 1,Mapre1 PE=1 SV=3	Mapre1	268	8	5	4	9		0.0298507	0.0186567	0.0149254	0.0335821							0.000963397	0.000514684	0.000316744	0.000645791
P19783	P19783|COX41_MOUSE	19530	Cytochrome c oxidase subunit 4 isoform 1 mitochondrial,Cox4i1 PE=1 SV=2	Cox4i1	169	9	8	4	9		0.0532544	0.0473373	0.0236686	0.0532544							0.00171872	0.0013059	0.000502292	0.0010241
Q61024	Q61024|ASNS_MOUSE	64283	Asparagine synthetase [glutamine-hydrolyzing],Asns PE=1 SV=3	Asns	561	3	2	5	9		0.00534759	0.00356506	0.00891266	0.0160428							0.000172587	9.83496e-05	0.000189143	0.000308506
Q8BML9	Q8BML9|SYQ_MOUSE	87677	Glutamine--tRNA ligase,Qars PE=1 SV=1	Qars	775	3	2	5	9		0.00387097	0.00258065	0.00645161	0.0116129							0.000124931	7.11924e-05	0.000136915	0.000223319
P46638	P46638|RB11B_MOUSE	24489	Ras-related protein Rab-11B,Rab11b PE=1 SV=3	Rab11b	218	3	2	5	9		0.0137615	0.00917431	0.0229358	0.0412844							0.000444135	0.000253092	0.000486739	0.000793909
P45377	P45377|ALD2_MOUSE	36121	Aldose reductase-related protein 2,Akr1b8 PE=1 SV=2	Akr1b8	316	1	3	5	9		0.00316456	0.00949367	0.0158228	0.028481							0.000102132	0.000261902	0.000335789	0.000547697
P13864	P13864|DNMT1_MOUSE	183188	DNA (cytosine-5)-methyltransferase 1,Dnmt1 PE=1 SV=5	Dnmt1	1620	1	0	6	9		0.000617284	0	0.0037037	0.00555556							1.99221e-05	0	7.85994e-05	0.000106835
P62897	P62897|CYC_MOUSE	11605	Cytochrome c somatic,Cycs PE=1 SV=2	Cycs	105	2	2	6	9		0.0190476	0.0190476	0.0571429	0.0857143							0.000614739	0.000525468	0.00121268	0.00164831
Q9Z2U0	Q9Z2U0|PSA7_MOUSE	27855	Proteasome subunit alpha type-7,Psma7 PE=1 SV=1	Psma7	248	3	6	6	9		0.0120968	0.0241935	0.0241935	0.0362903							0.000390409	0.000667429	0.000513432	0.000697871
P20918	P20918|PLMN_MOUSE	90808	Plasminogen,Plg PE=1 SV=3	Plg	812	21	16	6	9		0.0258621	0.0197044	0.00738916	0.0110837							0.000834667	0.000543587	0.000156812	0.000213143
Q7TNC4	Q7TNC4|LC7L2_MOUSE	46583	Putative RNA-binding protein Luc7-like 2,Luc7l2 PE=1 SV=1	Luc7l2	392	1	2	7	9		0.00255102	0.00510204	0.0178571	0.0229592							8.23311e-05	0.00014075	0.000378961	0.00044151
Q9CQ19	Q9CQ19|MYL9_MOUSE	19854	Myosin regulatory light polypeptide 9,Myl9 PE=1 SV=3	Myl9	172	1	3	7	9		0.00581395	0.0174419	0.0406977	0.0523256							0.000187638	0.000481169	0.00086368	0.00100623
Q9DCW4	Q9DCW4|ETFB_MOUSE	27623	Electron transfer flavoprotein subunit beta,Etfb PE=1 SV=3	Etfb	255	5	4	7	9		0.0196078	0.0156863	0.027451	0.0352941							0.000632819	0.000432738	0.00058256	0.000678714
P63094	P63094|GNAS2_MOUSE	45664	Guanine nucleotide-binding protein G(s) subunit alpha isoforms short,Gnas PE=1 SV=1	Gnas	394	3	6	7	9		0.00761421	0.0152284	0.0177665	0.0228426							0.000245739	0.000420107	0.000377038	0.000439269
Q6R0H7	Q6R0H7|GNAS1_MOUSE	121505	Guanine nucleotide-binding protein G(s) subunit alpha isoforms XLas,Gnas PE=1 SV=1	Gnas	1133	3	6	7	9		0.00264784	0.00529568	0.00617829	0.00794351							8.54557e-05	0.000146092	0.000131115	0.000152756
Q60854	Q60854|SPB6_MOUSE	42599	Serpin B6,Serpinb6 PE=1 SV=1	Serpinb6	378	6	7	7	9		0.015873	0.0185185	0.0185185	0.0238095							0.000512282	0.000510871	0.000392997	0.000457863
O35887	O35887|CALU_MOUSE	37064	Calumenin,Calu PE=1 SV=1	Calu	315	1	0	8	9		0.0031746	0	0.0253968	0.0285714							0.000102456	0	0.000538967	0.000549435
P16460	P16460|ASSY_MOUSE	46585	Argininosuccinate synthase,Ass1 PE=1 SV=1	Ass1	412	0	1	8	9		0	0.00242718	0.0194175	0.0218447							0	6.69589e-05	0.000412075	0.000420078
Q9D8W5	Q9D8W5|PSD12_MOUSE	52895	26S proteasome non-ATPase regulatory subunit 12,Psmd12 PE=1 SV=4	Psmd12	456	0	2	8	9		0	0.00438596	0.0175439	0.0197368							0	0.000120996	0.000372313	0.000379544
P63037	P63037|DNJA1_MOUSE	44868	DnaJ homolog subfamily A member 1,Dnaja1 PE=1 SV=1	Dnaja1	397	3	4	8	9		0.00755668	0.0100756	0.0201511	0.02267							0.000243883	0.000277955	0.000427644	0.00043595
Q6PHN9	Q6PHN9|RAB35_MOUSE	23025	Ras-related protein Rab-35,Rab35 PE=1 SV=1	Rab35	201	4	4	8	9		0.0199005	0.0199005	0.039801	0.0447761							0.000642264	0.000548996	0.00084465	0.000861055
P17183	P17183|ENOG_MOUSE	47297	Gamma-enolase,Eno2 PE=1 SV=2	Eno2	434	4	5	8	9		0.00921659	0.0115207	0.0184332	0.0207373							0.000297454	0.000317823	0.000391186	0.000398784
Q9JMH6	Q9JMH6|TRXR1_MOUSE	67084	Thioredoxin reductase 1 cytoplasmic,Txnrd1 PE=1 SV=3	Txnrd1	613	6	12	8	9		0.00978793	0.0195759	0.0130506	0.0146819							0.000315894	0.00054004	0.000276957	0.000282336
Q8BFY9	Q8BFY9|TNPO1_MOUSE	102357	Transportin-1,Tnpo1 PE=1 SV=2	Tnpo1	898	0	1	9	9		0	0.00111359	0.0100223	0.0100223							0	3.07205e-05	0.000212691	0.000192731
P58044	P58044|IDI1_MOUSE	26289	Isopentenyl-diphosphate Delta-isomerase 1,Idi1 PE=1 SV=1	Idi1	227	1	1	9	9		0.00440529	0.00440529	0.0396476	0.0396476							0.000142175	0.000121529	0.000841395	0.000762432
Q9D1J3	Q9D1J3|SARNP_MOUSE	23533	SAP domain-containing ribonucleoprotein,Sarnp PE=1 SV=3	Sarnp	210	3	5	9	9		0.0142857	0.0238095	0.0428571	0.0428571							0.000461054	0.000656835	0.000909507	0.000824153
Q920E5	Q920E5|FPPS_MOUSE	40582	Farnesyl pyrophosphate synthase,Fdps PE=1 SV=1	Fdps	353	10	5	9	9		0.0283286	0.0141643	0.0254958	0.0254958							0.000914272	0.000390751	0.000541067	0.000490289
Q78ZA7	Q78ZA7|NP1L4_MOUSE	42679	Nucleosome assembly protein 1-like 4,Nap1l4 PE=1 SV=1	Nap1l4	375	2	7	9	9		0.00533333	0.0186667	0.024	0.024							0.000172127	0.000514958	0.000509324	0.000461526
P14602	P14602|HSPB1_MOUSE	23014	Heat shock protein beta-1,Hspb1 PE=1 SV=3	Hspb1	209	7	10	9	9		0.0334928	0.0478469	0.0430622	0.0430622							0.00108094	0.00131995	0.000913859	0.000828096
Q9CZU6	Q9CZU6|CISY_MOUSE	51737	Citrate synthase mitochondrial,Cs PE=1 SV=1	Cs	464	11	11	9	9		0.0237069	0.0237069	0.0193966	0.0193966							0.000765111	0.000654003	0.000411631	0.000373
O35685	O35685|NUDC_MOUSE	38358	Nuclear migration protein nudC,Nudc PE=1 SV=1	Nudc	332	3	0	10	9		0.00903614	0	0.0301205	0.0271084							0.000291631	0	0.000639212	0.000521302
Q9CR16	Q9CR16|PPID_MOUSE	40743	Peptidyl-prolyl cis-trans isomerase D,Ppid PE=1 SV=3	Ppid	370	1	4	10	9		0.0027027	0.0108108	0.027027	0.0243243							8.72265e-05	0.000298238	0.000573563	0.000467762
Q6PDQ2	Q6PDQ2|CHD4_MOUSE	217749	Chromodomain-helicase-DNA-binding protein 4,Chd4 PE=1 SV=1	Chd4	1915	1	4	10	9		0.000522193	0.00208877	0.00522193	0.00469974							1.68532e-05	5.76231e-05	0.000110819	9.03771e-05
Q9D1G1	Q9D1G1|RAB1B_MOUSE	22187	Ras-related protein Rab-1B,Rab1b PE=1 SV=1	Rab1b	201	6	7	10	9		0.0298507	0.0348259	0.0497512	0.0447761							0.000963397	0.000960743	0.00105581	0.000861055
Q04750	Q04750|TOP1_MOUSE	90876	DNA topoisomerase 1,Top1 PE=1 SV=2	Top1	767	1	2	11	9		0.00130378	0.00260756	0.0143416	0.011734							4.20779e-05	7.19349e-05	0.000304355	0.000225648
Q02248	Q02248|CTNB1_MOUSE	85471	Catenin beta-1,Ctnnb1 PE=1 SV=1	Ctnnb1	781	0	3	11	9		0	0.00384123	0.0140845	0.0115237							0	0.000105968	0.000298899	0.000221603
P97461	P97461|RS5_MOUSE	22889	40S ribosomal protein S5,Rps5 PE=1 SV=3	Rps5	204	7	9	11	9		0.0343137	0.0441176	0.0539216	0.0441176							0.00110743	0.00121708	0.00114431	0.000848393
Q99L45	Q99L45|IF2B_MOUSE	38092	Eukaryotic translation initiation factor 2 subunit 2,Eif2s2 PE=1 SV=1	Eif2s2	331	4	1	12	9		0.0120846	0.00302115	0.0362538	0.0271903							0.000390016	8.33446e-05	0.000769372	0.000522876
Q8K4Z5	Q8K4Z5|SF3A1_MOUSE	88545	Splicing factor 3A subunit 1,Sf3a1 PE=1 SV=1	Sf3a1	791	0	2	12	9		0	0.00252845	0.0151707	0.011378							0	6.97523e-05	0.00032195	0.000218802
Q9QZD9	Q9QZD9|EIF3I_MOUSE	36461	Eukaryotic translation initiation factor 3 subunit I,Eif3i PE=1 SV=1	Eif3i	325	8	6	12	9		0.0246154	0.0184615	0.0369231	0.0276923							0.000794432	0.000509299	0.000783576	0.00053253
P49717	P49717|MCM4_MOUSE	96736	DNA replication licensing factor MCM4,Mcm4 PE=1 SV=1	Mcm4	862	3	7	12	9		0.00348028	0.00812065	0.0139211	0.0104408							0.000112322	0.000224025	0.000295432	0.00020078
P14152	P14152|MDHC_MOUSE	36511	Malate dehydrogenase cytoplasmic,Mdh1 PE=1 SV=3	Mdh1	334	10	7	12	9		0.0299401	0.0209581	0.0359281	0.0269461							0.000966281	0.000578172	0.000762461	0.00051818
Q62448	Q62448|IF4G2_MOUSE	102105	Eukaryotic translation initiation factor 4 gamma 2,Eif4g2 PE=1 SV=2	Eif4g2	906	0	0	13	9		0	0	0.0143488	0.00993377							0	0	0.000304508	0.000191029
Q3THK7	Q3THK7|GUAA_MOUSE	76724	GMP synthase [glutamine-hydrolyzing],Gmps PE=1 SV=2	Gmps	693	1	2	13	9		0.001443	0.002886	0.018759	0.012987							4.65711e-05	7.96163e-05	0.000398101	0.000249743
Q9Z1Z0	Q9Z1Z0|USO1_MOUSE	106983	General vesicular transport factor p115,Uso1 PE=1 SV=2	Uso1	959	3	2	13	9		0.00312826	0.00208551	0.0135558	0.00938478							0.000100961	5.75329e-05	0.000287679	0.000180471
P46061	P46061|RAGP1_MOUSE	63531	Ran GTPase-activating protein 1,Rangap1 PE=1 SV=2	Rangap1	589	5	3	13	9		0.00848896	0.00509338	0.0220713	0.0152801							0.000273971	0.000140511	0.000468394	0.000293841
P61290	P61290|PSME3_MOUSE	29506	Proteasome activator complex subunit 3,Psme3 PE=1 SV=1	Psme3	254	3	5	13	9		0.011811	0.019685	0.0511811	0.0354331							0.000381186	0.000543052	0.00108616	0.000681386
Q9EQP2	Q9EQP2|EHD4_MOUSE	61481	EH domain-containing protein 4,Ehd4 PE=1 SV=1	Ehd4	541	0	1	15	9		0	0.00184843	0.0277264	0.0166359							0	5.09927e-05	0.000588406	0.000319911
P70698	P70698|PYRG1_MOUSE	66683	CTP synthase 1,Ctps1 PE=1 SV=2	Ctps1	591	1	2	16	9		0.00169205	0.00338409	0.0270728	0.0152284							5.46088e-05	9.33572e-05	0.000574534	0.000292846
Q8VDW0	Q8VDW0|DX39A_MOUSE	49067	ATP-dependent RNA helicase DDX39A,Ddx39a PE=1 SV=1	Ddx39a	427	6	4	16	9		0.0140515	0.00936768	0.0374707	0.0210773							0.000453496	0.000258427	0.000795198	0.000405321
Q9DCL9	Q9DCL9|PUR6_MOUSE	47006	Multifunctional protein ADE2,Paics PE=1 SV=4	Paics	425	4	5	16	9		0.00941176	0.0117647	0.0376471	0.0211765							0.000303753	0.000324554	0.00079894	0.000407229
Q8BVY0	Q8BVY0|RL1D1_MOUSE	50421	Ribosomal L1 domain-containing protein 1,Rsl1d1 PE=1 SV=1	Rsl1d1	452	0	4	18	9		0	0.00884956	0.039823	0.0199115							0	0.000244133	0.000845118	0.000382903
P10922	P10922|H10_MOUSE	20861	Histone H1.0,H1-0 PE=2 SV=4	H1-0	194	6	11	23	9		0.0309278	0.056701	0.118557	0.0463918							0.000998158	0.00156421	0.00251599	0.000892124
Q8BMF4	Q8BMF4|ODP2_MOUSE	67942	Dihydrolipoyllysine-residue acetyltransferase component of pyruvate dehydrogenase complex mitochondrial,Dlat PE=1 SV=2	Dlat	642	11	9	1	10		0.017134	0.0140187	0.00155763	0.0155763							0.000552978	0.000386734	3.30558e-05	0.000299536
Q6IFZ6	Q6IFZ6|K2C1B_MOUSE	61359	Keratin type II cytoskeletal 1b,Krt77 PE=1 SV=1	Krt77	572	11	7	2	10		0.0192308	0.0122378	0.0034965	0.0174825							0.00062065	0.000337604	7.42022e-05	0.000336193
Q64337	Q64337|SQSTM_MOUSE	48163	Sequestosome-1,Sqstm1 PE=1 SV=1	Sqstm1	442	7	9	2	10		0.0158371	0.020362	0.00452489	0.0226244							0.000511123	0.000561727	9.60264e-05	0.000435073
Q61414	Q61414|K1C15_MOUSE	49138	Keratin type I cytoskeletal 15,Krt15 PE=1 SV=2	Krt15	452	9	7	3	10		0.0199115	0.0154867	0.00663717	0.0221239							0.00064262	0.000427233	0.000140853	0.000425448
Q8BP47	Q8BP47|SYNC_MOUSE	64279	Asparagine--tRNA ligase cytoplasmic,NARS1 PE=1 SV=2	NARS1	559	10	13	3	10		0.0178891	0.0232558	0.00536673	0.0178891							0.000577349	0.000641559	0.000113892	0.000344011
Q9CSH3	Q9CSH3|RRP44_MOUSE	108837	Exosome complex exonuclease RRP44,Dis3 PE=1 SV=4	Dis3	958	0	1	5	10		0	0.00104384	0.00521921	0.0104384							0	2.87965e-05	0.000110761	0.000200733
Q9DBC7	Q9DBC7|KAP0_MOUSE	43185	cAMP-dependent protein kinase type I-alpha regulatory subunit,Prkar1a PE=1 SV=3	Prkar1a	381	0	2	5	10		0	0.00524934	0.0131234	0.0262467							0	0.000144814	0.000278502	0.000504731
Q9WUA2	Q9WUA2|SYFB_MOUSE	65697	Phenylalanine--tRNA ligase beta subunit,Farsb PE=1 SV=2	Farsb	589	2	2	5	10		0.00339559	0.00339559	0.00848896	0.0169779							0.000109588	9.36742e-05	0.000180151	0.00032649
P32921	P32921|SYWC_MOUSE	54358	Tryptophan--tRNA ligase cytoplasmic,Wars PE=1 SV=2	Wars	481	3	2	5	10		0.00623701	0.004158	0.010395	0.02079							0.000201292	0.000114707	0.000220601	0.000399797
Q99LX0	Q99LX0|PARK7_MOUSE	20021	Protein/nucleic acid deglycase DJ-1,Park7 PE=1 SV=1	Park7	189	2	5	5	10		0.010582	0.026455	0.026455	0.0529101							0.000341522	0.000729816	0.000561424	0.00101747
P10711	P10711|TCEA1_MOUSE	33880	Transcription elongation factor A protein 1,Tcea1 PE=1 SV=2	Tcea1	301	0	1	6	10		0	0.00332226	0.0199336	0.0332226							0	9.16513e-05	0.000423027	0.000638878
P50516	P50516|VATA_MOUSE	68326	V-type proton ATPase catalytic subunit A,Atp6v1a PE=1 SV=2	Atp6v1a	617	1	2	6	10		0.00162075	0.00324149	0.00972447	0.0162075							5.23076e-05	8.94232e-05	0.000206371	0.000311673
Q9EPL8	Q9EPL8|IPO7_MOUSE	119486	Importin-7,Ipo7 PE=1 SV=2	Ipo7	1038	5	2	6	10		0.00481696	0.00192678	0.00578035	0.00963391							0.000155461	5.31542e-05	0.00012267	0.000185262
Q9R0Q7	Q9R0Q7|TEBP_MOUSE	18721	Prostaglandin E synthase 3,Ptges3 PE=1 SV=1	Ptges3	160	6	3	6	10		0.0375	0.01875	0.0375	0.0625							0.00121027	0.000517257	0.000795819	0.00120189
Q9JII6	Q9JII6|AK1A1_MOUSE	36587	Aldo-keto reductase family 1 member A1,Akr1a1 PE=1 SV=3	Akr1a1	325	9	5	6	10		0.0276923	0.0153846	0.0184615	0.0307692							0.000893736	0.000424416	0.000391788	0.0005917
Q9D0T1	Q9D0T1|NH2L1_MOUSE	14174	NHP2-like protein 1,Snu13 PE=1 SV=4	Snu13	128	3	7	6	10		0.0234375	0.0546875	0.046875	0.078125							0.000756417	0.00150867	0.000994774	0.00150236
P62320	P62320|SMD3_MOUSE	13916	Small nuclear ribonucleoprotein Sm D3,Snrpd3 PE=1 SV=1	Snrpd3	126	8	10	6	10		0.0634921	0.0793651	0.047619	0.0793651							0.00204913	0.00218945	0.00101056	0.00152621
Q61584	Q61584|FXR1_MOUSE	76222	Fragile X mental retardation syndrome-related protein 1,Fxr1 PE=1 SV=2	Fxr1	677	1	1	7	10		0.0014771	0.0014771	0.0103397	0.014771							4.76718e-05	4.0749e-05	0.000219428	0.000284051
P62267	P62267|RS23_MOUSE	15808	40S ribosomal protein S23,Rps23 PE=1 SV=3	Rps23	143	5	4	7	10		0.034965	0.027972	0.048951	0.0699301							0.00112845	0.000771666	0.00103883	0.00134477
P70670	P70670|NACAM_MOUSE	220497	Nascent polypeptide-associated complex subunit alpha muscle-specific form,Naca PE=1 SV=2	Naca	2187	7	5	7	10		0.00320073	0.00228624	0.00320073	0.00457247							0.0001033	6.30705e-05	6.79254e-05	8.79297e-05
P61358	P61358|RL27_MOUSE	15798	60S ribosomal protein L27,Rpl27 PE=1 SV=2	Rpl27	136	10	8	7	10		0.0735294	0.0588235	0.0514706	0.0735294							0.00237307	0.00162277	0.0010923	0.00141399
P97429	P97429|ANXA4_MOUSE	35916	Annexin A4,Anxa4 PE=1 SV=4	Anxa4	319	11	15	7	10		0.0344828	0.0470219	0.0219436	0.031348							0.00111289	0.0012972	0.000465683	0.000602829
Q9ESX5	Q9ESX5|DKC1_MOUSE	57402	H/ACA ribonucleoprotein complex subunit DKC1,Dkc1 PE=1 SV=4	Dkc1	509	2	2	8	10		0.00392927	0.00392927	0.0157171	0.0196464							0.000126813	0.000108397	0.000333546	0.000377804
Q9D1R9	Q9D1R9|RL34_MOUSE	13293	60S ribosomal protein L34,Rpl34 PE=1 SV=2	Rpl34	117	2	3	8	10		0.017094	0.025641	0.0683761	0.0854701							0.000551689	0.00070736	0.00145107	0.00164361
P61028	P61028|RAB8B_MOUSE	23603	Ras-related protein Rab-8B,Rab8b PE=1 SV=1	Rab8b	207	4	5	8	10		0.0193237	0.0241546	0.0386473	0.0483092							0.000623648	0.000666354	0.000820168	0.000928997
Q9D1D4	Q9D1D4|TMEDA_MOUSE	24911	Transmembrane emp24 domain-containing protein 10,Tmed10 PE=1 SV=1	Tmed10	219	3	6	8	10		0.0136986	0.0273973	0.0365297	0.0456621							0.000442107	0.00075581	0.000775227	0.000878093
Q921F2	Q921F2|TADBP_MOUSE	44548	TAR DNA-binding protein 43,Tardbp PE=1 SV=1	Tardbp	414	6	6	8	10		0.0144928	0.0144928	0.0193237	0.0241546							0.000467736	0.000399812	0.000410084	0.000464498
Q64737	Q64737|PUR2_MOUSE	107503	Trifunctional purine biosynthetic protein adenosine-3,Gart PE=1 SV=3	Gart	1010	5	4	9	10		0.0049505	0.0039604	0.00891089	0.00990099							0.000159771	0.000109256	0.000189106	0.000190398
P18242	P18242|CATD_MOUSE	44954	Cathepsin D,Ctsd PE=1 SV=1	Ctsd	410	3	5	9	10		0.00731707	0.0121951	0.0219512	0.0243902							0.00023615	0.000336427	0.000465845	0.00046903
P55258	P55258|RAB8A_MOUSE	23668	Ras-related protein Rab-8A,Rab8a PE=1 SV=2	Rab8a	207	5	5	9	10		0.0241546	0.0241546	0.0434783	0.0483092							0.00077956	0.000666354	0.000922689	0.000928997
P26638	P26638|SYSC_MOUSE	58389	Serine--tRNA ligase cytoplasmic,Sars PE=1 SV=3	Sars	512	7	7	9	10		0.0136719	0.0136719	0.0175781	0.0195312							0.000441243	0.000377167	0.00037304	0.000375591
Q9CQQ7	Q9CQQ7|AT5F1_MOUSE	28949	ATP synthase F(0) complex subunit B1 mitochondrial,Atp5pb PE=1 SV=1	Atp5pb	256	11	5	10	10		0.0429688	0.0195312	0.0390625	0.0390625							0.00138676	0.00053881	0.000828978	0.000751181
Q9Z204	Q9Z204|HNRPC_MOUSE	34385	Heterogeneous nuclear ribonucleoproteins C1/C2,Hnrnpc PE=1 SV=1	Hnrnpc	313	5	6	10	10		0.0159744	0.0191693	0.0319489	0.0319489							0.000515556	0.000528825	0.000678014	0.000614385
Q91VI7	Q91VI7|RINI_MOUSE	49817	Ribonuclease inhibitor,Rnh1 PE=1 SV=1	Rnh1	456	8	4	11	10		0.0175439	0.00877193	0.0241228	0.0219298							0.000566207	0.000241992	0.00051193	0.000421716
P97311	P97311|MCM6_MOUSE	92867	DNA replication licensing factor MCM6,Mcm6 PE=1 SV=1	Mcm6	821	3	7	12	10		0.00365408	0.00852619	0.0146163	0.0121803							0.000117931	0.000235212	0.000310185	0.000234229
Q8CG47	Q8CG47|SMC4_MOUSE	146894	Structural maintenance of chromosomes protein 4,Smc4 PE=1 SV=1	Smc4	1286	0	0	13	10		0	0	0.0101089	0.00777605							0	0	0.000214529	0.000149535
Q91VR5	Q91VR5|DDX1_MOUSE	82500	ATP-dependent RNA helicase DDX1,Ddx1 PE=1 SV=1	Ddx1	740	0	1	13	10		0	0.00135135	0.0175676	0.0135135							0	3.72798e-05	0.000372816	0.000259868
O55234	O55234|PSB5_MOUSE	28532	Proteasome subunit beta type-5,Psmb5 PE=1 SV=3	Psmb5	264	2	3	13	10		0.00757576	0.0113636	0.0492424	0.0378788							0.000244498	0.000313489	0.00104501	0.000728418
O08810	O08810|U5S1_MOUSE	109361	116 kDa U5 small nuclear ribonucleoprotein component,Eftud2 PE=1 SV=1	Eftud2	971	1	4	13	10		0.00102987	0.00411946	0.0133883	0.0102987							3.32377e-05	0.000113644	0.000284123	0.000198046
P54227	P54227|STMN1_MOUSE	17274	Stathmin,Stmn1 PE=1 SV=2	Stmn1	149	5	5	13	10		0.033557	0.033557	0.0872483	0.0671141							0.00108301	0.00092574	0.00185157	0.00129062
P34884	P34884|MIF_MOUSE	12504	Macrophage migration inhibitory factor,Mif PE=1 SV=2	Mif	115	6	7	13	10		0.0521739	0.0608696	0.113043	0.0869565							0.00168385	0.00167921	0.00239899	0.00167219
Q6PIE5	Q6PIE5|AT1A2_MOUSE	112217	Sodium/potassium-transporting ATPase subunit alpha-2,Atp1a2 PE=1 SV=1	Atp1a2	1020	9	5	14	10		0.00882353	0.00490196	0.0137255	0.00980392							0.000284769	0.000135231	0.00029128	0.000188532
Q8BP67	Q8BP67|RL24_MOUSE	17779	60S ribosomal protein L24,Rpl24 PE=1 SV=2	Rpl24	157	5	10	16	10		0.0318471	0.0636943	0.101911	0.0636943							0.00102783	0.00175714	0.00216274	0.00122486
Q9DCT8	Q9DCT8|CRIP2_MOUSE	22727	Cysteine-rich protein 2,Crip2 PE=1 SV=1	Crip2	208	6	11	16	10		0.0288462	0.0528846	0.0769231	0.0480769							0.000930975	0.00145893	0.00163245	0.000924531
P63276	P63276|RS17_MOUSE	15524	40S ribosomal protein S17,Rps17 PE=1 SV=2	Rps17	135	3	2	17	10		0.0222222	0.0148148	0.125926	0.0740741							0.000717195	0.000408697	0.00267238	0.00142446
P16546	P16546|SPTN1_MOUSE	284596	Spectrin alpha chain non-erythrocytic 1,Sptan1 PE=1 SV=4	Sptan1	2472	1	3	18	10		0.000404531	0.00121359	0.00728155	0.00404531							1.30557e-05	3.34794e-05	0.000154528	7.77922e-05
P63330	P63330|PP2AA_MOUSE	35608	Serine/threonine-protein phosphatase 2A catalytic subunit alpha isoform,Ppp2ca PE=1 SV=1	Ppp2ca	309	6	1	1	11		0.0194175	0.00323625	0.00323625	0.0355987							0.000626675	8.92785e-05	6.86791e-05	0.000684571
Q9WV80	Q9WV80|SNX1_MOUSE	58952	Sorting nexin-1,Snx1 PE=1 SV=1	Snx1	522	4	2	4	11		0.00766284	0.00383142	0.00766284	0.0210728							0.000247309	0.000105698	0.000162619	0.000405235
P40142	P40142|TKT_MOUSE	67631	Transketolase,Tkt PE=1 SV=1	Tkt	623	7	4	4	11		0.011236	0.00642055	0.00642055	0.0176565							0.000362627	0.000177124	0.000136256	0.000339539
Q9CZ44	Q9CZ44|NSF1C_MOUSE	40710	NSFL1 cofactor p47,Nsfl1c PE=1 SV=1	Nsfl1c	370	5	5	4	11		0.0135135	0.0135135	0.0108108	0.0297297							0.000436132	0.000372798	0.000229425	0.00057171
Q921I1	Q921I1|TRFE_MOUSE	76724	Serotransferrin,Tf PE=1 SV=1	Tf	697	14	8	4	11		0.0200861	0.0114778	0.00573888	0.0157819							0.000648254	0.000316638	0.00012179	0.00030349
P32261	P32261|ANT3_MOUSE	52004	Antithrombin-III,Serpinc1 PE=1 SV=1	Serpinc1	465	38	26	4	11		0.0817204	0.055914	0.00860215	0.0236559							0.00263743	0.0015425	0.000182553	0.000454909
Q80UM3	Q80UM3|NAA15_MOUSE	100961	N-alpha-acetyltransferase 15 NatA auxiliary subunit,Naa15 PE=1 SV=1	Naa15	865	0	3	5	11		0	0.00346821	0.00578035	0.0127168							0	9.56776e-05	0.00012267	0.000244546
O08529	O08529|CAN2_MOUSE	79872	Calpain-2 catalytic subunit,Capn2 PE=1 SV=4	Capn2	700	3	4	6	11		0.00428571	0.00571429	0.00857143	0.0157143							0.000138316	0.00015764	0.000181901	0.000302189
P08228	P08228|SODC_MOUSE	15943	Superoxide dismutase [Cu-Zn],Sod1 PE=1 SV=2	Sod1	154	7	6	6	11		0.0454545	0.038961	0.038961	0.0714286							0.00146699	0.00107482	0.000826825	0.00137359
Q9D051	Q9D051|ODPB_MOUSE	38937	Pyruvate dehydrogenase E1 component subunit beta mitochondrial,Pdhb PE=1 SV=1	Pdhb	359	7	6	6	11		0.0194986	0.0167131	0.0167131	0.0306407							0.000629294	0.000461065	0.000354683	0.000589227
Q61792	Q61792|LASP1_MOUSE	29994	LIM and SH3 domain protein 1,Lasp1 PE=1 SV=1	Lasp1	263	4	8	6	11		0.0152091	0.0304183	0.0228137	0.0418251							0.000490856	0.00083915	0.000484148	0.000804306
Q60930	Q60930|VDAC2_MOUSE	31733	Voltage-dependent anion-selective channel protein 2,Vdac2 PE=1 SV=2	Vdac2	295	6	8	6	11		0.020339	0.0271186	0.020339	0.0372881							0.000656416	0.000748123	0.000431631	0.00071706
Q99L47	Q99L47|F10A1_MOUSE	41656	Hsc70-interacting protein,St13 PE=1 SV=1	St13	371	6	3	7	11		0.0161725	0.00808625	0.0188679	0.0296496							0.000521948	0.000223076	0.000400412	0.000570169
P49722	P49722|PSA2_MOUSE	25927	Proteasome subunit alpha type-2,Psma2 PE=1 SV=3	Psma2	234	3	4	7	11		0.0128205	0.017094	0.0299145	0.0470085							0.000413766	0.000471573	0.000634841	0.000903985
Q9WV55	Q9WV55|VAPA_MOUSE	27855	Vesicle-associated membrane protein-associated protein A,Vapa PE=1 SV=2	Vapa	249	2	0	8	11		0.00803213	0	0.0321285	0.0441767							0.000259227	0	0.000681826	0.000849528
Q9ET54	Q9ET54|PALLD_MOUSE	152131	Palladin,Palld PE=1 SV=2	Palld	1408	0	3	8	11		0	0.00213068	0.00568182	0.0078125							0	5.87792e-05	0.000120579	0.000150236
P62196	P62196|PRS8_MOUSE	45626	26S proteasome regulatory subunit 8,Psmc5 PE=1 SV=1	Psmc5	406	0	4	8	11		0	0.00985222	0.0197044	0.0270936							0	0.000271794	0.000418164	0.000521016
Q6URW6	Q6URW6|MYH14_MOUSE	228584	Myosin-14,Myh14 PE=1 SV=1	Myh14	2000	6	12	8	11		0.003	0.006	0.004	0.0055							9.68214e-05	0.000165522	8.48874e-05	0.000105766
[truncated: 470 more rows]

## Sheet: Fold Change 
Normalized Spectral Abundance Factor (NSAF)	gene name	#Spec siCPEB1-1	#Spec siCPEB1-2	#Spec siNC-1	#Spec siNC-2	NSAFX1000000	#Spec siCPEB1-1	#Spec siCPEB1-2	#Spec siNC-1	#Spec siNC-2	Pesudo count	#Spec siCPEB1-1	#Spec siCPEB1-2	#Spec siNC-1	#Spec siNC-2	siNC/siCPEB1	Fold Change (siNC/siCPEB1)	Log2 (FC)	P-value
	Arl1	0.000178308	0	0	0		178.308	0	0	0	1	179.308	1	1	1		0.0110921	-6.49432	0.211325
	Stk24	7.48812e-05	0	0	0		74.8812	0	0	0		75.8812	1	1	1		0.0260142	-5.26456	0.211325
	Naxe	0.000114446	0	0	0		114.446	0	0	0		115.446	1	1	1		0.0171753	-5.86352	0.211325
	Sri	0.000162999	0	0	0		162.999	0	0	0		163.999	1	1	1		0.0121213	-6.36631	0.211325
	Parp3	6.05512e-05	0	0	0		60.5512	0	0	0		61.5512	1	1	1		0.0319738	-4.96697	0.211325
	Minpp1	6.70973e-05	0	0	0		67.0973	0	0	0		68.0973	1	1	1		0.0289447	-5.11056	0.211325
	Ndufab1	0.000206883	0	0	0		206.883	0	0	0		207.883	1	1	1		0.00957473	-6.70655	0.211325
	Atg3	0.000102783	0	0	0		102.783	0	0	0		103.783	1	1	1		0.0190871	-5.71126	0.211325
	Fgb	6.70973e-05	0	0	0		67.0973	0	0	0		68.0973	1	1	1		0.0289447	-5.11056	0.211325
	Macrod1	9.99188e-05	0	0	0		99.9188	0	0	0		100.919	1	1	1		0.0196235	-5.67128	0.211325
	Acy1	7.91024e-05	0	0	0		79.1024	0	0	0		80.1024	1	1	1		0.0246602	-5.34167	0.211325
	Fkbp5	7.07758e-05	0	0	0		70.7758	0	0	0		71.7758	1	1	1		0.0274816	-5.18539	0.211325
	Naxd	9.40927e-05	0	0	0		94.0927	0	0	0		95.0927	1	1	1		0.0208132	-5.58635	0.211325
	Adh1	8.60634e-05	0	0	0		86.0634	0	0	0		87.0634	1	1	1		0.0227109	-5.46047	0.211325
	Rtn2	6.85218e-05	0	0	0		68.5218	0	0	0		69.5218	1	1	1		0.02836	-5.14	0.211325
	Endod1	6.44187e-05	0	0	0		64.4187	0	0	0		65.4187	1	1	1		0.030112	-5.05352	0.211325
	Pias4	6.36564e-05	0	0	0		63.6564	0	0	0		64.6564	1	1	1		0.0304616	-5.03686	0.211325
	Ctr9	2.75139e-05	0	0	0		27.5139	0	0	0		28.5139	1	1	1		0.0677647	-3.88332	0.211325
	Capn1	4.52648e-05	0	0	0		45.2648	0	0	0		46.2648	1	1	1		0.0423148	-4.56269	0.211325
	Agbl5	3.64264e-05	0	0	0		36.4264	0	0	0		37.4264	1	1	1		0.0520476	-4.26403	0.211325
	Hydin	6.26189e-06	0	0	0		6.26189	0	0	0		7.26189	1	1	1		0.242075	-2.04647	0.211325
	Syne1	3.66789e-06	0	0	0		3.66789	0	0	0		4.66789	1	1	1		0.352865	-1.50281	0.211325
	Mecp2	6.66814e-05	0	0	0		66.6814	0	0	0		67.6814	1	1	1		0.02912	-5.10185	0.211325
	Pax7	6.41626e-05	0	0	0		64.1626	0	0	0		65.1626	1	1	1		0.0302286	-5.04794	0.211325
	Fgg	7.40224e-05	0	0	0		74.0224	0	0	0		75.0224	1	1	1		0.026308	-5.24835	0.211325
	Lemd2	6.31581e-05	0	0	0		63.1581	0	0	0		64.1581	1	1	1		0.0306946	-5.02587	0.211325
	Cfap20	0.000167222	0	0	0		167.222	0	0	0		168.222	1	1	1		0.0118188	-6.40277	0.211325
	B4gat1	7.77682e-05	0	0	0		77.7682	0	0	0		78.7682	1	1	1		0.0250727	-5.31774	0.211325
	Kng1	4.88257e-05	0	0	0		48.8257	0	0	0		49.8257	1	1	1		0.0393502	-4.66749	0.211325
	Mast4	1.23276e-05	0	0	0		12.3276	0	0	0		13.3276	1	1	1		0.13959	-2.84073	0.211325
	Syne2	4.69505e-06	0	0	0		4.69505	0	0	0		5.69505	1	1	1		0.298728	-1.7431	0.211325
	Tagap	4.52014e-05	0	0	0		45.2014	0	0	0		46.2014	1	1	1		0.0423716	-4.56076	0.211325
	Hsdl2	6.58649e-05	0	0	0		65.8649	0	0	0		66.8649	1	1	1		0.0294703	-5.08459	0.211325
	B3gnt5	8.58345e-05	0	0	0		85.8345	0	0	0		86.8345	1	1	1		0.0227701	-5.45672	0.211325
	Trpm6	1.59141e-05	0	0	0		15.9141	0	0	0		16.9141	1	1	1		0.111644	-3.16302	0.211325
	Isca1	0.000250184	0	0	0		250.184	0	0	0		251.184	1	1	1		0.0079307	-6.97834	0.211325
	Dock2	1.76552e-05	0	0	0		17.6552	0	0	0		18.6552	1	1	1		0.101754	-3.29684	0.211325
	Klkb1	5.05859e-05	0	0	0		50.5859	0	0	0		51.5859	1	1	1		0.038033	-4.7166	0.211325
	Usp17la	6.1357e-05	0	0	0		61.357	0	0	0		62.357	1	1	1		0.0315671	-4.98543	0.211325
	Exoc3	4.27467e-05	0	0	0		42.7467	0	0	0		43.7467	1	1	1		0.044696	-4.48371	0.211325
	Limch1	3.05334e-05	0	0	0		30.5334	0	0	0		31.5334	1	1	1		0.0614753	-4.02385	0.211325
	Chd7	1.08084e-05	0	0	0		10.8084	0	0	0		11.8084	1	1	1		0.156148	-2.67901	0.211325
	Tctex1d2	0.000224124	0	0	0		224.124	0	0	0		225.124	1	1	1		0.00884472	-6.82097	0.211325
	Nlrp6	3.7139e-05	0	0	0		37.139	0	0	0		38.139	1	1	1		0.0510999	-4.29053	0.211325
	Spatc1	6.72371e-05	0	0	0		67.2371	0	0	0		68.2371	1	1	1		0.0288863	-5.11347	0.211325
	Mlph	5.47013e-05	0	0	0		54.7013	0	0	0		55.7013	1	1	1		0.0352725	-4.82531	0.211325
	Arhgap29	2.54927e-05	0	0	0		25.4927	0	0	0		26.4927	1	1	1		0.0727465	-3.78098	0.211325
	Aspm	1.03375e-05	0	0	0		10.3375	0	0	0		11.3375	1	1	1		0.162107	-2.62498	0.211325
	Arfgef2	1.80099e-05	0	0	0		18.0099	0	0	0		19.0099	1	1	1		0.0999504	-3.32264	0.211325
	Accsl	5.56445e-05	0	0	0		55.6445	0	0	0		56.6445	1	1	1		0.0346954	-4.84911	0.211325
	Trim63	9.22108e-05	0	0	0		92.2108	0	0	0		93.2108	1	1	1		0.021229	-5.55782	0.211325
	Ncaph2	5.31693e-05	0	0	0		53.1693	0	0	0		54.1693	1	1	1		0.036252	-4.78579	0.211325
	Arhgap8	7.59383e-05	0	0	0		75.9383	0	0	0		76.9383	1	1	1		0.0256613	-5.28426	0.211325
	Myo9a	1.26962e-05	0	0	0		12.6962	0	0	0		13.6962	1	1	1		0.136089	-2.87737	0.211325
	Adgra3	2.46365e-05	0	0	0		24.6365	0	0	0		25.6365	1	1	1		0.075085	-3.73533	0.211325
	Klhdc10	7.35166e-05	0	0	0		73.5166	0	0	0		74.5166	1	1	1		0.0264842	-5.23872	0.211325
	Kiaa0232	2.31188e-05	0	0	0		23.1188	0	0	0		24.1188	1	1	1		0.0796218	-3.65069	0.211325
	Acss2	4.60396e-05	0	0	0		46.0396	0	0	0		47.0396	1	1	1		0.0416323	-4.58615	0.211325
	Kif3b	4.32045e-05	0	0	0		43.2045	0	0	0		44.2045	1	1	1		0.0442433	-4.4984	0.211325
	Sh2d4b	7.48812e-05	0	0	0		74.8812	0	0	0		75.8812	1	1	1		0.0260142	-5.26456	0.211325
	Gpbp1l1	6.82321e-05	0	0	0		68.2321	0	0	0		69.2321	1	1	1		0.028477	-5.13406	0.211325
	Plpp7	0.000119091	0	0	0		119.091	0	0	0		120.091	1	1	1		0.0165164	-5.91995	0.211325
	Cd48	0.000134474	0	0	0		134.474	0	0	0		135.474	1	1	1		0.0146548	-6.09248	0.211325
	Kif24	2.38007e-05	0	0	0		23.8007	0	0	0		24.8007	1	1	1		0.0775172	-3.68934	0.211325
	Znf703	5.4333e-05	0	0	0		54.333	0	0	0		55.333	1	1	1		0.0355032	-4.81591	0.211325
	Cflar	6.70973e-05	0	0	0		67.0973	0	0	0		68.0973	1	1	1		0.0289447	-5.11056	0.211325
	Tgfa	0.00020298	0	0	0		202.98	0	0	0		203.98	1	1	1		0.00975706	-6.67934	0.211325
	Col11a1	1.78901e-05	0	0	0		17.8901	0	0	0		18.8901	1	1	1		0.100552	-3.31398	0.211325
	Klk1b24	0.000122714	0	0	0		122.714	0	0	0		123.714	1	1	1		0.0160367	-5.96248	0.211325
	Klk1b21	0.000123654	0	0	0		123.654	0	0	0		124.654	1	1	1		0.0159167	-5.97332	0.211325
	Eef1e1	0.000370963	0	0	0		370.963	0	0	0		371.963	1	1	1		0.00536246	-7.54289	0.211325
	Cd97	7.8909e-05	0	0	0		78.909	0	0	0		79.909	1	1	1		0.0247191	-5.33823	0.211325
	Mccc2	0.000114649	0	0	0		114.649	0	0	0		115.649	1	1	1		0.0171454	-5.86603	0.211325
	Phldb2	5.16794e-05	0	0	0		51.6794	0	0	0		52.6794	1	1	1		0.0372582	-4.7463	0.211325
	Myo1e	5.83086e-05	0	0	0		58.3086	0	0	0		59.3086	1	1	1		0.0331628	-4.91429	0.211325
	Iqcf1	0.000354657	0	0	0		354.657	0	0	0		355.657	1	1	1		0.00560763	-7.47839	0.211325
	Acsbg1	8.95251e-05	0	0	0		89.5251	0	0	0		90.5251	1	1	1		0.0218519	-5.5161	0.211325
	Cacna1a	2.72583e-05	0	0	0		27.2583	0	0	0		28.2583	1	1	1		0.0683568	-3.87077	0.211325
	Cacna1b	2.77385e-05	0	0	0		27.7385	0	0	0		28.7385	1	1	1		0.0672528	-3.89426	0.211325
	Kif26b	3.05623e-05	0	0	0		30.5623	0	0	0		31.5623	1	1	1		0.0614207	-4.02513	0.211325
	Myo15a	1.83844e-05	0	0	0		18.3844	0	0	0		19.3844	1	1	1		0.0981143	-3.34939	0.211325
	Fbln1	0.000137335	0	0	0		137.335	0	0	0		138.335	1	1	1		0.0143539	-6.12242	0.211325
	Cox6a1	0	0.000248532	0	0		0	248.532	0	0		1	249.532	1	1		0.00798301	-6.96885	0.211325
	Ppme1	0	7.1469e-05	0	0		0	71.469	0	0		1	72.469	1	1		0.0272224	-5.19906	0.211325
	Cd81	0	0.000116894	0	0		0	116.894	0	0		1	117.894	1	1		0.0168217	-5.89354	0.211325
	Plod1	0	3.78943e-05	0	0		0	37.8943	0	0		1	38.8943	1	1		0.0501325	-4.31811	0.211325
	Csk	0	6.13046e-05	0	0		0	61.3046	0	0		1	62.3046	1	1		0.0315933	-4.98424	0.211325
	Mrpl40	0	0.000133918	0	0		0	133.918	0	0		1	134.918	1	1		0.0147148	-6.08659	0.211325
	Fam49b	0	8.51452e-05	0	0		0	85.1452	0	0		1	86.1452	1	1		0.0229502	-5.44535	0.211325
	Ndrg2	0	7.43586e-05	0	0		0	74.3586	0	0		1	75.3586	1	1		0.0261922	-5.25472	0.211325
	Mat1a	0	6.96643e-05	0	0		0	69.6643	0	0		1	70.6643	1	1		0.0279079	-5.16318	0.211325
	Tgfb1i1	0	5.98418e-05	0	0		0	59.8418	0	0		1	60.8418	1	1		0.0323406	-4.95051	0.211325
	Ngdn	0	8.75779e-05	0	0		0	87.5779	0	0		1	88.5779	1	1		0.0223269	-5.48507	0.211325
	Nup37	0	8.46228e-05	0	0		0	84.6228	0	0		1	85.6228	1	1		0.0230886	-5.43668	0.211325
	Cpsf3	0	4.03319e-05	0	0		0	40.3319	0	0		1	41.3319	1	1		0.0472456	-4.40367	0.211325
	Gpd1l	0	7.85956e-05	0	0		0	78.5956	0	0		1	79.5956	1	1		0.0248153	-5.33263	0.211325
	Utp15	0	5.22482e-05	0	0		0	52.2482	0	0		1	53.2482	1	1		0.0368676	-4.7615	0.211325
	Glyr1	0	5.05257e-05	0	0		0	50.5257	0	0		1	51.5257	1	1		0.0380766	-4.71495	0.211325
	Akr7a2	0	7.51691e-05	0	0		0	75.1691	0	0		1	76.1691	1	1		0.0259171	-5.26995	0.211325
	Ptges2	0	7.18413e-05	0	0		0	71.8413	0	0		1	72.8413	1	1		0.0270851	-5.20636	0.211325
	U2surp	0	2.68096e-05	0	0		0	26.8096	0	0		1	27.8096	1	1		0.0694214	-3.84848	0.211325
	Ckmt2	0	6.58402e-05	0	0		0	65.8402	0	0		1	66.8402	1	1		0.029481	-5.08407	0.211325
	Nucb2	0	6.56835e-05	0	0		0	65.6835	0	0		1	66.6835	1	1		0.0295493	-5.08073	0.211325
	Smad2	0	5.90729e-05	0	0		0	59.0729	0	0		1	60.0729	1	1		0.0327477	-4.93246	0.211325
	Derl1	0	0.000109909	0	0		0	109.909	0	0		1	110.909	1	1		0.0178717	-5.80618	0.211325
	Hacd2	0	0.00010861	0	0		0	108.61	0	0		1	109.61	1	1		0.0180815	-5.78934	0.211325
	Emc10	0	0.000106927	0	0		0	106.927	0	0		1	107.927	1	1		0.018361	-5.76721	0.211325
	Mtrex	0	2.6526e-05	0	0		0	26.526	0	0		1	27.526	1	1		0.0701115	-3.83421	0.211325
	Colec11	0	0.000101423	0	0		0	101.423	0	0		1	102.423	1	1		0.0193381	-5.69241	0.211325
	Dguok	0	9.95922e-05	0	0		0	99.5922	0	0		1	100.592	1	1		0.0196865	-5.66665	0.211325
	Ehhadh	0	3.84221e-05	0	0		0	38.4221	0	0		1	39.4221	1	1		0.0494779	-4.33707	0.211325
	Hacd3	0	7.62073e-05	0	0		0	76.2073	0	0		1	77.2073	1	1		0.0255731	-5.28923	0.211325
	Ythdc1	0	3.74824e-05	0	0		0	37.4824	0	0		1	38.4824	1	1		0.0506555	-4.30314	0.211325
	Adam10	0	3.68318e-05	0	0		0	36.8318	0	0		1	37.8318	1	1		0.0515041	-4.27917	0.211325
	Prkar2b	0	6.6315e-05	0	0		0	66.315	0	0		1	67.315	1	1		0.0292761	-5.09413	0.211325
	Smad3	0	6.49107e-05	0	0		0	64.9107	0	0		1	65.9107	1	1		0.0298906	-5.06417	0.211325
	Pbx3	0	6.35646e-05	0	0		0	63.5646	0	0		1	64.5646	1	1		0.0305043	-5.03485	0.211325
	Copg2	0	3.16728e-05	0	0		0	31.6728	0	0		1	32.6728	1	1		0.059395	-4.07351	0.211325
	Eed	0	6.25557e-05	0	0		0	62.5557	0	0		1	63.5557	1	1		0.030981	-5.01247	0.211325
	Ppan	0	5.86958e-05	0	0		0	58.6958	0	0		1	59.6958	1	1		0.0329512	-4.92353	0.211325
	Ddx25	0	5.6998e-05	0	0		0	56.998	0	0		1	57.998	1	1		0.0338994	-4.8826	0.211325
	Serpinf2	0	5.61854e-05	0	0		0	56.1854	0	0		1	57.1854	1	1		0.0343729	-4.86259	0.211325
	Smarcad1	0	2.70196e-05	0	0		0	27.0196	0	0		1	28.0196	1	1		0.0689189	-3.85896	0.211325
	Pccb	0	5.09927e-05	0	0		0	50.9927	0	0		1	51.9927	1	1		0.037741	-4.72772	0.211325
	Haus3	0	4.83983e-05	0	0		0	48.3983	0	0		1	49.3983	1	1		0.0396839	-4.6553	0.211325
	Dcp1b	0	4.77285e-05	0	0		0	47.7285	0	0		1	48.7285	1	1		0.0402184	-4.636	0.211325
	Nup188	0	1.56834e-05	0	0		0	15.6834	0	0		1	16.6834	1	1		0.113101	-3.14432	0.211325
	Snx18	0	4.493e-05	0	0		0	44.93	0	0		1	45.93	1	1		0.0426166	-4.55244	0.211325
	Pcca	0	3.81037e-05	0	0		0	38.1037	0	0		1	39.1037	1	1		0.0498708	-4.32566	0.211325
	Stat3	0	3.58273e-05	0	0		0	35.8273	0	0		1	36.8273	1	1		0.0528718	-4.24136	0.211325
	Ddx58	0	2.97916e-05	0	0		0	29.7916	0	0		1	30.7916	1	1		0.0629096	-3.99058	0.211325
	Ccdc33	0	2.80072e-05	0	0		0	28.0072	0	0		1	29.0072	1	1		0.0666508	-3.90723	0.211325
	Cnksr2	0	2.67316e-05	0	0		0	26.7316	0	0		1	27.7316	1	1		0.0696097	-3.84457	0.211325
	Shroom4	0	1.87031e-05	0	0		0	18.7031	0	0		1	19.7031	1	1		0.096604	-3.37177	0.211325
	Mybpc2	0	2.42844e-05	0	0		0	24.2844	0	0		1	25.2844	1	1		0.0760908	-3.71613	0.211325
	Ankrd28	0	2.61985e-05	0	0		0	26.1985	0	0		1	27.1985	1	1		0.0709257	-3.81755	0.211325
	Sqor	0	6.13046e-05	0	0		0	61.3046	0	0		1	62.3046	1	1		0.0315933	-4.98424	0.211325
	Ugdh	0	5.59575e-05	0	0		0	55.9575	0	0		1	56.9575	1	1		0.034508	-4.85692	0.211325
	Lum	0	8.16185e-05	0	0		0	81.6185	0	0		1	82.6185	1	1		0.0239182	-5.38575	0.211325
	Trim33	0	2.41568e-05	0	0		0	24.1568	0	0		1	25.1568	1	1		0.076462	-3.70911	0.211325
	Rasa3	0	3.3078e-05	0	0		0	33.078	0	0		1	34.078	1	1		0.0570158	-4.13249	0.211325
	Cdc23	0	4.62095e-05	0	0		0	46.2095	0	0		1	47.2095	1	1		0.0414856	-4.59124	0.211325
	Noct	0	6.43055e-05	0	0		0	64.3055	0	0		1	65.3055	1	1		0.0301634	-5.05106	0.211325
	Usp34	0	7.70158e-06	0	0		0	7.70158	0	0		1	8.70158	1	1		0.206152	-2.27822	0.211325
	Cep162	0	1.96629e-05	0	0		0	19.6629	0	0		1	20.6629	1	1		0.0923237	-3.43715	0.211325
	Cep152	0	1.58912e-05	0	0		0	15.8912	0	0		1	16.8912	1	1		0.111787	-3.16117	0.211325
	Usp2	0	4.50033e-05	0	0		0	45.0033	0	0		1	46.0033	1	1		0.0425502	-4.55469	0.211325
	Dop1b	0	1.20205e-05	0	0		0	12.0205	0	0		1	13.0205	1	1		0.142648	-2.80947	0.211325
	Myo1h	0	2.87965e-05	0	0		0	28.7965	0	0		1	29.7965	1	1		0.0649424	-3.94469	0.211325
	Bnip1	0	0.000120996	0	0		0	120.996	0	0		1	121.996	1	1		0.0162607	-5.94247	0.211325
	C1qtnf4	0	8.46228e-05	0	0		0	84.6228	0	0		1	85.6228	1	1		0.0230886	-5.43668	0.211325
	Srgap1	0	2.59765e-05	0	0		0	25.9765	0	0		1	26.9765	1	1		0.0714886	-3.80614	0.211325
	Trim10	0	5.64152e-05	0	0		0	56.4152	0	0		1	57.4152	1	1		0.0342376	-4.86827	0.211325
	Chst4	0	7.11006e-05	0	0		0	71.1006	0	0		1	72.1006	1	1		0.0273595	-5.19181	0.211325
	Ezh1	0	3.69305e-05	0	0		0	36.9305	0	0		1	37.9305	1	1		0.0513737	-4.28283	0.211325
	Rbl1	0	2.59521e-05	0	0		0	25.9521	0	0		1	26.9521	1	1		0.0715511	-3.80488	0.211325
	Agbl2	0	3.20035e-05	0	0		0	32.0035	0	0		1	33.0035	1	1		0.0588174	-4.08761	0.211325
	Frs3	0	5.60712e-05	0	0		0	56.0712	0	0		1	57.0712	1	1		0.0344405	-4.85975	0.211325
	Med20	0	0.000130128	0	0		0	130.128	0	0		1	131.128	1	1		0.0151369	-6.04579	0.211325
	Mansc1	0	6.66354e-05	0	0		0	66.6354	0	0		1	67.6354	1	1		0.0291395	-5.10088	0.211325
	Cacna1f	0	1.38978e-05	0	0		0	13.8978	0	0		1	14.8978	1	1		0.125804	-2.99075	0.211325
	Btnl2	0	6.07644e-05	0	0		0	60.7644	0	0		1	61.7644	1	1		0.0318652	-4.97188	0.211325
	Cntn1	0	2.70461e-05	0	0		0	27.0461	0	0		1	28.0461	1	1		0.068856	-3.86027	0.211325
	Dock11	0	1.33078e-05	0	0		0	13.3078	0	0		1	14.3078	1	1		0.130652	-2.93619	0.211325
	Ttc22	0	4.85687e-05	0	0		0	48.5687	0	0		1	49.5687	1	1		0.0395501	-4.66017	0.211325
	Spint4	0	0.000173503	0	0		0	173.503	0	0		1	174.503	1	1		0.0113958	-6.45536	0.211325
	Hrnr	0	1.10525e-05	0	0		0	11.0525	0	0		1	12.0525	1	1		0.153227	-2.70625	0.211325
	Skp2	0	6.50638e-05	0	0		0	65.0638	0	0		1	66.0638	1	1		0.0298224	-5.06746	0.211325
	Dnai2	0	4.4281e-05	0	0		0	44.281	0	0		1	45.281	1	1		0.0432143	-4.53235	0.211325
	Cyp21	0	5.66469e-05	0	0		0	56.6469	0	0		1	57.6469	1	1		0.0341024	-4.87398	0.211325
	Gjb1	0	9.74807e-05	0	0		0	97.4807	0	0		1	98.4807	1	1		0.0201044	-5.63635	0.211325
	Cenpl	0	8.38512e-05	0	0		0	83.8512	0	0		1	84.8512	1	1		0.0232961	-5.42377	0.211325
	Myo3a	0	1.71029e-05	0	0		0	17.1029	0	0		1	18.1029	1	1		0.104696	-3.25572	0.211325
	Ppp1r10	0	3.10665e-05	0	0		0	31.0665	0	0		1	32.0665	1	1		0.0604842	-4.0473	0.211325
	Arhgef40	0	1.81853e-05	0	0		0	18.1853	0	0		1	19.1853	1	1		0.0990822	-3.33523	0.211325
	Cspp1	0	2.28938e-05	0	0		0	22.8938	0	0		1	23.8938	1	1		0.0803412	-3.63772	0.211325
	Sh3kbp1	0	3.89098e-05	0	0		0	38.9098	0	0		1	39.9098	1	1		0.048888	-4.35437	0.211325
	Lsm5	0.000354657	0.000303154	0	0		354.657	303.154	0	0		355.657	304.154	1	1		0.00303117	-8.36591	0.00303707
	Mgp	0.000310325	0.00026526	0	0		310.325	265.26	0	0		311.325	266.26	1	1		0.00346269	-8.17389	0.00303707
	Tspan14	0.000119533	0.000102174	0	0		119.533	102.174	0	0		120.533	103.174	1	1		0.00894027	-6.80547	0.00303707
	Atl3	5.96558e-05	5.09927e-05	0	0		59.6558	50.9927	0	0		60.6558	51.9927	1	1		0.0177543	-5.81568	0.00303707
	Kdm1a	3.78356e-05	3.23412e-05	0	0		37.8356	32.3412	0	0		38.8356	33.3412	1	1		0.0277097	-5.17346	0.00303707
	Ckmt1	7.721e-05	6.59977e-05	0	0		77.21	65.9977	0	0		78.21	66.9977	1	1		0.0137734	-6.18197	0.00303707
	Dnajc10	4.06983e-05	3.47882e-05	0	0		40.6983	34.7882	0	0		41.6983	35.7882	1	1		0.0258109	-5.27587	0.00303707
	Mmp19	6.12406e-05	5.23473e-05	0	0		61.2406	52.3473	0	0		62.2406	53.3473	1	1		0.0173028	-5.85285	0.00303707
	Nckap5l	2.43944e-05	2.08519e-05	0	0		24.3944	20.8519	0	0		25.3944	21.8519	1	1		0.0423314	-4.56213	0.00303707
	C1rb	4.57136e-05	3.90751e-05	0	0		45.7136	39.0751	0	0		46.7136	40.0751	1	1		0.0230445	-5.43944	0.00303707
	C1ra	4.56489e-05	3.90199e-05	0	0		45.6489	39.0199	0	0		46.6489	40.0199	1	1		0.0230764	-5.43744	0.00303707
	Usp13	3.76151e-05	3.21527e-05	0	0		37.6151	32.1527	0	0		38.6151	33.1527	1	1		0.0278676	-5.16527	0.00303707
	Gse1	2.66066e-05	2.27428e-05	0	0		26.6066	22.7428	0	0		27.6066	23.7428	1	1		0.0389488	-4.68228	0.00303707
	Dhx8	2.59436e-05	2.21761e-05	0	0		25.9436	22.1761	0	0		26.9436	23.1761	1	1		0.0399045	-4.6473	0.00303707
	Carmil2	2.49026e-05	2.12863e-05	0	0		24.9026	21.2863	0	0		25.9026	22.2863	1	1		0.0415033	-4.59063	0.00303707
	Dync2h1	7.49507e-06	6.40665e-06	0	0		7.49507	6.40665	0	0		8.49507	7.40665	1	1		0.125773	-2.99111	0.00303707
	Acsf2	5.24777e-05	4.4857e-05	0	0		52.4777	44.857	0	0		53.4777	45.857	1	1		0.020134	-5.63423	0.00303707
	Kyat3	7.09314e-05	6.06309e-05	0	0		70.9314	60.6309	0	0		71.9314	61.6309	1	1		0.0149743	-6.06137	0.00303707
	Smad5	6.9406e-05	5.9327e-05	0	0		69.406	59.327	0	0		70.406	60.327	1	1		0.0152984	-6.03048	0.00303707
	Ltf	4.56489e-05	3.90199e-05	0	0		45.6489	39.0199	0	0		46.6489	40.0199	1	1		0.0230764	-5.43744	0.00303707
	Serpina10	7.20397e-05	6.15782e-05	0	0		72.0397	61.5782	0	0		73.0397	62.5782	1	1		0.0147473	-6.0834	0.00303707
	Pak6	4.73223e-05	4.04502e-05	0	0		47.3223	40.4502	0	0		48.3223	41.4502	1	1		0.0222785	-5.4882	0.00303707
	Atg2b	1.55536e-05	1.3295e-05	0	0		15.5536	13.295	0	0		16.5536	14.295	1	1		0.0648328	-3.94713	0.00303707
	Epha10	3.20494e-05	2.73953e-05	0	0		32.0494	27.3953	0	0		33.0494	28.3953	1	1		0.0325496	-4.94122	0.00303707
	Zadh2	0.000171214	7.31752e-05	0	0		171.214	73.1752	0	0		172.214	74.1752	1	1		0.00811725	-6.94479	0.0651114
	Acadsb	0.000149416	6.38589e-05	0	0		149.416	63.8589	0	0		150.416	64.8589	1	1		0.00929046	-6.75003	0.0651114
	Pdcd4	0.000137628	5.8821e-05	0	0		137.628	58.821	0	0		138.628	59.821	1	1		0.0100782	-6.63263	0.0651114
	Rbsn	0.000123654	3.52325e-05	0	0		123.654	35.2325	0	0		124.654	36.2325	1	1		0.0124311	-6.3299	0.10709
	Stx12	0	0.000201365	0	0		0	201.365	0	0		1	202.365	1	1		0.00983452	-6.66793	0.211325
	Mrps26	0	0.00027587	0	0		0	275.87	0	0		1	276.87	1	1		0.0071976	-7.11827	0.211325
	Pum3	0	8.52768e-05	0	0		0	85.2768	0	0		1	86.2768	1	1		0.0229156	-5.44753	0.211325
	H6pd	0	6.99291e-05	0	0		0	69.9291	0	0		1	70.9291	1	1		0.0278051	-5.1685	0.211325
	Degs1	0	0.000170818	0	0		0	170.818	0	0		1	171.818	1	1		0.0115729	-6.43311	0.211325
	Bckdha	0	0.000124828	0	0		0	124.828	0	0		1	125.828	1	1		0.0157694	-5.98673	0.211325
	Nup133	0	4.77698e-05	0	0		0	47.7698	0	0		1	48.7698	1	1		0.040185	-4.6372	0.211325
	Map2k6	0	0.000165192	0	0		0	165.192	0	0		1	166.192	1	1		0.0119623	-6.38536	0.211325
	Pfkm	0	7.0736e-05	0	0		0	70.736	0	0		1	71.736	1	1		0.0274967	-5.1846	0.211325
	Depdc1b	0	0.000104299	0	0		0	104.299	0	0		1	105.299	1	1		0.0188149	-5.73198	0.211325
	Obsl1	0	3.05843e-05	0	0		0	30.5843	0	0		1	31.5843	1	1		0.0613792	-4.02611	0.211325
	Utp20	0	1.97898e-05	0	0		0	19.7898	0	0		1	20.7898	1	1		0.0917859	-3.44558	0.211325
	Dusp27	0	4.84834e-05	0	0		0	48.4834	0	0		1	49.4834	1	1		0.039617	-4.65774	0.211325
	Cdkl5	0	5.8821e-05	0	0		0	58.821	0	0		1	59.821	1	1		0.0328834	-4.9265	0.211325
	Wiz	0	3.27637e-05	0	0		0	32.7637	0	0		1	33.7637	1	1		0.0575312	-4.11951	0.211325
	Snrpg	0.000424655	0.000725975	0	0		424.655	725.975	0	0		425.655	726.975	1	1		0.00173516	-9.17071	0.0311218
	Ndufa12	0.000222578	0.000380511	0	0		222.578	380.511	0	0		223.578	381.511	1	1		0.0033053	-8.241	0.0311218
	Rpia	0.000106514	0.000182093	0	0		106.514	182.093	0	0		107.514	183.093	1	1		0.00688215	-7.18293	0.0311218
	Imp3	0.000175401	0.000299859	0	0		175.401	299.859	0	0		176.401	300.859	1	1		0.00419059	-7.89863	0.0311218
	Pcyox1	6.39085e-05	0.000109256	0	0		63.9085	109.256	0	0		64.9085	110.256	1	1		0.0114179	-6.45256	0.0311218
	Serpind1	6.75184e-05	0.000115427	0	0		67.5184	115.427	0	0		68.5184	116.427	1	1		0.010814	-6.53096	0.0311218
	Uap1l1	6.36564e-05	0.000108825	0	0		63.6564	108.825	0	0		64.6564	109.825	1	1		0.0114626	-6.44693	0.0311218
	Chordc1	0.000195008	0.000166689	0	0		195.008	166.689	0	0		196.008	167.689	1	1		0.00549908	-7.50659	0.00303707
	Vnn1	0.000126069	0.000107762	0	0		126.069	107.762	0	0		127.069	108.762	1	1		0.00848064	-6.88161	0.00303707
	Acot1	0.000231077	0.00013168	0	0		231.077	131.68	0	0		232.077	132.68	1	1		0.00548309	-7.51079	0.0337791
	Gpx3	0.000428413	0.000244133	0	0		428.413	244.133	0	0		429.413	245.133	1	1		0.00296496	-8.39777	0.0337791
	Acot2	0.000213734	0.000121797	0	0		213.734	121.797	0	0		214.734	122.797	1	1		0.00592538	-7.39888	0.0337791
	C8a	0.000219924	9.39934e-05	0	0		219.924	93.9934	0	0		220.924	94.9934	1	1		0.00633078	-7.3034	0.0651114
	Serpinb10	0.000325177	0.000138978	0	0		325.177	138.978	0	0		326.177	139.978	1	1		0.00429043	-7.86466	0.0651114
	Pin1	0	0.000501583	0	0		0	501.583	0	0		1	502.583	1	1		0.00397154	-7.97608	0.211325
	Tst	0	0.000278657	0	0		0	278.657	0	0		1	279.657	1	1		0.00712613	-7.13266	0.211325
	Cep104	0	8.93749e-05	0	0		0	89.3749	0	0		1	90.3749	1	1		0.0218879	-5.51373	0.211325
	Ecm1	5.77349e-05	0.000148052	0	0		57.7349	148.052	0	0		58.7349	149.052	1	1		0.00962524	-6.69896	0.0751781
	Nifk	0.00020362	0.000261076	0	0		203.62	261.076	0	0		204.62	262.076	1	1		0.00428544	-7.86634	0.00747277
	Rbp4	0.000321132	0.000411747	0	0		321.132	411.747	0	0		322.132	412.747	1	1		0.00272154	-8.52136	0.00747277
	Znf512	0.000114853	0.000147262	0	0		114.853	147.262	0	0		115.853	148.262	1	1		0.00757245	-7.04502	0.00747277
	Clpp	0.000355961	0.000304269	0	0		355.961	304.269	0	0		356.961	305.269	1	1		0.0030201	-8.37119	0.00303707
	Sec61g	0	0.00162277	0	0		0	1622.77	0	0		1	1623.77	1	1		0.00123095	-9.66602	0.211325
	Vps39	0	0.000124546	0	0		0	124.546	0	0		1	125.546	1	1		0.0158045	-5.98352	0.211325
	Rnase4	0.000654198	0.000745596	0	0		654.198	745.596	0	0		655.198	746.596	1	1		0.00142674	-9.45306	0.00211809
	Ndufs8	0.000456705	0.00052051	0	0		456.705	520.51	0	0		457.705	521.51	1	1		0.00204245	-8.93548	0.00211809
	Pltp	0.000196392	0.00022383	0	0		196.392	223.83	0	0		197.392	224.83	1	1		0.00473684	-7.72186	0.00211809
	Prg4	9.18609e-05	0.000104695	0	0		91.8609	104.695	0	0		92.8609	105.695	1	1		0.0100727	-6.6334	0.00211809
	Srbd1	0.000197192	0.000112371	0	0		197.192	112.371	0	0		198.192	113.371	1	1		0.00641925	-7.28338	0.0337791
	Pgrmc2	0.000148727	0.000635646	0	0		148.727	635.646	0	0		149.727	636.646	1	1		0.00254332	-8.61907	0.124254
	Ptrh2	0	0	0.000117248	0		0	0	117.248	0		1	1	118.248	1		59.6239	5.89782	0.211325
	Cops6	0	0	6.54995e-05	0		0	0	65.4995	0		1	1	66.4995	1		33.7498	5.07681	0.211325
	Mcts1	0	0	0.000117248	0		0	0	117.248	0		1	1	118.248	1		59.6239	5.89782	0.211325
	Mrpl11	0	0	0.00011053	0		0	0	110.53	0		1	1	111.53	1		56.2652	5.81417	0.211325
	Cotl1	0	0	0.00014945	0		0	0	149.45	0		1	1	150.45	1		75.7248	6.24269	0.211325
	Pkig	0	0	0.000279235	0		0	0	279.235	0		1	1	280.235	1		140.617	7.13563	0.211325
	Wdr61	0	0	6.95798e-05	0		0	0	69.5798	0		1	1	70.5798	1		35.7899	5.16148	0.211325
	Tecr	0	0	6.89021e-05	0		0	0	68.9021	0		1	1	69.9021	1		35.451	5.14776	0.211325
	Rdh11	0	0	6.71577e-05	0		0	0	67.1577	0		1	1	68.1577	1		34.5789	5.11182	0.211325
	Sh3gl1	0	0	5.7668e-05	0		0	0	57.668	0		1	1	58.668	1		29.834	4.89889	0.211325
	Ppig	0	0	2.82205e-05	0		0	0	28.2205	0		1	1	29.2205	1		15.1103	3.91746	0.211325
	Guk1	0	0	0.000107181	0		0	0	107.181	0		1	1	108.181	1		54.5905	5.77058	0.211325
	Ddi2	0	0	5.31876e-05	0		0	0	53.1876	0		1	1	54.1876	1		27.5938	4.78627	0.211325
	Rad21	0	0	3.34202e-05	0		0	0	33.4202	0		1	1	34.4202	1		17.7101	4.1465	0.211325
	Rexo2	0	0	8.95436e-05	0		0	0	89.5436	0		1	1	90.5436	1		45.7718	5.51639	0.211325
	Ube2z	0	0	5.96119e-05	0		0	0	59.6119	0		1	1	60.6119	1		30.806	4.94514	0.211325
	Gpd2	0	0	2.9191e-05	0		0	0	29.191	0		1	1	30.191	1		15.5955	3.96306	0.211325
	Psmg4	0	0	0.000172535	0		0	0	172.535	0		1	1	173.535	1		87.2676	6.44737	0.211325
	Gtf2f2	0	0	8.52283e-05	0		0	0	85.2283	0		1	1	86.2283	1		43.6141	5.44672	0.211325
	Ilkap	0	0	5.41373e-05	0		0	0	54.1373	0		1	1	55.1373	1		28.0687	4.81089	0.211325
	Nubp2	0	0	7.71703e-05	0		0	0	77.1703	0		1	1	78.1703	1		39.5852	5.30689	0.211325
	Nudt2	0	0	0.000144366	0		0	0	144.366	0		1	1	145.366	1		73.1831	6.19344	0.211325
	Ciapin1	0	0	6.86791e-05	0		0	0	68.6791	0		1	1	69.6791	1		35.3395	5.14321	0.211325
	Cul1	0	0	2.73477e-05	0		0	0	27.3477	0		1	1	28.3477	1		14.6739	3.87518	0.211325
	Cd2ap	0	0	3.33153e-05	0		0	0	33.3153	0		1	1	34.3153	1		17.6576	4.14222	0.211325
	Rcn2	0	0	6.63182e-05	0		0	0	66.3182	0		1	1	67.3182	1		34.1591	5.0942	0.211325
	Yap1	0	0	4.34874e-05	0		0	0	43.4874	0		1	1	44.4874	1		22.7437	4.50739	0.211325
	Wdr5	0	0	6.35384e-05	0		0	0	63.5384	0		1	1	64.5384	1		32.7692	5.03427	0.211325
	Cd2bp2	0	0	6.20522e-05	0		0	0	62.0522	0		1	1	63.0522	1		32.0261	5.00118	0.211325
	Surf6	0	0	5.97798e-05	0		0	0	59.7798	0		1	1	60.7798	1		30.8899	4.94906	0.211325
	Pex14	0	0	5.64411e-05	0		0	0	56.4411	0		1	1	57.4411	1		29.2205	4.86891	0.211325
	Wdr3	0	0	2.25285e-05	0		0	0	22.5285	0		1	1	23.5285	1		12.2642	3.61639	0.211325
	Wdr74	0	0	5.52652e-05	0		0	0	55.2652	0		1	1	56.2652	1		28.6326	4.83959	0.211325
	Rab31	0	0	0.000109391	0		0	0	109.391	0		1	1	110.391	1		55.6955	5.79949	0.211325
	Dpf2	0	0	5.42758e-05	0		0	0	54.2758	0		1	1	55.2758	1		28.1379	4.81444	0.211325
	Smarce1	0	0	5.16346e-05	0		0	0	51.6346	0		1	1	52.6346	1		26.8173	4.74509	0.211325
	Rbm22	0	0	5.05282e-05	0		0	0	50.5282	0		1	1	51.5282	1		26.2641	4.71502	0.211325
	Baz1b	0	0	1.43488e-05	0		0	0	14.3488	0		1	1	15.3488	1		8.17439	3.03111	0.211325
	Dctn1	0	0	1.65666e-05	0		0	0	16.5666	0		1	1	17.5666	1		9.28331	3.21464	0.211325
	Cstf1	0	0	4.92386e-05	0		0	0	49.2386	0		1	1	50.2386	1		25.6193	4.67916	0.211325
	Grb2	0	0	9.77965e-05	0		0	0	97.7965	0		1	1	98.7965	1		49.8982	5.64092	0.211325
	Ccdc124	0	0	9.77965e-05	0		0	0	97.7965	0		1	1	98.7965	1		49.8982	5.64092	0.211325
	Hmgcr	0	0	2.39254e-05	0		0	0	23.9254	0		1	1	24.9254	1		12.9627	3.69629	0.211325
	Fads2	0	0	4.77969e-05	0		0	0	47.7969	0		1	1	48.7969	1		24.8985	4.63799	0.211325
	Nln	0	0	3.01447e-05	0		0	0	30.1447	0		1	1	31.1447	1		16.0723	4.00651	0.211325
	Yars2	0	0	4.49615e-05	0		0	0	44.9615	0		1	1	45.9615	1		23.4808	4.55341	0.211325
	Rps6ka3	0	0	2.86782e-05	0		0	0	28.6782	0		1	1	29.6782	1		15.3391	3.93914	0.211325
	Fto	0	0	4.22746e-05	0		0	0	42.2746	0		1	1	43.2746	1		22.1373	4.46841	0.211325
	Esf1	0	0	2.51146e-05	0		0	0	25.1146	0		1	1	26.1146	1		13.5573	3.761	0.211325
	Gigyf2	0	0	1.64383e-05	0		0	0	16.4383	0		1	1	17.4383	1		9.21915	3.20463	0.211325
	Emc1	0	0	2.12857e-05	0		0	0	21.2857	0		1	1	22.2857	1		11.6428	3.54137	0.211325
	Gtf2i	0	0	2.12644e-05	0		0	0	21.2644	0		1	1	22.2644	1		11.6322	3.54005	0.211325
	Fam50a	0	0	6.26013e-05	0		0	0	62.6013	0		1	1	63.6013	1		32.3006	5.01349	0.211325
	Ncapd2	0	0	1.52456e-05	0		0	0	15.2456	0		1	1	16.2456	1		8.62279	3.10815	0.211325
	Gmpr2	0	0	6.09823e-05	0		0	0	60.9823	0		1	1	61.9823	1		31.4911	4.97687	0.211325
	Pelp1	0	0	1.88975e-05	0		0	0	18.8975	0		1	1	19.8975	1		10.4487	3.38526	0.211325
	Nif3l1	0	0	5.64411e-05	0		0	0	56.4411	0		1	1	57.4411	1		29.2205	4.86891	0.211325
	Pelo	0	0	5.51217e-05	0		0	0	55.1217	0		1	1	56.1217	1		28.5608	4.83597	0.211325
	Uba5	0	0	5.26597e-05	0		0	0	52.6597	0		1	1	53.6597	1		27.3298	4.7724	0.211325
	Trip12	0	0	1.04799e-05	0		0	0	10.4799	0		1	1	11.4799	1		6.23996	2.64154	0.211325
	Inppl1	0	0	1.68829e-05	0		0	0	16.8829	0		1	1	17.8829	1		9.44146	3.23901	0.211325
	Clip1	0	0	1.52565e-05	0		0	0	15.2565	0		1	1	16.2565	1		8.62827	3.10907	0.211325
	Ptbp2	0	0	3.99658e-05	0		0	0	39.9658	0		1	1	40.9658	1		20.9829	4.39114	0.211325
	Aaas	0	0	3.88678e-05	0		0	0	38.8678	0		1	1	39.8678	1		20.4339	4.35289	0.211325
	Rabep2	0	0	3.83066e-05	0		0	0	38.3066	0		1	1	39.3066	1		20.1533	4.33294	0.211325
	Nelfb	0	0	3.65894e-05	0		0	0	36.5894	0		1	1	37.5894	1		19.2947	4.27013	0.211325
	Dcaf8	0	0	3.59084e-05	0		0	0	35.9084	0		1	1	36.9084	1		18.9542	4.24444	0.211325
	Wdr70	0	0	3.23011e-05	0		0	0	32.3011	0		1	1	33.3011	1		17.1506	4.10018	0.211325
	Nup160	0	0	1.51368e-05	0		0	0	15.1368	0		1	1	16.1368	1		8.56842	3.09903	0.211325
	Dock7	0	0	9.96331e-06	0		0	0	9.96331	0		1	1	10.9633	1		5.98165	2.58054	0.211325
	Nup88	0	0	2.81831e-05	0		0	0	28.1831	0		1	1	29.1831	1		15.0915	3.91567	0.211325
	Cep170	0	0	1.33639e-05	0		0	0	13.3639	0		1	1	14.3639	1		7.68194	2.94147	0.211325
	Ubr4	0	0	4.09688e-06	0		0	0	4.09688	0		1	1	5.09688	1		3.04844	1.60807	0.211325
	Srrm1	0	0	2.24332e-05	0		0	0	22.4332	0		1	1	23.4332	1		12.2166	3.61077	0.211325
	Ppp1r12b	0	0	2.17437e-05	0		0	0	21.7437	0		1	1	22.7437	1		11.8718	3.56947	0.211325
	Dlgap4	0	0	2.1393e-05	0		0	0	21.393	0		1	1	22.393	1		11.6965	3.548	0.211325
	Wapl	0	0	1.76849e-05	0		0	0	17.6849	0		1	1	18.6849	1		9.84243	3.29902	0.211325
	Ercc6l	0	0	1.71144e-05	0		0	0	17.1144	0		1	1	18.1144	1		9.55719	3.25659	0.211325
	Brd4	0	0	1.51585e-05	0		0	0	15.1585	0		1	1	16.1585	1		8.57923	3.10085	0.211325
	Col7a1	0	0	7.20851e-06	0		0	0	7.20851	0		1	1	8.20851	1		4.60425	2.20297	0.211325
	Pfdn5	0	0	0.000137804	0		0	0	137.804	0		1	1	138.804	1		69.9021	6.12726	0.211325
	Apool	0	0	8.00824e-05	0		0	0	80.0824	0		1	1	81.0824	1		41.0412	5.359	0.211325
	Isyna1	0	0	3.81003e-05	0		0	0	38.1003	0		1	1	39.1003	1		20.0501	4.32554	0.211325
	Cryz	0	0	6.41143e-05	0		0	0	64.1143	0		1	1	65.1143	1		33.0572	5.04689	0.211325
	Cwf19l1	0	0	3.95193e-05	0		0	0	39.5193	0		1	1	40.5193	1		20.7596	4.37571	0.211325
	Epn1	0	0	3.69075e-05	0		0	0	36.9075	0		1	1	37.9075	1		19.4538	4.28198	0.211325
	Csnk1a1	0	0	6.29728e-05	0		0	0	62.9728	0		1	1	63.9728	1		32.4864	5.02176	0.211325
	Csrp2	0	0	0.000109958	0		0	0	109.958	0		1	1	110.958	1		55.9789	5.80681	0.211325
	Nmral1	0	0	6.86791e-05	0		0	0	68.6791	0		1	1	69.6791	1		35.3395	5.14321	0.211325
	Lin7c	0	0	0.000107725	0		0	0	107.725	0		1	1	108.725	1		54.8625	5.77775	0.211325
	Poglut1	0	0	5.41373e-05	0		0	0	54.1373	0		1	1	55.1373	1		28.0687	4.81089	0.211325
	Rbms2	0	0	5.54095e-05	0		0	0	55.4095	0		1	1	56.4095	1		28.7048	4.84322	0.211325
	Plp2	0	0	0.000139617	0		0	0	139.617	0		1	1	140.617	1		70.8087	6.14585	0.211325
	Nelfe	0	0	5.65916e-05	0		0	0	56.5916	0		1	1	57.5916	1		29.2958	4.87262	0.211325
	Pdhx	0	0	4.2359e-05	0		0	0	42.359	0		1	1	43.359	1		22.1795	4.47115	0.211325
	Gns	0	0	3.90107e-05	0		0	0	39.0107	0		1	1	40.0107	1		20.5054	4.35793	0.211325
	Sin3a	0	0	1.66576e-05	0		0	0	16.6576	0		1	1	17.6576	1		9.32882	3.22169	0.211325
	Rab22a	0	0	0.000109391	0		0	0	109.391	0		1	1	110.391	1		55.6955	5.79949	0.211325
	Tnnt2	0	0	7.05045e-05	0		0	0	70.5045	0		1	1	71.5045	1		36.2522	5.18	0.211325
	Mrpl58	0	0	0.000103019	0		0	0	103.019	0		1	1	104.019	1		52.5093	5.7145	0.211325
	Fdft1	0	0	5.1014e-05	0		0	0	51.014	0		1	1	52.014	1		26.507	4.7283	0.211325
	Dap	0	0	0.000208057	0		0	0	208.057	0		1	1	209.057	1		105.029	6.71464	0.211325
	Rbm15	0	0	2.20601e-05	0		0	0	22.0601	0		1	1	23.0601	1		12.0301	3.58857	0.211325
	Grcc10	0	0	0.000168427	0		0	0	168.427	0		1	1	169.427	1		85.2136	6.41301	0.211325
	Gem	0	0	7.19384e-05	0		0	0	71.9384	0		1	1	72.9384	1		36.9692	5.20825	0.211325
	Rpe	0	0	9.30782e-05	0		0	0	93.0782	0		1	1	94.0782	1		47.5391	5.57104	0.211325
	Sptlc1	0	0	4.48665e-05	0		0	0	44.8665	0		1	1	45.8665	1		23.4332	4.55048	0.211325
	Cdkn2aip	0	0	3.76942e-05	0		0	0	37.6942	0		1	1	38.6942	1		19.8471	4.31086	0.211325
	Arl2	0	0	0.000115336	0		0	0	115.336	0		1	1	116.336	1		58.668	5.8745	0.211325
	Txndc9	0	0	9.39019e-05	0		0	0	93.9019	0		1	1	94.9019	1		47.951	5.58349	0.211325
	Asrgl1	0	0	6.50977e-05	0		0	0	65.0977	0		1	1	66.0977	1		33.5488	5.06819	0.211325
	Mob4	0	0	9.43193e-05	0		0	0	94.3193	0		1	1	95.3193	1		48.1596	5.58975	0.211325
	Phactr4	0	0	3.0579e-05	0		0	0	30.579	0		1	1	31.579	1		16.2895	4.02587	0.211325
	Tcf12	0	0	3.00593e-05	0		0	0	30.0593	0		1	1	31.0593	1		16.0296	4.00267	0.211325
	Cks1b	0	0	0.000268631	0		0	0	268.631	0		1	1	269.631	1		135.315	7.08018	0.211325
	Wdr26	0	0	3.31074e-05	0		0	0	33.1074	0		1	1	34.1074	1		17.5537	4.1337	0.211325
	Gphn	0	0	2.75967e-05	0		0	0	27.5967	0		1	1	28.5967	1		14.7983	3.88736	0.211325
	Lnpk	0	0	4.99337e-05	0		0	0	49.9337	0		1	1	50.9337	1		25.9669	4.6986	0.211325
	Tbk1	0	0	2.91109e-05	0		0	0	29.1109	0		1	1	30.1109	1		15.5554	3.95935	0.211325
	Ncdn	0	0	2.91109e-05	0		0	0	29.1109	0		1	1	30.1109	1		15.5554	3.95935	0.211325
	Klhl30	0	0	3.65264e-05	0		0	0	36.5264	0		1	1	37.5264	1		19.2632	4.26778	0.211325
	Wasl	0	0	4.2359e-05	0		0	0	42.359	0		1	1	43.359	1		22.1795	4.47115	0.211325
	Mrc2	0	0	1.43488e-05	0		0	0	14.3488	0		1	1	15.3488	1		8.17439	3.03111	0.211325
	Ethe1	0	0	8.35506e-05	0		0	0	83.5506	0		1	1	84.5506	1		42.7753	5.41871	0.211325
	Mcat	0	0	5.57004e-05	0		0	0	55.7004	0		1	1	56.7004	1		28.8502	4.85051	0.211325
	Chmp3	0	0	9.47404e-05	0		0	0	94.7404	0		1	1	95.7404	1		48.3702	5.59605	0.211325
	Ppil4	0	0	4.31338e-05	0		0	0	43.1338	0		1	1	44.1338	1		22.5669	4.49614	0.211325
	Dbn1	0	0	3.00593e-05	0		0	0	30.0593	0		1	1	31.0593	1		16.0296	4.00267	0.211325
	Utp6	0	0	3.55475e-05	0		0	0	35.5475	0		1	1	36.5475	1		18.7737	4.23064	0.211325
	Ahsa2	0	0	6.41143e-05	0		0	0	64.1143	0		1	1	65.1143	1		33.0572	5.04689	0.211325
	Coa3	0	0	0.000196499	0		0	0	196.499	0		1	1	197.499	1		99.2493	6.63298	0.211325
	Ate1	0	0	4.11276e-05	0		0	0	41.1276	0		1	1	42.1276	1		21.5638	4.43054	0.211325
	Arid1a	0	0	9.29559e-06	0		0	0	9.29559	0		1	1	10.2956	1		5.6478	2.49769	0.211325
	Klhl40	0	0	3.41737e-05	0		0	0	34.1737	0		1	1	35.1737	1		18.0868	4.17687	0.211325
	Sumf1	0	0	5.7048e-05	0		0	0	57.048	0		1	1	58.048	1		29.524	4.88382	0.211325
	Zfp27	0	0	2.59119e-05	0		0	0	25.9119	0		1	1	26.9119	1		13.9559	3.80281	0.211325
	Sowahc	0	0	4.14489e-05	0		0	0	41.4489	0		1	1	42.4489	1		21.7245	4.44125	0.211325
	Arglu1	0	0	7.83094e-05	0		0	0	78.3094	0		1	1	79.3094	1		40.1547	5.3275	0.211325
	Slfn9	0	0	2.33207e-05	0		0	0	23.3207	0		1	1	24.3207	1		12.6604	3.66225	0.211325
	Dhrs4	0	0	7.60639e-05	0		0	0	76.0639	0		1	1	77.0639	1		39.032	5.28658	0.211325
	Cbwd1	0	0	5.39996e-05	0		0	0	53.9996	0		1	1	54.9996	1		27.9998	4.80734	0.211325
	Slamf7	0	0	6.37292e-05	0		0	0	63.7292	0		1	1	64.7292	1		32.8646	5.03846	0.211325
	Adam26a	0	0	3.04474e-05	0		0	0	30.4474	0		1	1	31.4474	1		16.2237	4.02003	0.211325
	Tdrd1	0	0	1.81074e-05	0		0	0	18.1074	0		1	1	19.1074	1		10.0537	3.32965	0.211325
	Mrpl54	0	0	0.000157199	0		0	0	157.199	0		1	1	158.199	1		79.5994	6.31469	0.211325
	Nop16	0.000181313	0	0.000119224	0		181.313	0	119.224	0		182.313	1	120.224	1		0.661293	-0.596639	0.400848
	Bcat2	8.21216e-05	0	5.39996e-05	0		82.1216	0	53.9996	0		83.1216	1	54.9996	1		0.665698	-0.58706	0.400848
	Ddx46	3.1273e-05	0	2.05638e-05	0		31.273	0	20.5638	0		32.273	1	21.5638	1		0.67814	-0.560344	0.400848
	Rpa3	0	0.000227992	0.000175387	0		0	227.992	175.387	0		1	228.992	176.387	1		0.771275	-0.374683	0.435876
	Fis1	0	0.000181494	0.000139617	0		0	181.494	139.617	0		1	182.494	140.617	1		0.771783	-0.373733	0.435876
	Adprh	0	7.62073e-05	5.86239e-05	0		0	76.2073	58.6239	0		1	77.2073	59.6239	1		0.775169	-0.367418	0.435876
	Trnt1	0	6.35646e-05	4.88982e-05	0		0	63.5646	48.8982	0		1	64.5646	49.8982	1		0.776307	-0.365302	0.435876
	Brd3	0	3.79987e-05	2.92312e-05	0		0	37.9987	29.2312	0		1	38.9987	30.2312	1		0.780805	-0.356965	0.435876
	Pwp2	0	3.00186e-05	2.30923e-05	0		0	30.0186	23.0923	0		1	31.0186	24.0923	1		0.783681	-0.351662	0.435876
	Nup54	0	5.40923e-05	4.16115e-05	0		0	54.0923	41.6115	0		1	55.0923	42.6115	1		0.777495	-0.363095	0.435876
	Utp4	0	4.02144e-05	3.09356e-05	0		0	40.2144	30.9356	0		1	41.2144	31.9356	1		0.7802	-0.358085	0.435876
	Znf22	0	0.000116401	8.95436e-05	0		0	116.401	89.5436	0		1	117.401	90.5436	1		0.773166	-0.371151	0.435876
	Hgfac	0	4.22466e-05	3.2499e-05	0		0	42.2466	32.499	0		1	43.2466	33.499	1		0.779698	-0.359013	0.435876
	Znf568	0	4.11133e-05	3.16272e-05	0		0	41.1133	31.6272	0		1	42.1133	32.6272	1		0.779972	-0.358506	0.435876
	Znf768	0	4.85687e-05	3.73624e-05	0		0	48.5687	37.3624	0		1	49.5687	38.3624	1		0.778394	-0.361428	0.435876
	Zscan20	0	2.67835e-05	2.06037e-05	0		0	26.7835	20.6037	0		1	27.7835	21.6037	1		0.7853	-0.348683	0.435876
	Med22	0	0.000137935	0.000106109	0		0	137.935	106.109	0		1	138.935	107.109	1		0.772566	-0.37227	0.435876
	Dst	4.36545e-06	3.73151e-06	2.87053e-06	0		4.36545	3.73151	2.87053	0		5.36545	4.73151	3.87053	1		0.482376	-1.05177	0.108699
	Armcx3	8.51551e-05	7.2789e-05	5.59943e-05	0		85.1551	72.789	55.9943	0		86.1551	73.789	56.9943	1		0.362591	-1.46359	0.108699
	Ddx18	9.77994e-05	4.17986e-05	3.21543e-05	0		97.7994	41.7986	32.1543	0		98.7994	42.7986	33.1543	1		0.241206	-2.05166	0.119024
	Ube2i	0.000612793	0.000174602	0.000134315	0		612.793	174.602	134.315	0		613.793	175.602	135.315	1		0.172683	-2.5338	0.145111
	Tmed4	0	0.000243058	9.34883e-05	0		0	243.058	93.4883	0		1	244.058	94.4883	1		0.389656	-1.35973	0.311862
	Ndufa6	0	0.000421176	0.000161999	0		0	421.176	161.999	0		1	422.176	162.999	1		0.387542	-1.36757	0.311862
	ATP5IF1	0.00030447	0.00052051	0.000200206	0		304.47	520.51	200.206	0		305.47	521.51	201.206	1		0.244511	-2.03203	0.0839846
	Zfhx4	9.09121e-06	1.5542e-05	5.97798e-06	0		9.09121	15.542	5.97798	0		10.0912	16.542	6.97798	1		0.29955	-1.73913	0.0839846
	Ntmt1	0	0.000494835	9.51652e-05	0		0	494.835	95.1652	0		1	495.835	96.1652	1		0.195568	-2.35426	0.255419
	Dpy30	0	0	0.000428724	0		0	0	428.724	0		1	1	429.724	1		215.362	7.75062	0.211325
	Nsdhl	0	0	0.000117248	0		0	0	117.248	0		1	1	118.248	1		59.6239	5.89782	0.211325
	Thumpd1	0	0	0.000121268	0		0	0	121.268	0		1	1	122.268	1		61.6338	5.94565	0.211325
	Scfd1	0	0	6.6422e-05	0		0	0	66.422	0		1	1	67.422	1		34.211	5.09639	0.211325
	Eif2b1	0	0	0.00013916	0		0	0	139.16	0		1	1	140.16	1		70.5798	6.14118	0.211325
	Ftsj3	0	0	5.06488e-05	0		0	0	50.6488	0		1	1	51.6488	1		26.3244	4.71833	0.211325
	Ncln	0	0	7.53884e-05	0		0	0	75.3884	0		1	1	76.3884	1		38.6942	5.27405	0.211325
	Ist1	0	0	0.000117248	0		0	0	117.248	0		1	1	118.248	1		59.6239	5.89782	0.211325
	Armc6	0	0	9.06916e-05	0		0	0	90.6916	0		1	1	91.6916	1		46.3458	5.53437	0.211325
	Pgp	0	0	0.000132223	0		0	0	132.223	0		1	1	133.223	1		67.1117	6.06849	0.211325
	Bicd2	0	0	5.17606e-05	0		0	0	51.7606	0		1	1	52.7606	1		26.8803	4.74848	0.211325
	Hdgfl2	0	0	6.34435e-05	0		0	0	63.4435	0		1	1	64.4435	1		32.7217	5.03218	0.211325
	Dnajc3	0	0	8.42136e-05	0		0	0	84.2136	0		1	1	85.2136	1		43.1068	5.42984	0.211325
	Larp1	0	0	3.9593e-05	0		0	0	39.593	0		1	1	40.593	1		20.7965	4.37827	0.211325
	Stk4	0	0	8.71533e-05	0		0	0	87.1533	0		1	1	88.1533	1		44.5767	5.47822	0.211325
	Dync1li2	0	0	8.62676e-05	0		0	0	86.2676	0		1	1	87.2676	1		44.1338	5.46381	0.211325
	Stk3	0	0	8.53998e-05	0		0	0	85.3998	0		1	1	86.3998	1		43.6999	5.44956	0.211325
	Mrpl28	0	0	0.000165151	0		0	0	165.151	0		1	1	166.151	1		83.5753	6.385	0.211325
	Mrpl46	0	0	0.000149978	0		0	0	149.978	0		1	1	150.978	1		75.9888	6.24772	0.211325
	Dhrs1	0	0	0.000135603	0		0	0	135.603	0		1	1	136.603	1		68.8014	6.10437	0.211325
	Nup35	0	0	0.000130596	0		0	0	130.596	0		1	1	131.596	1		66.298	6.05089	0.211325
	Mrpl44	0	0	0.000127458	0		0	0	127.458	0		1	1	128.458	1		64.7292	6.01635	0.211325
	Adnp	0	0	3.83066e-05	0		0	0	38.3066	0		1	1	39.3066	1		20.1533	4.33294	0.211325
	P3h1	0	0	5.74339e-05	0		0	0	57.4339	0		1	1	58.4339	1		29.717	4.89322	0.211325
	Ddx42	0	0	4.56875e-05	0		0	0	45.6875	0		1	1	46.6875	1		23.8437	4.57554	0.211325
	Trmt5	0	0	8.47179e-05	0		0	0	84.7179	0		1	1	85.7179	1		43.359	5.43826	0.211325
	Ddx27	0	0	5.58469e-05	0		0	0	55.8469	0		1	1	56.8469	1		28.9235	4.85417	0.211325
	Uhrf1	0	0	5.42758e-05	0		0	0	54.2758	0		1	1	55.2758	1		28.1379	4.81444	0.211325
	Usp9x	0	0	1.6586e-05	0		0	0	16.586	0		1	1	17.586	1		9.29302	3.21615	0.211325
	Rnf20	0	0	4.36215e-05	0		0	0	43.6215	0		1	1	44.6215	1		22.8107	4.51164	0.211325
	Nrdc	0	0	3.65579e-05	0		0	0	36.5579	0		1	1	37.5579	1		19.2789	4.26895	0.211325
	Myh7	0	0	2.19347e-05	0		0	0	21.9347	0		1	1	22.9347	1		11.9674	3.58103	0.211325
	Mri1	0	0	0.000115024	0		0	0	115.024	0		1	1	116.024	1		58.5118	5.87065	0.211325
	Tpd52	0	0	0.000189481	0		0	0	189.481	0		1	1	190.481	1		95.7404	6.58106	0.211325
	Hypk	0	0	0.000329021	0		0	0	329.021	0		1	1	330.021	1		165.51	7.37078	0.211325
	Ptk7	0	0	3.99658e-05	0		0	0	39.9658	0		1	1	40.9658	1		20.9829	4.39114	0.211325
	Larp4b	0	0	5.72789e-05	0		0	0	57.2789	0		1	1	58.2789	1		29.6395	4.88945	0.211325
	Mavs	0	0	8.43811e-05	0		0	0	84.3811	0		1	1	85.3811	1		43.1905	5.43264	0.211325
	Ppp1r9b	0	0	5.19506e-05	0		0	0	51.9506	0		1	1	52.9506	1		26.9753	4.75357	0.211325
	Sec11a	0	0	0.000237116	0		0	0	237.116	0		1	1	238.116	1		119.558	6.90156	0.211325
	Rfc3	0	0	0.000119224	0		0	0	119.224	0		1	1	120.224	1		60.6119	5.92153	0.211325
	Spag7	0	0	0.000186977	0		0	0	186.977	0		1	1	187.977	1		94.4883	6.56206	0.211325
	Ndufb6	0	0	0.000331591	0		0	0	331.591	0		1	1	332.591	1		166.796	7.38194	0.211325
	Gsk3b	0	0	0.000101056	0		0	0	101.056	0		1	1	102.056	1		51.5282	5.68729	0.211325
	S100a13	0	0	0.000433099	0		0	0	433.099	0		1	1	434.099	1		217.549	7.7652	0.211325
	Bcl7c	0	0	0.000195593	0		0	0	195.593	0		1	1	196.593	1		98.7965	6.62639	0.211325
	Ppie	0	0	0.000141009	0		0	0	141.009	0		1	1	142.009	1		71.5045	6.15996	0.211325
	Supt4h1b	0	0	0.000362766	0		0	0	362.766	0		1	1	363.766	1		182.383	7.51083	0.211325
	Supt4h1a	0	0	0.000362766	0		0	0	362.766	0		1	1	363.766	1		182.383	7.51083	0.211325
	Uqcrq	0.000393583	0	0.000517606	0		393.583	0	517.606	0		394.583	1	518.606	1		1.31352	0.393438	0.433171
	Dcakd	0.000139713	0	0.000183739	0		139.713	0	183.739	0		140.713	1	184.739	1		1.31067	0.3903	0.433171
	Prpf4	0	5.29502e-05	8.14658e-05	0		0	52.9502	81.4658	0		1	53.9502	82.4658	1		1.51894	0.603061	0.398402
	Fkbp10	0	4.7482e-05	7.30528e-05	0		0	47.482	73.0528	0		1	48.482	74.0528	1		1.51677	0.601002	0.398402
	Myh4	0	1.42275e-05	2.18895e-05	0		0	14.2275	21.8895	0		1	15.2275	22.8895	1		1.47216	0.557937	0.398402
	Myh1	0	1.42055e-05	2.18557e-05	0		0	14.2055	21.8557	0		1	15.2055	22.8557	1		1.47207	0.557849	0.398402
	Klhl41	0	4.55232e-05	7.00391e-05	0		0	45.5232	70.0391	0		1	46.5232	71.0391	1		1.51587	0.600148	0.398402
	Ndufa10	9.09121e-05	7.771e-05	0.00011956	0		90.9121	77.71	119.56	0		91.9121	78.71	120.56	1		0.71245	-0.48914	0.36144
	Atl2	5.53581e-05	4.73191e-05	7.28022e-05	0		55.3581	47.3191	72.8022	0		56.3581	48.3191	73.8022	1		0.714598	-0.484795	0.36144
	Prkar2a	8.04833e-05	6.87956e-05	0.000105845	0		80.4833	68.7956	105.845	0		81.4833	69.7956	106.845	1		0.712886	-0.488257	0.36144
	Dbt	0.000133916	5.72345e-05	8.80574e-05	0		133.916	57.2345	88.0574	0		134.916	58.2345	89.0574	1		0.466255	-1.10081	0.235211
	Gar1	0	0.000238849	0.000183739	0		0	238.849	183.739	0		1	239.849	184.739	1		0.771184	-0.374853	0.435876
	Bzw2	0	0.00013168	0.000101298	0		0	131.68	101.298	0		1	132.68	102.298	1		0.77272	-0.371982	0.435876
	Pmpcb	6.59996e-05	0.00011283	8.67969e-05	0		65.9996	112.83	86.7969	0		66.9996	113.83	87.7969	1		0.491052	-1.02605	0.224623
	Dcps	0	0.000244855	0.000125573	0		0	244.855	125.573	0		1	245.855	126.573	1		0.516792	-0.952343	0.353472
	Mesd	0	0.000369469	0.000189481	0		0	369.469	189.481	0		1	370.469	190.481	1		0.515468	-0.956044	0.353472
	Pck2	0.000201711	0.000258629	6.63182e-05	0		201.711	258.629	66.3182	0		202.711	259.629	67.3182	1		0.147766	-2.75861	0.0229195
	Bola2	0	0	0.000740297	0		0	0	740.297	0		1	1	741.297	1		371.148	8.53585	0.211325
	Cndp2	0	0	0.000134033	0		0	0	134.033	0		1	1	135.033	1		68.0163	6.08781	0.211325
	Exosc10	0	0	7.17762e-05	0		0	0	71.7762	0		1	1	72.7762	1		36.8881	5.20508	0.211325
	Ubl4a	0	0	0.000405513	0		0	0	405.513	0		1	1	406.513	1		203.756	7.6707	0.211325
	Zmpste24	0	0	0.000134033	0		0	0	134.033	0		1	1	135.033	1		68.0163	6.08781	0.211325
	Ecpas	0	0	3.46008e-05	0		0	0	34.6008	0		1	1	35.6008	1		18.3004	4.1938	0.211325
	Utp18	0	0	0.000115336	0		0	0	115.336	0		1	1	116.336	1		58.668	5.8745	0.211325
	Hip1	0	0	6.18713e-05	0		0	0	61.8713	0		1	1	62.8713	1		31.9356	4.99709	0.211325
	Mrpl39	0	0	0.000189481	0		0	0	189.481	0		1	1	190.481	1		95.7404	6.58106	0.211325
	Fads1	0	0	0.000142428	0		0	0	142.428	0		1	1	143.428	1		72.2142	6.17421	0.211325
	Ppp2r5e	0	0	0.000136329	0		0	0	136.329	0		1	1	137.329	1		69.1644	6.11196	0.211325
	Polr2a	0	0	3.23175e-05	0		0	0	32.3175	0		1	1	33.3175	1		17.1588	4.10087	0.211325
	Thumpd3	0	0	0.00012607	0		0	0	126.07	0		1	1	127.07	1		64.0352	6.00079	0.211325
	Rbpj	0	0	0.000121037	0		0	0	121.037	0		1	1	122.037	1		61.5186	5.94295	0.211325
	Scp2	0	0	0.00011639	0		0	0	116.39	0		1	1	117.39	1		59.1952	5.88741	0.211325
	Atrx	0	0	2.57131e-05	0		0	0	25.7131	0		1	1	26.7131	1		13.8565	3.79249	0.211325
	Ampd2	0	0	7.97814e-05	0		0	0	79.7814	0		1	1	80.7814	1		40.8907	5.3537	0.211325
	Pygb	3.82844e-05	0	7.55226e-05	0		38.2844	0	75.5226	0		39.2844	1	76.5226	1		1.92438	0.944393	0.351524
	Cisd1	0	0.000255436	0.000589496	0		0	255.436	589.496	0		1	256.436	590.496	1		2.29764	1.20016	0.327455
	Cops2	0	6.22732e-05	0.000143714	0		0	62.2732	143.714	0		1	63.2732	144.714	1		2.26711	1.18085	0.327455
	Cpt1a	4.17513e-05	0.000107065	8.23616e-05	0		41.7513	107.065	82.3616	0		42.7513	108.065	83.3616	1		0.559367	-0.838133	0.295943
	Tyms	0	0	0.000276506	0		0	0	276.506	0		1	1	277.506	1		139.253	7.12156	0.211325
	Pmpca	0	0	0.000161999	0		0	0	161.999	0		1	1	162.999	1		81.9994	6.35754	0.211325
	Cdkn1a	0	0	0.000533883	0		0	0	533.883	0		1	1	534.883	1		267.941	8.06577	0.211325
	Pygm	3.83299e-05	0	0.000100816	0		38.3299	0	100.816	0		39.3299	1	101.816	1		2.54938	1.35015	0.310458
	Nop10	0	0.000431048	0.00132636	0		0	431.048	1326.36	0		1	432.048	1327.36	1		3.06748	1.61705	0.293328
	Erap1	0	2.96635e-05	9.12767e-05	0		0	29.6635	91.2767	0		1	30.6635	92.2767	1		2.94588	1.5587	0.293328
	Huwe1	0	6.30273e-06	1.9394e-05	0		0	6.30273	19.394	0		1	7.30273	20.394	1		2.57674	1.36555	0.293328
	Ndufb5	0	0.00043789	0.000449139	0		0	437.89	449.139	0		1	438.89	450.139	1		1.02557	0.0364318	0.49366
	Ppp2r2a	0	0.000123432	0.000284857	0		0	123.432	284.857	0		1	124.432	285.857	1		2.28695	1.19343	0.327455
	Abracl	0	0	0	0.00023741		0	0	0	237.41		1	1	1	238.41		119.705	6.90334	0.211325
	Ppp4c	0	0	0	6.26392e-05		0	0	0	62.6392		1	1	1	63.6392		32.3196	5.01434	0.211325
	Cops5	0	0	0	5.75756e-05		0	0	0	57.5756		1	1	1	58.5756		29.7878	4.89665	0.211325
	Ddah1	0	0	0	6.74745e-05		0	0	0	67.4745		1	1	1	68.4745		34.7373	5.11841	0.211325
	Cbfb	0	0	0	0.000102835		0	0	0	102.835		1	1	1	103.835		52.4177	5.71198	0.211325
	Atp6v1c1	0	0	0	5.03409e-05		0	0	0	50.3409		1	1	1	51.3409		26.1705	4.70987	0.211325
	Uqcr10	0	0	0	0.000300472		0	0	0	300.472		1	1	1	301.472		151.236	7.24066	0.211325
	Tmed2	0	0	0	9.56728e-05		0	0	0	95.6728		1	1	1	96.6728		48.8364	5.60989	0.211325
	Mrpl24	0	0	0	8.90289e-05		0	0	0	89.0289		1	1	1	90.0289		45.5144	5.50825	0.211325
	Uck2	0	0	0	7.36791e-05		0	0	0	73.6791		1	1	1	74.6791		37.8395	5.24182	0.211325
	Csnk2a2	0	0	0	5.49435e-05		0	0	0	54.9435		1	1	1	55.9435		28.4718	4.83146	0.211325
	Exosc7	0	0	0	6.60833e-05		0	0	0	66.0833		1	1	1	67.0833		34.0416	5.08923	0.211325
	Eny2	0	0	0	0.000190398		0	0	0	190.398		1	1	1	191.398		96.1992	6.58795	0.211325
	Fam98a	0	0	0	3.73403e-05		0	0	0	37.3403		1	1	1	38.3403		19.6701	4.29793	0.211325
	Plod3	0	0	0	2.59517e-05		0	0	0	25.9517		1	1	1	26.9517		13.9759	3.80487	0.211325
	Diablo	0	0	0	8.11402e-05		0	0	0	81.1402		1	1	1	82.1402		41.5701	5.37747	0.211325
	Pmm2	0	0	0	7.94638e-05		0	0	0	79.4638		1	1	1	80.4638		40.7319	5.34809	0.211325
	Urod	0	0	0	5.23985e-05		0	0	0	52.3985		1	1	1	53.3985		27.1992	4.76549	0.211325
	Ppt1	0	0	0	6.28439e-05		0	0	0	62.8439		1	1	1	63.8439		32.422	5.0189	0.211325
	Rbm19	0	0	0	2.01998e-05		0	0	0	20.1998		1	1	1	21.1998		11.0999	3.47248	0.211325
	Trir	0	0	0	0.000111157		0	0	0	111.157		1	1	1	112.157		56.5787	5.82219	0.211325
	Mcu	0	0	0	5.49435e-05		0	0	0	54.9435		1	1	1	55.9435		28.4718	4.83146	0.211325
	Rfc4	0	0	0	5.28303e-05		0	0	0	52.8303		1	1	1	53.8303		27.4152	4.7769	0.211325
	Agpat3	0	0	0	5.11442e-05		0	0	0	51.1442		1	1	1	52.1442		26.5721	4.73184	0.211325
	Hspb8	0	0	0	9.81134e-05		0	0	0	98.1134		1	1	1	99.1134		50.0567	5.64549	0.211325
	Rer1	0	0	0	9.81134e-05		0	0	0	98.1134		1	1	1	99.1134		50.0567	5.64549	0.211325
	Dhx36	0	0	0	1.9211e-05		0	0	0	19.211		1	1	1	20.211		10.6055	3.40674	0.211325
	Blvrb	0	0	0	9.33507e-05		0	0	0	93.3507		1	1	1	94.3507		47.6753	5.57517	0.211325
	Sugp1	0	0	0	2.99071e-05		0	0	0	29.9071		1	1	1	30.9071		15.9535	3.9958	0.211325
	Ebp	0	0	0	8.36097e-05		0	0	0	83.6097		1	1	1	84.6097		42.8049	5.4197	0.211325
	Rnmt	0	0	0	4.13553e-05		0	0	0	41.3553		1	1	1	42.3553		21.6777	4.43814	0.211325
	Cd36	0	0	0	4.0742e-05		0	0	0	40.742		1	1	1	41.742		21.371	4.41758	0.211325
	Cd63	0	0	0	8.07993e-05		0	0	0	80.7993		1	1	1	81.7993		41.3997	5.37155	0.211325
	Efhd2	0	0	0	8.0126e-05		0	0	0	80.126		1	1	1	81.126		41.063	5.35977	0.211325
	Usp10	0	0	0	2.42806e-05		0	0	0	24.2806		1	1	1	25.2806		13.1403	3.71593	0.211325
	Mrpl19	0	0	0	6.5857e-05		0	0	0	65.857		1	1	1	66.857		33.9285	5.08443	0.211325
	Sdcbp	0	0	0	6.43152e-05		0	0	0	64.3152		1	1	1	65.3152		33.1576	5.05127	0.211325
	Rcn3	0	0	0	5.86288e-05		0	0	0	58.6288		1	1	1	59.6288		30.3144	4.92193	0.211325
	Rfc2	0	0	0	5.5101e-05		0	0	0	55.101		1	1	1	56.101		28.5505	4.83544	0.211325
	Psmd8	0	0	0	5.44766e-05		0	0	0	54.4766		1	1	1	55.4766		28.2383	4.81958	0.211325
	Ctcf	0	0	0	2.6128e-05		0	0	0	26.128		1	1	1	27.128		14.064	3.81394	0.211325
	Ubl7	0	0	0	5.06059e-05		0	0	0	50.6059		1	1	1	51.6059		26.3029	4.71715	0.211325
	Las1l	0	0	0	2.47812e-05		0	0	0	24.7812		1	1	1	25.7812		13.3906	3.74315	0.211325
	Apmap	0	0	0	4.63379e-05		0	0	0	46.3379		1	1	1	47.3379		24.169	4.59508	0.211325
	Sf3b4	0	0	0	4.53543e-05		0	0	0	45.3543		1	1	1	46.3543		23.6772	4.56542	0.211325
	Oxa1l	0	0	0	4.44116e-05		0	0	0	44.4116		1	1	1	45.4116		23.2058	4.53641	0.211325
	Nxn	0	0	0	4.42074e-05		0	0	0	44.2074		1	1	1	45.2074		23.1037	4.53005	0.211325
	Aco1	0	0	0	2.16313e-05		0	0	0	21.6313		1	1	1	22.6313		11.8157	3.56263	0.211325
	Cdh2	0	0	0	2.12254e-05		0	0	0	21.2254		1	1	1	22.2254		11.6127	3.53763	0.211325
	Gaa	0	0	0	2.01786e-05		0	0	0	20.1786		1	1	1	21.1786		11.0893	3.4711	0.211325
	Uba6	0	0	0	1.82623e-05		0	0	0	18.2623		1	1	1	19.2623		10.1312	3.34073	0.211325
	Riok2	0	0	0	3.51558e-05		0	0	0	35.1558		1	1	1	36.1558		18.5779	4.21552	0.211325
	Nexn	0	0	0	3.16808e-05		0	0	0	31.6808		1	1	1	32.6808		16.8404	4.07385	0.211325
	Nxf1	0	0	0	3.11169e-05		0	0	0	31.1169		1	1	1	32.1169		16.5584	4.0495	0.211325
	Ccdc157	0	0	0	2.67831e-05		0	0	0	26.7831		1	1	1	27.7831		14.3915	3.84715	0.211325
	Fga	0	0	0	2.43729e-05		0	0	0	24.3729		1	1	1	25.3729		13.1865	3.72099	0.211325
	Osbp	0	0	0	2.38885e-05		0	0	0	23.8885		1	1	1	24.8885		12.9442	3.69424	0.211325
	Ltbp2	0	0	0	1.06069e-05		0	0	0	10.6069		1	1	1	11.6069		6.30343	2.65614	0.211325
	Thada	0	0	0	9.92272e-06		0	0	0	9.92272		1	1	1	10.9227		5.96136	2.57564	0.211325
	Mki67	0	0	0	6.05295e-06		0	0	0	6.05295		1	1	1	7.05295		4.02648	2.00952	0.211325
	Zfr	0	0	0	1.79052e-05		0	0	0	17.9052		1	1	1	18.9052		9.95262	3.31508	0.211325
	Tjp2	0	0	0	1.64784e-05		0	0	0	16.4784		1	1	1	17.4784		9.23918	3.20776	0.211325
	Ndrg1	0	0	0	4.88077e-05		0	0	0	48.8077		1	1	1	49.8077		25.4039	4.66698	0.211325
	Stat5b	0	0	0	2.44659e-05		0	0	0	24.4659		1	1	1	25.4659		13.233	3.72607	0.211325
	Stat5a	0	0	0	2.425e-05		0	0	0	24.25		1	1	1	25.25		13.125	3.71424	0.211325
	Cpsf1	0	0	0	1.33451e-05		0	0	0	13.3451		1	1	1	14.3451		7.67253	2.9397	0.211325
	Klhdc4	0	0	0	3.29285e-05		0	0	0	32.9285		1	1	1	33.9285		17.4642	4.12633	0.211325
	Riox2	0	0	0	4.13553e-05		0	0	0	41.3553		1	1	1	42.3553		21.6777	4.43814	0.211325
	Reep5	0	0	0	0.000103947		0	0	0	103.947		1	1	1	104.947		52.9736	5.7272	0.211325
	Aarsd1	0	0	0	4.66753e-05		0	0	0	46.6753		1	1	1	47.6753		24.3377	4.60512	0.211325
	Nob1	0	0	0	4.77177e-05		0	0	0	47.7177		1	1	1	48.7177		24.8589	4.63569	0.211325
	Armcx2	0	0	0	2.45284e-05		0	0	0	24.5284		1	1	1	25.5284		13.2642	3.72946	0.211325
	Pcid2	0	0	0	4.81961e-05		0	0	0	48.1961		1	1	1	49.1961		25.098	4.6495	0.211325
	Preb	0	0	0	4.61157e-05		0	0	0	46.1157		1	1	1	47.1157		24.0578	4.58843	0.211325
	Tfam	0	0	0	7.91368e-05		0	0	0	79.1368		1	1	1	80.1368		40.5684	5.34228	0.211325
	Pip4p2	0	0	0	7.48258e-05		0	0	0	74.8258		1	1	1	75.8258		38.4129	5.26352	0.211325
	Casp6	0	0	0	6.96748e-05		0	0	0	69.6748		1	1	1	70.6748		35.8374	5.16339	0.211325
	Hm13	0	0	0	5.08736e-05		0	0	0	50.8736		1	1	1	51.8736		26.4368	4.72448	0.211325
	Stam2	0	0	0	3.67691e-05		0	0	0	36.7691		1	1	1	37.7691		19.3845	4.27684	0.211325
	Nfkb2	0	0	0	2.13907e-05		0	0	0	21.3907		1	1	1	22.3907		11.6953	3.54786	0.211325
	Cdkn1b	0	0	0	9.76154e-05		0	0	0	97.6154		1	1	1	98.6154		49.8077	5.6383	0.211325
	Mrps6	0	0	0	0.000153842		0	0	0	153.842		1	1	1	154.842		77.9209	6.28394	0.211325
	Sacs	0	0	0	4.19691e-06		0	0	0	4.19691		1	1	1	5.19691		3.09845	1.63155	0.211325
	Atp6v0d1	0	0	0	5.4787e-05		0	0	0	54.787		1	1	1	55.787		28.3935	4.82749	0.211325
	Chchd6	0	0	0	7.04404e-05		0	0	0	70.4404		1	1	1	71.4404		36.2202	5.17872	0.211325
	Abt1	0	0	0	7.14879e-05		0	0	0	71.4879		1	1	1	72.4879		36.7439	5.19943	0.211325
	Mycbp	0	0	0	0.000186701		0	0	0	186.701		1	1	1	187.701		94.3507	6.55996	0.211325
	Dad1	0	0	0	0.000170179		0	0	0	170.179		1	1	1	171.179		86.0895	6.42777	0.211325
	Thoc1	0	0	0	2.92698e-05		0	0	0	29.2698		1	1	1	30.2698		15.6349	3.9667	0.211325
	Zbtb8os	0	0	0	0.000114466		0	0	0	114.466		1	1	1	115.466		58.2328	5.86376	0.211325
	Atp1b1	0	0	0	6.32574e-05		0	0	0	63.2574		1	1	1	64.2574		32.6287	5.02807	0.211325
	Nacad	0	0	0	1.27861e-05		0	0	0	12.7861		1	1	1	13.7861		7.39303	2.88617	0.211325
	Cdipt	0	0	0	9.02828e-05		0	0	0	90.2828		1	1	1	91.2828		46.1414	5.52799	0.211325
	C8b	0	0	0	3.2649e-05		0	0	0	32.649		1	1	1	33.649		17.3245	4.11474	0.211325
	Mtch1	0	0	0	4.94351e-05		0	0	0	49.4351		1	1	1	50.4351		25.7175	4.68468	0.211325
	Slirp	0	0	0	0.000171699		0	0	0	171.699		1	1	1	172.699		86.8493	6.44044	0.211325
	Mt2	0	0	0	0.00031525		0	0	0	315.25		1	1	1	316.25		158.625	7.30948	0.211325
	Dedd	0	0	0	6.04724e-05		0	0	0	60.4724		1	1	1	61.4724		31.2362	4.96515	0.211325
	Snx7	0	0	0	4.96905e-05		0	0	0	49.6905		1	1	1	50.6905		25.8453	4.69183	0.211325
	Myo9b	0	0	0	9.09661e-06		0	0	0	9.09661		1	1	1	10.0966		5.54831	2.47205	0.211325
	Commd3	0	0	0	9.86166e-05		0	0	0	98.6166		1	1	1	99.6166		50.3083	5.65272	0.211325
	Tmem165	0	0	0	5.95363e-05		0	0	0	59.5363		1	1	1	60.5363		30.7682	4.94337	0.211325
	Emc4	0	0	0	0.000105083		0	0	0	105.083		1	1	1	106.083		53.5416	5.74259	0.211325
	Akap1	0	0	0	2.2439e-05		0	0	0	22.439		1	1	1	23.439		12.2195	3.61111	0.211325
	Sec11c	0	0	0	0.000100157		0	0	0	100.157		1	1	1	101.157		51.0787	5.67465	0.211325
	Znf687	0	0	0	1.55459e-05		0	0	0	15.5459		1	1	1	16.5459		8.77293	3.13306	0.211325
	Cdca3	0	0	0	7.22941e-05		0	0	0	72.2941		1	1	1	73.2941		37.1471	5.21518	0.211325
	Axdnd1	0	0	0	4.53543e-05		0	0	0	45.3543		1	1	1	46.3543		23.6772	4.56542	0.211325
	Rgl1	0	0	0	2.50394e-05		0	0	0	25.0394		1	1	1	26.0394		13.5197	3.75699	0.211325
	Zswim6	0	0	0	1.59323e-05		0	0	0	15.9323		1	1	1	16.9323		8.96613	3.16449	0.211325
	Resf1	0	0	0	1.26432e-05		0	0	0	12.6432		1	1	1	13.6432		7.32158	2.87215	0.211325
	Lrrc8a	0	0	0	2.3741e-05		0	0	0	23.741		1	1	1	24.741		12.8705	3.686	0.211325
	Btk	0	0	0	2.91809e-05		0	0	0	29.1809		1	1	1	30.1809		15.5905	3.96259	0.211325
	Tmem33	0.000130663	0	0	7.78552e-05		130.663	0	0	77.8552		131.663	1	1	78.8552		0.60194	-0.732309	0.380789
	Psmg1	0.000111674	0	0	6.65406e-05		111.674	0	0	66.5406		112.674	1	1	67.5406		0.602958	-0.729871	0.380789
	Ostc	0.000216603	0	0	0.000129062		216.603	0	0	129.062		217.603	1	1	130.062		0.599544	-0.738061	0.380789
	Ndufs7	0.000144079	0	0	8.58493e-05		144.079	0	0	85.8493		145.079	1	1	86.8493		0.60138	-0.733651	0.380789
	Smarca4	2.00085e-05	0	0	1.1922e-05		20.0085	0	0	11.922		21.0085	1	1	12.922		0.632574	-0.660694	0.380789
	Tfeb	6.79448e-05	0	0	4.04847e-05		67.9448	0	0	40.4847		68.9448	1	1	41.4847		0.607403	-0.719274	0.380789
	Ccdc158	2.91017e-05	0	0	1.73402e-05		29.1017	0	0	17.3402		30.1017	1	1	18.3402		0.621836	-0.685394	0.380789
	Mtmr11	4.61054e-05	0	0	2.74718e-05		46.1054	0	0	27.4718		47.1054	1	1	28.4718		0.61265	-0.706866	0.380789
	Mrps7	0.000266726	0	0	7.94638e-05		266.726	0	0	79.4638		267.726	1	1	80.4638		0.303149	-1.7219	0.285185
	Nup43	0.000169862	0	0	5.06059e-05		169.862	0	0	50.6059		170.862	1	1	51.6059		0.306094	-1.70795	0.285185
	Cdh13	9.04028e-05	0	0	2.69331e-05		90.4028	0	0	26.9331		91.4028	1	1	27.9331		0.313119	-1.67521	0.285185
	Nup107	0.000104559	0	0	2.0767e-05		104.559	0	0	20.767		105.559	1	1	21.767		0.213657	-2.22663	0.257094
	Smpdl3b	0.000212328	0	0	4.21716e-05		212.328	0	0	42.1716		213.328	1	1	43.1716		0.206094	-2.27863	0.257094
	Ppp1r14b	0.000878198	0	0	0.000130818		878.198	0	0	130.818		879.198	1	1	131.818		0.150895	-2.72838	0.244268
	Cpn1	0.000353105	0	0	4.20793e-05		353.105	0	0	42.0793		354.105	1	1	43.0793		0.12413	-3.01007	0.237002
	Rrp15	0	9.81746e-05	0	6.8435e-05		0	98.1746	0	68.435		1	99.1746	1	69.435		0.703123	-0.508152	0.413465
	Stub1	0	9.07469e-05	0	6.32574e-05		0	90.7469	0	63.2574		1	91.7469	1	64.2574		0.703607	-0.507158	0.413465
	Ndufv2	0	0.000111238	0	7.75413e-05		0	111.238	0	77.5413		1	112.238	1	78.5413		0.702425	-0.509584	0.413465
	Cenpv	0	0.000109472	0	7.63105e-05		0	109.472	0	76.3105		1	110.472	1	77.3105		0.70251	-0.50941	0.413465
	Eci2	0	7.05551e-05	0	4.91822e-05		0	70.5551	0	49.1822		1	71.5551	1	50.1822		0.705425	-0.503435	0.413465
	Srsf10	0	0.000105294	0	7.33978e-05		0	105.294	0	73.3978		1	106.294	1	74.3978		0.702721	-0.508975	0.413465
	Ptpa	0	8.54088e-05	0	5.95363e-05		0	85.4088	0	59.5363		1	86.4088	1	60.5363		0.704006	-0.50634	0.413465
	Lrpap1	0	7.66307e-05	0	5.34173e-05		0	76.6307	0	53.4173		1	77.6307	1	54.4173		0.70478	-0.504756	0.413465
	Gstm5	0	0.000123156	0	8.58493e-05		0	123.156	0	85.8493		1	124.156	1	86.8493		0.701915	-0.510631	0.413465
	Sun1	0	3.02158e-05	0	2.10627e-05		0	30.2158	0	21.0627		1	31.2158	1	22.0627		0.715881	-0.482209	0.413465
	Coro1b	0	5.6998e-05	0	3.97319e-05		0	56.998	0	39.7319		1	57.998	1	40.7319		0.707344	-0.499517	0.413465
	Ctsl	0	8.2596e-05	0	5.75756e-05		0	82.596	0	57.5756		1	83.596	1	58.5756		0.704236	-0.505868	0.413465
	Ptpn2	0	6.79484e-05	0	4.73651e-05		0	67.9484	0	47.3651		1	68.9484	1	48.3651		0.705736	-0.502799	0.413465
	Thy1	0	0.00017029	0	0.000118705		0	170.29	0	118.705		1	171.29	1	119.705		0.700591	-0.513355	0.413465
	Bphl	0	9.48009e-05	0	6.60833e-05		0	94.8009	0	66.0833		1	95.8009	1	67.0833		0.703333	-0.507719	0.413465
	Afap1l1	0	3.59206e-05	0	2.50394e-05		0	35.9206	0	25.0394		1	36.9206	1	26.0394		0.713052	-0.487922	0.413465
	Znf800	0	4.16723e-05	0	2.90487e-05		0	41.6723	0	29.0487		1	42.6723	1	30.0487		0.710947	-0.492185	0.413465
	Krt9	0	3.71293e-05	0	2.58819e-05		0	37.1293	0	25.8819		1	38.1293	1	26.8819		0.712558	-0.488921	0.413465
	Rnps1	0.000105816	9.04493e-05	0	6.305e-05		105.816	90.4493	0	63.05		106.816	91.4493	1	64.05		0.328096	-1.60781	0.0882544
	Pvalb	0.000293398	0.000250791	0	0.00017482		293.398	250.791	0	174.82		294.398	251.791	1	175.82		0.323734	-1.62712	0.0882544
	Dpm1	0.00012413	0.000106104	0	7.39624e-05		124.13	106.104	0	73.9624		125.13	107.104	1	74.9624		0.327094	-1.61222	0.0882544
[truncated: 1,803 more rows]

## Sheet: Sheet1
gene name	Fold Change (siNC/siCPEB1)	Log2 (FC)	P-value
[truncated: 2,469 more rows]
