# Supplementary material for: CPEB1 directs muscle stem cell activation by reprogramming the translational landscape
Source: Nat Commun. 2022 Feb 17;13:947. doi: 10.1038/s41467-022-28612-1 (PMC8854658; doi:10.1038/s41467-022-28612-1)
Supplement: Supplementary file 8 — Supplementary Data 5 [file 41467_2022_28612_MOESM8_ESM.xlsx]

## Sheet: protein detected in all samples
CPEB1-1 IgG			CPEB1-2 IgG			CPEB1-1 mVenus Ab			CPEB1-2 mVenus Ab			CPEB1(T171A, S177A)-1 IgG			CPEB1(T171A, S177A)-2 IgG			CPEB1(T171A, S177A)-1 mVenus Ab			CPEB1(T171A, S177A)-2 mVenus Ab
gene name			gene name			gene name			gene name			gene name			gene name			gene name			gene name
	Plec			Sptan1			Plec			Plec			Actb			Sptan1			Sptan1			Sptan1
	Sptan1			Plec			Sptan1			Sptan1			Actg1			Plec			Plec			Plec
	Vim			Vim			Vim			Vim			Sptan1			Vim			Actb			Vim
	Actb			Sptbn1			Actb			Actb			Plec			Sptbn1			Actg1			Actb
	Actg1			Myh9			Actg1			Actg1			Actc1			Myh10			Actg2			Sptbn1
	Actc1			Actb			Actc1			Actc1			Acta2			Des			Acta1			Actg1
	Acta2			Acta1			Acta2			Acta2			Vim			Myh9			Vim			Actn4
	Acta1			Actg1			Acta1			Acta1			Hspa8			Ybx1			Actn4			Acta1
	Des			Actn4			Sptbn1			Sptbn1			Krt5			Ckap4			Hspa8			Hspa8
	Actn4			Myh10			Des			Myh9			Aldh18a1			Lima1			Sptbn1			Myh10
	Hspa8			Actn1			Myh10			Actn4			Hspa5			Cttn			Myh9			Des
	Sptbn1			Des			Hspa8			Hspa8			Tpm2			Serbp1			Myh10			Myh9
	Hspa5			Pabpc1			Actn4			Myh10			Des			Tpm2			Nes			Actn1
	Myh9			Ckap4			Myh9			Des			Sptbn1			Ppp1r12a			Cttn			Hspa5
	Ybx1			Cttn			Pabpc1			Pabpc1			Krt2			Tpm1			Hspa5			Pabpc1
	Krt5			Hspa8			Cttn			Tpm2			Tpm1			Rrbp1			Actn1			Lima1
	Hspa9			Rrbp1			Tpm1			Hspa5			Myh9			Hspa8			Serbp1			Ckap4
	Krt2			Lima1			Ybx1			Tpm1			Cttn			Pabpc1			Ckap4			Lmna
	Tpm2			Tpm1			Ckap4			Actn1			Hspa9			Specc1l			Ybx1			Tpm1
	Tpm1			Hspa5			Hspa5			Krt5			Krt10			Nes			Des			Krt5
	Pabpc1			Serbp1			Tpm2			Cttn			Mvp			Lmna			Tpm2			Cttn
	Actn1			Tpm2			Rrbp1			Hspa9			Tubb5			Pa2g4			Pabpc1			Ybx1
	Myl6			Ppp1r12a			Serbp1			Krt17			Tubb4b			Specc1			Lima1			Actn3
	Lmna			Pa2g4			Krt2			Ckap4			Eno1			Snd1			Tpm1			Tpm2
	Map1b			Ablim1			Hspa9			Ybx1			Myl6			Nexn			Ppp1r12a			Ablim1
	Gsn			Lmna			Krt5			Gsn			Krt77			Tmod3			Aldh18a1			Aldh18a1
	Myh10			Fn1			Ppp1r12a			Trim21			Gsn			Rps3a			Hspa9			Hspa9
	Krt10			Actn3			Lmna			Krt2			Tubb2a			Gsn			Basp1			Ppp1r12a
	Ckap4			Aldh18a1			Gsn			Lmna			Gapdh			Hspa9			Rrbp1			Trim21
	Cttn			Snd1			Rpsa			Myl6			Ybx1			Sorbs2			Lmna			Krt2
	Actbl2			Krt5			Pa2g4			Coro1c			Pycr2			Myl6			Trim21			Coro1c
	Krt6a			Mvp			Actn1			Krt6a			Lima1			Krt5			Arhgef12			Arhgef12
	Lima1			Krt2			Aldh18a1			Tubb5			Tubb2b			Krt2			Tubb5			Rpsa
	Tubb5			Myl6			Rps3a			Tubb2a			Actn4			Ybx3			Ybx3			Serbp1
	Pycr2			Hspa9			Snd1			Ppp1r12a			Krt42			G3bp1			Tubb2a			Gsn
	Tubb4b			Ddx5			Rps3			Arhgef12			Krt1			Rps21			Atp5f1b			Krt17
	Rps14			Rps19			Trim21			Tubb2b			Dsp			Flna			Gsn			Rack1
	Krt77			Coro1c			Rps14			Rps3a			Hsp90ab1			Mvp			Krt5			Rps3a
	Pa2g4			Map1b			Ybx3			Lima1			Lmna			Rps14			Eno1			Rrbp1
	Rps3a			Krt6a			Rack1			Flna			Anxa2			Rpsa			Tubb2b			Flna
	Serbp1			Rps3a			Coro1c			Gapdh			Map1b			Coro1c			Myl6			Myl6
	Krt42			Ybx1			Krt6a			Rrbp1			Krt6a			Rps19			Gapdh			Pa2g4
	Ybx3			Tubb5			Nes			Caprin1			Pkm			Tpm3			Tubb4b			Tubb5
	Ppp1r12a			Krt42			Tubb2a			Hsp90ab1			Pabpc1			Rpl13			Actn3			Snd1
	Krt1			Tubb4b			Lima1			Eno1			Aldoa			Dbn1			Pycr2			Rps14
	Rps18			Gsn			Myl6			Krt42			Serbp1			Eno1			Ncl			Tubb2a
	Aldh18a1			Nufip2			Tubb5			Krt10			Krt75			Lrrfip1			Nexn			Hsp90ab1
	Rpsa			Gapdh			Gapdh			Actr3			Tagln2			Nufip2			Actr3			Basp1
	Rps21			G3bp1			Krt10			Cpeb1			Coro1c			Hnrnpab			Hsp90ab1			Gapdh
	Flna			Rack1			Krt77			Rack1			Tubb6			Krt6a			Coro1c			Krt42
	Gapdh			Tubb2a			Rps21			Aldh18a1			Rps19			Fn1			Rpsa			Krt10
	Rpl11			Tmod3			Atp5f1b			Tubb4b			Flna			Krt77			Flna			Tubb2b
	Actn3			Caprin1			G3bp1			Rpl4			Tpm4			Rps25			Krt2			Rps19
	Rpl13			Ybx3			Cpeb1			Serbp1			Tuba1c			Krt10			Ywhaz			Rpl13
	Rps8			Rps14			Flna			Mvp			Tuba1a			Tubb5			Eif4b			Tubb4b
	Actr2			Nexn			Rps19			Rps14			Tuba1b			Rps18			Ddx5			Eno1
	Hnrnpa1			Myl12b			Tubb2b			Krt1			Ptma			Svil			Krt10			Ybx3
	Actr3			Hnrnpa2b1			Rps18			Mtss1			Rpsa			Tpm4			Rpl13			Rps3
	Rps3			Rpl23a			Fn1			Krt77			Rpl11			Ddx5			Rps14			Tmod3
	Tubb2a			Nes			Tubb4b			Ybx3			Krt79			Luzp1			Ablim1			Krt6a
	Tubb2b			Krt10			Actr3			Rps19			Krt73			Ncl			Mtss1			Krt77
	Rack1			Specc1l			Actn3			Rps18			Caprin1			Map1b			Hspb1			Map4
	Rps11			Krt1			Rpl13			Tuba1c			Ywhaz			Krt1			Lrrfip1			Ywhaz
	Tuba1c			Rps21			Rpl4			Tuba1b			Ckap4			Rps12			Pa2g4			Mtss1
	Tuba1b			Flna			Arhgef12			Tuba1a			P4hb			Eef2			Rack1			Rps21
	Tuba1a			Ddx3x			Tnks1bp1			Rpsa			Rps3			Hnrnpa1			Rps21			Rps18
	Tpm3			Actr3			Krt1			Rps8			Uba52			Rpl23a			Snd1			Pycr2
	Hsp90ab1			Rps18			Pycr2			Tpm3			Rps27a			Rps27a			Tagln2			Hspb1
	Myl12b			Rpl6			Atp5f1a			Tpm4			Ubb			Tubb4b			Krt6a			Ddx5
	Ablim1			Ncl			Ablim1			Myl12b			Ubc			Tubb2a			Anxa2			Anxa2
	Hnrnpa2b1			Rps5			Tmod3			Cryab			Myl12b			Ppp1r9b			Tpm3			Mvp
	Snd1			Hnrnpa1			Krt42			Rpl13			Tpm3			Tubb2b			P4hb			Hnrnpa3
	Hspa1l			Tpm3			Specc1			Ddx3x			Actn1			Hnrnpa2b1			G3bp1			Atp5f1b
	Rpl4			Rpsa			Ddx5			Rps3			Atp5f1a			Rps3			Dbn1			Rps5
	Mvp			Krt77			Caprin1			Actn3			Hsp90aa1			Tnks1bp1			Tjp1			Actr3
	Caprin1			Eef2			Tpm3			Hnrnpab			Anxa1			Rpl4			Mvp			Tpm4
	Eno1			Hsp90ab1			Tuba1c			Tmod3			Rpl13			Hnrnph1			Ptma			Hsp90aa1
	Dsp			Lrrfip1			Tuba1a			Ncl			Rps3a			Hsp90ab1			Krt1			G3bp1
	Coro1c			Eno1			Tuba1b			Basp1			Tpi1			Lrrfip2			Rps18			Ncl
	Anxa2			Tubb6			Rps5			Rps21			Eef2			Rpl28			Aldoa			Msn
	Rps27a			Anxa1			Anxa2			Rpl23a			Rack1			Hspa1l			Caprin1			Tuba1b
	Krt73			Eif4b			Dsp			Actr2			Cfl1			Myl12b			Krt77			Tuba1a
	Anxa1			Pycr2			Rpl23a			Hspb1			Rps18			Ktn1			Rps3a			Tuba1c
	Nexn			Eef1d			Msn			Pa2g4			Hspb1			Pdlim7			Myl12b			Fn1
	G3bp1			Erc1			Myl12b			Rps27a			Hnrnpab			Tjp1			Hnrnpa3			Hnrnpk
	Hnrnpab			Dsp			Cryab			Snd1			Krt16			Rps8			Tpi1			Myl12b
	Krt76			Rpl13			Hsp90ab1			Krt79			Phgdh			Rpl5			Rps27a			Ptma
	Krt16			Vcp			P4hb			G3bp1			Rpl23a			Rps5			Cfl1			Hnrnpab
	Pkm			Specc1			Rps27a			Rpl28			Tmpo			Gapdh			Map4			Hnrnpa1
	Rpl23a			Actr2			Ncl			Hspa1a			Ablim1			Krt42			Pdia3			Tpm3
	Atp5f1a			Tuba1c			Mtss1			Hspa1b			Atp5f1b			Tuba1c			Tpm4			Tagln2
	Rrbp1			Tuba1a			Eno1			Rpl6			Ywhae			Tuba1a			Tubb6			Krt1
	Tubb6			Tuba1b			Rpl26			Krt16			Myh10			Tuba1b			Tnks1bp1			Rpl30
	Ywhaz			Hspa1l			Rpl28			Ddx5			Ybx3			Pkm			Ddx3x			P4hb
	Krt79			Atp5f1b			Rpl5			Atp5f1b			Rps21			Eps8			Flnb			Rpl4
	Tmod3			Myl9			Tpm4			Ezr			Stom			Ptbp1			Hnrnpab			Caprin1
	Hnrnpa3			Rpl30			Actr2			Rps11			Tmsb10			Rps17			Eif3b			Rpl23a
	Hnrnpk			S100a4			Hnrnpk			Rpl30			Actr3			Rpl12			Svil			Hnrnpa2b1
	Rpl6			Akap2			Ezr			Ptma			Rps14			Tmpo			Cstf2			Eif4a1
	Cfl1			Rps3			Rps17			Ablim1			Rpl7a			Synpo2			Rpl23a			Cryab
	Rps19			Hspa1a			Fxr1			Rpl26			Rps5			Krt79			Hnrnpa1			Rps27a
	Basp1			Hspa1b			Nexn			Hnrnpk			Krt76			Hspa1a			Rps19			Ezr
	Rpl7a			Hdlbp			Hnrnpab			Msn			H1-4			Hspa1b			Fus			Ddx3x
	Rps12			Rps8			Rps2			Anxa2			Rps28			Aldh18a1			Lrrfip2			Eef2
	H1-5			Eif3f			Hnrnpa3			Rpl12			Rps11			Rack1			Tuba1c			Rps8
	Rps2			Rps11			Rpl30			Psmc2			Ppia			Fxr1			Tuba1b			Dsp
	Rpl5			Rpl4			Hspb1			Psmb5			H1-5			Tmpo			Tuba1a			Cfl1
	Atp5f1b			Rps6			Nufip2			Tubb6			Ppp1r12a			Erc1			Rpl11			Actr2
	Map4			Cfl1			Krt79			Hnrnpa2b1			Alyref			Rps20			Specc1l			Nufip2
	Stom			Tmpo			Eef2			Rps10			H1-3			Syncrip			Lgals1			Tmpo
	Rps20			Msn			Ddx3x			Hnrnpa3			H1-2			Map4			Hspa1a			Rai14
	Atp6v0d1			Hnrnpab			Specc1l			Atp5f1a			Pa2g4			Cryab			Hspa1b			Eif4b
	Tmsb10			Anxa2			Tubb6			Rpl5			Rpl12			Ddx3x			Fxr1			Hdlbp
	Ppia			Rps12			Sqstm1			Serpinh1			Eef1a1			Tmsb10			Pkm			Pdlim7
	Eif3i			Tpm4			Rpl17			Cfl1			Vcp			Tubb6			Rps11			Hnrnph1
	Rpl30			Baiap2			Rpl6			Rps2			Arpc1b			Ubap2			Cryab			Tubb6
	Fn1			Edf1			Rpl7			Dsp			Ldha			Eif3i			Actr2			Rps10
	Calm3			Pkm			Rps10			Kif23			Rps8			Naca			Rpl4			Dbn1
	Calm1			Rps27a			Rpl32			Pkm			Jup			Naca			Eef2			Flnb
	Calm2			Krt79			Rps8			Anxa1			Emd			Rps28			Msn			Rpl26
	Pcbp2			Rps28			Atg5			Hsp90aa1			Pcmt1			Eef1d			Rpl12			Atp5f1a
	Rps10			Phgdh			Rpl11			Ywhaz			Stmn1			Cfl1			Nufip2			Atg5
	Ncl			Tjp1			Rps28			Eef2			Stoml2			Eif3f			Atp5f1a			Rpl6
	Rps5			Krt16			Rpl12			Hnrnpm			Prdx1			Hnrnpa3			Edf1			Krt16
	Aldoa			Rpl12			Map4			Pycr2			Glipr2			Sfpq			Map7d1			Racgap1
	Rpl18			Rpl18a			Psma6			Tagln2			G3bp1			Rpl30			Puf60			Tmpo
	Pcmt1			Arpc5			Hnrnpa1			Nexn			Basp1			Stom			Hnrnpk			Pkm
	Tpm4			Ktn1			Psmb5			Rpl11			Impdh2			Rps11			Rps3			Krt79
	Vcp			Stau1			Rpl31			Hnrnpa1			S100a4			Mprip			Anxa1			Rpl11
	Sorbs2			Ptbp1			Pkm			Rpl19			Mb21d2			Krt76			Tmsb10			Nexn
	Rplp0			Anpep			Rps6			Rnf213			Hnrnpd			Pycr2			Rpl30			Psma6
	Arpc1b			Dbn1			Rpl29			Ifitm3			Vcl			Hnrnpu			Ahcy			Rpl28
	Ywhae			Pdlim7			Tagln2			Myl9			Ncl			Rps10			Sorbs2			Hspd1
	Alyref			Rps13			Psmc2			Sqstm1			Hnrnpk			Rpl31			Ppia			Puf60
	Rps13			Calm3			Ywhaz			Rps6			Erh			Ppp1r18			Emd			Pcmt1
	Rps28			Calm1			Rps20			Psma7			Krt72			Tagln2			Rpl26			Krt76
	Rpl12			Calm2			Rps12			Nes			Calm2			Sqstm1			Hnrnpm			Serpinh1
	P4hb			Ptma			Sorbs2			Rps28			Calml3			Rpl29			Krt42			Tpi1
	Mb21d2			Stom			Rpl10a			Erh			Calm3			Fau			Elavl1			Rps12
	Rpl7			Rpl5			Myo1c			Rpl7			Calm1			Glipr2			Tmod3			Rps28
	Hspb1			Naca			Rai14			Racgap1			Capg			Ppia			Krt73			Anxa1
	Sqstm1			Naca			Krt73			Rpl7a			Rpl29			Rpl22			Hspd1			Ahcy
	Tmpo			Ppp1r9b			Sfpq			Rps5			Zc2hc1a			Rps13			Rps28			Lgals1
	Tmpo			Hsp90aa1			Rpl18			Rps25			Rpl13a			Tpi1			Pdlim7			Cstf2
	Rpl26			Coro1b			Eif4a1			Bst2			Pycr1			Elavl1			Hnrnpu			Aldoa
	Fau			Glipr2			Eif4a2			Rps12			Pcbp2			Rps6			Ppp1r18			Tnks1bp1
	Ptma			Syncrip			Hnrnph1			Eif4a2			Pcbp3			Myl9			Krt79			Rps6
	Nes			Rps20			Eif3f			Eif4a1			Arhgdia			Ctnna1			Ezr			Fus
	Capza1			Larp4			Vcp			Tmpo			Cfl2			P4hb			Ywhae			Hnrnpm
	Cfl2			Rps10			Elavl1			Psma6			Pdha1			Msn			Hnrnpa2b1			Ppp1ca
	Bst2			Rpl28			Mvp			S100a4			Rpl28			Phgdh			Rps5			Rpl12
	Glipr2			Pdia3			Ahcy			Cstf2			Ywhag			Rps24			Stmn1			Rpl29
	Ddx17			Eif3h			Hsp90aa1			Hdlbp			Pcbp1			Rpl26			Myl9			S100a4
	Lrrfip2			Cd44			Stau1			Eef1d			Rpl18			Ftl1			Racgap1			Rps2
	Eef2			Puf60			Hnrnpa2b1			Psmc5			Actr2			Eif4a1			Rplp0			Impdh2
	Erh			Sorbs2			Krt16			Rps9			Rpl17			Eif4a2			Ifitm3			Hspa1a
	H1-4			Basp1			Hdlbp			Aldoa			Rpa1			Rpl6			Specc1			Hspa1b
	Hnrnpd			Rpl3			Rpl35a			P4hb			Rps25			Flii			Atp6v1g1			Ywhae
	Serpinh1			Aldoa			Anxa1			Eef1a1			Rpl14			Eif3h			Akap2			Rps20
	Phgdh			Erh			Eif3i			Rpl22			Fmr1			Rpl18			Sqstm1			Stmn1
	Stoml2			Lrrfip2			Rpl24			Ywhae			Eif3h			Pdlim2			Naca			Eef1d
	Krt72			Capza1			Rps11			Ruvbl2			Rps10			Ddx17			Naca			Rps11
	Rpl14			Hnrnpd			Aldoa			Fus			Gnai2			Hnrnpk			Capg			Rpl18
	Rpl18a			Fus			S100a4			Rps16			Ddx3x			Fus			Prdx1			Capzb
	Rps16			Tagln2			Krt76			Lsm12			Serpinh1			Edf1			Fau			Calm3
	Nufip2			Atp5f1a			Rpl18a			H1-5			Atp6v0d1			Rpl32			Atg5			Calm1
	H1-3			Rps17			Edf1			Pdlim7			Rps13			Txlna			H1-4			Calm2
	H1-2			Atp6v0d1			Flii			Sorbs2			Zyx			Emd			Cct8			Rpl31
	Rpl8			Tnks1bp1			Ywhae			Phgdh			Hspe1			Rplp2			Cstf1			Ppia
	Atp6v1g1			Hnrnpu			Syncrip			Krt76			Vat1			Hnrnpd			Rbm3			Rpl7a
	Fus			Alyref			Eif3h			Rplp2			Hnrnpa2b1			Rpl38			Rplp2			Eif3f
	Rpl27			Map4			Hspd1			H1-4			Rpl6			Rpl17			Atg16l1			Rbm3
	Arpc5			Rps16			Rnf213			Rpl18a			Rps6			Rps16			Serpinh1			Tmsb10
	Emd			Eif2s3x			Arpc1b			Calm3			Rps12			Alyref			Phb			Rpl5
	Rpl17			Rps25			Ptma			Calm1			Cct8			Rps2			Hnrnpd			Nes
	Rpl22			Ubap2			Rpl7a			Calm2			Hnrnpa3			Ifitm3			Cep170			Sorbs2
	Gnai2			Rplp2			Ktn1			Psmd2			Arpc5			Ptma			Erh			Nme2
	Pdlim7			Rpl17			Psma7			Zc2hc1a			Mdh2			Eif4b			Cfl2			Elavl1
	Capzb			Hspb1			Eef1a1			Stmn1			S100a11			Dnajc9			Rpl5			Ifitm3
	Rps17			Hnrnpk			Psmd2			Ftl1			Capza1			Luc7l			Eef1d			Pdia3
	Rpl37a			Rpl26			Rpl14			Ddx17			Pdia3			Rps15			Krt16			Rps17
	Rps24			Arpc2			Ptbp1			Nufip2			Nexn			Atp6v1g1			Rpl28			Naca
	Rpl9			Prdx1			Hnrnpu			Alyref			Flii			Eif2s3x			Rbmx			Naca
	Flot2			Capzb			Rps16			Rpl14			Sorbs2			Ppp1ca			Rbmxl1			Fxr1
	Rpl28			H1-5			Rplp0			Fxr1			Lgals1			Flnb			Lasp1			Cd44
	H4c1			Rai14			Pcmt1			Hnrnph1			Ssbp1			Eif3g			Rpl32			Ddx17
	Eef1g			Rps24			Tmpo			Rplp0			Rpl4			Eef1a1			Rps10			Eef1a1
	Eif3h			Flot2			Ppp1cb			Edf1			Mt2			Eef1a2			Ptbp1			Phb
	Rpl13a			Mprip			Prdx1			Emd			Lasp1			Rpl7a			Ddx17			Rplp0
	Rps27			Ctnna1			Psma3			Map4			Eef1d			H1-2			Hspe1			Edf1
	Eef1a1			H2bc14			Tmpo			Psma1			Pdia6			Hspb1			Srsf1			Ruvbl2
	Eef1a2			H2bc4			Cfl1			Eif3i			Msn			Rai14			Phgdh			Specc1
	Rbm3			Hist2h2bb			Rpl3			Psmc1			Capza2			Eif3e			Atp6v0d1			Lsm12
	Elavl1			H2bc7			Ruvbl2			Lrrfip2			Lrrfip2			Coro1b			Pdlim2			Sqstm1
	Arpc2			H2bc12			Zc2hc1a			Prdx1			Rpl24			Prrx1			Cd44			Gpc1
	Rps25			Hist1h2bb			Ppia			Capzb			Fau			Rpl9			Calm3			Rpl22
	Ppp1r9b			Hist1h2bp			Rpl9			Rps27			Anxa5			Ppp1cb			Calm1			Eps8
	Eif4a3			Hist1h2bh			Racgap1			Naca			Snrpd3			Larp4			Calm2			Ppp1r18
	Edf1			Nono			Psmc1			Naca			Hnrnpa1			Zc2hc1a			Rps9			Yme1l1
	Eif4a1			Eif3e			Fus			Rpl36a			Tmsb4x			Erh			Rps2			Lrrfip2
	Eif4a2			Txlna			Jup			Rpl8			Mt1			Ythdf2			Hnrnph1			H1-5
	Ywhag			Ifitm3			Puf60			Psmd4			Eif2s1			Rplp0			Tjp2			Cct8
	Eef1d			Ywhae			Erh			Ppp1r18			Chchd3			Serpinh1			Luzp1			Vcp
	Rpl3			Atp6v1g1			Emd			Flii			Ywhaq			Cd44			Eif4a1			Rpl7
	Dstn			Dnajc9			Rps25			Hnrnpd			Rrbp1			Col18a1			Ywhag			Rpl8
	Fxr1			Rpl19			Ifitm3			Arpc1b			Cryab			Rpl35			Dstn			Erh
	Capza2			Ppp1r18			Psmc6			Rpl32			Myadm			Rpl36a			Srsf9			Rpl19
	Ddx6			Rpl11			Rpl23			Psmb6			Alb			H1-5			Arhgdia			Rps25
	Specc1			Luzp1			Eef1d			Glipr2			Ptms			H1-4			Rps16			Arpc1b
	Ifitm3			Eif3i			Hnrnpm			Mb21d2			Rpl8			Flot2			Alyref			Rplp2
	Rpl27a			Ezr			Rpl22			Psma3			Atp5f1d			Rpl10			Eif3i			Prdx1
	Ftl1			Flnb			Capzb			Hnrnpf			Txn			Krt16			Ppib			Rbmxl1
	Map1a			Rpl32			Naca			Rpl31			Anxa4			Chchd3			Pcmt1			Rbmx
	Rplp2			Hnrnpa3			Naca			Rpl18			Ddx17			Rpl19			Rps8			Emd
	Ldha			Rps2			Serpinh1			Cstf3			Ddx5			Rpl35a			Pfn1			Strap
	Ppib			Arpc1b			Pdia3			Sfpq			Rpl18a			Snrpf			Rab7a			Hnrnpd
	Msn			Rpl34			Alyref			Jup			FAM120A			Ezr			Rpl31			Rpl17
	Upf1			Arpc4			Rpl37a			Ahcy			Pcna			Impdh2			H1-2			Rps16
	Kars1			Rpl18			Lgals3bp			Fau			Flnb			Hnrnpm			Krt76			Hspe1
	Rps6			Rpl7			Psma1			Tnks1bp1			Dlst			Hnrnpf			H1-3			Syncrip
	Mdh2			Stoml2			Lrrfip1			Rpl29			Map4			Rpl27a			Psma7			Specc1l
	Rpl32			Rpl27a			Rbmxl1			Srsf1			Rps16			Hdlbp			Rps25			Hnrnpu
	Ruvbl2			P4hb			Rbmx			Hnrnpu			P4ha1			Puf60			Psmb6			Jup
	Ssbp1			Fau			Rplp2			Rps20			Psma6			Etf1			Ppp1r9b			Glipr2
	Flnb			Rpl14			Eif4b			Fmr1			Pvalb			Tjp2			Ldha			Eif3i
	Zc3h15			Flii			Rps9			Capza2			Fkbp1a			Mb21d2			H1-5			Nme1
	Myadm			Sfpq			Map1b			Rps24			Aco2			Rpl7			Psma6			H1-4
	Eif2s1			Ppp1ca			Ddx17			Pcbp1			Mrps7			Pcmt1			Lsm12			Dstn
	Rpl24			Hnrnph1			Basp1			Elavl1			Rps2			Rbm3			Rps20			Zc2hc1a
	Lsm12			Mb21d2			Rpl27			Chtop			Lztr1			Gnai2			Bst2			Alyref
	Anxa4			Dnaja1			Dbn1			Specc1			Atp6v1a			Arhgdia			Arpc5			Ywhag
	Sfpq			Krt72			Nefh			Ppia			Rbbp4			Rpl27			Vcp			Cpeb1
	Snrpf			Serpinh1			H1-2			Tnnc1			Ndufa4			Rpl24			Rpl18			Plod3
	Rab2a			Myl6b			Rpl38			Gpc1			Nsfl1c			Lsm12			Rpl6			Pkp1
	Mrps7			Drg1			Glipr2			Cct8			Fn1			Fmr1			S100a4			Anxa3
	Naca			H1-4			Ftl1			Rai14			Sarnp			Rpl37a			Rpl19			Arpc3
	Naca			Rpl10a			H4c1			Hspd1			Lsm12			Rpa1			Rps6			Chmp4b
	Eif1ax			Rps9			Rps15			Rpl13a			Ruvbl2			S100a4			Map1b			Pdlim2
	Eif1a			Pcbp2			Chchd3			Tmsb10			Rpl7			Zc3h15			Chtop			Rpl24
	Hnrnpm			Pcbp3			Rpl19			Upf1			Atp6v1g1			Rps27			Impdh2			Psmb5
	Eif3e			Rpl29			Psmb4			Flnc			Krt80			Pcbp2			Rps12			Psmc2
	Lyz1			Elavl1			Rps23			Hist2h2bb			Puf60			Pcbp3			Plod3			Ptbp1
	Rpl29			Farsa			Calm3			H2bc14			Arpc3			Eif1ax			Strap			Rbbp4
	Ddx3x			Zc3h15			Calm1			H2bc4			Skp1			Eif1a			Psmc2			Psmd4
	Rpl31			Rpl9			Calm2			H2bc7			Rnh1			Eif2s1			Kif23			Krt72
	Farsa			Ppib			Cstf2			H2bc12			Rab2a			Stau1			Psmb5			Ppp1cb
	Pdia3			Rbms2			Nefl			Hist1h2bb			Aqp5			Rpl8			Ruvbl2			Rpl32
	Snrpd3			Gigyf2			Arpc5			Hist1h2bp			Dnaja1			Pcbp1			Arpc1b			Rps13
	Flii			H4c1			Arpc3			Hist1h2bh			Pdhb			Purb			Rbbp4			Cfl2
	Zc2hc1a			Arhgdia			Psmd4			Rpl10			Rab43			Rpl10a			Flii			Ppib
	Atp5f1d			Kif5b			Rps13			S100a11			Rab1b			Snrpd2			Pdap1			Bst2
	Chchd3			Gnas			Tmsb10			Eif3h			Rab12			Cpne2			Capzb			Svil
	Lztr1			Gnas			Fau			Rpl27			Rab39a			H2bc14			Txn			Psma7
	Srprb			Rpl36a			Rtcb			Vcp			Rab6b			H2bc4			Rpl8			Atp6v0d1
	Ctnnb1			Rpl22			Rpl10			Bag3			Rab37			Hist1h2bh			Hnrnpf			Arhgdia
	Hnrnpu			Eef1g			Lsm12			Cad			Rab10			Hist2h2bb			Snrpf			Rps4x
	Tmed10			Eif3l			Rdx			Rpl38			Rab35			Hist1h2bb			Glipr2			Cstf1
	FAM120A			Hnrnpm			Pdlim7			Tpi1			Rab30			Hist1h2bp			Fmr1			Rpl27a
	Fth1			Svil			Impdh2			Myo1c			Rab1A			H2bc7			Tmpo			Fmr1
	Capg			Gnb1			Strap			Ywhaq			Rab8a			H2bc12			Tmpo			Sipa1
	Dbn1			Cfl2			Nono			Dstn			Rab8b			Ruvbl2			Rab1A			Rpl18a
	Eif3c			Rpl37a			Kif23			H1-3			Rab6a			Snrpd3			Yme1l1			Cpsf6
	Jup			Zc3hav1			H1-4			H1-2			Rab15			P4ha1			Eps8			Cep170
	Dync1h1			Chchd3			Srsf1			Krt72			Rab4b			Chmp4b			Vcl			Flii
	Rps7			Rpl13a			Dnaja3			Rps13			Rab39b			Ppib			Ythdf2			Upf1
	Arpc3			Phb			Ruvbl1			Rbm3			Rab14			Chtop			Gnai2			Rps24
	Prdx2			Rpl7a			Dzip3			Dnajb6			Rab4a			Eif3a			Rpl27a			Fau
	Ppp1cb			Eif3m			Rpl36a			Psmb4			Rab3b			Mtdh			Pcbp1			Dzip3
	Pdhb			Map1a			Psmb6			Arpc3			Rab3d			Ppp1cc			Eif3h			Stoml2
	Pcna			Gnai2			Lrrfip2			Rpl9			Rab3a			Hspd1			Eef1a1			Eif3e
	Znrd2			Atp6v1a			Eif3e			Eif4a3			Rab3c			Fth1			Eef1a2			Lasp1
	Rpl34			Cryab			Larp4			Arpc5			Rab33b			Rps9			Psma1			Myo1c
	Ktn1			Gnb2			Cd44			Rpl10a			Rab26			Pdlim4			Pycr1			Psmc1
	Rps15			Zyx			Hnrnpd			Rpl35a			Elavl1			Rpl22l1			Rpl14			Sfpq
	Ctnna1			Chmp4b			Akap2			Rps17			Nufip2			Rpl18a			Rps24			Ftl1
	Ctnna2			Tmsb10			Capza2			Eif4b			Rpl27			Lrrc59			Mybbp1a			Psma1
	Aqp5			Tpi1			Rpl35			Rpl24			Hspd1			Rbms1			Ptms			Ubap2
	Atp6v1b2			Hnrnpf			Rpl8			Snrpd3			Fus			Tmsb4x			Nme1			Hnrnpf
	Rpa1			Set			Bst2			Rpl37a			Tmod3			Eif3b			Ywhab			Mb21d2
	Atp6v1a			Ftl1			Psmd11			Rbmxl1			Kars1			Rpl13a			Rpl27			Rpl10
	Dnaja1			Pdlim4			Snrpa			Rbmx			Rplp0			Dnajb6			Rpl13a			Chtop
	Stau1						Ubap2			Rpl3			Ube2n			Dstn			Snrpd3			Akap2
	Arpc4			Fxr1			Psmc5			Capza1			Adrm1			Farsa			Rpl9			Lgals3bp
	Aco2			Rps27			H1-5			Gnb2			Hint1			Vcp			Rab2a			Arpc2
	Rpl36			Hspe1			Rpl27a			Pcmt1			Rpa3			Hspg2			Nme2			Capza2
	Pvalb			Dstn			Rps24			Snrpe			Pfn1			Eif3j1			Khsrp			Bag3
	Rps23			Rbbp4			Snrpe			Hspe1			Chtop			Eif3j2			Rps13			Rpl38
	Pdia6			Ywhaq			Chtop			Ywhag			Eif4b			Snrpe			Prrx1			Rpl27
	Elob			Col18a1			Rpl13a			Lgals1			Rpl36			Dsp			Ccdc124			Srsf9
	Slc25a3			Eps8			Pfn1			Lrrfip1			Rpl27a			Rpl11			Wdr1			Set
	Sub1			Rpa1			Krt72			Fn1			Rpl22			Pym1			Arpc3			Fhl2
	Ndufa4			Rbms1			Cct8			Rps15			Atp6v1b2			Slain2			Set			Psmc5
	Dlst			Pcmt1			Snrpf			Gnai2			Rpl30			Stoml2			Psmb4			S100a11
	Dnajc9			Ddx6			Hbb-b1			Stau1			Znf706			Wdr1			Cstf3			Rpl14
	Col18a1			Kars1			Rps27			Ccdc124			Rps9			Rpl3			Hdlbp			Pcbp1
	Faf2			Gnai3			Hnrnpf			Ruvbl1			Eif3i			Lin7c			Zc2hc1a			Coro1b
	Flot1			Atp6v1e1			Ccdc124			Nefl			Dbn1			Rbmxl1			Bag3			Tjp1
	Chmp4b			Rplp0			Ywhag			Atg16l1			Prdx2			Rbmx			Rpl36a			Shcbp1
	Tpi1			Rps27l			Atp6v0d1			Pcbp2			Eif4a3			Atp6v0d1			Npm1			Arpc5
	Baiap2			H1-2			Phgdh			Pcbp3			Znrd2			Ubap2l			Myef2			Khsrp
	Rpl23			Jup			H2bc14			Psmc6			Dync1h1			Eif3m			Dnajb6			Atg16l1
	Phb			Rpl27			H2bc4			Atp6v0d1			Aifm1			Vcl			Mb21d2			Phgdh
	P4ha1			Flot1			Hist2h2bb			Rpl27a			Eef1g			Eef1g			Baiap2			Kif23
	Nme2			Dlat			H2bc7			Fhl2			Rbm3			Prdx1			Slain2			Pcbp3
	Nme1			Snrpd2			H2bc12			Pfn1			Kctd10			Srsf9			Cpsf6			Pcbp2
	Tmsb4x			Grn			Hist1h2bb			Arpc4			Dpysl2			Myadm			Rpl24			Rpl9
	Ythdf2			Snrpa			Hist1h2bp			Rpl17			Dpysl3			Polr2e			Sfpq			Eif3h
	Impdh2			Lsm12			Hist1h2bh			Eef1g			Crmp1			Zc3hav1			Psmd11			Arpc4
	Vat1			Ppp1cc			Yme1l1			Rps4x			Chmp4b			Pdia3			Anxa3			Cstf3
	Ppp1r18			Ppp1cb			Ppp1ca			Strap			Rpl9			Pfn1			Rpa1			Hnrnpdl
	Stip1			Hspg2			Fmr1			Dnajc9			Fth1			H4c1			Tmsb4x			Rpl35
	Krt34			Rpl35a			Psmb1			Lgals3bp			Dync1li1			Ssbp1			Pym1			Lrrfip1
	Krt33a			Wdr1			Cfl2			Atg5			Hnrnpf			Eif3c			Snrpe			Rps23
	Krt31			Map7d1			Srsf9			Psma5			Rpa2			Ruvbl1			Cpeb1			Ppp1cc
	Trim21			Tmem43			Dnajc9			Stat1			Col18a1			Mdh2			Arpc4			H1-3
	Cav3			Cep170			Col18a1			Snrpa			Rpl34			Ran			Mdh2			H1-2
	Cav1			G3bp2			Capg			Map1b			Snrpf			Mt2			Igfbp5			Snrpf
	Ube2n			Rpl21			Nme1			Dbn1			Sugt1			Gpc1			Fxr2			Rpl10a
	Srsf6			Dbnl			Phb			Puf60			Ifitm3			Mrps7			Rps15			Cltc
	Srsf5			Etf1			Cltc			Ldha			Jpt2			Hspe1			Aip			Ktn1
	Srsf4			Pdlim2			Rpl34			Eif3e			Ywhah			Drg1			S100a11			Atp6v1g1
	Aifm1			Mrps7			Tfrc			Specc1l			Atp5pd			Cep170			Ppp1ca			Atp6v1a
	Nudt21			Abce1			Dnaja1			Kars1			Aldh2			Rps7			Fn1			Rpl13a
	Srsf3			Slain2			Gnai2			Psmb1			Serpinb6			Znf593			Nudt21			Baiap2
	S100a14			Emd			Pcbp2			Srsf6			Rps23			Eif3l			Hsp90b1			Rps15
	Rpl38			Srprb			Pcbp3			Rbbp4			Cav1			Col1a2			Ywhaq			Rps9
	Krt80			Hnrnpl			P4ha1			Rpl34			Sub1			FAM120A			Rpl29			Luzp1
	Eps8			Rab10			Mb21d2			Dzip3			Rbx1			Rpl14			Col4a2			Capg
	Ruvbl1			Rab35			Tpi1			Chchd3			Tsc22d1			Ndufa4			Purb			Stau1
	Hint1			Rab1b			S100a11			Chmp4b			Naca			Lamtor1			Anxa4			Tmsb4x
	Snrpa			Rab1A			Plod3			Pcna			Naca			Psmd11			Coro1b			Mdh2
	Puf60			Rab8b			Rab2a			Ptbp1			Tjp1			Palm			Rpl7			Rpl36a
	Pdlim2			Rab15			Kars1			P4ha1			Rpl36a						Cnbp			Psmb6
	Tjp1			Eif3b			Bag3			Cd44			Fscn1			Igfbp5			Rpl3			Ywhaq
	Hnrnpf			Tnnt3			Vcl			Nek9			Ctnna1			Srprb			Rai14			Srsf1
	Chtop			Ywhag			Arpc4			Ptms			Ctnna2			Csrp2			Pcbp2			Snrpe
	Ikzf2			Rpl24			Eif4a3			Gfpt1			Srsf4			Flot1			Pcbp3			P4ha1
	Rbx1			Rpl23			Rps4x			Srprb			Srsf5			Prnp			Srprb			Eif4a3
	Hspe1			Ssbp1			Srprb			Zc3h15			Srsf6			Phb			Stip1			Prdx2
	Ptbp1			Rbmx			Tjp1						Eif3e			Skp1			Vat1			Eif3l
	Hdlbp			Rbmxl1			Atg16l1			Ran			Ppp1r18			Rpl23			Rps27			Ythdf2
	Anpep			FAM120A			Gnas			Aco2			Rpl5			Ptms			Syncrip			Rps27
	Cope			Skp1			Gnas			Ctnna2			Nes			Rpl36			Chmp4b			Capza1
	Lgals3bp			Gpc1			Zc3hav1			Ctnna1			Srprb			S100a11			Kars1			Kars1
	Ccdc137			Rab2a			Pkp1			Ssbp1			Ccdc124			Eif2s2			Ubap2			Eef1g
	Igfbp5			Dlst			Snrpd3			Kif20a			Tgm1			Sumo2			Rpl34			Rab1A
	Itih3			Sumo2			Rpl36			Rbm20			Hsp90b1			Sumo3			Ran			Rab1b
	Tagln2			Sumo3			Fth1			Cdk5rap2			Snd1			Atp6v1a			Rpl37a			Rab8b
	Dnajb6			Pcna			Rbbp4			Rab7a			Atp5po			Hsp90b1			Psmc1			Rab8a
	Ywhaq			Lgals9			Rab10			Col18a1			Itih3			Mt1			Tnnc1			Rab10
	Hnrnph1			Fth1			Rab35			Tjp1			Ppp1ca			Gemin2			Ppp1cc			Rab35
	Mfge8			Prnp			Rab1b			Mrps7			Snrpa			Npm1			Plaur			Rab15
	Lgals1			Eif2s1			Rab1A			Cdc42ep1			Slc25a3			Tnni1			Dnaja3			Wdr1
	Eif3b			Znrd2			Rab8b			Dlst			Rps15			Pdha1			Ppp1cb			Snrpd3
	Rpl36a			Polr2e			Rab8a			Hint1			Stx7			Nap1l4			Srsf2			Vcl
	Rbbp4			Mybbp1a			Rab15			Luzp1			Purb			Nap1l1			Arpc2			Rpl22l1
	Polr2e			Rpl8			Flnb			Myadm			Asap1			Sod1			Rpl18a			Pfn1
	Snrpe			Eif3g			Mgp			Nme2			Dynlrb1			Nudt21			Psmc5			Ldha
	Tmod2			Capg			Capza1			Nme1			Mrpl23			Sf3b4			Mrps7			Rps27l
	Tnnt3			Ptms			Ddx6			Snrpf			Dync1i2			Ctnnd1			Pdcd5			Ran
	Nono			Palm			Cep170			Coro1b			Cnn3			Rps26			Synpo2			Larp4
	Lgals9			Snrpf			C1qc			Mlf2			Stip1			Lasp1			Prdx2			Ruvbl1
	Map7d1			Sf3a2			Erc1			Yme1l1			Macf1			Vat1			Sec61b			Purb
	Ran			Myadm			Fxr2			Capg			Rsrc2			Pnkp			Rpl36			Rnf213
	Pdha1			Serpinb6			Ppp1r9b			Atp5f1d			Clic1			Yme1l1			Gpc1			Triobp
	Vcl			Hspd1			Purb			Pdlim1			Sqstm1			Gprc5a			Pdia6			Rpl23
	Rps26			Atp5pd			Pgam5			Mov10			Ccdc137			Jup			Myadm			Dnajb6
	Rnh1			Eif3c			Psma5			Stx7			Hspa4			Cpsf6			Psma5			Hist2h2bb
	Clpp			Rpl36			Snrpd2			Eif1ax			Pgk1			Dnaja1			Rpl17			H2bc14
	Atp6v1e1			Atp5f1d			Flnc			Eif1a			Atp5mf			Stip1			Pgk1			H2bc4
	Appl1			Aco2			Pdlim2			Hspa4			Flot1			Ddx6			Zyx			H2bc7
	H2bc14			Srsf1			Dnajb6			H4c1			Tet3			Decr1			Zc3h15			H2bc12
	H2bc4			S100a11			Eif3b			Psmd7			Col16a1			Pcna			Crip2			Hist1h2bb
	Hist2h2bb			Ruvbl1						Plod3			Ywhab			Nsfl1c			Ssbp1			Hist1h2bp
	Hist1h2bh			Igh-3			Svil			Slain2			Mia3			Farsb						Hist1h2bh
	Hist1h2bp			Nudt21			G3bp2			Map7d1			Irs1			Lgals1			Mtdh			H4c1
	H2bc7			P4ha1			Mrps7			Atp5pd			Rpl3			Srsf1			Capza1			Atp5mf
	H2bc12			Ruvbl2			Ran			Psmd11			Rtcb			Gng12			Hspa4			Erc1
	Hist1h2bb			Dync1h1			Coro1b			Dync1h1			Specc1			Tnnt3			Rpl10a			Rpl34
	Anxa5			Txn			Rbms2			Tnnt3			Slk			Sipa1			C1qc			Rtcb
	Dync1li1			S100a14			Cstf1			Itih3			Srsf1			Kars1			Psmd4			Ddx6
	Purb			Hsp90b1			Map7d1			Ctnnb1			Pkp1			Rbbp4			Nudc			Rps15a
	Rpa2			Rpl35			Kif5b			Alb			Cad			Rbx1			Nsfl1c			Psmc6
	Rpl10a			Aifm1			Sec61b			Elob			Pdcd5			Znrd2			Rps17			Ywhab
	Pnkp			Atp6v1b2			Cad			Rpl36			Snrpd2			Rps23			Eif2s1			Hmmr
	Dsg1b			Hint1			Arpc2			Npm1			Nlrp5			Snrpc			Tnnt3			Gnai2
	Dsg1a			Arpc3			Pabpn1			Phb			Atp2b2			Rtcb			Itgb1			Dap
	Cd44			Atp6v1h			Zc3h15			Atp5po			Atp2b4			Dync1h1			Rcn1			Crip2
	Igf2bp2			Aqp5			Myadm			Svil			Atp2b1			Bcas2			Atp5pd			Dnaja3
	Rpl10			Rnf213			Ldha			Igh-3			Chmp1b1			Snrpa			Atp6v1b2			Anxa5
	Rpl10l			Pdha1			Stoml2			Arpc2						Srsf3			Sumo2			Map1b
	Mov10			Aldh2			Ssbp1			Pon1						Mlf2			Sumo3			Cdk5rap2
	Zyx			Jsrp1			Psmd12			Rps23						Hook3			Prrc2a
	Chmp1b1			Mfge8			Cct4			Rbm39						Rcn2			Limd2			Mrps7
	Rtcb			Col1a2			Psmb2			Anpep						Gemin6			Ctnna1			Zc3h15
	Tardbp			Cacna2d1			Pon1			Fth1						Nmnat1			Ctnna2			Rbm20
				Rcn1			Ythdf2			Wdr1						Hint1			Nono			Dnaja1
				Pdia6			Hba			Dnaja1						Map7d1			FAM120A			Ptms
				Myef2			Cdc42ep1			Nap1l4						Snap23			Atp5po			Lamtor1
				Rnh1			FAM120A			Nap1l1						Pvalb			Aimp1			Myadm
				Cpne2			Eif3l			Impdh2						Dlst			Atp5f1d			Psma3
				Strap			Atp5po			Cltc						Col4a2			Rpl22			Dlst
				Tfam			Dync1h1			Skp1						Col5a1			Mt2			Kif20a
				Cltc			Ptms			Aip						Upf1			Eif3l			Ssbp1
				Elob			Eif1ax			Ppib						Tardbp			Cltc			Csrp1
				Chtop			Eif1a			Rab2a						Fkbp1a			Pdlim4			Ewsr1
				Tln1			Ywhaq			Vat1						Tnnc1			Cnpy2			Ppp1r9b
				Nme2			Colgalt1			Tcp1						Cdc5l			H2bc14			Mt2
				Nme1			Cstf3			Eif3f						Lztr1			H2bc4			Aip
				Yme1l1			Dlst			Lasp1						Rps4x			Hist2h2bb			S100a14
				Dnajb6			Hnrnpl			Zyx						Rnf213			H2bc7			Etf1
				Pvalb			Vapb			Rpl23						Rpa2			H2bc12			Col18a1
				Srsf3			Itih2			Plod1						Hba			Hist1h2bb			Pabpn1
				Faf2			Plod1			Hnrnpl						Kiaa1522			Hist1h2bp			Prrx2
				Prkar1a			Atp5f1d			G3bp2						Tomm20			Hist1h2bh			Prrx1
				Ythdf2			Pvalb			Pvalb						Stx7			Sh3glb1			Aco2
				Prrx1			Stx7			Txn						Txn			Pdlim1			Atad3
				Prrx2			Psmb3			Myef2						Plaur			Anxa5			FAM120A
				Pnkp			C4b			Ktn1						Plod3			Sarnp			Pvalb
				Rpl22l1			Ndufa4			Palm						Ewsr1			Cct4			Sumo2
				Eif1ax			Pdia6			Ppp1r9b						Mcrip1			Cdc42ep1			Sumo3
				Eif1a			Rbm20			Ndufa4						Dctn4			Gap43			Eif2s1
				Slc25a3			Nek9			S100a10						Dnaja3			Dync1h1			Rcn2
				Snrpc			Atp6v1e1			C4b						Atp6v1e1			Prnp			Itih3
				Tcp1			Aip			Acads						Rps15a			Cs			Skp1
				Prdx2			Ppib			Rbx1						Morf4l2			Rbm20			Pfdn2
				Snrpe			Col4a2			Srsf2						Nono			Rnf213			Pcna
				Plaur			Aco2			Slc2a1						Ldha			Aco2			Eef1b
				Flnc			Atp5me			Luc7l						Ldhc			Chchd3			Srprb
				Ctnnb1			Eif3c			Luc7l2						Ldhb			Eif4g2			Tcp1
				Mov10			Cdk5rap2			Pdia6						Trim28			G3bp2			Psmb4
				Atp5me			Prdx2			Gigyf2						Myef2			Stx7			Rpl36
				Ywhaz			Lamtor1			Eif2s1						Slc25a3			Csnk1d			Igfbp5
				Tjp2			Angptl2			Ppp1cb						Fam207a			Phb2			Alb
				Anxa5			Pebp1			Arhgdia						Lamtor4			Eif3a			Stip1
				Pebp1			Rbm3			Stom						Ube2n			Nek9			Map7d1
				Plod1			Eif2s1			Myo18a						Myo18a			Eef1g			Cdc42ep1
				Sf3b4			Skp1			Plp2						Arhgap22			Rps15a			Mt1
				Eef1b			Col1a2			Ythdf2						Pgam5			Stom			Srsf2
				Polr2a			Rcn2			Lamtor4						Stmn1			Dlst			Gnb2
				Cavin1			Phb2			Tnni1						Stmn2			Eif1ax			Gnb1
				Hba			Mlec			Tjp2						Mfge8			Eif1a			Fth1
				Mlf2			Rpl22l1			Rcn2						Cnn3			Ftl1			Praf2
				Lasp1			Pcna			Phb2						Clec16a			Ftl2			Txn
				Gprc5a			Itih3			Mprip						Krt80			Dnaja1			Psmc4
				Gas1						Plaur						Clpp			Gnb2			Slc3a2
				Tnnc1			Tardbp			Nudt21						Ssb			Gnb1			Phb2
				Tgm1			Mlf2			Pdlim2						Mlec			Lamtor1			Npm1
				Eef1a1			Chmp4b			Tardbp									Lamp1			Limd2
				Eef1a2			Dnaja2			Cstf1									Tma7			Ssr4
				Cpsf6			Ndufa8			Hsp90b1									H4c1			Ctnna1
				Farsb			Acads			Rps15a									Tardbp			Ctnna2
				Krt80			Stip1			Tmem43									P4ha1			C4b
				Dnajb11			Rps15a			Snrpc									Cdk1			Mgp
				Abcf1						Stoml2									Cdk3			Nono
				Cav2			Sugt1			Cnn3									Cdk2			Vdac1
				Snap23			Srsf3			Eps8									Vdac1			Col1a2
				Cat			Psmd7			Pml									Larp4			Eif1ax
				Ubap2l			Txn			Angptl2									Rpl7a			Eif1a
				Acads			Upf1			Hba									C4b			Rab7a
				Rpl38			Rpa1			Slc25a3									Tomm20			Plod1
				Lgals1			Luc7l2												Col1a2			Jpt2
				Ndufa4			Luc7l			Sub1									Ewsr1			Adrm1
				Rbx1			Ppp1r18			Dync1i2									Stau1			Rab2a
				Fscn1			Gdi2			Mfge8									Csrp1			Stom
				Prrc2c			Lasp1			Uprt									Mgp			C1qbp
				Eloc			Cope			Ewsr1									Psmc6			Pebp1
				Ldha			Ssr4			Srsf9									Jpt2			Eif3c
				Txnl1			Ewsr1			Pdia3									Kiaa1522			Cnpy2
				Synpo2			Vat1			Psmd6									Elob			Atp6v1b2
				Atp6v0a1			Myef2			Rpl15									Sod1			Atp5pd
				Tomm20			Baiap2			Eif3b									Snrpd2			Nek9
				Stmn1			Rpa3			Prnp									Atp5me			Znf706
				Stmn2			Grn			Cpsf7									Bclaf1			Cs
				Mia3			Anxa5			Psmd14									Tcp1			Rnh1
				Cope			Aqp5			Prdx2									Alb			Rbms1
				Pycr1			Atp5pd			Rtcb									Grn			Rbms3
				Vdac2			Pdlim4			Calu									Snrpa			Psmd11
				Bst2			Tnnc1			Cpsf6									Adrm1			Rbx1
				Col5a2			Ube2n			Psmb2									Pebp1			Chchd3
				Col3a1			Trim28			Ogt									Srsf3			Rpa3
				Myof			Tcp1			Srsf3									Pcna			Cct4
				Rpl10			Snrpc			Syncrip									Ywhah			Txndc5
				Rtcb			Kiaa1522			Eef1b									Rcn2			Lox
				Sod1			Dynlt1			Faf2									Fhl2			Col4a2
				Larp1			C3			Krt80									Kif5b			Myef2
				Ppp2r2a			Eif3j1			Grn									Fkbp1a			Ppp2r2a
				Morf4l2			Eif3j2			Ddost									Hmga1			Hnrnpa0
				Tubg2			Tnnt3			S100a14									Itih3			Hnrnpl
				Tubg1			Igf2bp2			Flot2									Rpl38			Hsp90b1
				Rpa2			Dsg1b			Rab10									Hint1			Colgalt1
				Lrrc59			Dsg1a			Rab35									Bub3			Snrpc
				Eif4a1			Psmb7			Rab1A									Pvalb			Lamp2
				Eif4a2			Cct2			Rab8b									Cltb			Prnp
				Glg1			Psma4			Rab8a									Rpl10			Hba
				Atp5po			Rps7			Rab15									Rpl10l			Ddost
				Stx7			Znf706			Rab12									Bsg			Abce1
				Mtdh			Prnp			Rab37									Nedd1			Mup5
				Lgals8			Tgm1			Rab30									Psat1			Mup6
				Rps15			Faf2			Rab6b									Dzip3			Mup17
				Ran			Rbx1			Rab6a									Aldh2			Mup2
				Nup93			Dnajb12			Rab43									Marcks			Mup1
				Ssb			Eif3k			Rab39b									Psmd14			Mup18
				Fasn			Krt80			Rab4b									Pon1			Mup11
				Tardbp			Npm1			Rab39a									Mtpn			Psmd7
				Dap			Gpc1			Rab4a									Ube2v1			Dbi
				Csnk1d			Uqcrc2			Rab3b									Tfrc			Eif4e
				Fam207a			Srsf2			Rab3d									Eif4e			Mtpn
				Clic1			Farsa			Rab3a									Cope			Cav3
				Lamtor4			S100a14			Rab3c									Pfdn2			Cav1
				Cpsf7			Slc25a4			Rab33b									Actr1a			Rpl15
				Tf			Rbms1			Rab26									Actr1b			Igh-3
				Mettl3			Rbms3			Dnaja3									Snrnp70			Snrpa
				Npm1			Cdk1			Dap									Upf1			Zc3hav1
				Nmnat1			Cdk2			Ubap2									Septin11			Rps26
				Atp5mf			Cdk3			Aqp5									Ighm			Nsfl1c
				Igf2bp2			Mov10			Vdac2									Cct2			Ighm
				Septin11			Ighm			Ube2n									Skp1			Atp6v1h
				Mcrip1			Lrp1			Mrpl23									Lamtor4			Hint1
				Sf3b3			Prrc2c			Atp6v1g1									Dnaja2			G3bp2
				Rpl37			Eef1g			C3									Ube2n			Faf2
				Dhx15			Ndufs3			Flnb									Aqp5			Prdx6
				Impdh2			Ncbp2			Ighm									Znf706			Vat1
				Dnaja3			Slc25a3			Rnh1									Pgam2			Elob
				Gap43			Ywhab			Bag2									Pgam1			Lamp1
				Xrcc5			Acp1			Mettl3									Cdk5rap2			Grn
				C1qbp			Igh-3			Igf2bp2									Atp6v0a1			Mlf2
				Rbm3			Abce1			Akap2									Tcea1			Rps7
				Crip2			Psmd6			Slc25a4									Gigyf2			Zyx
				Prmt5			Mfge8			Snrpb									Eif3e			Aqp5
				Calu			Cltb			Snrpn									Dync1li1			Rpl35a
				Fhl2			Cav3			Eif3g									Ddx6			Pgk1
				Ccdc137			Cav1			Stip1									Rps7			Pon1
				Pkp1			Cpsf6			Larp4									Snx9			Tfam
				Bclaf1			Nudt21												Rnh1			Tmed9
				Vcl			Ddost												Ruvbl1			Ndufa4
				Stip1			Samd4a												Atp6v1a			Rpl3
				Col4a2			Anxa4												Psmd7			Acads
				Hectd1			Psmc3												Cav3			Flot2
				Meioc			H3c1												Cav1			Ranbp1
							H3f3c												Rps23			Snrpb
							H3-3a												Lgals3bp			Snrpn
							Hist1h3b												U2af2			Ube2n
							Asap1												Glul			Srsf3
							Dync1i2												Dync1i2			Vars1
							Rnh1												Ndufa4			Krt80
							Nap1l1												Slc25a3			Luc7l2
							Zyx												Fam207a			Tgm1
							Psmd14												Hnrnpl			Atp6v0a1
							Ces1f												Rpa3			Psmd14
							Ces1												Dnajc9			Sf3a2
							Chmp1b1												Lpp			Dync1h1
							Dctn4												Nop56			Nudt21
							Rpl15												Rpl35			Dync1i2
							Khsrp												Colgalt1			Nudc
							Drg1												Tppp3			Ncbp2
							Luzp1												Lrp1			Pdia6
							Ddx1												Eef1b			Bclaf1
							Rcn1												Zranb2			Mzt2
							Uap1l1												Snrpc			Cltb
							Tjp2												Eloc			Ddx1
							Bcas2												Ctsb			Pdlim1
							Strn3												Dnpep
							Wdr1												Eif3g			Stx7
							Dact3												Faf2			Farsa
							Rbbp8												Ktn1			Vapb
							Dstn												Palm			Eif6
							Plxnb2												Cavin1			Rcn1
							Sgpl1												Rpl35a			Hook3
							Kirrel1												Otud4			Lrrc59
							Psat1												Sipa1			Psmb2
																			Dbi			Acsbg1
																			Tagln			Slc25a3
																			Hba			Marcksl1
																			Gfpt1			Larp1
																			Cnn3			Psma5
																			Farp1			Calr
																			Srsf5			Eif3m
																			Srsf6			Csde1
																			Srsf4			Bag2
																			Gprc5a			Myo18a
																			Shcbp1			Dact3
																			Psmb1			Atp2a2
																			Atp5mf			Ogdh
																			Calu			Prrc2c
																			Psmd1
																			Prdx6
																			Rab11a
																			Rab11b
																			Calr
																			Col18a1
																			Ncoa5			Strn3
																			Xrcc5			Ctsb
																			Tf			Cmpk1
																			Clic1			Atp5po
																			Fscn1			Lyz1
																			Srsf7			Tf
																			Sh3bgrl3			Tjp2
																			Aif1l			Xrcc5
																			Capns1			Cdk1
																			C3			Prkcsh
																			Pgam5			Erlin2
																			Asap1			Erlin1
																			Vdac2			C1qc
																						Tagln
																			Tbca
																			Igkv7-33
																			Ogt
																			Pbdc1
																			Morf4l2
																			Ccdc137
																			Strn3
																			Serf2
																			Luc7l2
																			Luc7l
																			Rbx1
																			Tmem43
																			Vapb
																			Gnl3
																			Meioc
																			Arhgef2
																			Acsbg1
																			Hpca
																			Hpcal1
																			Rps4x
																			Sgta
																			Sec16a
																			Bcap31

## Sheet: #spec of CPEB1-mVenus
Accession	CPEB1-1 IgG	CPEB1-2 IgG	CPEB1-1 mVenus Ab	CPEB1-2 mVenus Ab	gene name	Description
Q9QXS1|PLEC_MOUSE	104	125	219	119	Plec	Plectin OS=Mus musculus OX=10090 GN=Plec PE=1 SV=3
P16546|SPTN1_MOUSE	86	178	167	118	Sptan1	Spectrin alpha chain non-erythrocytic 1 OS=Mus musculus OX=10090 GN=Sptan1 PE=1 SV=4
P20152|VIME_MOUSE	113	148	212	106	Vim	Vimentin OS=Mus musculus OX=10090 GN=Vim PE=1 SV=3
P60710|ACTB_MOUSE	200	209	292	239	Actb	Actin cytoplasmic 1 OS=Mus musculus OX=10090 GN=Actb PE=1 SV=1
P63260|ACTG_MOUSE	201	191	282	235	Actg1	Actin cytoplasmic 2 OS=Mus musculus OX=10090 GN=Actg1 PE=1 SV=1
P68134|ACTS_MOUSE	131	129	168	133	Acta1	Actin alpha skeletal muscle OS=Mus musculus OX=10090 GN=Acta1 PE=1 SV=1
P31001|DESM_MOUSE	39	55	73	42	Des	Desmin OS=Mus musculus OX=10090 GN=Des PE=1 SV=3
P57780|ACTN4_MOUSE	39	50	56	52	Actn4	Alpha-actinin-4 OS=Mus musculus OX=10090 GN=Actn4 PE=1 SV=1
P63017|HSP7C_MOUSE	41	40	79	62	Hspa8	Heat shock cognate 71 kDa protein OS=Mus musculus OX=10090 GN=Hspa8 PE=1 SV=1
Q62261|SPTB2_MOUSE	28	76	62	45	Sptbn1	Spectrin beta chain non-erythrocytic 1 OS=Mus musculus OX=10090 GN=Sptbn1 PE=1 SV=2
P20029|BIP_MOUSE	25	30	38	35	Hspa5	Endoplasmic reticulum chaperone BiP OS=Mus musculus OX=10090 GN=Hspa5 PE=1 SV=3
Q8VDD5|MYH9_MOUSE	19	41	50	45	Myh9	Myosin-9 OS=Mus musculus OX=10090 GN=Myh9 PE=1 SV=4
P62960|YBOX1_MOUSE	31	28	39	32	Ybx1	Y-box-binding protein 1 OS=Mus musculus OX=10090 GN=Ybx1 PE=1 SV=3
Q922U2|K2C5_MOUSE	25	21	41	24	Krt5	Keratin type II cytoskeletal 5 OS=Mus musculus OX=10090 GN=Krt5 PE=1 SV=1
P38647|GRP75_MOUSE	21	12	22	26	Hspa9	Stress-70 protein mitochondrial OS=Mus musculus OX=10090 GN=Hspa9 PE=1 SV=3
Q3TTY5|K22E_MOUSE	26	25	35	23	Krt2	Keratin type II cytoskeletal 2 epidermal OS=Mus musculus OX=10090 GN=Krt2 PE=1 SV=1
P58774|TPM2_MOUSE	15	28	24	25	Tpm2	Tropomyosin beta chain OS=Mus musculus OX=10090 GN=Tpm2 PE=1 SV=1
P58771|TPM1_MOUSE	15	27	21	20	Tpm1	Tropomyosin alpha-1 chain OS=Mus musculus OX=10090 GN=Tpm1 PE=1 SV=1
P29341|PABP1_MOUSE	15	27	29	27	Pabpc1	Polyadenylate-binding protein 1 OS=Mus musculus OX=10090 GN=Pabpc1 PE=1 SV=2
Q7TPR4|ACTN1_MOUSE	20	38	33	29	Actn1	Alpha-actinin-1 OS=Mus musculus OX=10090 GN=Actn1 PE=1 SV=1
Q60605|MYL6_MOUSE	25	38	31	29	Myl6	Myosin light polypeptide 6 OS=Mus musculus OX=10090 GN=Myl6 PE=1 SV=3
P48678|LMNA_MOUSE	14	16	24	19	Lmna	Prelamin-A/C OS=Mus musculus OX=10090 GN=Lmna PE=1 SV=2
P14873|MAP1B_MOUSE	20	22	7	4	Map1b	Microtubule-associated protein 1B OS=Mus musculus OX=10090 GN=Map1b PE=1 SV=2
P13020|GELS_MOUSE	19	13	24	23	Gsn	Gelsolin OS=Mus musculus OX=10090 GN=Gsn PE=1 SV=3
Q61879|MYH10_MOUSE	9	30	39	26	Myh10	Myosin-10 OS=Mus musculus OX=10090 GN=Myh10 PE=1 SV=2
P02535|K1C10_MOUSE	36	35	56	32	Krt10	Keratin type I cytoskeletal 10 OS=Mus musculus OX=10090 GN=Krt10 PE=1 SV=3
Q8BMK4|CKAP4_MOUSE	15	19	26	20	Ckap4	Cytoskeleton-associated protein 4 OS=Mus musculus OX=10090 GN=Ckap4 PE=1 SV=2
Q60598|SRC8_MOUSE	11	36	26	22	Cttn	Src substrate cortactin OS=Mus musculus OX=10090 GN=Cttn PE=1 SV=2
P50446|K2C6A_MOUSE	18	13	24	16	Krt6a	Keratin type II cytoskeletal 6A OS=Mus musculus OX=10090 GN=Krt6a PE=1 SV=3
Q9ERG0|LIMA1_MOUSE	15	25	17	14	Lima1	LIM domain and actin-binding protein 1 OS=Mus musculus OX=10090 GN=Lima1 PE=1 SV=3
P99024|TBB5_MOUSE	16	22	28	29	Tubb5	Tubulin beta-5 chain OS=Mus musculus OX=10090 GN=Tubb5 PE=1 SV=1
Q922Q4|P5CR2_MOUSE	11	7	12	7	Pycr2	Pyrroline-5-carboxylate reductase 2 OS=Mus musculus OX=10090 GN=Pycr2 PE=1 SV=1
P68372|TBB4B_MOUSE	11	15	25	21	Tubb4b	Tubulin beta-4B chain OS=Mus musculus OX=10090 GN=Tubb4b PE=1 SV=1
P62264|RS14_MOUSE	15	16	31	22	Rps14	40S ribosomal protein S14 OS=Mus musculus OX=10090 GN=Rps14 PE=1 SV=3
Q6IFZ6|K2C1B_MOUSE	25	26	40	25	Krt77	Keratin type II cytoskeletal 1b OS=Mus musculus OX=10090 GN=Krt77 PE=1 SV=1
P50580|PA2G4_MOUSE	19	36	29	13	Pa2g4	Proliferation-associated protein 2G4 OS=Mus musculus OX=10090 GN=Pa2g4 PE=1 SV=3
P97351|RS3A_MOUSE	15	23	25	16	Rps3a	40S ribosomal protein S3a OS=Mus musculus OX=10090 GN=Rps3a PE=1 SV=3
Q9CY58|PAIRB_MOUSE	20	39	33	24	Serbp1	Plasminogen activator inhibitor 1 RNA-binding protein OS=Mus musculus OX=10090 GN=Serbp1 PE=1 SV=2
Q6IFX2|K1C42_MOUSE	14	18	21	16	Krt42	Keratin type I cytoskeletal 42 OS=Mus musculus OX=10090 GN=Krt42 PE=1 SV=1
Q9JKB3|YBOX3_MOUSE	12	21	21	14	Ybx3	Y-box-binding protein 3 OS=Mus musculus OX=10090 GN=Ybx3 PE=1 SV=2
Q9DBR7|MYPT1_MOUSE	8	19	19	13	Ppp1r12a	Protein phosphatase 1 regulatory subunit 12A OS=Mus musculus OX=10090 GN=Ppp1r12a PE=1 SV=2
P04104|K2C1_MOUSE	40	39	44	28	Krt1	Keratin type II cytoskeletal 1 OS=Mus musculus OX=10090 GN=Krt1 PE=1 SV=4
P62270|RS18_MOUSE	19	20	29	18	Rps18	40S ribosomal protein S18 OS=Mus musculus OX=10090 GN=Rps18 PE=1 SV=3
Q9Z110|P5CS_MOUSE	16	13	17	12	Aldh18a1	Delta-1-pyrroline-5-carboxylate synthase OS=Mus musculus OX=10090 GN=Aldh18a1 PE=1 SV=2
P14206|RSSA_MOUSE	11	11	32	18	Rpsa	40S ribosomal protein SA OS=Mus musculus OX=10090 GN=Rpsa PE=1 SV=4
Q9CQR2|RS21_MOUSE	17	25	23	16	Rps21	40S ribosomal protein S21 OS=Mus musculus OX=10090 GN=Rps21 PE=1 SV=1
Q8BTM8|FLNA_MOUSE	9	8	11	13	Flna	Filamin-A OS=Mus musculus OX=10090 GN=Flna PE=1 SV=5
P16858|G3P_MOUSE	18	30	29	31	Gapdh	Glyceraldehyde-3-phosphate dehydrogenase OS=Mus musculus OX=10090 GN=Gapdh PE=1 SV=2
Q9CXW4|RL11_MOUSE	10	5	9	6	Rpl11	60S ribosomal protein L11 OS=Mus musculus OX=10090 GN=Rpl11 PE=1 SV=4
O88990|ACTN3_MOUSE	7	13	9	8	Actn3	Alpha-actinin-3 OS=Mus musculus OX=10090 GN=Actn3 PE=2 SV=1
P47963|RL13_MOUSE	7	12	16	14	Rpl13	60S ribosomal protein L13 OS=Mus musculus OX=10090 GN=Rpl13 PE=1 SV=3
P62242|RS8_MOUSE	11	11	9	10	Rps8	40S ribosomal protein S8 OS=Mus musculus OX=10090 GN=Rps8 PE=1 SV=2
P61161|ARP2_MOUSE	11	14	14	8	Actr2	Actin-related protein 2 OS=Mus musculus OX=10090 GN=Actr2 PE=1 SV=1
P49312|ROA1_MOUSE	12	13	9	11	Hnrnpa1	Heterogeneous nuclear ribonucleoprotein A1 OS=Mus musculus OX=10090 GN=Hnrnpa1 PE=1 SV=2
Q99JY9|ARP3_MOUSE	7	8	12	12	Actr3	Actin-related protein 3 OS=Mus musculus OX=10090 GN=Actr3 PE=1 SV=3
P62908|RS3_MOUSE	13	13	31	20	Rps3	40S ribosomal protein S3 OS=Mus musculus OX=10090 GN=Rps3 PE=1 SV=1
Q7TMM9|TBB2A_MOUSE	11	14	27	25	Tubb2a	Tubulin beta-2A chain OS=Mus musculus OX=10090 GN=Tubb2a PE=1 SV=1
P68040|RACK1_MOUSE	11	16	23	15	Rack1	Receptor of activated protein C kinase 1 OS=Mus musculus OX=10090 GN=Rack1 PE=1 SV=3
P62281|RS11_MOUSE	8	6	8	6	Rps11	40S ribosomal protein S11 OS=Mus musculus OX=10090 GN=Rps11 PE=1 SV=3
P68373|TBA1C_MOUSE	10	12	21	17	Tuba1c	Tubulin alpha-1C chain OS=Mus musculus OX=10090 GN=Tuba1c PE=1 SV=1
P05213|TBA1B_MOUSE	10	12	21	17	Tuba1b	Tubulin alpha-1B chain OS=Mus musculus OX=10090 GN=Tuba1b PE=1 SV=2
P68369|TBA1A_MOUSE	10	12	21	17	Tuba1a	Tubulin alpha-1A chain OS=Mus musculus OX=10090 GN=Tuba1a PE=1 SV=1
P21107|TPM3_MOUSE	6	14	11	9	Tpm3	Tropomyosin alpha-3 chain OS=Mus musculus OX=10090 GN=Tpm3 PE=1 SV=3
P11499|HS90B_MOUSE	6	6	11	14	Hsp90ab1	Heat shock protein HSP 90-beta OS=Mus musculus OX=10090 GN=Hsp90ab1 PE=1 SV=3
Q3THE2|ML12B_MOUSE	12	29	18	16	Myl12b	Myosin regulatory light chain 12B OS=Mus musculus OX=10090 GN=Myl12b PE=1 SV=2
Q8K4G5|ABLM1_MOUSE	10	22	10	9	Ablim1	Actin-binding LIM protein 1 OS=Mus musculus OX=10090 GN=Ablim1 PE=1 SV=1
O88569|ROA2_MOUSE	7	16	8	12	Hnrnpa2b1	Heterogeneous nuclear ribonucleoproteins A2/B1 OS=Mus musculus OX=10090 GN=Hnrnpa2b1 PE=1 SV=2
Q78PY7|SND1_MOUSE	6	16	14	9	Snd1	Staphylococcal nuclease domain-containing protein 1 OS=Mus musculus OX=10090 GN=Snd1 PE=1 SV=1
Q9D8E6|RL4_MOUSE	6	4	18	10	Rpl4	60S ribosomal protein L4 OS=Mus musculus OX=10090 GN=Rpl4 PE=1 SV=3
Q9EQK5|MVP_MOUSE	10	15	8	14	Mvp	Major vault protein OS=Mus musculus OX=10090 GN=Mvp PE=1 SV=4
Q60865|CAPR1_MOUSE	10	18	19	16	Caprin1	Caprin-1 OS=Mus musculus OX=10090 GN=Caprin1 PE=1 SV=2
P17182|ENOA_MOUSE	6	7	6	13	Eno1	Alpha-enolase OS=Mus musculus OX=10090 GN=Eno1 PE=1 SV=3
E9Q557|DESP_MOUSE	7	6	9	8	Dsp	Desmoplakin OS=Mus musculus OX=10090 GN=Dsp PE=1 SV=1
Q9WUM4|COR1C_MOUSE	7	18	23	15	Coro1c	Coronin-1C OS=Mus musculus OX=10090 GN=Coro1c PE=1 SV=2
P07356|ANXA2_MOUSE	9	7	11	8	Anxa2	Annexin A2 OS=Mus musculus OX=10090 GN=Anxa2 PE=1 SV=2
P62983|RS27A_MOUSE	17	11	14	10	Rps27a	Ubiquitin-40S ribosomal protein S27a OS=Mus musculus OX=10090 GN=Rps27a PE=1 SV=2
P10107|ANXA1_MOUSE	5	7	8	7	Anxa1	Annexin A1 OS=Mus musculus OX=10090 GN=Anxa1 PE=1 SV=2
Q7TPW1|NEXN_MOUSE	8	13	9	8	Nexn	Nexilin OS=Mus musculus OX=10090 GN=Nexn PE=1 SV=3
P97855|G3BP1_MOUSE	10	22	13	12	G3bp1	Ras GTPase-activating protein-binding protein 1 OS=Mus musculus OX=10090 GN=G3bp1 PE=1 SV=1
Q99020|ROAA_MOUSE	5	7	10	9	Hnrnpab	Heterogeneous nuclear ribonucleoprotein A/B OS=Mus musculus OX=10090 GN=Hnrnpab PE=1 SV=1
Q9Z2K1|K1C16_MOUSE	17	12	23	20	Krt16	Keratin type I cytoskeletal 16 OS=Mus musculus OX=10090 GN=Krt16 PE=1 SV=3
P52480|KPYM_MOUSE	6	5	8	6	Pkm	Pyruvate kinase PKM OS=Mus musculus OX=10090 GN=Pkm PE=1 SV=4
P62751|RL23A_MOUSE	7	16	16	12	Rpl23a	60S ribosomal protein L23a OS=Mus musculus OX=10090 GN=Rpl23a PE=1 SV=1
Q03265|ATPA_MOUSE	8	5	11	10	Atp5f1a	ATP synthase subunit alpha mitochondrial OS=Mus musculus OX=10090 GN=Atp5f1a PE=1 SV=1
Q99PL5|RRBP1_MOUSE	5	26	29	10	Rrbp1	Ribosome-binding protein 1 OS=Mus musculus OX=10090 GN=Rrbp1 PE=1 SV=2
Q922F4|TBB6_MOUSE	9	7	13	7	Tubb6	Tubulin beta-6 chain OS=Mus musculus OX=10090 GN=Tubb6 PE=1 SV=1
P63101|1433Z_MOUSE	10	2	9	9	Ywhaz	14-3-3 protein zeta/delta OS=Mus musculus OX=10090 GN=Ywhaz PE=1 SV=1
Q8VED5|K2C79_MOUSE	11	8	14	11	Krt79	Keratin type II cytoskeletal 79 OS=Mus musculus OX=10090 GN=Krt79 PE=1 SV=2
Q9JHJ0|TMOD3_MOUSE	5	10	13	8	Tmod3	Tropomodulin-3 OS=Mus musculus OX=10090 GN=Tmod3 PE=1 SV=1
Q8BG05|ROA3_MOUSE	13	7	8	11	Hnrnpa3	Heterogeneous nuclear ribonucleoprotein A3 OS=Mus musculus OX=10090 GN=Hnrnpa3 PE=1 SV=1
P61979|HNRPK_MOUSE	7	5	17	9	Hnrnpk	Heterogeneous nuclear ribonucleoprotein K OS=Mus musculus OX=10090 GN=Hnrnpk PE=1 SV=1
P47911|RL6_MOUSE	7	10	10	11	Rpl6	60S ribosomal protein L6 OS=Mus musculus OX=10090 GN=Rpl6 PE=1 SV=3
P18760|COF1_MOUSE	8	9	6	10	Cfl1	Cofilin-1 OS=Mus musculus OX=10090 GN=Cfl1 PE=1 SV=3
Q9CZX8|RS19_MOUSE	8	19	24	15	Rps19	40S ribosomal protein S19 OS=Mus musculus OX=10090 GN=Rps19 PE=1 SV=3
Q91XV3|BASP1_MOUSE	3	8	5	11	Basp1	Brain acid soluble protein 1 OS=Mus musculus OX=10090 GN=Basp1 PE=1 SV=3
P12970|RL7A_MOUSE	4	5	6	5	Rpl7a	60S ribosomal protein L7a OS=Mus musculus OX=10090 GN=Rpl7a PE=1 SV=2
P63323|RS12_MOUSE	5	9	9	11	Rps12	40S ribosomal protein S12 OS=Mus musculus OX=10090 GN=Rps12 PE=1 SV=2
P43276|H15_MOUSE	9	6	8	9	H1-5	Histone H1.5 OS=Mus musculus OX=10090 GN=H1-5 PE=1 SV=2
P25444|RS2_MOUSE	7	4	8	6	Rps2	40S ribosomal protein S2 OS=Mus musculus OX=10090 GN=Rps2 PE=1 SV=3
P47962|RL5_MOUSE	6	4	12	13	Rpl5	60S ribosomal protein L5 OS=Mus musculus OX=10090 GN=Rpl5 PE=1 SV=3
P56480|ATPB_MOUSE	9	8	19	11	Atp5f1b	ATP synthase subunit beta mitochondrial OS=Mus musculus OX=10090 GN=Atp5f1b PE=1 SV=2
P27546|MAP4_MOUSE	7	5	8	3	Map4	Microtubule-associated protein 4 OS=Mus musculus OX=10090 GN=Map4 PE=1 SV=3
P60867|RS20_MOUSE	4	7	5	3	Rps20	40S ribosomal protein S20 OS=Mus musculus OX=10090 GN=Rps20 PE=1 SV=1
P51863|VA0D1_MOUSE	4	8	2	3	Atp6v0d1	V-type proton ATPase subunit d 1 OS=Mus musculus OX=10090 GN=Atp6v0d1 PE=1 SV=2
Q6ZWY8|TYB10_MOUSE	8	7	7	6	Tmsb10	Thymosin beta-10 OS=Mus musculus OX=10090 GN=Tmsb10 PE=1 SV=3
Q9QZD9|EIF3I_MOUSE	5	2	4	7	Eif3i	Eukaryotic translation initiation factor 3 subunit I OS=Mus musculus OX=10090 GN=Eif3i PE=1 SV=1
P62889|RL30_MOUSE	6	8	12	10	Rpl30	60S ribosomal protein L30 OS=Mus musculus OX=10090 GN=Rpl30 PE=1 SV=2
P11276|FINC_MOUSE	7	20	14	1	Fn1	Fibronectin OS=Mus musculus OX=10090 GN=Fn1 PE=1 SV=4
P0DP28|CALM3_MOUSE	3	5	5	4	Calm3	Calmodulin-3 OS=Mus musculus OX=10090 GN=Calm3 PE=1 SV=1
P0DP26|CALM1_MOUSE	3	5	5	4	Calm1	Calmodulin-1 OS=Mus musculus OX=10090 GN=Calm1 PE=1 SV=1
P0DP27|CALM2_MOUSE	3	5	5	4	Calm2	Calmodulin-2 OS=Mus musculus OX=10090 GN=Calm2 PE=1 SV=1
Q61990|PCBP2_MOUSE	5	7	6	4	Pcbp2	Poly(rC)-binding protein 2 OS=Mus musculus OX=10090 GN=Pcbp2 PE=1 SV=1
P63325|RS10_MOUSE	7	10	11	7	Rps10	40S ribosomal protein S10 OS=Mus musculus OX=10090 GN=Rps10 PE=1 SV=1
P09405|NUCL_MOUSE	3	9	8	7	Ncl	Nucleolin OS=Mus musculus OX=10090 GN=Ncl PE=1 SV=2
P97461|RS5_MOUSE	5	20	18	10	Rps5	40S ribosomal protein S5 OS=Mus musculus OX=10090 GN=Rps5 PE=1 SV=3
P05064|ALDOA_MOUSE	5	3	3	3	Aldoa	Fructose-bisphosphate aldolase A OS=Mus musculus OX=10090 GN=Aldoa PE=1 SV=2
P35980|RL18_MOUSE	4	4	7	2	Rpl18	60S ribosomal protein L18 OS=Mus musculus OX=10090 GN=Rpl18 PE=1 SV=3
P23506|PIMT_MOUSE	4	4	6	3	Pcmt1	Protein-L-isoaspartate(D-aspartate) O-methyltransferase OS=Mus musculus OX=10090 GN=Pcmt1 PE=1 SV=3
Q6IRU2|TPM4_MOUSE	5	7	10	10	Tpm4	Tropomyosin alpha-4 chain OS=Mus musculus OX=10090 GN=Tpm4 PE=1 SV=3
Q01853|TERA_MOUSE	4	12	6	2	Vcp	Transitional endoplasmic reticulum ATPase OS=Mus musculus OX=10090 GN=Vcp PE=1 SV=4
Q3UTJ2|SRBS2_MOUSE	3	4	7	4	Sorbs2	Sorbin and SH3 domain-containing protein 2 OS=Mus musculus OX=10090 GN=Sorbs2 PE=1 SV=2
P14869|RLA0_MOUSE	5	4	5	4	Rplp0	60S acidic ribosomal protein P0 OS=Mus musculus OX=10090 GN=Rplp0 PE=1 SV=3
Q9WV32|ARC1B_MOUSE	5	2	7	3	Arpc1b	Actin-related protein 2/3 complex subunit 1B OS=Mus musculus OX=10090 GN=Arpc1b PE=1 SV=4
P62259|1433E_MOUSE	6	3	7	6	Ywhae	14-3-3 protein epsilon OS=Mus musculus OX=10090 GN=Ywhae PE=1 SV=1
O08583|THOC4_MOUSE	3	7	5	4	Alyref	THO complex subunit 4 OS=Mus musculus OX=10090 GN=Alyref PE=1 SV=3
P62301|RS13_MOUSE	3	6	4	3	Rps13	40S ribosomal protein S13 OS=Mus musculus OX=10090 GN=Rps13 PE=1 SV=2
P62858|RS28_MOUSE	3	8	14	8	Rps28	40S ribosomal protein S28 OS=Mus musculus OX=10090 GN=Rps28 PE=1 SV=1
P35979|RL12_MOUSE	5	10	12	10	Rpl12	60S ribosomal protein L12 OS=Mus musculus OX=10090 GN=Rpl12 PE=1 SV=2
P09103|PDIA1_MOUSE	5	5	8	2	P4hb	Protein disulfide-isomerase OS=Mus musculus OX=10090 GN=P4hb PE=1 SV=2
Q8C525|M21D2_MOUSE	4	3	2	6	Mb21d2	Protein MB21D2 OS=Mus musculus OX=10090 GN=Mb21d2 PE=1 SV=1
P14148|RL7_MOUSE	3	3	7	5	Rpl7	60S ribosomal protein L7 OS=Mus musculus OX=10090 GN=Rpl7 PE=1 SV=2
P14602|HSPB1_MOUSE	3	8	14	11	Hspb1	Heat shock protein beta-1 OS=Mus musculus OX=10090 GN=Hspb1 PE=1 SV=3
Q61033|LAP2A_MOUSE	3	8	7	3	Tmpo	Lamina-associated polypeptide 2 isoforms alpha/zeta OS=Mus musculus OX=10090 GN=Tmpo PE=1 SV=4
P61255|RL26_MOUSE	4	5	13	8	Rpl26	60S ribosomal protein L26 OS=Mus musculus OX=10090 GN=Rpl26 PE=1 SV=1
P62862|RS30_MOUSE	4	5	8	5	Fau	40S ribosomal protein S30 OS=Mus musculus OX=10090 GN=Fau PE=1 SV=1
P26350|PTMA_MOUSE	3	4	5	7	Ptma	Prothymosin alpha OS=Mus musculus OX=10090 GN=Ptma PE=1 SV=2
Q6P5H2|NEST_MOUSE	6	10	28	10	Nes	Nestin OS=Mus musculus OX=10090 GN=Nes PE=1 SV=1
P47753|CAZA1_MOUSE	4	3	2	2	Capza1	F-actin-capping protein subunit alpha-1 OS=Mus musculus OX=10090 GN=Capza1 PE=1 SV=4
P45591|COF2_MOUSE	4	5	3	0	Cfl2	Cofilin-2 OS=Mus musculus OX=10090 GN=Cfl2 PE=1 SV=1
Q8R2Q8|BST2_MOUSE	4	2	4	3	Bst2	Bone marrow stromal antigen 2 OS=Mus musculus OX=10090 GN=Bst2 PE=1 SV=1
Q9CYL5|GAPR1_MOUSE	4	5	3	4	Glipr2	Golgi-associated plant pathogenesis-related protein 1 OS=Mus musculus OX=10090 GN=Glipr2 PE=1 SV=3
Q91WK0|LRRF2_MOUSE	2	5	4	3	Lrrfip2	Leucine-rich repeat flightless-interacting protein 2 OS=Mus musculus OX=10090 GN=Lrrfip2 PE=1 SV=1
P58252|EF2_MOUSE	3	9	8	5	Eef2	Elongation factor 2 OS=Mus musculus OX=10090 GN=Eef2 PE=1 SV=2
P84089|ERH_MOUSE	4	6	7	8	Erh	Enhancer of rudimentary homolog OS=Mus musculus OX=10090 GN=Erh PE=1 SV=1
P43274|H14_MOUSE	20	15	17	13	H1-4	Histone H1.4 OS=Mus musculus OX=10090 GN=H1-4 PE=1 SV=2
Q60668|HNRPD_MOUSE	3	6	6	5	Hnrnpd	Heterogeneous nuclear ribonucleoprotein D0 OS=Mus musculus OX=10090 GN=Hnrnpd PE=1 SV=2
P19324|SERPH_MOUSE	2	5	5	8	Serpinh1	Serpin H1 OS=Mus musculus OX=10090 GN=Serpinh1 PE=1 SV=3
Q61753|SERA_MOUSE	2	8	2	5	Phgdh	D-3-phosphoglycerate dehydrogenase OS=Mus musculus OX=10090 GN=Phgdh PE=1 SV=3
Q99JB2|STML2_MOUSE	2	3	1	1	Stoml2	Stomatin-like protein 2 mitochondrial OS=Mus musculus OX=10090 GN=Stoml2 PE=1 SV=1
Q6IME9|K2C72_MOUSE	4	4	5	3	Krt72	Keratin type II cytoskeletal 72 OS=Mus musculus OX=10090 GN=Krt72 PE=3 SV=1
Q9CR57|RL14_MOUSE	3	5	3	2	Rpl14	60S ribosomal protein L14 OS=Mus musculus OX=10090 GN=Rpl14 PE=1 SV=3
P62717|RL18A_MOUSE	4	7	5	3	Rpl18a	60S ribosomal protein L18a OS=Mus musculus OX=10090 GN=Rpl18a PE=1 SV=1
P14131|RS16_MOUSE	2	6	7	5	Rps16	40S ribosomal protein S16 OS=Mus musculus OX=10090 GN=Rps16 PE=1 SV=4
Q5F2E7|NUFP2_MOUSE	5	14	12	4	Nufip2	Nuclear fragile X mental retardation-interacting protein 2 OS=Mus musculus OX=10090 GN=Nufip2 PE=1 SV=1
P15864|H12_MOUSE	3	4	8	5	H1-2	Histone H1.2 OS=Mus musculus OX=10090 GN=H1-2 PE=1 SV=2
P62918|RL8_MOUSE	6	1	6	5	Rpl8	60S ribosomal protein L8 OS=Mus musculus OX=10090 GN=Rpl8 PE=1 SV=2
P56959|FUS_MOUSE	2	4	6	6	Fus	RNA-binding protein FUS OS=Mus musculus OX=10090 GN=Fus PE=1 SV=1
P61358|RL27_MOUSE	4	2	4	3	Rpl27	60S ribosomal protein L27 OS=Mus musculus OX=10090 GN=Rpl27 PE=1 SV=2
Q9CPW4|ARPC5_MOUSE	3	9	5	4	Arpc5	Actin-related protein 2/3 complex subunit 5 OS=Mus musculus OX=10090 GN=Arpc5 PE=1 SV=3
O08579|EMD_MOUSE	5	4	6	4	Emd	Emerin OS=Mus musculus OX=10090 GN=Emd PE=1 SV=1
Q9CPR4|RL17_MOUSE	6	6	9	4	Rpl17	60S ribosomal protein L17 OS=Mus musculus OX=10090 GN=Rpl17 PE=1 SV=3
P67984|RL22_MOUSE	11	12	14	8	Rpl22	60S ribosomal protein L22 OS=Mus musculus OX=10090 GN=Rpl22 PE=1 SV=2
P08752|GNAI2_MOUSE	2	3	3	2	Gnai2	Guanine nucleotide-binding protein G(i) subunit alpha-2 OS=Mus musculus OX=10090 GN=Gnai2 PE=1 SV=5
Q3TJD7|PDLI7_MOUSE	3	6	5	3	Pdlim7	PDZ and LIM domain protein 7 OS=Mus musculus OX=10090 GN=Pdlim7 PE=1 SV=1
P47757|CAPZB_MOUSE	4	3	6	4	Capzb	F-actin-capping protein subunit beta OS=Mus musculus OX=10090 GN=Capzb PE=1 SV=3
P63276|RS17_MOUSE	2	5	7	4	Rps17	40S ribosomal protein S17 OS=Mus musculus OX=10090 GN=Rps17 PE=1 SV=2
P61514|RL37A_MOUSE	3	3	7	3	Rpl37a	60S ribosomal protein L37a OS=Mus musculus OX=10090 GN=Rpl37a PE=1 SV=2
P62849|RS24_MOUSE	2	9	7	3	Rps24	40S ribosomal protein S24 OS=Mus musculus OX=10090 GN=Rps24 PE=1 SV=1
P51410|RL9_MOUSE	2	4	8	3	Rpl9	60S ribosomal protein L9 OS=Mus musculus OX=10090 GN=Rpl9 PE=2 SV=2
P41105|RL28_MOUSE	3	4	13	7	Rpl28	60S ribosomal protein L28 OS=Mus musculus OX=10090 GN=Rpl28 PE=1 SV=2
P62806|H4_MOUSE	3	2	6	2	H4c1	Histone H4 OS=Mus musculus OX=10090 GN=H4c1 PE=1 SV=2
Q9D8N0|EF1G_MOUSE	2	2	1	2	Eef1g	Elongation factor 1-gamma OS=Mus musculus OX=10090 GN=Eef1g PE=1 SV=3
Q91WK2|EIF3H_MOUSE	2	3	4	3	Eif3h	Eukaryotic translation initiation factor 3 subunit H OS=Mus musculus OX=10090 GN=Eif3h PE=1 SV=1
P19253|RL13A_MOUSE	3	2	3	2	Rpl13a	60S ribosomal protein L13a OS=Mus musculus OX=10090 GN=Rpl13a PE=1 SV=4
Q6ZWU9|RS27_MOUSE	2	2	7	2	Rps27	40S ribosomal protein S27 OS=Mus musculus OX=10090 GN=Rps27 PE=1 SV=3
P10126|EF1A1_MOUSE	2	1	6	2	Eef1a1	Elongation factor 1-alpha 1 OS=Mus musculus OX=10090 GN=Eef1a1 PE=1 SV=3
O89086|RBM3_MOUSE	2	1	2	3	Rbm3	RNA-binding protein 3 OS=Mus musculus OX=10090 GN=Rbm3 PE=1 SV=1
P70372|ELAV1_MOUSE	2	4	7	2	Elavl1	ELAV-like protein 1 OS=Mus musculus OX=10090 GN=Elavl1 PE=1 SV=2
Q9CVB6|ARPC2_MOUSE	3	3	2	1	Arpc2	Actin-related protein 2/3 complex subunit 2 OS=Mus musculus OX=10090 GN=Arpc2 PE=1 SV=3
P62852|RS25_MOUSE	3	11	7	6	Rps25	40S ribosomal protein S25 OS=Mus musculus OX=10090 GN=Rps25 PE=1 SV=1
Q6R891|NEB2_MOUSE	2	5	1	1	Ppp1r9b	Neurabin-2 OS=Mus musculus OX=10090 GN=Ppp1r9b PE=1 SV=1
Q9JMG1|EDF1_MOUSE	2	6	6	3	Edf1	Endothelial differentiation-related factor 1 OS=Mus musculus OX=10090 GN=Edf1 PE=1 SV=1
P60843|IF4A1_MOUSE	5	2	8	10	Eif4a1	Eukaryotic initiation factor 4A-I OS=Mus musculus OX=10090 GN=Eif4a1 PE=1 SV=1
P10630|IF4A2_MOUSE	5	2	8	10	Eif4a2	Eukaryotic initiation factor 4A-II OS=Mus musculus OX=10090 GN=Eif4a2 PE=1 SV=2
P61982|1433G_MOUSE	4	2	4	3	Ywhag	14-3-3 protein gamma OS=Mus musculus OX=10090 GN=Ywhag PE=1 SV=2
P57776|EF1D_MOUSE	2	6	4	5	Eef1d	Elongation factor 1-delta OS=Mus musculus OX=10090 GN=Eef1d PE=1 SV=3
P27659|RL3_MOUSE	3	8	4	2	Rpl3	60S ribosomal protein L3 OS=Mus musculus OX=10090 GN=Rpl3 PE=1 SV=3
Q9R0P5|DEST_MOUSE	2	2	1	2	Dstn	Destrin OS=Mus musculus OX=10090 GN=Dstn PE=1 SV=3
Q61584|FXR1_MOUSE	3	2	8	5	Fxr1	Fragile X mental retardation syndrome-related protein 1 OS=Mus musculus OX=10090 GN=Fxr1 PE=1 SV=2
P54823|DDX6_MOUSE	5	3	5	0	Ddx6	Probable ATP-dependent RNA helicase DDX6 OS=Mus musculus OX=10090 GN=Ddx6 PE=1 SV=1
Q5SXY1|CYTSB_MOUSE	5	8	15	2	Specc1	Cytospin-B OS=Mus musculus OX=10090 GN=Specc1 PE=1 SV=2
Q9CQW9|IFM3_MOUSE	3	7	18	15	Ifitm3	Interferon-induced transmembrane protein 3 OS=Mus musculus OX=10090 GN=Ifitm3 PE=1 SV=1
P14115|RL27A_MOUSE	1	4	3	5	Rpl27a	60S ribosomal protein L27a OS=Mus musculus OX=10090 GN=Rpl27a PE=1 SV=5
P29391|FRIL1_MOUSE	2	3	6	7	Ftl1	Ferritin light chain 1 OS=Mus musculus OX=10090 GN=Ftl1 PE=1 SV=2
P99027|RLA2_MOUSE	2	6	8	5	Rplp2	60S acidic ribosomal protein P2 OS=Mus musculus OX=10090 GN=Rplp2 PE=1 SV=3
P06151|LDHA_MOUSE	2	2	1	2	Ldha	L-lactate dehydrogenase A chain OS=Mus musculus OX=10090 GN=Ldha PE=1 SV=3
P24369|PPIB_MOUSE	1	5	1	2	Ppib	Peptidyl-prolyl cis-trans isomerase B OS=Mus musculus OX=10090 GN=Ppib PE=1 SV=2
P26041|MOES_MOUSE	3	6	12	7	Msn	Moesin OS=Mus musculus OX=10090 GN=Msn PE=1 SV=3
Q99MN1|SYK_MOUSE	1	2	4	1	Kars1	Lysine--tRNA ligase OS=Mus musculus OX=10090 GN=Kars1 PE=1 SV=1
P62754|RS6_MOUSE	4	8	11	9	Rps6	40S ribosomal protein S6 OS=Mus musculus OX=10090 GN=Rps6 PE=1 SV=1
P62911|RL32_MOUSE	2	4	8	4	Rpl32	60S ribosomal protein L32 OS=Mus musculus OX=10090 GN=Rpl32 PE=1 SV=2
Q9WTM5|RUVB2_MOUSE	1	2	5	4	Ruvbl2	RuvB-like 2 OS=Mus musculus OX=10090 GN=Ruvbl2 PE=1 SV=3
Q9CYR0|SSBP_MOUSE	4	1	3	2	Ssbp1	Single-stranded DNA-binding protein mitochondrial OS=Mus musculus OX=10090 GN=Ssbp1 PE=1 SV=1
Q80X90|FLNB_MOUSE	1	3	3	1	Flnb	Filamin-B OS=Mus musculus OX=10090 GN=Flnb PE=1 SV=3
Q3TIV5|ZC3HF_MOUSE	1	3	2	2	Zc3h15	Zinc finger CCCH domain-containing protein 15 OS=Mus musculus OX=10090 GN=Zc3h15 PE=1 SV=2
O35682|MYADM_MOUSE	2	1	1	1	Myadm	Myeloid-associated differentiation marker OS=Mus musculus OX=10090 GN=Myadm PE=1 SV=2
Q6ZWX6|IF2A_MOUSE	1	1	1	2	Eif2s1	Eukaryotic translation initiation factor 2 subunit 1 OS=Mus musculus OX=10090 GN=Eif2s1 PE=1 SV=3
Q8BP67|RL24_MOUSE	3	6	14	4	Rpl24	60S ribosomal protein L24 OS=Mus musculus OX=10090 GN=Rpl24 PE=1 SV=2
Q9D0R8|LSM12_MOUSE	1	1	4	3	Lsm12	Protein LSM12 homolog OS=Mus musculus OX=10090 GN=Lsm12 PE=1 SV=1
Q8VIJ6|SFPQ_MOUSE	3	3	6	2	Sfpq	Splicing factor proline- and glutamine-rich OS=Mus musculus OX=10090 GN=Sfpq PE=1 SV=1
P62307|RUXF_MOUSE	2	2	6	1	Snrpf	Small nuclear ribonucleoprotein F OS=Mus musculus OX=10090 GN=Snrpf PE=1 SV=1
P53994|RAB2A_MOUSE	1	2	2	1	Rab2a	Ras-related protein Rab-2A OS=Mus musculus OX=10090 GN=Rab2a PE=1 SV=1
Q80X85|RT07_MOUSE	2	2	1	3	Mrps7	28S ribosomal protein S7 mitochondrial OS=Mus musculus OX=10090 GN=Mrps7 PE=1 SV=1
P70670|NACAM_MOUSE	3	6	8	5	Naca	Nascent polypeptide-associated complex subunit alpha muscle-specific form OS=Mus musculus OX=10090 GN=Naca PE=1 SV=2
Q60817|NACA_MOUSE	3	6	8	5	Naca	Nascent polypeptide-associated complex subunit alpha OS=Mus musculus OX=10090 GN=Naca PE=1 SV=1
Q8BMJ3|IF1AX_MOUSE	1	1	1	1	Eif1ax	Eukaryotic translation initiation factor 1A X-chromosomal OS=Mus musculus OX=10090 GN=Eif1ax PE=2 SV=3
Q60872|IF1A_MOUSE	1	1	1	1	Eif1a	Eukaryotic translation initiation factor 1A OS=Mus musculus OX=10090 GN=Eif1a PE=2 SV=3
Q9D0E1|HNRPM_MOUSE	1	3	3	6	Hnrnpm	Heterogeneous nuclear ribonucleoprotein M OS=Mus musculus OX=10090 GN=Hnrnpm PE=1 SV=3
P60229|EIF3E_MOUSE	1	3	6	2	Eif3e	Eukaryotic translation initiation factor 3 subunit E OS=Mus musculus OX=10090 GN=Eif3e PE=1 SV=1
P47915|RL29_MOUSE	3	5	8	4	Rpl29	60S ribosomal protein L29 OS=Mus musculus OX=10090 GN=Rpl29 PE=1 SV=2
Q62167|DDX3X_MOUSE	1	6	9	6	Ddx3x	ATP-dependent RNA helicase DDX3X OS=Mus musculus OX=10090 GN=Ddx3x PE=1 SV=3
Q8C0C7|SYFA_MOUSE	1	2	2	0	Farsa	Phenylalanine--tRNA ligase alpha subunit OS=Mus musculus OX=10090 GN=Farsa PE=1 SV=1
P27773|PDIA3_MOUSE	1	6	5	1	Pdia3	Protein disulfide-isomerase A3 OS=Mus musculus OX=10090 GN=Pdia3 PE=1 SV=2
Q9JJ28|FLII_MOUSE	2	2	3	3	Flii	Protein flightless-1 homolog OS=Mus musculus OX=10090 GN=Flii PE=1 SV=1
Q9D3D9|ATPD_MOUSE	1	2	1	2	Atp5f1d	ATP synthase subunit delta mitochondrial OS=Mus musculus OX=10090 GN=Atp5f1d PE=1 SV=1
Q9CRB9|MIC19_MOUSE	1	2	5	2	Chchd3	MICOS complex subunit Mic19 OS=Mus musculus OX=10090 GN=Chchd3 PE=1 SV=1
P47758|SRPRB_MOUSE	2	2	1	2	Srprb	Signal recognition particle receptor subunit beta OS=Mus musculus OX=10090 GN=Srprb PE=1 SV=1
Q8VEK3|HNRPU_MOUSE	3	7	4	4	Hnrnpu	Heterogeneous nuclear ribonucleoprotein U OS=Mus musculus OX=10090 GN=Hnrnpu PE=1 SV=1
Q6A0A9|F120A_MOUSE	1	1	2	0	FAM120A	Constitutive coactivator of PPAR-gamma-like protein 1 OS=Mus musculus OX=10090 GN=FAM120A PE=1 SV=2
P09528|FRIH_MOUSE	2	1	3	1	Fth1	Ferritin heavy chain OS=Mus musculus OX=10090 GN=Fth1 PE=1 SV=2
P24452|CAPG_MOUSE	2	2	4	3	Capg	Macrophage-capping protein OS=Mus musculus OX=10090 GN=Capg PE=1 SV=2
Q9QXS6|DREB_MOUSE	2	8	6	3	Dbn1	Drebrin OS=Mus musculus OX=10090 GN=Dbn1 PE=1 SV=4
Q8R1B4|EIF3C_MOUSE	1	2	3	0	Eif3c	Eukaryotic translation initiation factor 3 subunit C OS=Mus musculus OX=10090 GN=Eif3c PE=1 SV=1
Q02257|PLAK_MOUSE	1	2	5	3	Jup	Junction plakoglobin OS=Mus musculus OX=10090 GN=Jup PE=1 SV=3
Q9JHU4|DYHC1_MOUSE	1	2	1	1	Dync1h1	Cytoplasmic dynein 1 heavy chain 1 OS=Mus musculus OX=10090 GN=Dync1h1 PE=1 SV=2
Q9JM76|ARPC3_MOUSE	1	4	12	5	Arpc3	Actin-related protein 2/3 complex subunit 3 OS=Mus musculus OX=10090 GN=Arpc3 PE=1 SV=3
Q61171|PRDX2_MOUSE	1	2	1	1	Prdx2	Peroxiredoxin-2 OS=Mus musculus OX=10090 GN=Prdx2 PE=1 SV=3
P62141|PP1B_MOUSE	1	2	7	1	Ppp1cb	Serine/threonine-protein phosphatase PP1-beta catalytic subunit OS=Mus musculus OX=10090 GN=Ppp1cb PE=1 SV=3
P17918|PCNA_MOUSE	3	3	2	2	Pcna	Proliferating cell nuclear antigen OS=Mus musculus OX=10090 GN=Pcna PE=1 SV=2
Q9D1R9|RL34_MOUSE	1	3	6	3	Rpl34	60S ribosomal protein L34 OS=Mus musculus OX=10090 GN=Rpl34 PE=1 SV=2
Q61595|KTN1_MOUSE	1	6	7	1	Ktn1	Kinectin OS=Mus musculus OX=10090 GN=Ktn1 PE=1 SV=1
P62843|RS15_MOUSE	1	1	10	2	Rps15	40S ribosomal protein S15 OS=Mus musculus OX=10090 GN=Rps15 PE=1 SV=2
Q9WTY4|AQP5_MOUSE	1	2	2	1	Aqp5	Aquaporin-5 OS=Mus musculus OX=10090 GN=Aqp5 PE=1 SV=1
Q8VEE4|RFA1_MOUSE	1	2	1	0	Rpa1	Replication protein A 70 kDa DNA-binding subunit OS=Mus musculus OX=10090 GN=Rpa1 PE=1 SV=1
P63037|DNJA1_MOUSE	1	3	2	1	Dnaja1	DnaJ homolog subfamily A member 1 OS=Mus musculus OX=10090 GN=Dnaja1 PE=1 SV=1
Q9Z108|STAU1_MOUSE	1	6	5	2	Stau1	Double-stranded RNA-binding protein Staufen homolog 1 OS=Mus musculus OX=10090 GN=Stau1 PE=1 SV=1
P59999|ARPC4_MOUSE	1	7	3	3	Arpc4	Actin-related protein 2/3 complex subunit 4 OS=Mus musculus OX=10090 GN=Arpc4 PE=1 SV=3
Q99KI0|ACON_MOUSE	2	2	3	3	Aco2	Aconitate hydratase mitochondrial OS=Mus musculus OX=10090 GN=Aco2 PE=1 SV=1
P47964|RL36_MOUSE	2	2	3	2	Rpl36	60S ribosomal protein L36 OS=Mus musculus OX=10090 GN=Rpl36 PE=1 SV=2
P32848|PRVA_MOUSE	1	1	1	1	Pvalb	Parvalbumin alpha OS=Mus musculus OX=10090 GN=Pvalb PE=1 SV=3
Q922R8|PDIA6_MOUSE	1	2	4	4	Pdia6	Protein disulfide-isomerase A6 OS=Mus musculus OX=10090 GN=Pdia6 PE=1 SV=3
Q8VEM8|MPCP_MOUSE	2	3	1	1	Slc25a3	Phosphate carrier protein mitochondrial OS=Mus musculus OX=10090 GN=Slc25a3 PE=1 SV=1
Q62425|NDUA4_MOUSE	1	1	1	1	Ndufa4	Cytochrome c oxidase subunit NDUFA4 OS=Mus musculus OX=10090 GN=Ndufa4 PE=1 SV=2
Q9D2G2|ODO2_MOUSE	3	2	5	4	Dlst	Dihydrolipoyllysine-residue succinyltransferase component of 2-oxoglutarate dehydrogenase complex mitochondrial OS=Mus musculus OX=10090 GN=Dlst PE=1 SV=1
Q91WN1|DNJC9_MOUSE	1	3	3	4	Dnajc9	DnaJ homolog subfamily C member 9 OS=Mus musculus OX=10090 GN=Dnajc9 PE=1 SV=2
P39061|COIA1_MOUSE	1	2	5	3	Col18a1	Collagen alpha-1(XVIII) chain OS=Mus musculus OX=10090 GN=Col18a1 PE=1 SV=4
Q3TDN2|FAF2_MOUSE	1	1	2	3	Faf2	FAS-associated factor 2 OS=Mus musculus OX=10090 GN=Faf2 PE=1 SV=2
Q9D8B3|CHM4B_MOUSE	1	4	2	3	Chmp4b	Charged multivesicular body protein 4b OS=Mus musculus OX=10090 GN=Chmp4b PE=1 SV=2
P17751|TPIS_MOUSE	1	4	5	2	Tpi1	Triosephosphate isomerase OS=Mus musculus OX=10090 GN=Tpi1 PE=1 SV=4
Q8BKX1|BAIP2_MOUSE	1	4	1	0	Baiap2	Brain-specific angiogenesis inhibitor 1-associated protein 2 OS=Mus musculus OX=10090 GN=Baiap2 PE=1 SV=2
P62830|RL23_MOUSE	1	1	6	1	Rpl23	60S ribosomal protein L23 OS=Mus musculus OX=10090 GN=Rpl23 PE=1 SV=1
P67778|PHB_MOUSE	1	3	2	2	Phb	Prohibitin OS=Mus musculus OX=10090 GN=Phb PE=1 SV=1
Q60715|P4HA1_MOUSE	1	2	2	3	P4ha1	Prolyl 4-hydroxylase subunit alpha-1 OS=Mus musculus OX=10090 GN=P4ha1 PE=1 SV=2
P15532|NDKA_MOUSE	1	2	2	2	Nme1	Nucleoside diphosphate kinase A OS=Mus musculus OX=10090 GN=Nme1 PE=1 SV=1
Q91YT7|YTHD2_MOUSE	1	1	1	1	Ythdf2	YTH domain-containing family protein 2 OS=Mus musculus OX=10090 GN=Ythdf2 PE=1 SV=1
P24547|IMDH2_MOUSE	1	1	4	3	Impdh2	Inosine-5'-monophosphate dehydrogenase 2 OS=Mus musculus OX=10090 GN=Impdh2 PE=1 SV=2
Q8BQ30|PPR18_MOUSE	3	4	1	6	Ppp1r18	Phostensin OS=Mus musculus OX=10090 GN=Ppp1r18 PE=1 SV=1
Q60864|STIP1_MOUSE	1	1	3	1	Stip1	Stress-induced-phosphoprotein 1 OS=Mus musculus OX=10090 GN=Stip1 PE=1 SV=1
Q9CQF3|CPSF5_MOUSE	2	1	1	1	Nudt21	Cleavage and polyadenylation specificity factor subunit 5 OS=Mus musculus OX=10090 GN=Nudt21 PE=1 SV=1
P84104|SRSF3_MOUSE	2	2	3	1	Srsf3	Serine/arginine-rich splicing factor 3 OS=Mus musculus OX=10090 GN=Srsf3 PE=1 SV=1
Q9D2Q8|S10AE_MOUSE	1	2	3	1	S100a14	Protein S100-A14 OS=Mus musculus OX=10090 GN=S100a14 PE=1 SV=1
Q9JJI8|RL38_MOUSE	1	2	6	4	Rpl38	60S ribosomal protein L38 OS=Mus musculus OX=10090 GN=Rpl38 PE=1 SV=3
Q0VBK2|K2C80_MOUSE	1	2	1	1	Krt80	Keratin type II cytoskeletal 80 OS=Mus musculus OX=10090 GN=Krt80 PE=1 SV=1
P60122|RUVB1_MOUSE	2	1	4	3	Ruvbl1	RuvB-like 1 OS=Mus musculus OX=10090 GN=Ruvbl1 PE=1 SV=1
Q62189|SNRPA_MOUSE	1	3	6	3	Snrpa	U1 small nuclear ribonucleoprotein A OS=Mus musculus OX=10090 GN=Snrpa PE=1 SV=3
Q3UEB3|PUF60_MOUSE	1	3	6	1	Puf60	Poly(U)-binding-splicing factor PUF60 OS=Mus musculus OX=10090 GN=Puf60 PE=1 SV=2
Q8R1G6|PDLI2_MOUSE	1	3	2	1	Pdlim2	PDZ and LIM domain protein 2 OS=Mus musculus OX=10090 GN=Pdlim2 PE=1 SV=1
P39447|ZO1_MOUSE	1	6	3	2	Tjp1	Tight junction protein ZO-1 OS=Mus musculus OX=10090 GN=Tjp1 PE=1 SV=2
Q9Z2X1|HNRPF_MOUSE	1	3	3	3	Hnrnpf	Heterogeneous nuclear ribonucleoprotein F OS=Mus musculus OX=10090 GN=Hnrnpf PE=1 SV=3
Q9CY57|CHTOP_MOUSE	1	1	4	3	Chtop	Chromatin target of PRMT1 protein OS=Mus musculus OX=10090 GN=Chtop PE=1 SV=2
P62878|RBX1_MOUSE	2	1	4	4	Rbx1	E3 ubiquitin-protein ligase RBX1 OS=Mus musculus OX=10090 GN=Rbx1 PE=1 SV=1
P17225|PTBP1_MOUSE	1	6	5	2	Ptbp1	Polypyrimidine tract-binding protein 1 OS=Mus musculus OX=10090 GN=Ptbp1 PE=1 SV=2
Q8VDJ3|VIGLN_MOUSE	1	9	6	5	Hdlbp	Vigilin OS=Mus musculus OX=10090 GN=Hdlbp PE=1 SV=1
O89079|COPE_MOUSE	1	2	1	0	Cope	Coatomer subunit epsilon OS=Mus musculus OX=10090 GN=Cope PE=1 SV=3
Q9WVA4|TAGL2_MOUSE	1	3	8	5	Tagln2	Transgelin-2 OS=Mus musculus OX=10090 GN=Tagln2 PE=1 SV=4
O54946|DNJB6_MOUSE	2	2	3	3	Dnajb6	DnaJ homolog subfamily B member 6 OS=Mus musculus OX=10090 GN=Dnajb6 PE=1 SV=4
P68254|1433T_MOUSE	1	4	3	2	Ywhaq	14-3-3 protein theta OS=Mus musculus OX=10090 GN=Ywhaq PE=1 SV=1
O35737|HNRH1_MOUSE	3	3	5	4	Hnrnph1	Heterogeneous nuclear ribonucleoprotein H OS=Mus musculus OX=10090 GN=Hnrnph1 PE=1 SV=3
P21956|MFGM_MOUSE	1	2	1	1	Mfge8	Lactadherin OS=Mus musculus OX=10090 GN=Mfge8 PE=1 SV=3
Q8JZQ9|EIF3B_MOUSE	1	1	1	1	Eif3b	Eukaryotic translation initiation factor 3 subunit B OS=Mus musculus OX=10090 GN=Eif3b PE=1 SV=1
P83882|RL36A_MOUSE	1	2	3	3	Rpl36a	60S ribosomal protein L36a OS=Mus musculus OX=10090 GN=Rpl36a PE=3 SV=2
Q60972|RBBP4_MOUSE	1	2	2	3	Rbbp4	Histone-binding protein RBBP4 OS=Mus musculus OX=10090 GN=Rbbp4 PE=1 SV=5
P62305|RUXE_MOUSE	1	2	4	2	Snrpe	Small nuclear ribonucleoprotein E OS=Mus musculus OX=10090 GN=Snrpe PE=1 SV=1
Q9QZ47|TNNT3_MOUSE	1	2	2	2	Tnnt3	Troponin T fast skeletal muscle OS=Mus musculus OX=10090 GN=Tnnt3 PE=1 SV=3
Q99K48|NONO_MOUSE	2	2	3	0	Nono	Non-POU domain-containing octamer-binding protein OS=Mus musculus OX=10090 GN=Nono PE=1 SV=3
A2AJI0|MA7D1_MOUSE	1	2	2	1	Map7d1	MAP7 domain-containing protein 1 OS=Mus musculus OX=10090 GN=Map7d1 PE=1 SV=1
P62827|RAN_MOUSE	3	1	1	1	Ran	GTP-binding nuclear protein Ran OS=Mus musculus OX=10090 GN=Ran PE=1 SV=3
Q64727|VINC_MOUSE	1	1	3	0	Vcl	Vinculin OS=Mus musculus OX=10090 GN=Vcl PE=1 SV=4
Q91VI7|RINI_MOUSE	1	1	1	1	Rnh1	Ribonuclease inhibitor OS=Mus musculus OX=10090 GN=Rnh1 PE=1 SV=1
P50518|VATE1_MOUSE	1	5	1	0	Atp6v1e1	V-type proton ATPase subunit E 1 OS=Mus musculus OX=10090 GN=Atp6v1e1 PE=1 SV=2
P10854|H2B1M_MOUSE	1	3	4	2	H2bc14	Histone H2B type 1-M OS=Mus musculus OX=10090 GN=H2bc14 PE=1 SV=2
Q6ZWY9|H2B1C_MOUSE	1	3	4	2	H2bc4	Histone H2B type 1-C/E/G OS=Mus musculus OX=10090 GN=H2bc4 PE=1 SV=3
Q64525|H2B2B_MOUSE	1	3	4	2	Hist2h2bb	Histone H2B type 2-B OS=Mus musculus OX=10090 GN=Hist2h2bb PE=1 SV=3
Q64478|H2B1H_MOUSE	1	3	4	2	Hist1h2bh	Histone H2B type 1-H OS=Mus musculus OX=10090 GN=Hist1h2bh PE=1 SV=3
Q8CGP2|H2B1P_MOUSE	1	3	4	2	Hist1h2bp	Histone H2B type 1-P OS=Mus musculus OX=10090 GN=Hist1h2bp PE=1 SV=3
P10853|H2B1F_MOUSE	1	3	4	2	H2bc7	Histone H2B type 1-F/J/L OS=Mus musculus OX=10090 GN=H2bc7 PE=1 SV=2
Q8CGP1|H2B1K_MOUSE	1	3	4	2	H2bc12	Histone H2B type 1-K OS=Mus musculus OX=10090 GN=H2bc12 PE=1 SV=3
Q64475|H2B1B_MOUSE	1	3	4	2	Hist1h2bb	Histone H2B type 1-B OS=Mus musculus OX=10090 GN=Hist1h2bb PE=1 SV=3
P48036|ANXA5_MOUSE	1	1	1	0	Anxa5	Annexin A5 OS=Mus musculus OX=10090 GN=Anxa5 PE=1 SV=1
P53026|RL10A_MOUSE	1	3	5	2	Rpl10a	60S ribosomal protein L10a OS=Mus musculus OX=10090 GN=Rpl10a PE=1 SV=3
P15379|CD44_MOUSE	1	5	3	1	Cd44	CD44 antigen OS=Mus musculus OX=10090 GN=Cd44 PE=1 SV=3
Q5SF07|IF2B2_MOUSE	1	1	1	1	Igf2bp2	Insulin-like growth factor 2 mRNA-binding protein 2 OS=Mus musculus OX=10090 GN=Igf2bp2 PE=1 SV=1
Q6ZWV3|RL10_MOUSE	1	2	3	4	Rpl10	60S ribosomal protein L10 OS=Mus musculus OX=10090 GN=Rpl10 PE=1 SV=3
P23249|MOV10_MOUSE	1	1	2	1	Mov10	Putative helicase MOV-10 OS=Mus musculus OX=10090 GN=Mov10 PE=1 SV=2
Q62523|ZYX_MOUSE	1	4	2	3	Zyx	Zyxin OS=Mus musculus OX=10090 GN=Zyx PE=1 SV=2
Q99LF4|RTCB_MOUSE	1	3	3	1	Rtcb	RNA-splicing ligase RtcB homolog OS=Mus musculus OX=10090 GN=Rtcb PE=1 SV=1
Q921F2|TADBP_MOUSE	1	1	2	1	Tardbp	TAR DNA-binding protein 43 OS=Mus musculus OX=10090 GN=Tardbp PE=1 SV=1
P68033|ACTC_MOUSE	131	0	167	135	Actc1	Actin alpha cardiac muscle 1 OS=Mus musculus OX=10090 GN=Actc1 PE=1 SV=1
P62737|ACTA_MOUSE	131	0	167	135	Acta2	Actin aortic smooth muscle OS=Mus musculus OX=10090 GN=Acta2 PE=1 SV=1
Q9CWF2|TBB2B_MOUSE	12	0	25	25	Tubb2b	Tubulin beta-2B chain OS=Mus musculus OX=10090 GN=Tubb2b PE=1 SV=1
Q6NXH9|K2C73_MOUSE	16	0	25	0	Krt73	Keratin type II cytoskeletal 73 OS=Mus musculus OX=10090 GN=Krt73 PE=1 SV=1
Q3UV17|K22O_MOUSE	9	0	13	8	Krt76	Keratin type II cytoskeletal 2 oral OS=Mus musculus OX=10090 GN=Krt76 PE=1 SV=1
P17742|PPIA_MOUSE	5	0	8	5	Ppia	Peptidyl-prolyl cis-trans isomerase A OS=Mus musculus OX=10090 GN=Ppia PE=1 SV=2
Q64337|SQSTM_MOUSE	2	0	6	4	Sqstm1	Sequestosome-1 OS=Mus musculus OX=10090 GN=Sqstm1 PE=1 SV=1
Q61029|LAP2B_MOUSE	3	0	7	0	Tmpo	Lamina-associated polypeptide 2 isoforms beta/delta/epsilon/gamma OS=Mus musculus OX=10090 GN=Tmpo PE=1 SV=4
Q501J6|DDX17_MOUSE	2	0	5	4	Ddx17	Probable ATP-dependent RNA helicase DDX17 OS=Mus musculus OX=10090 GN=Ddx17 PE=1 SV=1
Q91VC3|IF4A3_MOUSE	3	0	5	6	Eif4a3	Eukaryotic initiation factor 4A-III OS=Mus musculus OX=10090 GN=Eif4a3 PE=1 SV=3
P47754|CAZA2_MOUSE	2	0	4	3	Capza2	F-actin-capping protein subunit alpha-2 OS=Mus musculus OX=10090 GN=Capza2 PE=1 SV=3
Q9EPU0|RENT1_MOUSE	1	0	1	3	Upf1	Regulator of nonsense transcripts 1 OS=Mus musculus OX=10090 GN=Upf1 PE=1 SV=2
P97429|ANXA4_MOUSE	1	0	1	0	Anxa4	Annexin A4 OS=Mus musculus OX=10090 GN=Anxa4 PE=1 SV=4
P62900|RL31_MOUSE	1	0	9	4	Rpl31	60S ribosomal protein L31 OS=Mus musculus OX=10090 GN=Rpl31 PE=1 SV=1
P62320|SMD3_MOUSE	1	0	2	3	Snrpd3	Small nuclear ribonucleoprotein Sm D3 OS=Mus musculus OX=10090 GN=Snrpd3 PE=1 SV=1
Q8BJH1|ZC21A_MOUSE	3	0	6	5	Zc2hc1a	Zinc finger C2HC domain-containing protein 1A OS=Mus musculus OX=10090 GN=Zc2hc1a PE=1 SV=1
P62082|RS7_MOUSE	2	0	2	0	Rps7	40S ribosomal protein S7 OS=Mus musculus OX=10090 GN=Rps7 PE=2 SV=1
P62267|RS23_MOUSE	1	0	4	2	Rps23	40S ribosomal protein S23 OS=Mus musculus OX=10090 GN=Rps23 PE=1 SV=3
Q62465|VAT1_MOUSE	1	0	2	2	Vat1	Synaptic vesicle membrane protein VAT-1 homolog OS=Mus musculus OX=10090 GN=Vat1 PE=1 SV=3
Q62191|RO52_MOUSE	3	0	26	26	Trim21	E3 ubiquitin-protein ligase TRIM21 OS=Mus musculus OX=10090 GN=Trim21 PE=1 SV=1
P51637|CAV3_MOUSE	1	0	1	0	Cav3	Caveolin-3 OS=Mus musculus OX=10090 GN=Cav3 PE=1 SV=1
P49817|CAV1_MOUSE	1	0	1	0	Cav1	Caveolin-1 OS=Mus musculus OX=10090 GN=Cav1 PE=1 SV=1
P61089|UBE2N_MOUSE	1	0	1	1	Ube2n	Ubiquitin-conjugating enzyme E2 N OS=Mus musculus OX=10090 GN=Ube2n PE=1 SV=1
Q07797|LG3BP_MOUSE	1	0	5	2	Lgals3bp	Galectin-3-binding protein OS=Mus musculus OX=10090 GN=Lgals3bp PE=1 SV=1
Q61704|ITIH3_MOUSE	1	0	1	2	Itih3	Inter-alpha-trypsin inhibitor heavy chain H3 OS=Mus musculus OX=10090 GN=Itih3 PE=1 SV=3
O35295|PURB_MOUSE	1	0	2	0	Purb	Transcriptional activator protein Pur-beta OS=Mus musculus OX=10090 GN=Purb PE=1 SV=3
Q7TSF1|DSG1B_MOUSE	1	0	2	0	Dsg1b	Desmoglein-1-beta OS=Mus musculus OX=10090 GN=Dsg1b PE=1 SV=1
Q61495|DSG1A_MOUSE	1	0	2	0	Dsg1a	Desmoglein-1-alpha OS=Mus musculus OX=10090 GN=Dsg1a PE=2 SV=2
Q99LU0|CH1B1_MOUSE	1	0	1	0	Chmp1b1	Charged multivesicular body protein 1b-1 OS=Mus musculus OX=10090 GN=Chmp1b1 PE=1 SV=1
Q61656|DDX5_MOUSE	0	12	12	7	Ddx5	Probable ATP-dependent RNA helicase DDX5 OS=Mus musculus OX=10090 GN=Ddx5 PE=1 SV=2
Q2KN98|CYTSA_MOUSE	0	12	8	3	Specc1l	Cytospin-A OS=Mus musculus OX=10090 GN=Specc1l PE=1 SV=1
Q3UZ39|LRRF1_MOUSE	0	6	5	2	Lrrfip1	Leucine-rich repeat flightless-interacting protein 1 OS=Mus musculus OX=10090 GN=Lrrfip1 PE=1 SV=2
Q8BGD9|IF4B_MOUSE	0	13	7	4	Eif4b	Eukaryotic translation initiation factor 4B OS=Mus musculus OX=10090 GN=Eif4b PE=1 SV=1
Q99MI1|RB6I2_MOUSE	0	6	1	0	Erc1	ELKS/Rab6-interacting/CAST family member 1 OS=Mus musculus OX=10090 GN=Erc1 PE=1 SV=1
P07091|S10A4_MOUSE	0	7	17	6	S100a4	Protein S100-A4 OS=Mus musculus OX=10090 GN=S100a4 PE=1 SV=1
O54931|AKAP2_MOUSE	0	6	3	1	Akap2	A-kinase anchor protein 2 OS=Mus musculus OX=10090 GN=Akap2 PE=1 SV=3
Q9DCH4|EIF3F_MOUSE	0	5	6	1	Eif3f	Eukaryotic translation initiation factor 3 subunit F OS=Mus musculus OX=10090 GN=Eif3f PE=1 SV=2
P07901|HS90A_MOUSE	0	4	7	8	Hsp90aa1	Heat shock protein HSP 90-alpha OS=Mus musculus OX=10090 GN=Hsp90aa1 PE=1 SV=4
Q9WUM3|COR1B_MOUSE	0	6	2	1	Coro1b	Coronin-1B OS=Mus musculus OX=10090 GN=Coro1b PE=1 SV=1
Q7TMK9|HNRPQ_MOUSE	0	5	6	1	Syncrip	Heterogeneous nuclear ribonucleoprotein Q OS=Mus musculus OX=10090 GN=Syncrip PE=1 SV=2
Q8BWW4|LARP4_MOUSE	0	5	7	1	Larp4	La-related protein 4 OS=Mus musculus OX=10090 GN=Larp4 PE=1 SV=2
P58871|TB182_MOUSE	0	3	11	3	Tnks1bp1	182 kDa tankyrase-1-binding protein OS=Mus musculus OX=10090 GN=Tnks1bp1 PE=1 SV=2
Q91VX2|UBAP2_MOUSE	0	5	5	1	Ubap2	Ubiquitin-associated protein 2 OS=Mus musculus OX=10090 GN=Ubap2 PE=1 SV=1
P35700|PRDX1_MOUSE	0	4	5	4	Prdx1	Peroxiredoxin-1 OS=Mus musculus OX=10090 GN=Prdx1 PE=1 SV=1
Q9EP71|RAI14_MOUSE	0	3	6	2	Rai14	Ankycorbin OS=Mus musculus OX=10090 GN=Rai14 PE=1 SV=1
P84099|RL19_MOUSE	0	7	9	10	Rpl19	60S ribosomal protein L19 OS=Mus musculus OX=10090 GN=Rpl19 PE=1 SV=1
Q8R4U7|LUZP1_MOUSE	0	4	1	1	Luzp1	Leucine zipper protein 1 OS=Mus musculus OX=10090 GN=Luzp1 PE=1 SV=2
P26040|EZRI_MOUSE	0	2	6	5	Ezr	Ezrin OS=Mus musculus OX=10090 GN=Ezr PE=1 SV=3
P62137|PP1A_MOUSE	0	4	4	0	Ppp1ca	Serine/threonine-protein phosphatase PP1-alpha catalytic subunit OS=Mus musculus OX=10090 GN=Ppp1ca PE=1 SV=1
P32233|DRG1_MOUSE	0	4	1	0	Drg1	Developmentally-regulated GTP-binding protein 1 OS=Mus musculus OX=10090 GN=Drg1 PE=1 SV=1
Q6ZWN5|RS9_MOUSE	0	2	4	4	Rps9	40S ribosomal protein S9 OS=Mus musculus OX=10090 GN=Rps9 PE=1 SV=3
P57722|PCBP3_MOUSE	0	7	6	4	Pcbp3	Poly(rC)-binding protein 3 OS=Mus musculus OX=10090 GN=Pcbp3 PE=1 SV=3
Q8VC70|RBMS2_MOUSE	0	2	1	0	Rbms2	RNA-binding motif single-stranded-interacting protein 2 OS=Mus musculus OX=10090 GN=Rbms2 PE=1 SV=1
Q61768|KINH_MOUSE	0	3	2	0	Kif5b	Kinesin-1 heavy chain OS=Mus musculus OX=10090 GN=Kif5b PE=1 SV=3
P63094|GNAS2_MOUSE	0	6	3	0	Gnas	Guanine nucleotide-binding protein G(s) subunit alpha isoforms short OS=Mus musculus OX=10090 GN=Gnas PE=1 SV=1
Q6R0H7|GNAS1_MOUSE	0	6	3	0	Gnas	Guanine nucleotide-binding protein G(s) subunit alpha isoforms XLas OS=Mus musculus OX=10090 GN=Gnas PE=1 SV=1
Q8QZY1|EIF3L_MOUSE	0	2	2	0	Eif3l	Eukaryotic translation initiation factor 3 subunit L OS=Mus musculus OX=10090 GN=Eif3l PE=1 SV=1
Q8K4L3|SVIL_MOUSE	0	3	2	1	Svil	Supervillin OS=Mus musculus OX=10090 GN=Svil PE=1 SV=1
Q3UPF5|ZCCHV_MOUSE	0	2	3	0	Zc3hav1	Zinc finger CCCH-type antiviral protein 1 OS=Mus musculus OX=10090 GN=Zc3hav1 PE=1 SV=1
P23927|CRYAB_MOUSE	0	4	9	10	Cryab	Alpha-crystallin B chain OS=Mus musculus OX=10090 GN=Cryab PE=1 SV=2
P70271|PDLI4_MOUSE	0	3	2	0	Pdlim4	PDZ and LIM domain protein 4 OS=Mus musculus OX=10090 GN=Pdlim4 PE=1 SV=3
Q91W59|RBMS1_MOUSE	0	2	1	0	Rbms1	RNA-binding motif single-stranded-interacting protein 1 OS=Mus musculus OX=10090 GN=Rbms1 PE=1 SV=1
P62317|SMD2_MOUSE	0	3	1	0	Snrpd2	Small nuclear ribonucleoprotein Sm D2 OS=Mus musculus OX=10090 GN=Snrpd2 PE=1 SV=1
P28798|GRN_MOUSE	0	2	2	2	Grn	Progranulin OS=Mus musculus OX=10090 GN=Grn PE=1 SV=2
O55142|RL35A_MOUSE	0	2	5	2	Rpl35a	60S ribosomal protein L35a OS=Mus musculus OX=10090 GN=Rpl35a PE=1 SV=2
O88342|WDR1_MOUSE	0	2	1	2	Wdr1	WD repeat-containing protein 1 OS=Mus musculus OX=10090 GN=Wdr1 PE=1 SV=3
Q6A065|CE170_MOUSE	0	2	1	0	Cep170	Centrosomal protein of 170 kDa OS=Mus musculus OX=10090 GN=Cep170 PE=1 SV=2
P97379|G3BP2_MOUSE	0	2	1	1	G3bp2	Ras GTPase-activating protein-binding protein 2 OS=Mus musculus OX=10090 GN=G3bp2 PE=1 SV=2
P61222|ABCE1_MOUSE	0	4	1	0	Abce1	ATP-binding cassette sub-family E member 1 OS=Mus musculus OX=10090 GN=Abce1 PE=1 SV=1
Q8R081|HNRPL_MOUSE	0	2	1	1	Hnrnpl	Heterogeneous nuclear ribonucleoprotein L OS=Mus musculus OX=10090 GN=Hnrnpl PE=1 SV=2
P61027|RAB10_MOUSE	0	2	3	1	Rab10	Ras-related protein Rab-10 OS=Mus musculus OX=10090 GN=Rab10 PE=1 SV=1
Q6PHN9|RAB35_MOUSE	0	2	3	1	Rab35	Ras-related protein Rab-35 OS=Mus musculus OX=10090 GN=Rab35 PE=1 SV=1
Q9D1G1|RAB1B_MOUSE	0	2	3	0	Rab1b	Ras-related protein Rab-1B OS=Mus musculus OX=10090 GN=Rab1b PE=1 SV=1
P62821|RAB1A_MOUSE	0	2	3	1	Rab1A	Ras-related protein Rab-1A OS=Mus musculus OX=10090 GN=Rab1A PE=1 SV=3
P61028|RAB8B_MOUSE	0	2	3	1	Rab8b	Ras-related protein Rab-8B OS=Mus musculus OX=10090 GN=Rab8b PE=1 SV=1
Q8K386|RAB15_MOUSE	0	2	3	1	Rab15	Ras-related protein Rab-15 OS=Mus musculus OX=10090 GN=Rab15 PE=1 SV=1
Q9WV02|RBMX_MOUSE	0	1	4	2	Rbmx	RNA-binding motif protein X chromosome OS=Mus musculus OX=10090 GN=Rbmx PE=1 SV=1
Q91VM5|RMXL1_MOUSE	0	1	4	2	Rbmxl1	RNA binding motif protein X-linked-like-1 OS=Mus musculus OX=10090 GN=Rbmxl1 PE=2 SV=1
Q9WTX5|SKP1_MOUSE	0	2	2	1	Skp1	S-phase kinase-associated protein 1 OS=Mus musculus OX=10090 GN=Skp1 PE=1 SV=3
Q9QZF2|GPC1_MOUSE	0	1	1	4	Gpc1	Glypican-1 OS=Mus musculus OX=10090 GN=Gpc1 PE=1 SV=1
P04925|PRIO_MOUSE	0	4	2	2	Prnp	Major prion protein OS=Mus musculus OX=10090 GN=Prnp PE=1 SV=2
Q9D0J8|PTMS_MOUSE	0	1	1	1	Ptms	Parathymosin OS=Mus musculus OX=10090 GN=Ptms PE=1 SV=3
P63038|CH60_MOUSE	0	1	5	2	Hspd1	60 kDa heat shock protein mitochondrial OS=Mus musculus OX=10090 GN=Hspd1 PE=1 SV=1
Q9DCX2|ATP5H_MOUSE	0	1	2	2	Atp5pd	ATP synthase subunit d mitochondrial OS=Mus musculus OX=10090 GN=Atp5pd PE=1 SV=3
Q6PDM2|SRSF1_MOUSE	0	1	4	3	Srsf1	Serine/arginine-rich splicing factor 1 OS=Mus musculus OX=10090 GN=Srsf1 PE=1 SV=3
P50543|S10AB_MOUSE	0	2	4	3	S100a11	Protein S100-A11 OS=Mus musculus OX=10090 GN=S100a11 PE=1 SV=1
P01867|IGG2B_MOUSE	0	2	1	2	Igh-3	Ig gamma-2B chain C region OS=Mus musculus OX=10090 GN=Igh-3 PE=1 SV=3
P10639|THIO_MOUSE	0	1	1	1	Txn	Thioredoxin OS=Mus musculus OX=10090 GN=Txn PE=1 SV=3
Q6ZWV7|RL35_MOUSE	0	3	4	0	Rpl35	60S ribosomal protein L35 OS=Mus musculus OX=10090 GN=Rpl35 PE=1 SV=1
E9Q555|RN213_MOUSE	0	1	8	5	Rnf213	E3 ubiquitin-protein ligase RNF213 OS=Mus musculus OX=10090 GN=Rnf213 PE=1 SV=2
Q01149|CO1A2_MOUSE	0	2	2	0	Col1a2	Collagen alpha-2(I) chain OS=Mus musculus OX=10090 GN=Col1a2 PE=1 SV=2
Q05186|RCN1_MOUSE	0	1	1	0	Rcn1	Reticulocalbin-1 OS=Mus musculus OX=10090 GN=Rcn1 PE=1 SV=1
Q8C854|MYEF2_MOUSE	0	1	3	1	Myef2	Myelin expression factor 2 OS=Mus musculus OX=10090 GN=Myef2 PE=1 SV=1
Q9Z1Z2|STRAP_MOUSE	0	2	3	5	Strap	Serine-threonine kinase receptor-associated protein OS=Mus musculus OX=10090 GN=Strap PE=1 SV=2
Q68FD5|CLH1_MOUSE	0	2	1	1	Cltc	Clathrin heavy chain 1 OS=Mus musculus OX=10090 GN=Cltc PE=1 SV=3
O88967|YMEL1_MOUSE	0	1	4	2	Yme1l1	ATP-dependent zinc metalloprotease YME1L1 OS=Mus musculus OX=10090 GN=Yme1l1 PE=1 SV=1
Q9D7S7|RL22L_MOUSE	0	1	2	0	Rpl22l1	60S ribosomal protein L22-like 1 OS=Mus musculus OX=10090 GN=Rpl22l1 PE=1 SV=1
Q62241|RU1C_MOUSE	0	3	1	1	Snrpc	U1 small nuclear ribonucleoprotein C OS=Mus musculus OX=10090 GN=Snrpc PE=1 SV=1
P11983|TCPA_MOUSE	0	1	1	2	Tcp1	T-complex protein 1 subunit alpha OS=Mus musculus OX=10090 GN=Tcp1 PE=1 SV=3
Q8VHX6|FLNC_MOUSE	0	1	3	3	Flnc	Filamin-C OS=Mus musculus OX=10090 GN=Flnc PE=1 SV=3
Q06185|ATP5I_MOUSE	0	1	1	0	Atp5me	ATP synthase subunit e mitochondrial OS=Mus musculus OX=10090 GN=Atp5me PE=1 SV=2
Q9Z0U1|ZO2_MOUSE	0	2	1	1	Tjp2	Tight junction protein ZO-2 OS=Mus musculus OX=10090 GN=Tjp2 PE=1 SV=2
P70296|PEBP1_MOUSE	0	1	1	0	Pebp1	Phosphatidylethanolamine-binding protein 1 OS=Mus musculus OX=10090 GN=Pebp1 PE=1 SV=3
Q9R0E2|PLOD1_MOUSE	0	1	1	1	Plod1	Procollagen-lysine 2-oxoglutarate 5-dioxygenase 1 OS=Mus musculus OX=10090 GN=Plod1 PE=1 SV=1
P01942|HBA_MOUSE	0	3	3	1	Hba	Hemoglobin subunit alpha OS=Mus musculus OX=10090 GN=Hba PE=1 SV=2
Q99KX1|MLF2_MOUSE	0	1	1	2	Mlf2	Myeloid leukemia factor 2 OS=Mus musculus OX=10090 GN=Mlf2 PE=1 SV=1
Q61792|LASP1_MOUSE	0	2	3	1	Lasp1	LIM and SH3 domain protein 1 OS=Mus musculus OX=10090 GN=Lasp1 PE=1 SV=1
P19123|TNNC1_MOUSE	0	1	4	5	Tnnc1	Troponin C slow skeletal and cardiac muscles OS=Mus musculus OX=10090 GN=Tnnc1 PE=1 SV=1
Q9JLF6|TGM1_MOUSE	0	1	2	0	Tgm1	Protein-glutamine gamma-glutamyltransferase K OS=Mus musculus OX=10090 GN=Tgm1 PE=1 SV=2
Q6NVF9|CPSF6_MOUSE	0	1	1	2	Cpsf6	Cleavage and polyadenylation specificity factor subunit 6 OS=Mus musculus OX=10090 GN=Cpsf6 PE=1 SV=1
Q07417|ACADS_MOUSE	0	3	1	2	Acads	Short-chain specific acyl-CoA dehydrogenase mitochondrial OS=Mus musculus OX=10090 GN=Acads PE=1 SV=2
Q3TLH4|PRC2C_MOUSE	0	2	1	0	Prrc2c	Protein PRRC2C OS=Mus musculus OX=10090 GN=Prrc2c PE=1 SV=3
Q9DB20|ATPO_MOUSE	0	1	1	2	Atp5po	ATP synthase subunit O mitochondrial OS=Mus musculus OX=10090 GN=Atp5po PE=1 SV=1
O70439|STX7_MOUSE	0	1	1	1	Stx7	Syntaxin-7 OS=Mus musculus OX=10090 GN=Stx7 PE=1 SV=3
Q61937|NPM_MOUSE	0	1	1	1	Npm1	Nucleophosmin OS=Mus musculus OX=10090 GN=Npm1 PE=1 SV=1
Q99M87|DNJA3_MOUSE	0	1	5	1	Dnaja3	DnaJ homolog subfamily A member 3 mitochondrial OS=Mus musculus OX=10090 GN=Dnaja3 PE=1 SV=1
P97350|PKP1_MOUSE	0	1	2	0	Pkp1	Plakophilin-1 OS=Mus musculus OX=10090 GN=Pkp1 PE=1 SV=1
P08122|CO4A2_MOUSE	0	1	3	0	Col4a2	Collagen alpha-2(IV) chain OS=Mus musculus OX=10090 GN=Col4a2 PE=1 SV=4
P54116|STOM_MOUSE	4	6	0	2	Stom	Erythrocyte band 7 integral membrane protein OS=Mus musculus OX=10090 GN=Stom PE=1 SV=3
Q9CR51|VATG1_MOUSE	5	4	0	1	Atp6v1g1	V-type proton ATPase subunit G 1 OS=Mus musculus OX=10090 GN=Atp6v1g1 PE=1 SV=3
Q60634|FLOT2_MOUSE	3	5	0	1	Flot2	Flotillin-2 OS=Mus musculus OX=10090 GN=Flot2 PE=1 SV=2
Q02248|CTNB1_MOUSE	1	1	0	1	Ctnnb1	Catenin beta-1 OS=Mus musculus OX=10090 GN=Ctnnb1 PE=1 SV=1
P26231|CTNA1_MOUSE	3	4	0	3	Ctnna1	Catenin alpha-1 OS=Mus musculus OX=10090 GN=Ctnna1 PE=1 SV=1
P62869|ELOB_MOUSE	2	2	0	1	Elob	Elongin-B OS=Mus musculus OX=10090 GN=Elob PE=1 SV=1
Q01768|NDKB_MOUSE	1	2	0	2	Nme2	Nucleoside diphosphate kinase B OS=Mus musculus OX=10090 GN=Nme2 PE=1 SV=1
Q08509|EPS8_MOUSE	1	4	0	1	Eps8	Epidermal growth factor receptor kinase substrate 8 OS=Mus musculus OX=10090 GN=Eps8 PE=1 SV=2
P70349|HINT1_MOUSE	1	1	0	1	Hint1	Histidine triad nucleotide-binding protein 1 OS=Mus musculus OX=10090 GN=Hint1 PE=1 SV=3
Q64433|CH10_MOUSE	1	4	0	4	Hspe1	10 kDa heat shock protein mitochondrial OS=Mus musculus OX=10090 GN=Hspe1 PE=1 SV=2
P97449|AMPN_MOUSE	1	6	0	1	Anpep	Aminopeptidase N OS=Mus musculus OX=10090 GN=Anpep PE=1 SV=4
P16045|LEG1_MOUSE	2	3	0	7	Lgals1	Galectin-1 OS=Mus musculus OX=10090 GN=Lgals1 PE=1 SV=3
P43277|H13_MOUSE	3	0	0	5	H1-3	Histone H1.3 OS=Mus musculus OX=10090 GN=H1-3 PE=1 SV=2
Q61301|CTNA2_MOUSE	3	0	0	3	Ctnna2	Catenin alpha-2 OS=Mus musculus OX=10090 GN=Ctnna2 PE=1 SV=3
P11031|TCP4_MOUSE	1	0	0	1	Sub1	Activated RNA polymerase II transcriptional coactivator p15 OS=Mus musculus OX=10090 GN=Sub1 PE=1 SV=3
Q3TWW8|SRSF6_MOUSE	2	0	0	2	Srsf6	Serine/arginine-rich splicing factor 6 OS=Mus musculus OX=10090 GN=Srsf6 PE=1 SV=1
Q9CQ19|MYL9_MOUSE	0	17	0	9	Myl9	Myosin regulatory light polypeptide 9 OS=Mus musculus OX=10090 GN=Myl9 PE=1 SV=3
Q61696|HS71A_MOUSE	0	11	0	15	Hspa1a	Heat shock 70 kDa protein 1A OS=Mus musculus OX=10090 GN=Hspa1a PE=1 SV=2
P17879|HS71B_MOUSE	0	11	0	15	Hspa1b	Heat shock 70 kDa protein 1B OS=Mus musculus OX=10090 GN=Hspa1b PE=1 SV=3
P97434|MPRIP_MOUSE	0	4	0	1	Mprip	Myosin phosphatase Rho-interacting protein OS=Mus musculus OX=10090 GN=Mprip PE=1 SV=2
Q6Y7W8|GGYF2_MOUSE	0	2	0	1	Gigyf2	GRB10-interacting GYF protein 2 OS=Mus musculus OX=10090 GN=Gigyf2 PE=1 SV=2
Q99PT1|GDIR1_MOUSE	0	4	0	2	Arhgdia	Rho GDP-dissociation inhibitor 1 OS=Mus musculus OX=10090 GN=Arhgdia PE=1 SV=3
P62880|GBB2_MOUSE	0	4	0	3	Gnb2	Guanine nucleotide-binding protein G(I)/G(S)/G(T) subunit beta-2 OS=Mus musculus OX=10090 GN=Gnb2 PE=1 SV=3
Q9DBS1|TMM43_MOUSE	0	2	0	2	Tmem43	Transmembrane protein 43 OS=Mus musculus OX=10090 GN=Tmem43 PE=1 SV=1
Q8CI08|SLAI2_MOUSE	0	2	0	1	Slain2	SLAIN motif-containing protein 2 OS=Mus musculus OX=10090 GN=Slain2 PE=1 SV=2
Q9Z1D1|EIF3G_MOUSE	0	4	0	1	Eif3g	Eukaryotic translation initiation factor 3 subunit G OS=Mus musculus OX=10090 GN=Eif3g PE=1 SV=2
Q9Z0P4|PALM_MOUSE	0	2	0	1	Palm	Paralemmin-1 OS=Mus musculus OX=10090 GN=Palm PE=1 SV=1
P08113|ENPL_MOUSE	0	2	0	1	Hsp90b1	Endoplasmin OS=Mus musculus OX=10090 GN=Hsp90b1 PE=1 SV=2
P35456|UPAR_MOUSE	0	1	0	2	Plaur	Urokinase plasminogen activator surface receptor OS=Mus musculus OX=10090 GN=Plaur PE=1 SV=1
O70251|EF1B_MOUSE	0	1	0	1	Eef1b	Elongation factor 1-beta OS=Mus musculus OX=10090 GN=Eef1b PE=1 SV=5
P54227|STMN1_MOUSE	0	1	0	4	Stmn1	Stathmin OS=Mus musculus OX=10090 GN=Stmn1 PE=1 SV=2
Q60930|VDAC2_MOUSE	0	1	0	1	Vdac2	Voltage-dependent anion-selective channel protein 2 OS=Mus musculus OX=10090 GN=Vdac2 PE=1 SV=2
Q91XC8|DAP1_MOUSE	0	1	0	1	Dap	Death-associated protein 1 OS=Mus musculus OX=10090 GN=Dap PE=1 SV=3
Q8CF66|LTOR4_MOUSE	0	1	0	2	Lamtor4	Ragulator complex protein LAMTOR4 OS=Mus musculus OX=10090 GN=Lamtor4 PE=1 SV=2
Q8BTV2|CPSF7_MOUSE	0	1	0	1	Cpsf7	Cleavage and polyadenylation specificity factor subunit 7 OS=Mus musculus OX=10090 GN=Cpsf7 PE=1 SV=2
Q8C3P7|MTA70_MOUSE	0	1	0	1	Mettl3	N6-adenosine-methyltransferase subunit METTL3 OS=Mus musculus OX=10090 GN=Mettl3 PE=1 SV=2
O35887|CALU_MOUSE	0	2	0	1	Calu	Calumenin OS=Mus musculus OX=10090 GN=Calu PE=1 SV=1
O70433|FHL2_MOUSE	0	1	0	3	Fhl2	Four and a half LIM domains protein 2 OS=Mus musculus OX=10090 GN=Fhl2 PE=1 SV=1
P16627|HS71L_MOUSE	12	11	0	0	Hspa1l	Heat shock 70 kDa protein 1-like OS=Mus musculus OX=10090 GN=Hspa1l PE=1 SV=4
P62631|EF1A2_MOUSE	2	1	0	0	Eef1a2	Elongation factor 1-alpha 2 OS=Mus musculus OX=10090 GN=Eef1a2 PE=1 SV=1
Q9QYR6|MAP1A_MOUSE	2	3	0	0	Map1a	Microtubule-associated protein 1A OS=Mus musculus OX=10090 GN=Map1a PE=1 SV=2
P56873|ZNRD2_MOUSE	1	2	0	0	Znrd2	Protein ZNRD2 OS=Mus musculus OX=10090 GN=Znrd2 PE=1 SV=1
P62814|VATB2_MOUSE	1	2	0	0	Atp6v1b2	V-type proton ATPase subunit B brain isoform OS=Mus musculus OX=10090 GN=Atp6v1b2 PE=1 SV=1
P50516|VATA_MOUSE	2	3	0	0	Atp6v1a	V-type proton ATPase catalytic subunit A OS=Mus musculus OX=10090 GN=Atp6v1a PE=1 SV=2
O08917|FLOT1_MOUSE	1	2	0	0	Flot1	Flotillin-1 OS=Mus musculus OX=10090 GN=Flot1 PE=1 SV=1
Q9Z0X1|AIFM1_MOUSE	1	2	0	0	Aifm1	Apoptosis-inducing factor 1 mitochondrial OS=Mus musculus OX=10090 GN=Aifm1 PE=1 SV=1
Q8R0K4|CC137_MOUSE	1	2	0	0	Ccdc137	Coiled-coil domain-containing protein 137 OS=Mus musculus OX=10090 GN=Ccdc137 PE=2 SV=1
Q80UW8|RPAB1_MOUSE	1	1	0	0	Polr2e	DNA-directed RNA polymerases I II and III subunit RPABC1 OS=Mus musculus OX=10090 GN=Polr2e PE=1 SV=1
O08573|LEG9_MOUSE	1	2	0	0	Lgals9	Galectin-9 OS=Mus musculus OX=10090 GN=Lgals9 PE=1 SV=1
P35486|ODPA_MOUSE	1	1	0	0	Pdha1	Pyruvate dehydrogenase E1 component subunit alpha somatic form mitochondrial OS=Mus musculus OX=10090 GN=Pdha1 PE=1 SV=1
Q62193|RFA2_MOUSE	1	2	0	0	Rpa2	Replication protein A 32 kDa subunit OS=Mus musculus OX=10090 GN=Rpa2 PE=1 SV=1
Q9JLV6|PNKP_MOUSE	1	1	0	0	Pnkp	Bifunctional polynucleotide phosphatase/kinase OS=Mus musculus OX=10090 GN=Pnkp PE=1 SV=2
Q8BFZ3|ACTBL_MOUSE	55	0	0	0	Actbl2	Beta-actin-like protein 2 OS=Mus musculus OX=10090 GN=Actbl2 PE=1 SV=1
P08249|MDHM_MOUSE	1	0	0	0	Mdh2	Malate dehydrogenase mitochondrial OS=Mus musculus OX=10090 GN=Mdh2 PE=1 SV=3
P17897|LYZ1_MOUSE	1	0	0	0	Lyz1	Lysozyme C-1 OS=Mus musculus OX=10090 GN=Lyz1 PE=1 SV=1
Q9CQ33|LZTR1_MOUSE	3	0	0	0	Lztr1	Leucine-zipper-like transcriptional regulator 1 OS=Mus musculus OX=10090 GN=Lztr1 PE=1 SV=2
Q9D1D4|TMEDA_MOUSE	1	0	0	0	Tmed10	Transmembrane emp24 domain-containing protein 10 OS=Mus musculus OX=10090 GN=Tmed10 PE=1 SV=1
Q9D051|ODPB_MOUSE	1	0	0	0	Pdhb	Pyruvate dehydrogenase E1 component subunit beta mitochondrial OS=Mus musculus OX=10090 GN=Pdhb PE=1 SV=1
P20065|TYB4_MOUSE	1	0	0	0	Tmsb4x	Thymosin beta-4 OS=Mus musculus OX=10090 GN=Tmsb4x PE=1 SV=1
Q9D646|KRT34_MOUSE	1	0	0	0	Krt34	Keratin type I cuticular Ha4 OS=Mus musculus OX=10090 GN=Krt34 PE=2 SV=1
Q8K0Y2|KT33A_MOUSE	1	0	0	0	Krt33a	Keratin type I cuticular Ha3-I OS=Mus musculus OX=10090 GN=Krt33a PE=1 SV=1
Q61765|K1H1_MOUSE	1	0	0	0	Krt31	Keratin type I cuticular Ha1 OS=Mus musculus OX=10090 GN=Krt31 PE=1 SV=2
O35326|SRSF5_MOUSE	2	0	0	0	Srsf5	Serine/arginine-rich splicing factor 5 OS=Mus musculus OX=10090 GN=Srsf5 PE=1 SV=2
Q8VE97|SRSF4_MOUSE	2	0	0	0	Srsf4	Serine/arginine-rich splicing factor 4 OS=Mus musculus OX=10090 GN=Srsf4 PE=2 SV=1
P81183|IKZF2_MOUSE	3	0	0	0	Ikzf2	Zinc finger protein Helios OS=Mus musculus OX=10090 GN=Ikzf2 PE=1 SV=2
Q07079|IBP5_MOUSE	1	0	0	0	Igfbp5	Insulin-like growth factor-binding protein 5 OS=Mus musculus OX=10090 GN=Igfbp5 PE=1 SV=1
Q9JKK7|TMOD2_MOUSE	1	0	0	0	Tmod2	Tropomodulin-2 OS=Mus musculus OX=10090 GN=Tmod2 PE=1 SV=2
P62855|RS26_MOUSE	1	0	0	0	Rps26	40S ribosomal protein S26 OS=Mus musculus OX=10090 GN=Rps26 PE=1 SV=3
O88696|CLPP_MOUSE	1	0	0	0	Clpp	ATP-dependent Clp protease proteolytic subunit mitochondrial OS=Mus musculus OX=10090 GN=Clpp PE=1 SV=1
Q8K3H0|DP13A_MOUSE	1	0	0	0	Appl1	DCC-interacting protein 13-alpha OS=Mus musculus OX=10090 GN=Appl1 PE=1 SV=1
Q8R1Q8|DC1L1_MOUSE	1	0	0	0	Dync1li1	Cytoplasmic dynein 1 light intermediate chain 1 OS=Mus musculus OX=10090 GN=Dync1li1 PE=1 SV=1
P86048|RL10L_MOUSE	1	0	0	0	Rpl10l	60S ribosomal protein L10-like OS=Mus musculus OX=10090 GN=Rpl10l PE=2 SV=1
Q9Z0N1|IF2G_MOUSE	0	4	0	0	Eif2s3x	Eukaryotic translation initiation factor 2 subunit 3 X-linked OS=Mus musculus OX=10090 GN=Eif2s3x PE=1 SV=2
Q6PAM1|TXLNA_MOUSE	0	2	0	0	Txlna	Alpha-taxilin OS=Mus musculus OX=10090 GN=Txlna PE=1 SV=1
Q8CI43|MYL6B_MOUSE	0	12	0	0	Myl6b	Myosin light chain 6B OS=Mus musculus OX=10090 GN=Myl6b PE=1 SV=1
P62874|GBB1_MOUSE	0	4	0	0	Gnb1	Guanine nucleotide-binding protein G(I)/G(S)/G(T) subunit beta-1 OS=Mus musculus OX=10090 GN=Gnb1 PE=1 SV=3
Q99JX4|EIF3M_MOUSE	0	2	0	0	Eif3m	Eukaryotic translation initiation factor 3 subunit M OS=Mus musculus OX=10090 GN=Eif3m PE=1 SV=1
Q9EQU5|SET_MOUSE	0	2	0	0	Set	Protein SET OS=Mus musculus OX=10090 GN=Set PE=1 SV=1
Q9CXL3|CG050_MOUSE	0	2	0	0		Uncharacterized protein C7orf50 homolog OS=Mus musculus OX=10090 PE=1 SV=3
Q9DC51|GNAI3_MOUSE	0	3	0	0	Gnai3	Guanine nucleotide-binding protein G(i) subunit alpha OS=Mus musculus OX=10090 GN=Gnai3 PE=1 SV=3
Q6ZWY3|RS27L_MOUSE	0	3	0	0	Rps27l	40S ribosomal protein S27-like OS=Mus musculus OX=10090 GN=Rps27l PE=1 SV=3
Q8BMF4|ODP2_MOUSE	0	4	0	0	Dlat	Dihydrolipoyllysine-residue acetyltransferase component of pyruvate dehydrogenase complex mitochondrial OS=Mus musculus OX=10090 GN=Dlat PE=1 SV=2
P63087|PP1G_MOUSE	0	2	0	0	Ppp1cc	Serine/threonine-protein phosphatase PP1-gamma catalytic subunit OS=Mus musculus OX=10090 GN=Ppp1cc PE=1 SV=1
Q05793|PGBM_MOUSE	0	2	0	0	Hspg2	Basement membrane-specific heparan sulfate proteoglycan core protein OS=Mus musculus OX=10090 GN=Hspg2 PE=1 SV=1
O09167|RL21_MOUSE	0	3	0	0	Rpl21	60S ribosomal protein L21 OS=Mus musculus OX=10090 GN=Rpl21 PE=1 SV=3
Q62418|DBNL_MOUSE	0	1	0	0	Dbnl	Drebrin-like protein OS=Mus musculus OX=10090 GN=Dbnl PE=1 SV=2
Q8BWY3|ERF1_MOUSE	0	2	0	0	Etf1	Eukaryotic peptide chain release factor subunit 1 OS=Mus musculus OX=10090 GN=Etf1 PE=1 SV=4
P61957|SUMO2_MOUSE	0	1	0	0	Sumo2	Small ubiquitin-related modifier 2 OS=Mus musculus OX=10090 GN=Sumo2 PE=1 SV=1
Q9Z172|SUMO3_MOUSE	0	1	0	0	Sumo3	Small ubiquitin-related modifier 3 OS=Mus musculus OX=10090 GN=Sumo3 PE=1 SV=1
Q7TPV4|MBB1A_MOUSE	0	2	0	0	Mybbp1a	Myb-binding protein 1A OS=Mus musculus OX=10090 GN=Mybbp1a PE=1 SV=2
Q62203|SF3A2_MOUSE	0	1	0	0	Sf3a2	Splicing factor 3A subunit 2 OS=Mus musculus OX=10090 GN=Sf3a2 PE=1 SV=2
Q60854|SPB6_MOUSE	0	2	0	0	Serpinb6	Serpin B6 OS=Mus musculus OX=10090 GN=Serpinb6 PE=1 SV=1
Q8BVE3|VATH_MOUSE	0	1	0	0	Atp6v1h	V-type proton ATPase subunit H OS=Mus musculus OX=10090 GN=Atp6v1h PE=1 SV=1
P47738|ALDH2_MOUSE	0	1	0	0	Aldh2	Aldehyde dehydrogenase mitochondrial OS=Mus musculus OX=10090 GN=Aldh2 PE=1 SV=1
Q3MI48|JSPR1_MOUSE	0	2	0	0	Jsrp1	Junctional sarcoplasmic reticulum protein 1 OS=Mus musculus OX=10090 GN=Jsrp1 PE=1 SV=2
O08532|CA2D1_MOUSE	0	2	0	0	Cacna2d1	Voltage-dependent calcium channel subunit alpha-2/delta-1 OS=Mus musculus OX=10090 GN=Cacna2d1 PE=1 SV=1
P59108|CPNE2_MOUSE	0	1	0	0	Cpne2	Copine-2 OS=Mus musculus OX=10090 GN=Cpne2 PE=1 SV=1
P40630|TFAM_MOUSE	0	1	0	0	Tfam	Transcription factor A mitochondrial OS=Mus musculus OX=10090 GN=Tfam PE=1 SV=2
P26039|TLN1_MOUSE	0	1	0	0	Tln1	Talin-1 OS=Mus musculus OX=10090 GN=Tln1 PE=1 SV=2
Q9DBC7|KAP0_MOUSE	0	1	0	0	Prkar1a	cAMP-dependent protein kinase type I-alpha regulatory subunit OS=Mus musculus OX=10090 GN=Prkar1a PE=1 SV=3
P63013|PRRX1_MOUSE	0	1	0	0	Prrx1	Paired mesoderm homeobox protein 1 OS=Mus musculus OX=10090 GN=Prrx1 PE=1 SV=1
Q06348|PRRX2_MOUSE	0	1	0	0	Prrx2	Paired mesoderm homeobox protein 2 OS=Mus musculus OX=10090 GN=Prrx2 PE=2 SV=2
Q8QZY9|SF3B4_MOUSE	0	1	0	0	Sf3b4	Splicing factor 3B subunit 4 OS=Mus musculus OX=10090 GN=Sf3b4 PE=1 SV=1
P08775|RPB1_MOUSE	0	1	0	0	Polr2a	DNA-directed RNA polymerase II subunit RPB1 OS=Mus musculus OX=10090 GN=Polr2a PE=1 SV=3
O54724|CAVN1_MOUSE	0	1	0	0	Cavin1	Caveolae-associated protein 1 OS=Mus musculus OX=10090 GN=Cavin1 PE=1 SV=1
Q8BHL4|RAI3_MOUSE	0	3	0	0	Gprc5a	Retinoic acid-induced protein 3 OS=Mus musculus OX=10090 GN=Gprc5a PE=1 SV=1
Q01721|GAS1_MOUSE	0	1	0	0	Gas1	Growth arrest-specific protein 1 OS=Mus musculus OX=10090 GN=Gas1 PE=2 SV=2
Q9WUA2|SYFB_MOUSE	0	2	0	0	Farsb	Phenylalanine--tRNA ligase beta subunit OS=Mus musculus OX=10090 GN=Farsb PE=1 SV=2
Q99KV1|DJB11_MOUSE	0	2	0	0	Dnajb11	DnaJ homolog subfamily B member 11 OS=Mus musculus OX=10090 GN=Dnajb11 PE=1 SV=1
Q6P542|ABCF1_MOUSE	0	1	0	0	Abcf1	ATP-binding cassette sub-family F member 1 OS=Mus musculus OX=10090 GN=Abcf1 PE=1 SV=1
Q9WVC3|CAV2_MOUSE	0	3	0	0	Cav2	Caveolin-2 OS=Mus musculus OX=10090 GN=Cav2 PE=1 SV=1
O09044|SNP23_MOUSE	0	1	0	0	Snap23	Synaptosomal-associated protein 23 OS=Mus musculus OX=10090 GN=Snap23 PE=1 SV=1
P24270|CATA_MOUSE	0	1	0	0	Cat	Catalase OS=Mus musculus OX=10090 GN=Cat PE=1 SV=4
Q80X50|UBP2L_MOUSE	0	1	0	0	Ubap2l	Ubiquitin-associated protein 2-like OS=Mus musculus OX=10090 GN=Ubap2l PE=1 SV=1
Q61553|FSCN1_MOUSE	0	1	0	0	Fscn1	Fascin OS=Mus musculus OX=10090 GN=Fscn1 PE=1 SV=4
P83940|ELOC_MOUSE	0	1	0	0	Eloc	Elongin-C OS=Mus musculus OX=10090 GN=Eloc PE=1 SV=1
Q8CDN6|TXNL1_MOUSE	0	1	0	0	Txnl1	Thioredoxin-like protein 1 OS=Mus musculus OX=10090 GN=Txnl1 PE=1 SV=3
Q91YE8|SYNP2_MOUSE	0	1	0	0	Synpo2	Synaptopodin-2 OS=Mus musculus OX=10090 GN=Synpo2 PE=1 SV=2
Q9Z1G4|VPP1_MOUSE	0	1	0	0	Atp6v0a1	V-type proton ATPase 116 kDa subunit a isoform 1 OS=Mus musculus OX=10090 GN=Atp6v0a1 PE=1 SV=3
Q9DCC8|TOM20_MOUSE	0	1	0	0	Tomm20	Mitochondrial import receptor subunit TOM20 homolog OS=Mus musculus OX=10090 GN=Tomm20 PE=1 SV=1
P55821|STMN2_MOUSE	0	1	0	0	Stmn2	Stathmin-2 OS=Mus musculus OX=10090 GN=Stmn2 PE=1 SV=1
Q8BI84|TGO1_MOUSE	0	1	0	0	Mia3	Transport and Golgi organization protein 1 homolog OS=Mus musculus OX=10090 GN=Mia3 PE=1 SV=2
Q922W5|P5CR1_MOUSE	0	1	0	0	Pycr1	Pyrroline-5-carboxylate reductase 1 mitochondrial OS=Mus musculus OX=10090 GN=Pycr1 PE=1 SV=1
Q3U962|CO5A2_MOUSE	0	1	0	0	Col5a2	Collagen alpha-2(V) chain OS=Mus musculus OX=10090 GN=Col5a2 PE=1 SV=1
P08121|CO3A1_MOUSE	0	1	0	0	Col3a1	Collagen alpha-1(III) chain OS=Mus musculus OX=10090 GN=Col3a1 PE=1 SV=4
Q69ZN7|MYOF_MOUSE	0	1	0	0	Myof	Myoferlin OS=Mus musculus OX=10090 GN=Myof PE=1 SV=2
P08228|SODC_MOUSE	0	3	0	0	Sod1	Superoxide dismutase [Cu-Zn] OS=Mus musculus OX=10090 GN=Sod1 PE=1 SV=2
Q6ZQ58|LARP1_MOUSE	0	2	0	0	Larp1	La-related protein 1 OS=Mus musculus OX=10090 GN=Larp1 PE=1 SV=3
Q6P1F6|2ABA_MOUSE	0	1	0	0	Ppp2r2a	Serine/threonine-protein phosphatase 2A 55 kDa regulatory subunit B alpha isoform OS=Mus musculus OX=10090 GN=Ppp2r2a PE=1 SV=1
Q9R0Q4|MO4L2_MOUSE	0	1	0	0	Morf4l2	Mortality factor 4-like protein 2 OS=Mus musculus OX=10090 GN=Morf4l2 PE=1 SV=1
Q8VCK3|TBG2_MOUSE	0	1	0	0	Tubg2	Tubulin gamma-2 chain OS=Mus musculus OX=10090 GN=Tubg2 PE=1 SV=1
P83887|TBG1_MOUSE	0	1	0	0	Tubg1	Tubulin gamma-1 chain OS=Mus musculus OX=10090 GN=Tubg1 PE=1 SV=1
Q922Q8|LRC59_MOUSE	0	1	0	0	Lrrc59	Leucine-rich repeat-containing protein 59 OS=Mus musculus OX=10090 GN=Lrrc59 PE=1 SV=1
Q61543|GSLG1_MOUSE	0	1	0	0	Glg1	Golgi apparatus protein 1 OS=Mus musculus OX=10090 GN=Glg1 PE=1 SV=1
Q80WJ7|LYRIC_MOUSE	0	1	0	0	Mtdh	Protein LYRIC OS=Mus musculus OX=10090 GN=Mtdh PE=1 SV=1
Q9JL15|LEG8_MOUSE	0	1	0	0	Lgals8	Galectin-8 OS=Mus musculus OX=10090 GN=Lgals8 PE=1 SV=1
Q8BJ71|NUP93_MOUSE	0	1	0	0	Nup93	Nuclear pore complex protein Nup93 OS=Mus musculus OX=10090 GN=Nup93 PE=1 SV=1
P32067|LA_MOUSE	0	1	0	0	Ssb	Lupus La protein homolog OS=Mus musculus OX=10090 GN=Ssb PE=1 SV=1
P19096|FAS_MOUSE	0	1	0	0	Fasn	Fatty acid synthase OS=Mus musculus OX=10090 GN=Fasn PE=1 SV=2
Q9DC28|KC1D_MOUSE	0	1	0	0	Csnk1d	Casein kinase I isoform delta OS=Mus musculus OX=10090 GN=Csnk1d PE=1 SV=2
P58468|F207A_MOUSE	0	1	0	0	Fam207a	Protein FAM207A OS=Mus musculus OX=10090 GN=Fam207a PE=1 SV=1
Q9Z1Q5|CLIC1_MOUSE	0	1	0	0	Clic1	Chloride intracellular channel protein 1 OS=Mus musculus OX=10090 GN=Clic1 PE=1 SV=3
Q921I1|TRFE_MOUSE	0	1	0	0	Tf	Serotransferrin OS=Mus musculus OX=10090 GN=Tf PE=1 SV=1
Q9EPA7|NMNA1_MOUSE	0	1	0	0	Nmnat1	Nicotinamide/nicotinic acid mononucleotide adenylyltransferase 1 OS=Mus musculus OX=10090 GN=Nmnat1 PE=1 SV=2
P56135|ATPK_MOUSE	0	1	0	0	Atp5mf	ATP synthase subunit f mitochondrial OS=Mus musculus OX=10090 GN=Atp5mf PE=1 SV=3
Q8C1B7|SEP11_MOUSE	0	1	0	0	Septin11	Septin-11 OS=Mus musculus OX=10090 GN=Septin11 PE=1 SV=4
Q3UGS4|MCRI1_MOUSE	0	1	0	0	Mcrip1	Mapk-regulated corepressor-interacting protein 1 OS=Mus musculus OX=10090 GN=Mcrip1 PE=1 SV=1
Q921M3|SF3B3_MOUSE	0	1	0	0	Sf3b3	Splicing factor 3B subunit 3 OS=Mus musculus OX=10090 GN=Sf3b3 PE=1 SV=1
Q9D823|RL37_MOUSE	0	1	0	0	Rpl37	60S ribosomal protein L37 OS=Mus musculus OX=10090 GN=Rpl37 PE=3 SV=3
O35286|DHX15_MOUSE	0	1	0	0	Dhx15	Pre-mRNA-splicing factor ATP-dependent RNA helicase DHX15 OS=Mus musculus OX=10090 GN=Dhx15 PE=1 SV=2
P06837|NEUM_MOUSE	0	1	0	0	Gap43	Neuromodulin OS=Mus musculus OX=10090 GN=Gap43 PE=1 SV=1
P27641|XRCC5_MOUSE	0	1	0	0	Xrcc5	X-ray repair cross-complementing protein 5 OS=Mus musculus OX=10090 GN=Xrcc5 PE=1 SV=4
O35658|C1QBP_MOUSE	0	1	0	0	C1qbp	Complement component 1 Q subcomponent-binding protein mitochondrial OS=Mus musculus OX=10090 GN=C1qbp PE=1 SV=1
Q9DCT8|CRIP2_MOUSE	0	1	0	0	Crip2	Cysteine-rich protein 2 OS=Mus musculus OX=10090 GN=Crip2 PE=1 SV=1
Q8CIG8|ANM5_MOUSE	0	1	0	0	Prmt5	Protein arginine N-methyltransferase 5 OS=Mus musculus OX=10090 GN=Prmt5 PE=1 SV=3
Q8K019|BCLF1_MOUSE	0	1	0	0	Bclaf1	Bcl-2-associated transcription factor 1 OS=Mus musculus OX=10090 GN=Bclaf1 PE=1 SV=2
Q69ZR2|HECD1_MOUSE	0	1	0	0	Hectd1	E3 ubiquitin-protein ligase HECTD1 OS=Mus musculus OX=10090 GN=Hectd1 PE=1 SV=2
A2AG06|MEIOC_MOUSE	0	1	0	0	Meioc	Meiosis-specific coiled-coil domain-containing protein MEIOC OS=Mus musculus OX=10090 GN=Meioc PE=1 SV=1
P70166|CPEB1_MOUSE	0	0	35	37	Cpeb1	Cytoplasmic polyadenylation element-binding protein 1 OS=Mus musculus OX=10090 GN=Cpeb1 PE=1 SV=1
Q8R4H2|ARHGC_MOUSE	0	0	12	16	Arhgef12	Rho guanine nucleotide exchange factor 12 OS=Mus musculus OX=10090 GN=Arhgef12 PE=1 SV=2
Q8R1S4|MTSS1_MOUSE	0	0	9	9	Mtss1	Protein MTSS 1 OS=Mus musculus OX=10090 GN=Mtss1 PE=1 SV=1
Q99J83|ATG5_MOUSE	0	0	9	2	Atg5	Autophagy protein 5 OS=Mus musculus OX=10090 GN=Atg5 PE=1 SV=1
Q9QUM9|PSA6_MOUSE	0	0	8	5	Psma6	Proteasome subunit alpha type-6 OS=Mus musculus OX=10090 GN=Psma6 PE=1 SV=1
O55234|PSB5_MOUSE	0	0	5	3	Psmb5	Proteasome subunit beta type-5 OS=Mus musculus OX=10090 GN=Psmb5 PE=1 SV=3
P46471|PRS7_MOUSE	0	0	7	6	Psmc2	26S proteasome regulatory subunit 7 OS=Mus musculus OX=10090 GN=Psmc2 PE=1 SV=5
Q9WTI7|MYO1C_MOUSE	0	0	8	4	Myo1c	Unconventional myosin-Ic OS=Mus musculus OX=10090 GN=Myo1c PE=1 SV=2
P50247|SAHH_MOUSE	0	0	10	4	Ahcy	Adenosylhomocysteinase OS=Mus musculus OX=10090 GN=Ahcy PE=1 SV=3
Q9Z2U0|PSA7_MOUSE	0	0	6	10	Psma7	Proteasome subunit alpha type-7 OS=Mus musculus OX=10090 GN=Psma7 PE=1 SV=1
Q8VDM4|PSMD2_MOUSE	0	0	4	3	Psmd2	26S proteasome non-ATPase regulatory subunit 2 OS=Mus musculus OX=10090 GN=Psmd2 PE=1 SV=1
O70435|PSA3_MOUSE	0	0	8	3	Psma3	Proteasome subunit alpha type-3 OS=Mus musculus OX=10090 GN=Psma3 PE=1 SV=3
Q9WVM1|RGAP1_MOUSE	0	0	11	5	Racgap1	Rac GTPase-activating protein 1 OS=Mus musculus OX=10090 GN=Racgap1 PE=1 SV=1
P62192|PRS4_MOUSE	0	0	4	3	Psmc1	26S proteasome regulatory subunit 4 OS=Mus musculus OX=10090 GN=Psmc1 PE=1 SV=1
P62334|PRS10_MOUSE	0	0	5	2	Psmc6	26S proteasome regulatory subunit 10B OS=Mus musculus OX=10090 GN=Psmc6 PE=1 SV=1
Q9R1P4|PSA1_MOUSE	0	0	5	4	Psma1	Proteasome subunit alpha type-1 OS=Mus musculus OX=10090 GN=Psma1 PE=1 SV=1
P99026|PSB4_MOUSE	0	0	5	2	Psmb4	Proteasome subunit beta type-4 OS=Mus musculus OX=10090 GN=Psmb4 PE=1 SV=1
Q8BIQ5|CSTF2_MOUSE	0	0	5	7	Cstf2	Cleavage stimulation factor subunit 2 OS=Mus musculus OX=10090 GN=Cstf2 PE=1 SV=2
P08551|NFL_MOUSE	0	0	7	3	Nefl	Neurofilament light polypeptide OS=Mus musculus OX=10090 GN=Nefl PE=1 SV=5
O35226|PSMD4_MOUSE	0	0	6	5	Psmd4	26S proteasome non-ATPase regulatory subunit 4 OS=Mus musculus OX=10090 GN=Psmd4 PE=1 SV=1
E9Q5G3|KIF23_MOUSE	0	0	4	7	Kif23	Kinesin-like protein KIF23 OS=Mus musculus OX=10090 GN=Kif23 PE=1 SV=1
Q7TPV2|DZIP3_MOUSE	0	0	3	1	Dzip3	E3 ubiquitin-protein ligase DZIP3 OS=Mus musculus OX=10090 GN=Dzip3 PE=1 SV=2
Q60692|PSB6_MOUSE	0	0	4	4	Psmb6	Proteasome subunit beta type-6 OS=Mus musculus OX=10090 GN=Psmb6 PE=1 SV=3
Q8BG32|PSD11_MOUSE	0	0	4	2	Psmd11	26S proteasome non-ATPase regulatory subunit 11 OS=Mus musculus OX=10090 GN=Psmd11 PE=1 SV=3
P62196|PRS8_MOUSE	0	0	3	5	Psmc5	26S proteasome regulatory subunit 8 OS=Mus musculus OX=10090 GN=Psmc5 PE=1 SV=1
P62962|PROF1_MOUSE	0	0	4	3	Pfn1	Profilin-1 OS=Mus musculus OX=10090 GN=Pfn1 PE=1 SV=2
P42932|TCPQ_MOUSE	0	0	3	3	Cct8	T-complex protein 1 subunit theta OS=Mus musculus OX=10090 GN=Cct8 PE=1 SV=3
Q9D8X2|CC124_MOUSE	0	0	3	2	Ccdc124	Coiled-coil domain-containing protein 124 OS=Mus musculus OX=10090 GN=Ccdc124 PE=1 SV=1
P35922|FMR1_MOUSE	0	0	3	3	Fmr1	Synaptic functional regulator FMR1 OS=Mus musculus OX=10090 GN=Fmr1 PE=1 SV=1
O09061|PSB1_MOUSE	0	0	3	4	Psmb1	Proteasome subunit beta type-1 OS=Mus musculus OX=10090 GN=Psmb1 PE=1 SV=1
Q9D0B0|SRSF9_MOUSE	0	0	2	1	Srsf9	Serine/arginine-rich splicing factor 9 OS=Mus musculus OX=10090 GN=Srsf9 PE=1 SV=1
Q9R0E1|PLOD3_MOUSE	0	0	3	1	Plod3	Multifunctional procollagen lysine hydroxylase and glycosyltransferase LH3 OS=Mus musculus OX=10090 GN=Plod3 PE=1 SV=1
Q9JLV1|BAG3_MOUSE	0	0	3	4	Bag3	BAG family molecular chaperone regulator 3 OS=Mus musculus OX=10090 GN=Bag3 PE=1 SV=2
P62702|RS4X_MOUSE	0	0	5	2	Rps4x	40S ribosomal protein S4 X isoform OS=Mus musculus OX=10090 GN=Rps4x PE=1 SV=2
Q8C0J2|A16L1_MOUSE	0	0	3	2	Atg16l1	Autophagy-related protein 16-1 OS=Mus musculus OX=10090 GN=Atg16l1 PE=1 SV=1
P55258|RAB8A_MOUSE	0	0	3	1	Rab8a	Ras-related protein Rab-8A OS=Mus musculus OX=10090 GN=Rab8a PE=1 SV=2
Q9Z2U1|PSA5_MOUSE	0	0	4	1	Psma5	Proteasome subunit alpha type-5 OS=Mus musculus OX=10090 GN=Psma5 PE=1 SV=1
P18525|HVM54_MOUSE	0	0	2	2		Ig heavy chain V region 5-84 OS=Mus musculus OX=10090 PE=1 SV=1
Q99LC2|CSTF1_MOUSE	0	0	1	1	Cstf1	Cleavage stimulation factor subunit 1 OS=Mus musculus OX=10090 GN=Cstf1 PE=1 SV=1
B2RQC6|PYR1_MOUSE	0	0	2	2	Cad	CAD protein OS=Mus musculus OX=10090 GN=Cad PE=1 SV=1
Q9R1P3|PSB2_MOUSE	0	0	2	1	Psmb2	Proteasome subunit beta type-2 OS=Mus musculus OX=10090 GN=Psmb2 PE=1 SV=1
P52430|PON1_MOUSE	0	0	1	2	Pon1	Serum paraoxonase/arylesterase 1 OS=Mus musculus OX=10090 GN=Pon1 PE=1 SV=2
Q91W92|BORG5_MOUSE	0	0	3	2	Cdc42ep1	Cdc42 effector protein 1 OS=Mus musculus OX=10090 GN=Cdc42ep1 PE=1 SV=1
Q99LI7|CSTF3_MOUSE	0	0	1	2	Cstf3	Cleavage stimulation factor subunit 3 OS=Mus musculus OX=10090 GN=Cstf3 PE=1 SV=1
P01029|CO4B_MOUSE	0	0	2	1	C4b	Complement C4-B OS=Mus musculus OX=10090 GN=C4b PE=1 SV=3
Q3UQS8|RBM20_MOUSE	0	0	3	1	Rbm20	RNA-binding protein 20 OS=Mus musculus OX=10090 GN=Rbm20 PE=1 SV=3
Q8K1R7|NEK9_MOUSE	0	0	3	2	Nek9	Serine/threonine-protein kinase Nek9 OS=Mus musculus OX=10090 GN=Nek9 PE=1 SV=2
O08915|AIP_MOUSE	0	0	1	1	Aip	AH receptor-interacting protein OS=Mus musculus OX=10090 GN=Aip PE=1 SV=1
Q8K389|CK5P2_MOUSE	0	0	1	1	Cdk5rap2	CDK5 regulatory subunit-associated protein 2 OS=Mus musculus OX=10090 GN=Cdk5rap2 PE=1 SV=3
Q9R045|ANGL2_MOUSE	0	0	1	1	Angptl2	Angiopoietin-related protein 2 OS=Mus musculus OX=10090 GN=Angptl2 PE=2 SV=2
Q8BP92|RCN2_MOUSE	0	0	1	2	Rcn2	Reticulocalbin-2 OS=Mus musculus OX=10090 GN=Rcn2 PE=1 SV=1
O35129|PHB2_MOUSE	0	0	1	1	Phb2	Prohibitin-2 OS=Mus musculus OX=10090 GN=Phb2 PE=1 SV=1
P62245|RS15A_MOUSE	0	0	1	1	Rps15a	40S ribosomal protein S15a OS=Mus musculus OX=10090 GN=Rps15a PE=1 SV=2
Q9D937|CK098_MOUSE	0	0	1	1		Uncharacterized protein C11orf98 homolog OS=Mus musculus OX=10090 PE=1 SV=1
P26516|PSMD7_MOUSE	0	0	1	2	Psmd7	26S proteasome non-ATPase regulatory subunit 7 OS=Mus musculus OX=10090 GN=Psmd7 PE=1 SV=2
Q7TNC4|LC7L2_MOUSE	0	0	1	1	Luc7l2	Putative RNA-binding protein Luc7-like 2 OS=Mus musculus OX=10090 GN=Luc7l2 PE=1 SV=1
Q9CYI4|LUC7L_MOUSE	0	0	1	1	Luc7l	Putative RNA-binding protein Luc7-like 1 OS=Mus musculus OX=10090 GN=Luc7l PE=1 SV=2
Q61545|EWS_MOUSE	0	0	1	1	Ewsr1	RNA-binding protein EWS OS=Mus musculus OX=10090 GN=Ewsr1 PE=1 SV=2
P01027|CO3_MOUSE	0	0	1	1	C3	Complement C3 OS=Mus musculus OX=10090 GN=C3 PE=1 SV=3
Q62093|SRSF2_MOUSE	0	0	2	2	Srsf2	Serine/arginine-rich splicing factor 2 OS=Mus musculus OX=10090 GN=Srsf2 PE=1 SV=4
P48962|ADT1_MOUSE	0	0	2	1	Slc25a4	ADP/ATP translocase 1 OS=Mus musculus OX=10090 GN=Slc25a4 PE=1 SV=4
P01872|IGHM_MOUSE	0	0	1	1	Ighm	Immunoglobulin heavy constant mu OS=Mus musculus OX=10090 GN=Ighm PE=1 SV=2
Q99JI4|PSMD6_MOUSE	0	0	2	1	Psmd6	26S proteasome non-ATPase regulatory subunit 6 OS=Mus musculus OX=10090 GN=Psmd6 PE=1 SV=1
O54734|OST48_MOUSE	0	0	1	1	Ddost	Dolichyl-diphosphooligosaccharide--protein glycosyltransferase 48 kDa subunit OS=Mus musculus OX=10090 GN=Ddost PE=1 SV=2
O88487|DC1I2_MOUSE	0	0	2	1	Dync1i2	Cytoplasmic dynein 1 intermediate chain 2 OS=Mus musculus OX=10090 GN=Dync1i2 PE=1 SV=1
P28656|NP1L1_MOUSE	0	0	1	1	Nap1l1	Nucleosome assembly protein 1-like 1 OS=Mus musculus OX=10090 GN=Nap1l1 PE=1 SV=2
O35593|PSDE_MOUSE	0	0	1	1	Psmd14	26S proteasome non-ATPase regulatory subunit 14 OS=Mus musculus OX=10090 GN=Psmd14 PE=1 SV=2
Q9CZM2|RL15_MOUSE	0	0	2	1	Rpl15	60S ribosomal protein L15 OS=Mus musculus OX=10090 GN=Rpl15 PE=1 SV=4
P19246|NFH_MOUSE	0	0	8	0	Nefh	Neurofilament heavy polypeptide OS=Mus musculus OX=10090 GN=Nefh PE=1 SV=3
P26043|RADI_MOUSE	0	0	4	0	Rdx	Radixin OS=Mus musculus OX=10090 GN=Rdx PE=1 SV=3
P02088|HBB1_MOUSE	0	0	3	0	Hbb-b1	Hemoglobin subunit beta-1 OS=Mus musculus OX=10090 GN=Hbb-b1 PE=1 SV=2
Q62351|TFR1_MOUSE	0	0	3	0	Tfrc	Transferrin receptor protein 1 OS=Mus musculus OX=10090 GN=Tfrc PE=1 SV=1
P19788|MGP_MOUSE	0	0	2	0	Mgp	Matrix Gla protein OS=Mus musculus OX=10090 GN=Mgp PE=3 SV=1
Q02105|C1QC_MOUSE	0	0	4	0	C1qc	Complement C1q subcomponent subunit C OS=Mus musculus OX=10090 GN=C1qc PE=1 SV=2
Q9WVR4|FXR2_MOUSE	0	0	3	0	Fxr2	Fragile X mental retardation syndrome-related protein 2 OS=Mus musculus OX=10090 GN=Fxr2 PE=1 SV=1
Q8BX10|PGAM5_MOUSE	0	0	2	0	Pgam5	Serine/threonine-protein phosphatase PGAM5 mitochondrial OS=Mus musculus OX=10090 GN=Pgam5 PE=1 SV=1
Q9CQS8|SC61B_MOUSE	0	0	1	0	Sec61b	Protein transport protein Sec61 subunit beta OS=Mus musculus OX=10090 GN=Sec61b PE=1 SV=3
Q8CCS6|PABP2_MOUSE	0	0	1	0	Pabpn1	Polyadenylate-binding protein 2 OS=Mus musculus OX=10090 GN=Pabpn1 PE=1 SV=3
Q9D8W5|PSD12_MOUSE	0	0	2	0	Psmd12	26S proteasome non-ATPase regulatory subunit 12 OS=Mus musculus OX=10090 GN=Psmd12 PE=1 SV=4
P80315|TCPD_MOUSE	0	0	4	0	Cct4	T-complex protein 1 subunit delta OS=Mus musculus OX=10090 GN=Cct4 PE=1 SV=3
Q8K297|GT251_MOUSE	0	0	2	0	Colgalt1	Procollagen galactosyltransferase 1 OS=Mus musculus OX=10090 GN=Colgalt1 PE=1 SV=2
Q9QY76|VAPB_MOUSE	0	0	1	0	Vapb	Vesicle-associated membrane protein-associated protein B OS=Mus musculus OX=10090 GN=Vapb PE=1 SV=3
Q61703|ITIH2_MOUSE	0	0	1	0	Itih2	Inter-alpha-trypsin inhibitor heavy chain H2 OS=Mus musculus OX=10090 GN=Itih2 PE=1 SV=1
Q9R1P1|PSB3_MOUSE	0	0	3	0	Psmb3	Proteasome subunit beta type-3 OS=Mus musculus OX=10090 GN=Psmb3 PE=1 SV=1
Q9CQ22|LTOR1_MOUSE	0	0	1	0	Lamtor1	Ragulator complex protein LAMTOR1 OS=Mus musculus OX=10090 GN=Lamtor1 PE=1 SV=1
Q6ZQI3|MLEC_MOUSE	0	0	3	0	Mlec	Malectin OS=Mus musculus OX=10090 GN=Mlec PE=1 SV=2
P01657|KV3A5_MOUSE	0	0	1	0		Ig kappa chain V-III region PC 2413 OS=Mus musculus OX=10090 PE=1 SV=1
Q9QYJ0|DNJA2_MOUSE	0	0	1	0	Dnaja2	DnaJ homolog subfamily A member 2 OS=Mus musculus OX=10090 GN=Dnaja2 PE=1 SV=1
Q9DCJ5|NDUA8_MOUSE	0	0	1	0	Ndufa8	NADH dehydrogenase [ubiquinone] 1 alpha subcomplex subunit 8 OS=Mus musculus OX=10090 GN=Ndufa8 PE=1 SV=3
Q9CX34|SGT1_MOUSE	0	0	1	0	Sugt1	Protein SGT1 homolog OS=Mus musculus OX=10090 GN=Sugt1 PE=1 SV=3
Q61598|GDIB_MOUSE	0	0	1	0	Gdi2	Rab GDP dissociation inhibitor beta OS=Mus musculus OX=10090 GN=Gdi2 PE=1 SV=1
Q62186|SSRD_MOUSE	0	0	1	0	Ssr4	Translocon-associated protein subunit delta OS=Mus musculus OX=10090 GN=Ssr4 PE=1 SV=1
Q9CQ71|RFA3_MOUSE	0	0	1	0	Rpa3	Replication protein A 14 kDa subunit OS=Mus musculus OX=10090 GN=Rpa3 PE=1 SV=1
Q62318|TIF1B_MOUSE	0	0	1	0	Trim28	Transcription intermediary factor 1-beta OS=Mus musculus OX=10090 GN=Trim28 PE=1 SV=3
A2A7S8|K1522_MOUSE	0	0	1	0	Kiaa1522	Uncharacterized protein KIAA1522 OS=Mus musculus OX=10090 GN=Kiaa1522 PE=1 SV=1
P51807|DYLT1_MOUSE	0	0	1	0	Dynlt1	Dynein light chain Tctex-type 1 OS=Mus musculus OX=10090 GN=Dynlt1 PE=1 SV=1
Q3UGC7|EI3JA_MOUSE	0	0	1	0	Eif3j1	Eukaryotic translation initiation factor 3 subunit J-A OS=Mus musculus OX=10090 GN=Eif3j1 PE=2 SV=1
Q66JS6|EI3JB_MOUSE	0	0	1	0	Eif3j2	Eukaryotic translation initiation factor 3 subunit J-B OS=Mus musculus OX=10090 GN=Eif3j2 PE=1 SV=1
P70195|PSB7_MOUSE	0	0	1	0	Psmb7	Proteasome subunit beta type-7 OS=Mus musculus OX=10090 GN=Psmb7 PE=1 SV=1
P80314|TCPB_MOUSE	0	0	1	0	Cct2	T-complex protein 1 subunit beta OS=Mus musculus OX=10090 GN=Cct2 PE=1 SV=4
Q9R1P0|PSA4_MOUSE	0	0	1	0	Psma4	Proteasome subunit alpha type-4 OS=Mus musculus OX=10090 GN=Psma4 PE=1 SV=1
Q9D115|ZN706_MOUSE	0	0	1	0	Znf706	Zinc finger protein 706 OS=Mus musculus OX=10090 GN=Znf706 PE=1 SV=1
Q9QYI4|DJB12_MOUSE	0	0	1	0	Dnajb12	DnaJ homolog subfamily B member 12 OS=Mus musculus OX=10090 GN=Dnajb12 PE=1 SV=2
Q9DBZ5|EIF3K_MOUSE	0	0	1	0	Eif3k	Eukaryotic translation initiation factor 3 subunit K OS=Mus musculus OX=10090 GN=Eif3k PE=1 SV=1
Q9DB77|QCR2_MOUSE	0	0	1	0	Uqcrc2	Cytochrome b-c1 complex subunit 2 mitochondrial OS=Mus musculus OX=10090 GN=Uqcrc2 PE=1 SV=1
Q8BWL5|RBMS3_MOUSE	0	0	1	0	Rbms3	RNA-binding motif single-stranded-interacting protein 3 OS=Mus musculus OX=10090 GN=Rbms3 PE=2 SV=2
P11440|CDK1_MOUSE	0	0	1	0	Cdk1	Cyclin-dependent kinase 1 OS=Mus musculus OX=10090 GN=Cdk1 PE=1 SV=3
P97377|CDK2_MOUSE	0	0	1	0	Cdk2	Cyclin-dependent kinase 2 OS=Mus musculus OX=10090 GN=Cdk2 PE=1 SV=2
Q80YP0|CDK3_MOUSE	0	0	1	0	Cdk3	Cyclin-dependent kinase 3 OS=Mus musculus OX=10090 GN=Cdk3 PE=1 SV=2
Q91ZX7|LRP1_MOUSE	0	0	1	0	Lrp1	Prolow-density lipoprotein receptor-related protein 1 OS=Mus musculus OX=10090 GN=Lrp1 PE=1 SV=1
Q9DCT2|NDUS3_MOUSE	0	0	1	0	Ndufs3	NADH dehydrogenase [ubiquinone] iron-sulfur protein 3 mitochondrial OS=Mus musculus OX=10090 GN=Ndufs3 PE=1 SV=2
Q9CQ49|NCBP2_MOUSE	0	0	1	0	Ncbp2	Nuclear cap-binding protein subunit 2 OS=Mus musculus OX=10090 GN=Ncbp2 PE=1 SV=1
Q9CQV8|1433B_MOUSE	0	0	1	0	Ywhab	14-3-3 protein beta/alpha OS=Mus musculus OX=10090 GN=Ywhab PE=1 SV=3
Q9D358|PPAC_MOUSE	0	0	1	0	Acp1	Low molecular weight phosphotyrosine protein phosphatase OS=Mus musculus OX=10090 GN=Acp1 PE=1 SV=3
Q6IRU5|CLCB_MOUSE	0	0	1	0	Cltb	Clathrin light chain B OS=Mus musculus OX=10090 GN=Cltb PE=1 SV=1
Q8CBY1|SMAG1_MOUSE	0	0	1	0	Samd4a	Protein Smaug homolog 1 OS=Mus musculus OX=10090 GN=Samd4a PE=1 SV=2
O88685|PRS6A_MOUSE	0	0	1	0	Psmc3	26S proteasome regulatory subunit 6A OS=Mus musculus OX=10090 GN=Psmc3 PE=1 SV=2
P68433|H31_MOUSE	0	0	1	0	H3c1	Histone H3.1 OS=Mus musculus OX=10090 GN=H3c1 PE=1 SV=2
P02301|H3C_MOUSE	0	0	1	0	H3f3c	Histone H3.3C OS=Mus musculus OX=10090 GN=H3f3c PE=3 SV=3
P84244|H33_MOUSE	0	0	1	0	H3-3a	Histone H3.3 OS=Mus musculus OX=10090 GN=H3-3a PE=1 SV=2
P84228|H32_MOUSE	0	0	1	0	Hist1h3b	Histone H3.2 OS=Mus musculus OX=10090 GN=Hist1h3b PE=1 SV=2
Q9QWY8|ASAP1_MOUSE	0	0	2	0	Asap1	Arf-GAP with SH3 domain ANK repeat and PH domain-containing protein 1 OS=Mus musculus OX=10090 GN=Asap1 PE=1 SV=2
Q91WU0|CES1F_MOUSE	0	0	1	0	Ces1f	Carboxylesterase 1F OS=Mus musculus OX=10090 GN=Ces1f PE=1 SV=1
Q8VCC2|EST1_MOUSE	0	0	1	0	Ces1	Liver carboxylesterase 1 OS=Mus musculus OX=10090 GN=Ces1 PE=1 SV=1
Q8CBY8|DCTN4_MOUSE	0	0	1	0	Dctn4	Dynactin subunit 4 OS=Mus musculus OX=10090 GN=Dctn4 PE=1 SV=1
Q3U0V1|FUBP2_MOUSE	0	0	1	0	Khsrp	Far upstream element-binding protein 2 OS=Mus musculus OX=10090 GN=Khsrp PE=1 SV=2
Q91VR5|DDX1_MOUSE	0	0	1	0	Ddx1	ATP-dependent RNA helicase DDX1 OS=Mus musculus OX=10090 GN=Ddx1 PE=1 SV=1
Q3TW96|UAP1L_MOUSE	0	0	1	0	Uap1l1	UDP-N-acetylhexosamine pyrophosphorylase-like protein 1 OS=Mus musculus OX=10090 GN=Uap1l1 PE=1 SV=1
Q9D287|SPF27_MOUSE	0	0	1	0	Bcas2	Pre-mRNA-splicing factor SPF27 OS=Mus musculus OX=10090 GN=Bcas2 PE=1 SV=1
Q9ERG2|STRN3_MOUSE	0	0	1	0	Strn3	Striatin-3 OS=Mus musculus OX=10090 GN=Strn3 PE=1 SV=1
Q0PHV7|DACT3_MOUSE	0	0	1	0	Dact3	Dapper homolog 3 OS=Mus musculus OX=10090 GN=Dact3 PE=1 SV=1
Q80YR6|CTIP_MOUSE	0	0	1	0	Rbbp8	DNA endonuclease RBBP8 OS=Mus musculus OX=10090 GN=Rbbp8 PE=1 SV=1
B2RXS4|PLXB2_MOUSE	0	0	1	0	Plxnb2	Plexin-B2 OS=Mus musculus OX=10090 GN=Plxnb2 PE=1 SV=1
Q8R0X7|SGPL1_MOUSE	0	0	1	0	Sgpl1	Sphingosine-1-phosphate lyase 1 OS=Mus musculus OX=10090 GN=Sgpl1 PE=1 SV=1
Q80W68|KIRR1_MOUSE	0	0	1	0	Kirrel1	Kin of IRRE-like protein 1 OS=Mus musculus OX=10090 GN=Kirrel1 PE=1 SV=1
Q99K85|SERC_MOUSE	0	0	1	0	Psat1	Phosphoserine aminotransferase OS=Mus musculus OX=10090 GN=Psat1 PE=1 SV=1
Q9QWL7|K1C17_MOUSE	0	0	0	19	Krt17	Keratin type I cytoskeletal 17 OS=Mus musculus OX=10090 GN=Krt17 PE=1 SV=3
P60335|PCBP1_MOUSE	0	0	0	4	Pcbp1	Poly(rC)-binding protein 1 OS=Mus musculus OX=10090 GN=Pcbp1 PE=1 SV=1
P42225|STAT1_MOUSE	0	0	0	3	Stat1	Signal transducer and activator of transcription 1 OS=Mus musculus OX=10090 GN=Stat1 PE=1 SV=1
P47856|GFPT1_MOUSE	0	0	0	2	Gfpt1	Glutamine--fructose-6-phosphate aminotransferase [isomerizing] 1 OS=Mus musculus OX=10090 GN=Gfpt1 PE=1 SV=3
P97329|KI20A_MOUSE	0	0	0	2	Kif20a	Kinesin-like protein KIF20A OS=Mus musculus OX=10090 GN=Kif20a PE=1 SV=1
P51150|RAB7A_MOUSE	0	0	0	3	Rab7a	Ras-related protein Rab-7a OS=Mus musculus OX=10090 GN=Rab7a PE=1 SV=2
O70400|PDLI1_MOUSE	0	0	0	1	Pdlim1	PDZ and LIM domain protein 1 OS=Mus musculus OX=10090 GN=Pdlim1 PE=1 SV=4
Q61316|HSP74_MOUSE	0	0	0	1	Hspa4	Heat shock 70 kDa protein 4 OS=Mus musculus OX=10090 GN=Hspa4 PE=1 SV=1
P07724|ALBU_MOUSE	0	0	0	1	Alb	Serum albumin OS=Mus musculus OX=10090 GN=Alb PE=1 SV=3
Q8VH51|RBM39_MOUSE	0	0	0	1	Rbm39	RNA-binding protein 39 OS=Mus musculus OX=10090 GN=Rbm39 PE=1 SV=2
Q78ZA7|NP1L4_MOUSE	0	0	0	1	Nap1l4	Nucleosome assembly protein 1-like 4 OS=Mus musculus OX=10090 GN=Nap1l4 PE=1 SV=1
P08207|S10AA_MOUSE	0	0	0	1	S100a10	Protein S100-A10 OS=Mus musculus OX=10090 GN=S100a10 PE=1 SV=2
P17809|GTR1_MOUSE	0	0	0	2	Slc2a1	Solute carrier family 2 facilitated glucose transporter member 1 OS=Mus musculus OX=10090 GN=Slc2a1 PE=1 SV=4
Q9JMH9|MY18A_MOUSE	0	0	0	1	Myo18a	Unconventional myosin-XVIIIa OS=Mus musculus OX=10090 GN=Myo18a PE=1 SV=2
Q9R1Q7|PLP2_MOUSE	0	0	0	1	Plp2	Proteolipid protein 2 OS=Mus musculus OX=10090 GN=Plp2 PE=1 SV=1
Q9WUZ5|TNNI1_MOUSE	0	0	0	1	Tnni1	Troponin I slow skeletal muscle OS=Mus musculus OX=10090 GN=Tnni1 PE=1 SV=3
Q9DAW9|CNN3_MOUSE	0	0	0	1	Cnn3	Calponin-3 OS=Mus musculus OX=10090 GN=Cnn3 PE=1 SV=1
Q60953|PML_MOUSE	0	0	0	1	Pml	Protein PML OS=Mus musculus OX=10090 GN=Pml PE=1 SV=3
B1AVZ0|UPP_MOUSE	0	0	0	1	Uprt	Uracil phosphoribosyltransferase homolog OS=Mus musculus OX=10090 GN=Uprt PE=1 SV=1
Q8CGY8|OGT1_MOUSE	0	0	0	1	Ogt	UDP-N-acetylglucosamine--peptide N-acetylglucosaminyltransferase 110 kDa subunit OS=Mus musculus OX=10090 GN=Ogt PE=1 SV=2
P35283|RAB12_MOUSE	0	0	0	1	Rab12	Ras-related protein Rab-12 OS=Mus musculus OX=10090 GN=Rab12 PE=1 SV=3
Q9JKM7|RAB37_MOUSE	0	0	0	1	Rab37	Ras-related protein Rab-37 OS=Mus musculus OX=10090 GN=Rab37 PE=1 SV=2
Q923S9|RAB30_MOUSE	0	0	0	1	Rab30	Ras-related protein Rab-30 OS=Mus musculus OX=10090 GN=Rab30 PE=1 SV=1
P61294|RAB6B_MOUSE	0	0	0	1	Rab6b	Ras-related protein Rab-6B OS=Mus musculus OX=10090 GN=Rab6b PE=1 SV=1
P35279|RAB6A_MOUSE	0	0	0	1	Rab6a	Ras-related protein Rab-6A OS=Mus musculus OX=10090 GN=Rab6a PE=1 SV=4
Q8CG50|RAB43_MOUSE	0	0	0	1	Rab43	Ras-related protein Rab-43 OS=Mus musculus OX=10090 GN=Rab43 PE=1 SV=1
Q8BHC1|RB39B_MOUSE	0	0	0	1	Rab39b	Ras-related protein Rab-39B OS=Mus musculus OX=10090 GN=Rab39b PE=1 SV=1
Q91ZR1|RAB4B_MOUSE	0	0	0	1	Rab4b	Ras-related protein Rab-4B OS=Mus musculus OX=10090 GN=Rab4b PE=1 SV=2
Q8BHD0|RB39A_MOUSE	0	0	0	1	Rab39a	Ras-related protein Rab-39A OS=Mus musculus OX=10090 GN=Rab39a PE=1 SV=1
P56371|RAB4A_MOUSE	0	0	0	1	Rab4a	Ras-related protein Rab-4A OS=Mus musculus OX=10090 GN=Rab4a PE=1 SV=2
Q9CZT8|RAB3B_MOUSE	0	0	0	1	Rab3b	Ras-related protein Rab-3B OS=Mus musculus OX=10090 GN=Rab3b PE=1 SV=1
P35276|RAB3D_MOUSE	0	0	0	1	Rab3d	Ras-related protein Rab-3D OS=Mus musculus OX=10090 GN=Rab3d PE=1 SV=1
P63011|RAB3A_MOUSE	0	0	0	1	Rab3a	Ras-related protein Rab-3A OS=Mus musculus OX=10090 GN=Rab3a PE=1 SV=1
P62823|RAB3C_MOUSE	0	0	0	1	Rab3c	Ras-related protein Rab-3C OS=Mus musculus OX=10090 GN=Rab3c PE=1 SV=1
O35963|RB33B_MOUSE	0	0	0	1	Rab33b	Ras-related protein Rab-33B OS=Mus musculus OX=10090 GN=Rab33b PE=1 SV=1
Q504M8|RAB26_MOUSE	0	0	0	1	Rab26	Ras-related protein Rab-26 OS=Mus musculus OX=10090 GN=Rab26 PE=1 SV=1
O35972|RM23_MOUSE	0	0	0	1	Mrpl23	39S ribosomal protein L23 mitochondrial OS=Mus musculus OX=10090 GN=Mrpl23 PE=1 SV=1
Q91YN9|BAG2_MOUSE	0	0	0	1	Bag2	BAG family molecular chaperone regulator 2 OS=Mus musculus OX=10090 GN=Bag2 PE=1 SV=1
P27048|RSMB_MOUSE	0	0	0	1	Snrpb	Small nuclear ribonucleoprotein-associated protein B OS=Mus musculus OX=10090 GN=Snrpb PE=1 SV=1
P63163|RSMN_MOUSE	0	0	0	1	Snrpn	Small nuclear ribonucleoprotein-associated protein N OS=Mus musculus OX=10090 GN=Snrpn PE=1 SV=1
	0	0	0	0
	0	0	0	0
	0	0	0	0
	0	0	0	0
	0	0	0	0
	0	0	0	0
	0	0	0	0
	0	0	0	0
	0	0	0	0
	0	0	0	0
	0	0	0	0
	0	0	0	0
	0	0	0	0
	0	0	0	0
	0	0	0	0
	0	0	0	0
	0	0	0	0
	0	0	0	0
	0	0	0	0
	0	0	0	0
	0	0	0	0
	0	0	0	0
	0	0	0	0
	0	0	0	0
	0	0	0	0
	0	0	0	0
	0	0	0	0
	0	0	0	0
	0	0	0	0
	0	0	0	0

## Sheet: #spec of CPEB1(TS-A)-mVenus 
Accession	CPEB1(TS-A)-1 IgG	CPEB1(TS-A-2) IgG	CPEB1(TS-A-2)-1 mVenus Ab	CPEB1(TS-A-2)-2 mVenus Ab	gene name	Description
P16546|SPTN1_MOUSE	44	252	105	214	Sptan1	Spectrin alpha chain non-erythrocytic 1 OS=Mus musculus OX=10090 GN=Sptan1 PE=1 SV=4
Q9QXS1|PLEC_MOUSE	39	119	79	118	Plec	Plectin OS=Mus musculus OX=10090 GN=Plec PE=1 SV=3
P20152|VIME_MOUSE	47	162	76	131	Vim	Vimentin OS=Mus musculus OX=10090 GN=Vim PE=1 SV=3
P63017|HSP7C_MOUSE	45	41	68	82	Hspa8	Heat shock cognate 71 kDa protein OS=Mus musculus OX=10090 GN=Hspa8 PE=1 SV=1
Q922U2|K2C5_MOUSE	42	21	18	33	Krt5	Keratin type II cytoskeletal 5 OS=Mus musculus OX=10090 GN=Krt5 PE=1 SV=1
Q9Z110|P5CS_MOUSE	24	7	30	25	Aldh18a1	Delta-1-pyrroline-5-carboxylate synthase OS=Mus musculus OX=10090 GN=Aldh18a1 PE=1 SV=2
P58774|TPM2_MOUSE	17	27	19	21	Tpm2	Tropomyosin beta chain OS=Mus musculus OX=10090 GN=Tpm2 PE=1 SV=1
P31001|DESM_MOUSE	21	71	26	48	Des	Desmin OS=Mus musculus OX=10090 GN=Des PE=1 SV=3
Q62261|SPTB2_MOUSE	30	117	42	82	Sptbn1	Spectrin beta chain non-erythrocytic 1 OS=Mus musculus OX=10090 GN=Sptbn1 PE=1 SV=2
Q3TTY5|K22E_MOUSE	24	14	12	31	Krt2	Keratin type II cytoskeletal 2 epidermal OS=Mus musculus OX=10090 GN=Krt2 PE=1 SV=1
P58771|TPM1_MOUSE	13	26	18	23	Tpm1	Tropomyosin alpha-1 chain OS=Mus musculus OX=10090 GN=Tpm1 PE=1 SV=1
Q8VDD5|MYH9_MOUSE	17	46	43	32	Myh9	Myosin-9 OS=Mus musculus OX=10090 GN=Myh9 PE=1 SV=4
Q60598|SRC8_MOUSE	13	31	28	18	Cttn	Src substrate cortactin OS=Mus musculus OX=10090 GN=Cttn PE=1 SV=2
P38647|GRP75_MOUSE	19	21	19	24	Hspa9	Stress-70 protein mitochondrial OS=Mus musculus OX=10090 GN=Hspa9 PE=1 SV=3
P02535|K1C10_MOUSE	57	22	38	44	Krt10	Keratin type I cytoskeletal 10 OS=Mus musculus OX=10090 GN=Krt10 PE=1 SV=3
Q9EQK5|MVP_MOUSE	20	16	10	19	Mvp	Major vault protein OS=Mus musculus OX=10090 GN=Mvp PE=1 SV=4
P99024|TBB5_MOUSE	29	22	33	31	Tubb5	Tubulin beta-5 chain OS=Mus musculus OX=10090 GN=Tubb5 PE=1 SV=1
P68372|TBB4B_MOUSE	27	14	25	26	Tubb4b	Tubulin beta-4B chain OS=Mus musculus OX=10090 GN=Tubb4b PE=1 SV=1
P17182|ENOA_MOUSE	9	11	14	16	Eno1	Alpha-enolase OS=Mus musculus OX=10090 GN=Eno1 PE=1 SV=3
Q60605|MYL6_MOUSE	20	48	25	32	Myl6	Myosin light polypeptide 6 OS=Mus musculus OX=10090 GN=Myl6 PE=1 SV=3
Q6IFZ6|K2C1B_MOUSE	29	21	18	37	Krt77	Keratin type II cytoskeletal 1b OS=Mus musculus OX=10090 GN=Krt77 PE=1 SV=1
P13020|GELS_MOUSE	16	29	17	24	Gsn	Gelsolin OS=Mus musculus OX=10090 GN=Gsn PE=1 SV=3
Q7TMM9|TBB2A_MOUSE	28	14	35	26	Tubb2a	Tubulin beta-2A chain OS=Mus musculus OX=10090 GN=Tubb2a PE=1 SV=1
P16858|G3P_MOUSE	24	16	24	31	Gapdh	Glyceraldehyde-3-phosphate dehydrogenase OS=Mus musculus OX=10090 GN=Gapdh PE=1 SV=2
P62960|YBOX1_MOUSE	24	51	44	41	Ybx1	Y-box-binding protein 1 OS=Mus musculus OX=10090 GN=Ybx1 PE=1 SV=3
Q922Q4|P5CR2_MOUSE	18	5	15	13	Pycr2	Pyrroline-5-carboxylate reductase 2 OS=Mus musculus OX=10090 GN=Pycr2 PE=1 SV=1
Q9ERG0|LIMA1_MOUSE	13	44	32	34	Lima1	LIM domain and actin-binding protein 1 OS=Mus musculus OX=10090 GN=Lima1 PE=1 SV=3
Q9CWF2|TBB2B_MOUSE	27	13	32	23	Tubb2b	Tubulin beta-2B chain OS=Mus musculus OX=10090 GN=Tubb2b PE=1 SV=1
Q6IFX2|K1C42_MOUSE	19	10	8	16	Krt42	Keratin type I cytoskeletal 42 OS=Mus musculus OX=10090 GN=Krt42 PE=1 SV=1
P04104|K2C1_MOUSE	37	32	27	37	Krt1	Keratin type II cytoskeletal 1 OS=Mus musculus OX=10090 GN=Krt1 PE=1 SV=4
E9Q557|DESP_MOUSE	13	4	0	8	Dsp	Desmoplakin OS=Mus musculus OX=10090 GN=Dsp PE=1 SV=1
P11499|HS90B_MOUSE	12	10	11	14	Hsp90ab1	Heat shock protein HSP 90-beta OS=Mus musculus OX=10090 GN=Hsp90ab1 PE=1 SV=3
P48678|LMNA_MOUSE	11	19	18	29	Lmna	Prelamin-A/C OS=Mus musculus OX=10090 GN=Lmna PE=1 SV=2
P14873|MAP1B_MOUSE	19	11	6	2	Map1b	Microtubule-associated protein 1B OS=Mus musculus OX=10090 GN=Map1b PE=1 SV=2
P50446|K2C6A_MOUSE	13	11	11	16	Krt6a	Keratin type II cytoskeletal 6A OS=Mus musculus OX=10090 GN=Krt6a PE=1 SV=3
P52480|KPYM_MOUSE	8	9	8	7	Pkm	Pyruvate kinase PKM OS=Mus musculus OX=10090 GN=Pkm PE=1 SV=4
P29341|PABP1_MOUSE	9	18	21	29	Pabpc1	Polyadenylate-binding protein 1 OS=Mus musculus OX=10090 GN=Pabpc1 PE=1 SV=2
Q9CY58|PAIRB_MOUSE	15	42	42	29	Serbp1	Plasminogen activator inhibitor 1 RNA-binding protein OS=Mus musculus OX=10090 GN=Serbp1 PE=1 SV=2
Q9WVA4|TAGL2_MOUSE	12	5	13	12	Tagln2	Transgelin-2 OS=Mus musculus OX=10090 GN=Tagln2 PE=1 SV=4
Q9WUM4|COR1C_MOUSE	11	16	18	22	Coro1c	Coronin-1C OS=Mus musculus OX=10090 GN=Coro1c PE=1 SV=2
Q922F4|TBB6_MOUSE	12	9	21	15	Tubb6	Tubulin beta-6 chain OS=Mus musculus OX=10090 GN=Tubb6 PE=1 SV=1
Q9CZX8|RS19_MOUSE	16	20	9	15	Rps19	40S ribosomal protein S19 OS=Mus musculus OX=10090 GN=Rps19 PE=1 SV=3
Q8BTM8|FLNA_MOUSE	6	14	12	13	Flna	Filamin-A OS=Mus musculus OX=10090 GN=Flna PE=1 SV=5
Q6IRU2|TPM4_MOUSE	8	9	12	11	Tpm4	Tropomyosin alpha-4 chain OS=Mus musculus OX=10090 GN=Tpm4 PE=1 SV=3
P68373|TBA1C_MOUSE	10	10	12	20	Tuba1c	Tubulin alpha-1C chain OS=Mus musculus OX=10090 GN=Tuba1c PE=1 SV=1
P68369|TBA1A_MOUSE	10	10	12	20	Tuba1a	Tubulin alpha-1A chain OS=Mus musculus OX=10090 GN=Tuba1a PE=1 SV=1
P05213|TBA1B_MOUSE	10	10	12	20	Tuba1b	Tubulin alpha-1B chain OS=Mus musculus OX=10090 GN=Tuba1b PE=1 SV=2
P26350|PTMA_MOUSE	6	8	10	10	Ptma	Prothymosin alpha OS=Mus musculus OX=10090 GN=Ptma PE=1 SV=2
P14206|RSSA_MOUSE	7	25	20	30	Rpsa	40S ribosomal protein SA OS=Mus musculus OX=10090 GN=Rpsa PE=1 SV=4
Q9CXW4|RL11_MOUSE	7	6	7	7	Rpl11	60S ribosomal protein L11 OS=Mus musculus OX=10090 GN=Rpl11 PE=1 SV=4
Q8VED5|K2C79_MOUSE	10	7	7	14	Krt79	Keratin type II cytoskeletal 79 OS=Mus musculus OX=10090 GN=Krt79 PE=1 SV=2
Q8BMK4|CKAP4_MOUSE	8	25	25	26	Ckap4	Cytoskeleton-associated protein 4 OS=Mus musculus OX=10090 GN=Ckap4 PE=1 SV=2
P09103|PDIA1_MOUSE	9	8	15	10	P4hb	Protein disulfide-isomerase OS=Mus musculus OX=10090 GN=P4hb PE=1 SV=2
P62908|RS3_MOUSE	12	18	16	28	Rps3	40S ribosomal protein S3 OS=Mus musculus OX=10090 GN=Rps3 PE=1 SV=1
P62983|RS27A_MOUSE	11	12	14	18	Rps27a	Ubiquitin-40S ribosomal protein S27a OS=Mus musculus OX=10090 GN=Rps27a PE=1 SV=2
Q3THE2|ML12B_MOUSE	12	27	22	24	Myl12b	Myosin regulatory light chain 12B OS=Mus musculus OX=10090 GN=Myl12b PE=1 SV=2
P21107|TPM3_MOUSE	6	17	8	12	Tpm3	Tropomyosin alpha-3 chain OS=Mus musculus OX=10090 GN=Tpm3 PE=1 SV=3
P47963|RL13_MOUSE	5	11	11	10	Rpl13	60S ribosomal protein L13 OS=Mus musculus OX=10090 GN=Rpl13 PE=1 SV=3
P97351|RS3A_MOUSE	9	24	14	18	Rps3a	40S ribosomal protein S3a OS=Mus musculus OX=10090 GN=Rps3a PE=1 SV=3
P17751|TPIS_MOUSE	5	7	7	4	Tpi1	Triosephosphate isomerase OS=Mus musculus OX=10090 GN=Tpi1 PE=1 SV=4
P58252|EF2_MOUSE	6	10	8	8	Eef2	Elongation factor 2 OS=Mus musculus OX=10090 GN=Eef2 PE=1 SV=2
P68040|RACK1_MOUSE	7	14	19	20	Rack1	Receptor of activated protein C kinase 1 OS=Mus musculus OX=10090 GN=Rack1 PE=1 SV=3
P18760|COF1_MOUSE	10	8	17	14	Cfl1	Cofilin-1 OS=Mus musculus OX=10090 GN=Cfl1 PE=1 SV=3
P62270|RS18_MOUSE	15	24	12	22	Rps18	40S ribosomal protein S18 OS=Mus musculus OX=10090 GN=Rps18 PE=1 SV=3
P14602|HSPB1_MOUSE	5	3	14	12	Hspb1	Heat shock protein beta-1 OS=Mus musculus OX=10090 GN=Hspb1 PE=1 SV=3
Q99020|ROAA_MOUSE	4	13	9	10	Hnrnpab	Heterogeneous nuclear ribonucleoprotein A/B OS=Mus musculus OX=10090 GN=Hnrnpab PE=1 SV=1
Q9Z2K1|K1C16_MOUSE	20	7	19	13	Krt16	Keratin type I cytoskeletal 16 OS=Mus musculus OX=10090 GN=Krt16 PE=1 SV=3
Q61753|SERA_MOUSE	7	4	5	3	Phgdh	D-3-phosphoglycerate dehydrogenase OS=Mus musculus OX=10090 GN=Phgdh PE=1 SV=3
P62751|RL23A_MOUSE	6	19	12	13	Rpl23a	60S ribosomal protein L23a OS=Mus musculus OX=10090 GN=Rpl23a PE=1 SV=1
Q61033|LAP2A_MOUSE	9	7	4	9	Tmpo	Lamina-associated polypeptide 2 isoforms alpha/zeta OS=Mus musculus OX=10090 GN=Tmpo PE=1 SV=4
Q61879|MYH10_MOUSE	5	49	38	37	Myh10	Myosin-10 OS=Mus musculus OX=10090 GN=Myh10 PE=1 SV=2
Q9JKB3|YBOX3_MOUSE	9	24	30	20	Ybx3	Y-box-binding protein 3 OS=Mus musculus OX=10090 GN=Ybx3 PE=1 SV=2
Q9CQR2|RS21_MOUSE	10	27	17	20	Rps21	40S ribosomal protein S21 OS=Mus musculus OX=10090 GN=Rps21 PE=1 SV=1
P54116|STOM_MOUSE	8	7	1	1	Stom	Erythrocyte band 7 integral membrane protein OS=Mus musculus OX=10090 GN=Stom PE=1 SV=3
Q6ZWY8|TYB10_MOUSE	10	8	12	12	Tmsb10	Thymosin beta-10 OS=Mus musculus OX=10090 GN=Tmsb10 PE=1 SV=3
P62264|RS14_MOUSE	8	24	15	20	Rps14	40S ribosomal protein S14 OS=Mus musculus OX=10090 GN=Rps14 PE=1 SV=3
P12970|RL7A_MOUSE	7	4	2	7	Rpl7a	60S ribosomal protein L7a OS=Mus musculus OX=10090 GN=Rpl7a PE=1 SV=2
P97461|RS5_MOUSE	8	12	8	22	Rps5	40S ribosomal protein S5 OS=Mus musculus OX=10090 GN=Rps5 PE=1 SV=3
Q3UV17|K22O_MOUSE	13	8	8	11	Krt76	Keratin type II cytoskeletal 2 oral OS=Mus musculus OX=10090 GN=Krt76 PE=1 SV=1
P43274|H14_MOUSE	17	7	18	15	H1-4	Histone H1.4 OS=Mus musculus OX=10090 GN=H1-4 PE=1 SV=2
P62858|RS28_MOUSE	5	11	8	11	Rps28	40S ribosomal protein S28 OS=Mus musculus OX=10090 GN=Rps28 PE=1 SV=1
P62281|RS11_MOUSE	6	2	9	8	Rps11	40S ribosomal protein S11 OS=Mus musculus OX=10090 GN=Rps11 PE=1 SV=3
P17742|PPIA_MOUSE	8	7	13	8	Ppia	Peptidyl-prolyl cis-trans isomerase A OS=Mus musculus OX=10090 GN=Ppia PE=1 SV=2
P43276|H15_MOUSE	6	4	7	7	H1-5	Histone H1.5 OS=Mus musculus OX=10090 GN=H1-5 PE=1 SV=2
Q9DBR7|MYPT1_MOUSE	3	30	21	15	Ppp1r12a	Protein phosphatase 1 regulatory subunit 12A OS=Mus musculus OX=10090 GN=Ppp1r12a PE=1 SV=2
O08583|THOC4_MOUSE	4	4	7	8	Alyref	THO complex subunit 4 OS=Mus musculus OX=10090 GN=Alyref PE=1 SV=3
P15864|H12_MOUSE	6	3	4	2	H1-2	Histone H1.2 OS=Mus musculus OX=10090 GN=H1-2 PE=1 SV=2
P50580|PA2G4_MOUSE	5	35	19	31	Pa2g4	Proliferation-associated protein 2G4 OS=Mus musculus OX=10090 GN=Pa2g4 PE=1 SV=3
P35979|RL12_MOUSE	3	13	9	12	Rpl12	60S ribosomal protein L12 OS=Mus musculus OX=10090 GN=Rpl12 PE=1 SV=2
P10126|EF1A1_MOUSE	4	3	3	3	Eef1a1	Elongation factor 1-alpha 1 OS=Mus musculus OX=10090 GN=Eef1a1 PE=1 SV=3
Q01853|TERA_MOUSE	5	4	4	4	Vcp	Transitional endoplasmic reticulum ATPase OS=Mus musculus OX=10090 GN=Vcp PE=1 SV=4
P06151|LDHA_MOUSE	5	2	7	2	Ldha	L-lactate dehydrogenase A chain OS=Mus musculus OX=10090 GN=Ldha PE=1 SV=3
P62242|RS8_MOUSE	3	10	2	6	Rps8	40S ribosomal protein S8 OS=Mus musculus OX=10090 GN=Rps8 PE=1 SV=2
Q02257|PLAK_MOUSE	3	1	0	3	Jup	Junction plakoglobin OS=Mus musculus OX=10090 GN=Jup PE=1 SV=3
O08579|EMD_MOUSE	5	5	7	7	Emd	Emerin OS=Mus musculus OX=10090 GN=Emd PE=1 SV=1
P23506|PIMT_MOUSE	3	3	3	5	Pcmt1	Protein-L-isoaspartate(D-aspartate) O-methyltransferase OS=Mus musculus OX=10090 GN=Pcmt1 PE=1 SV=3
P54227|STMN1_MOUSE	7	1	6	5	Stmn1	Stathmin OS=Mus musculus OX=10090 GN=Stmn1 PE=1 SV=2
Q99JB2|STML2_MOUSE	3	1	0	2	Stoml2	Stomatin-like protein 2 mitochondrial OS=Mus musculus OX=10090 GN=Stoml2 PE=1 SV=1
P35700|PRDX1_MOUSE	3	3	5	4	Prdx1	Peroxiredoxin-1 OS=Mus musculus OX=10090 GN=Prdx1 PE=1 SV=1
Q9CYL5|GAPR1_MOUSE	4	4	2	5	Glipr2	Golgi-associated plant pathogenesis-related protein 1 OS=Mus musculus OX=10090 GN=Glipr2 PE=1 SV=3
P97855|G3BP1_MOUSE	7	25	19	15	G3bp1	Ras GTPase-activating protein-binding protein 1 OS=Mus musculus OX=10090 GN=G3bp1 PE=1 SV=1
P24547|IMDH2_MOUSE	7	3	3	6	Impdh2	Inosine-5'-monophosphate dehydrogenase 2 OS=Mus musculus OX=10090 GN=Impdh2 PE=1 SV=2
P07091|S10A4_MOUSE	4	5	4	13	S100a4	Protein S100-A4 OS=Mus musculus OX=10090 GN=S100a4 PE=1 SV=1
Q8C525|M21D2_MOUSE	2	7	4	4	Mb21d2	Protein MB21D2 OS=Mus musculus OX=10090 GN=Mb21d2 PE=1 SV=1
Q60668|HNRPD_MOUSE	2	7	8	7	Hnrnpd	Heterogeneous nuclear ribonucleoprotein D0 OS=Mus musculus OX=10090 GN=Hnrnpd PE=1 SV=2
Q64727|VINC_MOUSE	7	1	3	3	Vcl	Vinculin OS=Mus musculus OX=10090 GN=Vcl PE=1 SV=4
P09405|NUCL_MOUSE	3	14	15	9	Ncl	Nucleolin OS=Mus musculus OX=10090 GN=Ncl PE=1 SV=2
P61979|HNRPK_MOUSE	4	8	11	14	Hnrnpk	Heterogeneous nuclear ribonucleoprotein K OS=Mus musculus OX=10090 GN=Hnrnpk PE=1 SV=1
P84089|ERH_MOUSE	4	5	7	9	Erh	Enhancer of rudimentary homolog OS=Mus musculus OX=10090 GN=Erh PE=1 SV=1
P47915|RL29_MOUSE	5	7	2	9	Rpl29	60S ribosomal protein L29 OS=Mus musculus OX=10090 GN=Rpl29 PE=1 SV=2
Q8BJH1|ZC21A_MOUSE	2	3	7	7	Zc2hc1a	Zinc finger C2HC domain-containing protein 1A OS=Mus musculus OX=10090 GN=Zc2hc1a PE=1 SV=1
P19253|RL13A_MOUSE	2	2	3	2	Rpl13a	60S ribosomal protein L13a OS=Mus musculus OX=10090 GN=Rpl13a PE=1 SV=4
Q61990|PCBP2_MOUSE	3	3	4	6	Pcbp2	Poly(rC)-binding protein 2 OS=Mus musculus OX=10090 GN=Pcbp2 PE=1 SV=1
P57722|PCBP3_MOUSE	3	3	4	6	Pcbp3	Poly(rC)-binding protein 3 OS=Mus musculus OX=10090 GN=Pcbp3 PE=1 SV=3
Q99PT1|GDIR1_MOUSE	4	2	7	8	Arhgdia	Rho GDP-dissociation inhibitor 1 OS=Mus musculus OX=10090 GN=Arhgdia PE=1 SV=3
P41105|RL28_MOUSE	3	9	6	9	Rpl28	60S ribosomal protein L28 OS=Mus musculus OX=10090 GN=Rpl28 PE=1 SV=2
P60335|PCBP1_MOUSE	3	2	5	6	Pcbp1	Poly(rC)-binding protein 1 OS=Mus musculus OX=10090 GN=Pcbp1 PE=1 SV=1
P35980|RL18_MOUSE	3	4	2	3	Rpl18	60S ribosomal protein L18 OS=Mus musculus OX=10090 GN=Rpl18 PE=1 SV=3
Q9CPR4|RL17_MOUSE	2	8	4	8	Rpl17	60S ribosomal protein L17 OS=Mus musculus OX=10090 GN=Rpl17 PE=1 SV=3
Q8VEE4|RFA1_MOUSE	2	2	3	0	Rpa1	Replication protein A 70 kDa DNA-binding subunit OS=Mus musculus OX=10090 GN=Rpa1 PE=1 SV=1
P62852|RS25_MOUSE	2	18	4	5	Rps25	40S ribosomal protein S25 OS=Mus musculus OX=10090 GN=Rps25 PE=1 SV=1
Q9CR57|RL14_MOUSE	1	2	3	3	Rpl14	60S ribosomal protein L14 OS=Mus musculus OX=10090 GN=Rpl14 PE=1 SV=3
P35922|FMR1_MOUSE	4	2	4	3	Fmr1	Synaptic functional regulator FMR1 OS=Mus musculus OX=10090 GN=Fmr1 PE=1 SV=1
Q91WK2|EIF3H_MOUSE	4	4	2	2	Eif3h	Eukaryotic translation initiation factor 3 subunit H OS=Mus musculus OX=10090 GN=Eif3h PE=1 SV=1
P63325|RS10_MOUSE	2	7	6	11	Rps10	40S ribosomal protein S10 OS=Mus musculus OX=10090 GN=Rps10 PE=1 SV=1
P08752|GNAI2_MOUSE	2	4	4	2	Gnai2	Guanine nucleotide-binding protein G(i) subunit alpha-2 OS=Mus musculus OX=10090 GN=Gnai2 PE=1 SV=5
Q62167|DDX3X_MOUSE	2	6	7	6	Ddx3x	ATP-dependent RNA helicase DDX3X OS=Mus musculus OX=10090 GN=Ddx3x PE=1 SV=3
P19324|SERPH_MOUSE	2	4	4	4	Serpinh1	Serpin H1 OS=Mus musculus OX=10090 GN=Serpinh1 PE=1 SV=3
P51863|VA0D1_MOUSE	3	2	6	4	Atp6v0d1	V-type proton ATPase subunit d 1 OS=Mus musculus OX=10090 GN=Atp6v0d1 PE=1 SV=2
P62301|RS13_MOUSE	4	12	2	3	Rps13	40S ribosomal protein S13 OS=Mus musculus OX=10090 GN=Rps13 PE=1 SV=2
Q64433|CH10_MOUSE	4	1	7	4	Hspe1	10 kDa heat shock protein mitochondrial OS=Mus musculus OX=10090 GN=Hspe1 PE=1 SV=2
Q62465|VAT1_MOUSE	3	1	3	1	Vat1	Synaptic vesicle membrane protein VAT-1 homolog OS=Mus musculus OX=10090 GN=Vat1 PE=1 SV=3
O88569|ROA2_MOUSE	2	18	12	14	Hnrnpa2b1	Heterogeneous nuclear ribonucleoproteins A2/B1 OS=Mus musculus OX=10090 GN=Hnrnpa2b1 PE=1 SV=2
P47911|RL6_MOUSE	3	7	6	11	Rpl6	60S ribosomal protein L6 OS=Mus musculus OX=10090 GN=Rpl6 PE=1 SV=3
P62754|RS6_MOUSE	2	4	4	10	Rps6	40S ribosomal protein S6 OS=Mus musculus OX=10090 GN=Rps6 PE=1 SV=1
P63323|RS12_MOUSE	3	11	7	13	Rps12	40S ribosomal protein S12 OS=Mus musculus OX=10090 GN=Rps12 PE=1 SV=2
Q8BG05|ROA3_MOUSE	4	11	12	10	Hnrnpa3	Heterogeneous nuclear ribonucleoprotein A3 OS=Mus musculus OX=10090 GN=Hnrnpa3 PE=1 SV=1
P08249|MDHM_MOUSE	3	1	3	5	Mdh2	Malate dehydrogenase mitochondrial OS=Mus musculus OX=10090 GN=Mdh2 PE=1 SV=3
P50543|S10AB_MOUSE	3	1	2	3	S100a11	Protein S100-A11 OS=Mus musculus OX=10090 GN=S100a11 PE=1 SV=1
P27773|PDIA3_MOUSE	2	2	12	5	Pdia3	Protein disulfide-isomerase A3 OS=Mus musculus OX=10090 GN=Pdia3 PE=1 SV=2
Q7TPW1|NEXN_MOUSE	5	22	17	10	Nexn	Nexilin OS=Mus musculus OX=10090 GN=Nexn PE=1 SV=3
Q9JJ28|FLII_MOUSE	2	2	2	2	Flii	Protein flightless-1 homolog OS=Mus musculus OX=10090 GN=Flii PE=1 SV=1
Q3UTJ2|SRBS2_MOUSE	1	16	6	4	Sorbs2	Sorbin and SH3 domain-containing protein 2 OS=Mus musculus OX=10090 GN=Sorbs2 PE=1 SV=2
P16045|LEG1_MOUSE	3	5	21	19	Lgals1	Galectin-1 OS=Mus musculus OX=10090 GN=Lgals1 PE=1 SV=3
Q9CYR0|SSBP_MOUSE	3	6	4	4	Ssbp1	Single-stranded DNA-binding protein mitochondrial OS=Mus musculus OX=10090 GN=Ssbp1 PE=1 SV=1
Q9D8E6|RL4_MOUSE	2	9	10	7	Rpl4	60S ribosomal protein L4 OS=Mus musculus OX=10090 GN=Rpl4 PE=1 SV=3
P02798|MT2_MOUSE	1	1	1	1	Mt2	Metallothionein-2 OS=Mus musculus OX=10090 GN=Mt2 PE=1 SV=2
Q61792|LASP1_MOUSE	2	2	3	2	Lasp1	LIM and SH3 domain protein 1 OS=Mus musculus OX=10090 GN=Lasp1 PE=1 SV=1
P57776|EF1D_MOUSE	2	5	3	5	Eef1d	Elongation factor 1-delta OS=Mus musculus OX=10090 GN=Eef1d PE=1 SV=3
P26041|MOES_MOUSE	2	4	9	13	Msn	Moesin OS=Mus musculus OX=10090 GN=Msn PE=1 SV=3
Q91WK0|LRRF2_MOUSE	2	9	7	5	Lrrfip2	Leucine-rich repeat flightless-interacting protein 2 OS=Mus musculus OX=10090 GN=Lrrfip2 PE=1 SV=1
Q8BP67|RL24_MOUSE	2	10	5	10	Rpl24	60S ribosomal protein L24 OS=Mus musculus OX=10090 GN=Rpl24 PE=1 SV=2
P62862|RS30_MOUSE	3	9	12	6	Fau	40S ribosomal protein S30 OS=Mus musculus OX=10090 GN=Fau PE=1 SV=1
P62320|SMD3_MOUSE	2	3	4	2	Snrpd3	Small nuclear ribonucleoprotein Sm D3 OS=Mus musculus OX=10090 GN=Snrpd3 PE=1 SV=1
P49312|ROA1_MOUSE	1	12	11	14	Hnrnpa1	Heterogeneous nuclear ribonucleoprotein A1 OS=Mus musculus OX=10090 GN=Hnrnpa1 PE=1 SV=2
P20065|TYB4_MOUSE	2	1	3	5	Tmsb4x	Thymosin beta-4 OS=Mus musculus OX=10090 GN=Tmsb4x PE=1 SV=1
P02802|MT1_MOUSE	1	1	0	1	Mt1	Metallothionein-1 OS=Mus musculus OX=10090 GN=Mt1 PE=1 SV=1
Q6ZWX6|IF2A_MOUSE	2	3	1	1	Eif2s1	Eukaryotic translation initiation factor 2 subunit 1 OS=Mus musculus OX=10090 GN=Eif2s1 PE=1 SV=3
Q9CRB9|MIC19_MOUSE	2	4	1	1	Chchd3	MICOS complex subunit Mic19 OS=Mus musculus OX=10090 GN=Chchd3 PE=1 SV=1
Q99PL5|RRBP1_MOUSE	1	36	22	14	Rrbp1	Ribosome-binding protein 1 OS=Mus musculus OX=10090 GN=Rrbp1 PE=1 SV=2
P23927|CRYAB_MOUSE	2	6	7	8	Cryab	Alpha-crystallin B chain OS=Mus musculus OX=10090 GN=Cryab PE=1 SV=2
O35682|MYADM_MOUSE	4	1	3	2	Myadm	Myeloid-associated differentiation marker OS=Mus musculus OX=10090 GN=Myadm PE=1 SV=2
Q9D0J8|PTMS_MOUSE	2	1	4	2	Ptms	Parathymosin OS=Mus musculus OX=10090 GN=Ptms PE=1 SV=3
P62918|RL8_MOUSE	4	3	6	6	Rpl8	60S ribosomal protein L8 OS=Mus musculus OX=10090 GN=Rpl8 PE=1 SV=2
P10639|THIO_MOUSE	1	1	2	1	Txn	Thioredoxin OS=Mus musculus OX=10090 GN=Txn PE=1 SV=3
Q501J6|DDX17_MOUSE	1	3	6	3	Ddx17	Probable ATP-dependent RNA helicase DDX17 OS=Mus musculus OX=10090 GN=Ddx17 PE=1 SV=1
Q61656|DDX5_MOUSE	1	7	14	10	Ddx5	Probable ATP-dependent RNA helicase DDX5 OS=Mus musculus OX=10090 GN=Ddx5 PE=1 SV=2
P62717|RL18A_MOUSE	1	5	3	3	Rpl18a	60S ribosomal protein L18a OS=Mus musculus OX=10090 GN=Rpl18a PE=1 SV=1
Q6A0A9|F120A_MOUSE	4	1	1	2	FAM120A	Constitutive coactivator of PPAR-gamma-like protein 1 OS=Mus musculus OX=10090 GN=FAM120A PE=1 SV=2
P17918|PCNA_MOUSE	3	3	1	1	Pcna	Proliferating cell nuclear antigen OS=Mus musculus OX=10090 GN=Pcna PE=1 SV=2
Q80X90|FLNB_MOUSE	1	5	9	6	Flnb	Filamin-B OS=Mus musculus OX=10090 GN=Flnb PE=1 SV=3
Q9D2G2|ODO2_MOUSE	5	3	4	2	Dlst	Dihydrolipoyllysine-residue succinyltransferase component of 2-oxoglutarate dehydrogenase complex mitochondrial OS=Mus musculus OX=10090 GN=Dlst PE=1 SV=1
P27546|MAP4_MOUSE	3	7	10	8	Map4	Microtubule-associated protein 4 OS=Mus musculus OX=10090 GN=Map4 PE=1 SV=3
P14131|RS16_MOUSE	1	4	3	6	Rps16	40S ribosomal protein S16 OS=Mus musculus OX=10090 GN=Rps16 PE=1 SV=4
Q60715|P4HA1_MOUSE	2	4	1	2	P4ha1	Prolyl 4-hydroxylase subunit alpha-1 OS=Mus musculus OX=10090 GN=P4ha1 PE=1 SV=2
P32848|PRVA_MOUSE	2	1	1	1	Pvalb	Parvalbumin alpha OS=Mus musculus OX=10090 GN=Pvalb PE=1 SV=3
P26883|FKB1A_MOUSE	3	2	1	0	Fkbp1a	Peptidyl-prolyl cis-trans isomerase FKBP1A OS=Mus musculus OX=10090 GN=Fkbp1a PE=1 SV=2
Q80X85|RT07_MOUSE	4	2	2	2	Mrps7	28S ribosomal protein S7 mitochondrial OS=Mus musculus OX=10090 GN=Mrps7 PE=1 SV=1
P25444|RS2_MOUSE	2	6	6	9	Rps2	40S ribosomal protein S2 OS=Mus musculus OX=10090 GN=Rps2 PE=1 SV=3
P50516|VATA_MOUSE	2	4	1	3	Atp6v1a	V-type proton ATPase catalytic subunit A OS=Mus musculus OX=10090 GN=Atp6v1a PE=1 SV=2
Q60972|RBBP4_MOUSE	1	1	4	4	Rbbp4	Histone-binding protein RBBP4 OS=Mus musculus OX=10090 GN=Rbbp4 PE=1 SV=5
Q62425|NDUA4_MOUSE	1	1	1	1	Ndufa4	Cytochrome c oxidase subunit NDUFA4 OS=Mus musculus OX=10090 GN=Ndufa4 PE=1 SV=2
Q9CZ44|NSF1C_MOUSE	2	1	3	1	Nsfl1c	NSFL1 cofactor p47 OS=Mus musculus OX=10090 GN=Nsfl1c PE=1 SV=1
P11276|FINC_MOUSE	3	8	4	13	Fn1	Fibronectin OS=Mus musculus OX=10090 GN=Fn1 PE=1 SV=4
Q9D0R8|LSM12_MOUSE	2	3	5	7	Lsm12	Protein LSM12 homolog OS=Mus musculus OX=10090 GN=Lsm12 PE=1 SV=1
Q9WTM5|RUVB2_MOUSE	2	5	3	5	Ruvbl2	RuvB-like 2 OS=Mus musculus OX=10090 GN=Ruvbl2 PE=1 SV=3
P14148|RL7_MOUSE	1	1	2	3	Rpl7	60S ribosomal protein L7 OS=Mus musculus OX=10090 GN=Rpl7 PE=1 SV=2
Q9CR51|VATG1_MOUSE	1	3	4	3	Atp6v1g1	V-type proton ATPase subunit G 1 OS=Mus musculus OX=10090 GN=Atp6v1g1 PE=1 SV=3
Q0VBK2|K2C80_MOUSE	1	1	0	1	Krt80	Keratin type II cytoskeletal 80 OS=Mus musculus OX=10090 GN=Krt80 PE=1 SV=1
Q3UEB3|PUF60_MOUSE	1	3	6	10	Puf60	Poly(U)-binding-splicing factor PUF60 OS=Mus musculus OX=10090 GN=Puf60 PE=1 SV=2
Q9WTX5|SKP1_MOUSE	3	2	2	5	Skp1	S-phase kinase-associated protein 1 OS=Mus musculus OX=10090 GN=Skp1 PE=1 SV=3
P63037|DNJA1_MOUSE	1	1	2	1	Dnaja1	DnaJ homolog subfamily A member 1 OS=Mus musculus OX=10090 GN=Dnaja1 PE=1 SV=1
P70372|ELAV1_MOUSE	1	4	3	6	Elavl1	ELAV-like protein 1 OS=Mus musculus OX=10090 GN=Elavl1 PE=1 SV=2
Q5F2E7|NUFP2_MOUSE	1	13	7	11	Nufip2	Nuclear fragile X mental retardation-interacting protein 2 OS=Mus musculus OX=10090 GN=Nufip2 PE=1 SV=1
P61358|RL27_MOUSE	1	4	3	5	Rpl27	60S ribosomal protein L27 OS=Mus musculus OX=10090 GN=Rpl27 PE=1 SV=2
P63038|CH60_MOUSE	3	2	5	6	Hspd1	60 kDa heat shock protein mitochondrial OS=Mus musculus OX=10090 GN=Hspd1 PE=1 SV=1
P56959|FUS_MOUSE	1	4	10	7	Fus	RNA-binding protein FUS OS=Mus musculus OX=10090 GN=Fus PE=1 SV=1
Q9JHJ0|TMOD3_MOUSE	1	17	12	12	Tmod3	Tropomodulin-3 OS=Mus musculus OX=10090 GN=Tmod3 PE=1 SV=1
Q99MN1|SYK_MOUSE	1	1	2	3	Kars1	Lysine--tRNA ligase OS=Mus musculus OX=10090 GN=Kars1 PE=1 SV=1
P14869|RLA0_MOUSE	1	4	4	5	Rplp0	60S acidic ribosomal protein P0 OS=Mus musculus OX=10090 GN=Rplp0 PE=1 SV=3
P61089|UBE2N_MOUSE	1	1	1	1	Ube2n	Ubiquitin-conjugating enzyme E2 N OS=Mus musculus OX=10090 GN=Ube2n PE=1 SV=1
P70349|HINT1_MOUSE	1	1	1	1	Hint1	Histidine triad nucleotide-binding protein 1 OS=Mus musculus OX=10090 GN=Hint1 PE=1 SV=3
P62962|PROF1_MOUSE	1	2	8	3	Pfn1	Profilin-1 OS=Mus musculus OX=10090 GN=Pfn1 PE=1 SV=2
Q9CY57|CHTOP_MOUSE	2	2	5	2	Chtop	Chromatin target of PRMT1 protein OS=Mus musculus OX=10090 GN=Chtop PE=1 SV=2
Q8BGD9|IF4B_MOUSE	1	4	10	10	Eif4b	Eukaryotic translation initiation factor 4B OS=Mus musculus OX=10090 GN=Eif4b PE=1 SV=1
P47964|RL36_MOUSE	2	4	2	2	Rpl36	60S ribosomal protein L36 OS=Mus musculus OX=10090 GN=Rpl36 PE=1 SV=2
P14115|RL27A_MOUSE	2	4	4	4	Rpl27a	60S ribosomal protein L27a OS=Mus musculus OX=10090 GN=Rpl27a PE=1 SV=5
P67984|RL22_MOUSE	2	17	4	11	Rpl22	60S ribosomal protein L22 OS=Mus musculus OX=10090 GN=Rpl22 PE=1 SV=2
P62889|RL30_MOUSE	5	10	9	11	Rpl30	60S ribosomal protein L30 OS=Mus musculus OX=10090 GN=Rpl30 PE=1 SV=2
Q6ZWN5|RS9_MOUSE	1	3	5	4	Rps9	40S ribosomal protein S9 OS=Mus musculus OX=10090 GN=Rps9 PE=1 SV=3
Q9QZD9|EIF3I_MOUSE	1	4	4	4	Eif3i	Eukaryotic translation initiation factor 3 subunit I OS=Mus musculus OX=10090 GN=Eif3i PE=1 SV=1
Q9QXS6|DREB_MOUSE	3	20	15	10	Dbn1	Drebrin OS=Mus musculus OX=10090 GN=Dbn1 PE=1 SV=4
Q9JHU4|DYHC1_MOUSE	2	1	1	1	Dync1h1	Cytoplasmic dynein 1 heavy chain 1 OS=Mus musculus OX=10090 GN=Dync1h1 PE=1 SV=2
Q9D8N0|EF1G_MOUSE	1	2	2	2	Eef1g	Elongation factor 1-gamma OS=Mus musculus OX=10090 GN=Eef1g PE=1 SV=3
O89086|RBM3_MOUSE	1	2	6	5	Rbm3	RNA-binding protein 3 OS=Mus musculus OX=10090 GN=Rbm3 PE=1 SV=1
Q9D8B3|CHM4B_MOUSE	1	3	2	5	Chmp4b	Charged multivesicular body protein 4b OS=Mus musculus OX=10090 GN=Chmp4b PE=1 SV=2
P51410|RL9_MOUSE	1	5	3	3	Rpl9	60S ribosomal protein L9 OS=Mus musculus OX=10090 GN=Rpl9 PE=2 SV=2
P09528|FRIH_MOUSE	2	2	0	2	Fth1	Ferritin heavy chain OS=Mus musculus OX=10090 GN=Fth1 PE=1 SV=2
Q9Z2X1|HNRPF_MOUSE	1	3	3	4	Hnrnpf	Heterogeneous nuclear ribonucleoprotein F OS=Mus musculus OX=10090 GN=Hnrnpf PE=1 SV=3
P39061|COIA1_MOUSE	1	2	1	1	Col18a1	Collagen alpha-1(XVIII) chain OS=Mus musculus OX=10090 GN=Col18a1 PE=1 SV=4
P62307|RUXF_MOUSE	3	5	4	3	Snrpf	Small nuclear ribonucleoprotein F OS=Mus musculus OX=10090 GN=Snrpf PE=1 SV=1
Q9CQW9|IFM3_MOUSE	1	7	20	23	Ifitm3	Interferon-induced transmembrane protein 3 OS=Mus musculus OX=10090 GN=Ifitm3 PE=1 SV=1
P62267|RS23_MOUSE	2	1	1	2	Rps23	40S ribosomal protein S23 OS=Mus musculus OX=10090 GN=Rps23 PE=1 SV=3
P62878|RBX1_MOUSE	1	3	2	1	Rbx1	E3 ubiquitin-protein ligase RBX1 OS=Mus musculus OX=10090 GN=Rbx1 PE=1 SV=1
P70670|NACAM_MOUSE	1	9	10	5	Naca	Nascent polypeptide-associated complex subunit alpha muscle-specific form OS=Mus musculus OX=10090 GN=Naca PE=1 SV=2
Q60817|NACA_MOUSE	1	9	10	5	Naca	Nascent polypeptide-associated complex subunit alpha OS=Mus musculus OX=10090 GN=Naca PE=1 SV=1
P39447|ZO1_MOUSE	1	9	9	3	Tjp1	Tight junction protein ZO-1 OS=Mus musculus OX=10090 GN=Tjp1 PE=1 SV=2
P83882|RL36A_MOUSE	1	3	2	4	Rpl36a	60S ribosomal protein L36a OS=Mus musculus OX=10090 GN=Rpl36a PE=3 SV=2
P26231|CTNA1_MOUSE	1	5	2	1	Ctnna1	Catenin alpha-1 OS=Mus musculus OX=10090 GN=Ctnna1 PE=1 SV=1
P60229|EIF3E_MOUSE	1	5	2	3	Eif3e	Eukaryotic translation initiation factor 3 subunit E OS=Mus musculus OX=10090 GN=Eif3e PE=1 SV=1
Q8BQ30|PPR18_MOUSE	1	7	6	8	Ppp1r18	Phostensin OS=Mus musculus OX=10090 GN=Ppp1r18 PE=1 SV=1
P47962|RL5_MOUSE	1	8	6	7	Rpl5	60S ribosomal protein L5 OS=Mus musculus OX=10090 GN=Rpl5 PE=1 SV=3
Q6P5H2|NEST_MOUSE	4	25	37	7	Nes	Nestin OS=Mus musculus OX=10090 GN=Nes PE=1 SV=1
P47758|SRPRB_MOUSE	1	2	3	3	Srprb	Signal recognition particle receptor subunit beta OS=Mus musculus OX=10090 GN=Srprb PE=1 SV=1
P08113|ENPL_MOUSE	1	1	2	2	Hsp90b1	Endoplasmin OS=Mus musculus OX=10090 GN=Hsp90b1 PE=1 SV=2
Q78PY7|SND1_MOUSE	1	21	12	14	Snd1	Staphylococcal nuclease domain-containing protein 1 OS=Mus musculus OX=10090 GN=Snd1 PE=1 SV=1
P62137|PP1A_MOUSE	1	5	3	5	Ppp1ca	Serine/threonine-protein phosphatase PP1-alpha catalytic subunit OS=Mus musculus OX=10090 GN=Ppp1ca PE=1 SV=1
Q62189|SNRPA_MOUSE	2	1	5	4	Snrpa	U1 small nuclear ribonucleoprotein A OS=Mus musculus OX=10090 GN=Snrpa PE=1 SV=3
Q8VEM8|MPCP_MOUSE	1	2	1	2	Slc25a3	Phosphate carrier protein mitochondrial OS=Mus musculus OX=10090 GN=Slc25a3 PE=1 SV=1
P62843|RS15_MOUSE	1	12	2	5	Rps15	40S ribosomal protein S15 OS=Mus musculus OX=10090 GN=Rps15 PE=1 SV=2
O70439|STX7_MOUSE	1	1	1	1	Stx7	Syntaxin-7 OS=Mus musculus OX=10090 GN=Stx7 PE=1 SV=3
O35295|PURB_MOUSE	1	1	3	2	Purb	Transcriptional activator protein Pur-beta OS=Mus musculus OX=10090 GN=Purb PE=1 SV=3
Q9DAW9|CNN3_MOUSE	1	1	1	0	Cnn3	Calponin-3 OS=Mus musculus OX=10090 GN=Cnn3 PE=1 SV=1
Q60864|STIP1_MOUSE	1	2	5	2	Stip1	Stress-induced-phosphoprotein 1 OS=Mus musculus OX=10090 GN=Stip1 PE=1 SV=1
Q64337|SQSTM_MOUSE	1	5	3	5	Sqstm1	Sequestosome-1 OS=Mus musculus OX=10090 GN=Sqstm1 PE=1 SV=1
P27659|RL3_MOUSE	1	2	2	1	Rpl3	60S ribosomal protein L3 OS=Mus musculus OX=10090 GN=Rpl3 PE=1 SV=3
Q99LF4|RTCB_MOUSE	1	2	0	2	Rtcb	RNA-splicing ligase RtcB homolog OS=Mus musculus OX=10090 GN=Rtcb PE=1 SV=1
Q5SXY1|CYTSB_MOUSE	1	21	9	6	Specc1	Cytospin-B OS=Mus musculus OX=10090 GN=Specc1 PE=1 SV=2
Q6PDM2|SRSF1_MOUSE	1	1	4	2	Srsf1	Serine/arginine-rich splicing factor 1 OS=Mus musculus OX=10090 GN=Srsf1 PE=1 SV=3
P62317|SMD2_MOUSE	1	4	1	0	Snrpd2	Small nuclear ribonucleoprotein Sm D2 OS=Mus musculus OX=10090 GN=Snrpd2 PE=1 SV=1
P60710|ACTB_MOUSE	184	0	268	309	Actb	Actin cytoplasmic 1 OS=Mus musculus OX=10090 GN=Actb PE=1 SV=1
P63260|ACTG_MOUSE	179	0	253	286	Actg1	Actin cytoplasmic 2 OS=Mus musculus OX=10090 GN=Actg1 PE=1 SV=1
P20029|BIP_MOUSE	25	0	39	37	Hspa5	Endoplasmic reticulum chaperone BiP OS=Mus musculus OX=10090 GN=Hspa5 PE=1 SV=3
P57780|ACTN4_MOUSE	12	0	62	75	Actn4	Alpha-actinin-4 OS=Mus musculus OX=10090 GN=Actn4 PE=1 SV=1
P07356|ANXA2_MOUSE	10	0	12	10	Anxa2	Annexin A2 OS=Mus musculus OX=10090 GN=Anxa2 PE=1 SV=2
P05064|ALDOA_MOUSE	6	0	6	5	Aldoa	Fructose-bisphosphate aldolase A OS=Mus musculus OX=10090 GN=Aldoa PE=1 SV=2
Q6NXH9|K2C73_MOUSE	18	0	13	0	Krt73	Keratin type II cytoskeletal 73 OS=Mus musculus OX=10090 GN=Krt73 PE=1 SV=1
Q60865|CAPR1_MOUSE	7	0	12	14	Caprin1	Caprin-1 OS=Mus musculus OX=10090 GN=Caprin1 PE=1 SV=2
P63101|1433Z_MOUSE	10	0	15	15	Ywhaz	14-3-3 protein zeta/delta OS=Mus musculus OX=10090 GN=Ywhaz PE=1 SV=1
Q7TPR4|ACTN1_MOUSE	9	0	41	45	Actn1	Alpha-actinin-1 OS=Mus musculus OX=10090 GN=Actn1 PE=1 SV=1
Q03265|ATPA_MOUSE	5	0	10	11	Atp5f1a	ATP synthase subunit alpha mitochondrial OS=Mus musculus OX=10090 GN=Atp5f1a PE=1 SV=1
P07901|HS90A_MOUSE	5	0	0	10	Hsp90aa1	Heat shock protein HSP 90-alpha OS=Mus musculus OX=10090 GN=Hsp90aa1 PE=1 SV=4
P10107|ANXA1_MOUSE	7	0	6	8	Anxa1	Annexin A1 OS=Mus musculus OX=10090 GN=Anxa1 PE=1 SV=2
Q8K4G5|ABLM1_MOUSE	6	0	15	24	Ablim1	Actin-binding LIM protein 1 OS=Mus musculus OX=10090 GN=Ablim1 PE=1 SV=1
P56480|ATPB_MOUSE	11	0	19	16	Atp5f1b	ATP synthase subunit beta mitochondrial OS=Mus musculus OX=10090 GN=Atp5f1b PE=1 SV=2
P62259|1433E_MOUSE	6	0	8	4	Ywhae	14-3-3 protein epsilon OS=Mus musculus OX=10090 GN=Ywhae PE=1 SV=1
Q99JY9|ARP3_MOUSE	3	0	11	11	Actr3	Actin-related protein 3 OS=Mus musculus OX=10090 GN=Actr3 PE=1 SV=3
P43277|H13_MOUSE	6	0	4	2	H1-3	Histone H1.3 OS=Mus musculus OX=10090 GN=H1-3 PE=1 SV=2
Q9WV32|ARC1B_MOUSE	4	0	5	5	Arpc1b	Actin-related protein 2/3 complex subunit 1B OS=Mus musculus OX=10090 GN=Arpc1b PE=1 SV=4
Q91XV3|BASP1_MOUSE	4	0	30	14	Basp1	Brain acid soluble protein 1 OS=Mus musculus OX=10090 GN=Basp1 PE=1 SV=3
Q6IME9|K2C72_MOUSE	3	0	0	4	Krt72	Keratin type II cytoskeletal 72 OS=Mus musculus OX=10090 GN=Krt72 PE=3 SV=1
P0DP27|CALM2_MOUSE	3	0	9	10	Calm2	Calmodulin-2 OS=Mus musculus OX=10090 GN=Calm2 PE=1 SV=1
P0DP28|CALM3_MOUSE	3	0	9	10	Calm3	Calmodulin-3 OS=Mus musculus OX=10090 GN=Calm3 PE=1 SV=1
P0DP26|CALM1_MOUSE	3	0	9	10	Calm1	Calmodulin-1 OS=Mus musculus OX=10090 GN=Calm1 PE=1 SV=1
P24452|CAPG_MOUSE	6	0	8	2	Capg	Macrophage-capping protein OS=Mus musculus OX=10090 GN=Capg PE=1 SV=2
Q922W5|P5CR1_MOUSE	2	0	3	0	Pycr1	Pyrroline-5-carboxylate reductase 1 mitochondrial OS=Mus musculus OX=10090 GN=Pycr1 PE=1 SV=1
P45591|COF2_MOUSE	4	0	8	7	Cfl2	Cofilin-2 OS=Mus musculus OX=10090 GN=Cfl2 PE=1 SV=1
P61982|1433G_MOUSE	4	0	4	3	Ywhag	14-3-3 protein gamma OS=Mus musculus OX=10090 GN=Ywhag PE=1 SV=2
P61161|ARP2_MOUSE	3	0	9	10	Actr2	Actin-related protein 2 OS=Mus musculus OX=10090 GN=Actr2 PE=1 SV=1
Q62523|ZYX_MOUSE	2	0	2	1	Zyx	Zyxin OS=Mus musculus OX=10090 GN=Zyx PE=1 SV=2
P42932|TCPQ_MOUSE	2	0	5	3	Cct8	T-complex protein 1 subunit theta OS=Mus musculus OX=10090 GN=Cct8 PE=1 SV=3
Q9CPW4|ARPC5_MOUSE	2	0	4	2	Arpc5	Actin-related protein 2/3 complex subunit 5 OS=Mus musculus OX=10090 GN=Arpc5 PE=1 SV=3
P47753|CAZA1_MOUSE	4	0	3	3	Capza1	F-actin-capping protein subunit alpha-1 OS=Mus musculus OX=10090 GN=Capza1 PE=1 SV=4
Q922R8|PDIA6_MOUSE	3	0	2	1	Pdia6	Protein disulfide-isomerase A6 OS=Mus musculus OX=10090 GN=Pdia6 PE=1 SV=3
P47754|CAZA2_MOUSE	2	0	0	5	Capza2	F-actin-capping protein subunit alpha-2 OS=Mus musculus OX=10090 GN=Capza2 PE=1 SV=3
P48036|ANXA5_MOUSE	2	0	3	2	Anxa5	Annexin A5 OS=Mus musculus OX=10090 GN=Anxa5 PE=1 SV=1
P68254|1433T_MOUSE	1	0	3	2	Ywhaq	14-3-3 protein theta OS=Mus musculus OX=10090 GN=Ywhaq PE=1 SV=1
P07724|ALBU_MOUSE	1	0	3	2	Alb	Serum albumin OS=Mus musculus OX=10090 GN=Alb PE=1 SV=3
Q9D3D9|ATPD_MOUSE	2	0	2	0	Atp5f1d	ATP synthase subunit delta mitochondrial OS=Mus musculus OX=10090 GN=Atp5f1d PE=1 SV=1
P97429|ANXA4_MOUSE	1	0	3	0	Anxa4	Annexin A4 OS=Mus musculus OX=10090 GN=Anxa4 PE=1 SV=4
Q9QUM9|PSA6_MOUSE	1	0	5	7	Psma6	Proteasome subunit alpha type-6 OS=Mus musculus OX=10090 GN=Psma6 PE=1 SV=1
Q99KI0|ACON_MOUSE	3	0	2	3	Aco2	Aconitate hydratase mitochondrial OS=Mus musculus OX=10090 GN=Aco2 PE=1 SV=1
Q9D1J3|SARNP_MOUSE	1	0	2	0	Sarnp	SAP domain-containing ribonucleoprotein OS=Mus musculus OX=10090 GN=Sarnp PE=1 SV=3
Q9JM76|ARPC3_MOUSE	1	0	8	7	Arpc3	Actin-related protein 2/3 complex subunit 3 OS=Mus musculus OX=10090 GN=Arpc3 PE=1 SV=3
Q91VI7|RINI_MOUSE	2	0	2	1	Rnh1	Ribonuclease inhibitor OS=Mus musculus OX=10090 GN=Rnh1 PE=1 SV=1
P53994|RAB2A_MOUSE	1	0	2	1	Rab2a	Ras-related protein Rab-2A OS=Mus musculus OX=10090 GN=Rab2a PE=1 SV=1
Q9WTY4|AQP5_MOUSE	1	0	1	2	Aqp5	Aquaporin-5 OS=Mus musculus OX=10090 GN=Aqp5 PE=1 SV=1
Q9D1G1|RAB1B_MOUSE	2	0	0	4	Rab1b	Ras-related protein Rab-1B OS=Mus musculus OX=10090 GN=Rab1b PE=1 SV=1
P61027|RAB10_MOUSE	2	0	0	4	Rab10	Ras-related protein Rab-10 OS=Mus musculus OX=10090 GN=Rab10 PE=1 SV=1
Q6PHN9|RAB35_MOUSE	2	0	0	4	Rab35	Ras-related protein Rab-35 OS=Mus musculus OX=10090 GN=Rab35 PE=1 SV=1
P62821|RAB1A_MOUSE	2	0	5	4	Rab1A	Ras-related protein Rab-1A OS=Mus musculus OX=10090 GN=Rab1A PE=1 SV=3
P55258|RAB8A_MOUSE	2	0	0	4	Rab8a	Ras-related protein Rab-8A OS=Mus musculus OX=10090 GN=Rab8a PE=1 SV=2
P61028|RAB8B_MOUSE	2	0	0	4	Rab8b	Ras-related protein Rab-8B OS=Mus musculus OX=10090 GN=Rab8b PE=1 SV=1
Q8K386|RAB15_MOUSE	2	0	0	4	Rab15	Ras-related protein Rab-15 OS=Mus musculus OX=10090 GN=Rab15 PE=1 SV=1
Q9JKV1|ADRM1_MOUSE	1	0	4	1	Adrm1	Proteasomal ubiquitin receptor ADRM1 OS=Mus musculus OX=10090 GN=Adrm1 PE=1 SV=2
Q9CQ71|RFA3_MOUSE	2	0	1	2	Rpa3	Replication protein A 14 kDa subunit OS=Mus musculus OX=10090 GN=Rpa3 PE=1 SV=1
P62814|VATB2_MOUSE	2	0	1	1	Atp6v1b2	V-type proton ATPase subunit B brain isoform OS=Mus musculus OX=10090 GN=Atp6v1b2 PE=1 SV=1
Q9D115|ZN706_MOUSE	1	0	1	1	Znf706	Zinc finger protein 706 OS=Mus musculus OX=10090 GN=Znf706 PE=1 SV=1
Q61171|PRDX2_MOUSE	1	0	3	2	Prdx2	Peroxiredoxin-2 OS=Mus musculus OX=10090 GN=Prdx2 PE=1 SV=3
Q91VC3|IF4A3_MOUSE	1	0	0	5	Eif4a3	Eukaryotic initiation factor 4A-III OS=Mus musculus OX=10090 GN=Eif4a3 PE=1 SV=3
Q8R1Q8|DC1L1_MOUSE	1	0	2	0	Dync1li1	Cytoplasmic dynein 1 light intermediate chain 1 OS=Mus musculus OX=10090 GN=Dync1li1 PE=1 SV=1
Q9D1R9|RL34_MOUSE	1	0	2	3	Rpl34	60S ribosomal protein L34 OS=Mus musculus OX=10090 GN=Rpl34 PE=1 SV=2
Q6PGH2|JUPI2_MOUSE	2	0	1	1	Jpt2	Jupiter microtubule associated homolog 2 OS=Mus musculus OX=10090 GN=Jpt2 PE=1 SV=1
P68510|1433F_MOUSE	1	0	2	0	Ywhah	14-3-3 protein eta OS=Mus musculus OX=10090 GN=Ywhah PE=1 SV=2
Q9DCX2|ATP5H_MOUSE	1	0	2	3	Atp5pd	ATP synthase subunit d mitochondrial OS=Mus musculus OX=10090 GN=Atp5pd PE=1 SV=3
P47738|ALDH2_MOUSE	1	0	1	0	Aldh2	Aldehyde dehydrogenase mitochondrial OS=Mus musculus OX=10090 GN=Aldh2 PE=1 SV=1
P49817|CAV1_MOUSE	1	0	2	1	Cav1	Caveolin-1 OS=Mus musculus OX=10090 GN=Cav1 PE=1 SV=1
Q61553|FSCN1_MOUSE	2	0	1	0	Fscn1	Fascin OS=Mus musculus OX=10090 GN=Fscn1 PE=1 SV=4
Q61301|CTNA2_MOUSE	1	0	2	1	Ctnna2	Catenin alpha-2 OS=Mus musculus OX=10090 GN=Ctnna2 PE=1 SV=3
Q8VE97|SRSF4_MOUSE	1	0	1	0	Srsf4	Serine/arginine-rich splicing factor 4 OS=Mus musculus OX=10090 GN=Srsf4 PE=2 SV=1
O35326|SRSF5_MOUSE	1	0	1	0	Srsf5	Serine/arginine-rich splicing factor 5 OS=Mus musculus OX=10090 GN=Srsf5 PE=1 SV=2
Q3TWW8|SRSF6_MOUSE	1	0	1	0	Srsf6	Serine/arginine-rich splicing factor 6 OS=Mus musculus OX=10090 GN=Srsf6 PE=1 SV=1
Q9D8X2|CC124_MOUSE	2	0	4	0	Ccdc124	Coiled-coil domain-containing protein 124 OS=Mus musculus OX=10090 GN=Ccdc124 PE=1 SV=1
Q9JLF6|TGM1_MOUSE	1	0	0	1	Tgm1	Protein-glutamine gamma-glutamyltransferase K OS=Mus musculus OX=10090 GN=Tgm1 PE=1 SV=2
Q9DB20|ATPO_MOUSE	1	0	1	2	Atp5po	ATP synthase subunit O mitochondrial OS=Mus musculus OX=10090 GN=Atp5po PE=1 SV=1
Q61704|ITIH3_MOUSE	1	0	1	1	Itih3	Inter-alpha-trypsin inhibitor heavy chain H3 OS=Mus musculus OX=10090 GN=Itih3 PE=1 SV=3
Q9QWY8|ASAP1_MOUSE	2	0	1	0	Asap1	Arf-GAP with SH3 domain ANK repeat and PH domain-containing protein 1 OS=Mus musculus OX=10090 GN=Asap1 PE=1 SV=2
O88487|DC1I2_MOUSE	1	0	2	3	Dync1i2	Cytoplasmic dynein 1 intermediate chain 2 OS=Mus musculus OX=10090 GN=Dync1i2 PE=1 SV=1
Q9Z1Q5|CLIC1_MOUSE	1	0	1	0	Clic1	Chloride intracellular channel protein 1 OS=Mus musculus OX=10090 GN=Clic1 PE=1 SV=3
Q8R0K4|CC137_MOUSE	1	0	2	0	Ccdc137	Coiled-coil domain-containing protein 137 OS=Mus musculus OX=10090 GN=Ccdc137 PE=2 SV=1
Q61316|HSP74_MOUSE	1	0	2	0	Hspa4	Heat shock 70 kDa protein 4 OS=Mus musculus OX=10090 GN=Hspa4 PE=1 SV=1
P09411|PGK1_MOUSE	1	0	1	1	Pgk1	Phosphoglycerate kinase 1 OS=Mus musculus OX=10090 GN=Pgk1 PE=1 SV=4
P56135|ATPK_MOUSE	1	0	1	1	Atp5mf	ATP synthase subunit f mitochondrial OS=Mus musculus OX=10090 GN=Atp5mf PE=1 SV=3
Q9CQV8|1433B_MOUSE	2	0	4	2	Ywhab	14-3-3 protein beta/alpha OS=Mus musculus OX=10090 GN=Ywhab PE=1 SV=3
P97350|PKP1_MOUSE	1	0	0	5	Pkp1	Plakophilin-1 OS=Mus musculus OX=10090 GN=Pkp1 PE=1 SV=1
P56812|PDCD5_MOUSE	1	0	2	0	Pdcd5	Programmed cell death protein 5 OS=Mus musculus OX=10090 GN=Pdcd5 PE=1 SV=3
Q2KN98|CYTSA_MOUSE	0	26	16	6	Specc1l	Cytospin-A OS=Mus musculus OX=10090 GN=Specc1l PE=1 SV=1
Q3UZ39|LRRF1_MOUSE	0	14	10	2	Lrrfip1	Leucine-rich repeat flightless-interacting protein 1 OS=Mus musculus OX=10090 GN=Lrrfip1 PE=1 SV=2
Q8K4L3|SVIL_MOUSE	0	8	8	5	Svil	Supervillin OS=Mus musculus OX=10090 GN=Svil PE=1 SV=1
Q8R4U7|LUZP1_MOUSE	0	9	4	3	Luzp1	Leucine zipper protein 1 OS=Mus musculus OX=10090 GN=Luzp1 PE=1 SV=2
Q6R891|NEB2_MOUSE	0	9	2	1	Ppp1r9b	Neurabin-2 OS=Mus musculus OX=10090 GN=Ppp1r9b PE=1 SV=1
P58871|TB182_MOUSE	0	8	7	6	Tnks1bp1	182 kDa tankyrase-1-binding protein OS=Mus musculus OX=10090 GN=Tnks1bp1 PE=1 SV=2
O35737|HNRH1_MOUSE	0	8	4	7	Hnrnph1	Heterogeneous nuclear ribonucleoprotein H OS=Mus musculus OX=10090 GN=Hnrnph1 PE=1 SV=3
Q61595|KTN1_MOUSE	0	9	2	2	Ktn1	Kinectin OS=Mus musculus OX=10090 GN=Ktn1 PE=1 SV=1
Q3TJD7|PDLI7_MOUSE	0	8	7	7	Pdlim7	PDZ and LIM domain protein 7 OS=Mus musculus OX=10090 GN=Pdlim7 PE=1 SV=1
Q08509|EPS8_MOUSE	0	6	4	5	Eps8	Epidermal growth factor receptor kinase substrate 8 OS=Mus musculus OX=10090 GN=Eps8 PE=1 SV=2
P17225|PTBP1_MOUSE	0	6	7	3	Ptbp1	Polypyrimidine tract-binding protein 1 OS=Mus musculus OX=10090 GN=Ptbp1 PE=1 SV=2
P63276|RS17_MOUSE	0	8	2	5	Rps17	40S ribosomal protein S17 OS=Mus musculus OX=10090 GN=Rps17 PE=1 SV=2
Q61029|LAP2B_MOUSE	0	6	4	9	Tmpo	Lamina-associated polypeptide 2 isoforms beta/delta/epsilon/gamma OS=Mus musculus OX=10090 GN=Tmpo PE=1 SV=4
Q91YE8|SYNP2_MOUSE	0	7	2	0	Synpo2	Synaptopodin-2 OS=Mus musculus OX=10090 GN=Synpo2 PE=1 SV=2
Q61696|HS71A_MOUSE	0	12	17	13	Hspa1a	Heat shock 70 kDa protein 1A OS=Mus musculus OX=10090 GN=Hspa1a PE=1 SV=2
P17879|HS71B_MOUSE	0	12	17	13	Hspa1b	Heat shock 70 kDa protein 1B OS=Mus musculus OX=10090 GN=Hspa1b PE=1 SV=3
Q61584|FXR1_MOUSE	0	6	15	8	Fxr1	Fragile X mental retardation syndrome-related protein 1 OS=Mus musculus OX=10090 GN=Fxr1 PE=1 SV=2
Q99MI1|RB6I2_MOUSE	0	6	0	3	Erc1	ELKS/Rab6-interacting/CAST family member 1 OS=Mus musculus OX=10090 GN=Erc1 PE=1 SV=1
P60867|RS20_MOUSE	0	4	3	5	Rps20	40S ribosomal protein S20 OS=Mus musculus OX=10090 GN=Rps20 PE=1 SV=1
Q7TMK9|HNRPQ_MOUSE	0	6	3	4	Syncrip	Heterogeneous nuclear ribonucleoprotein Q OS=Mus musculus OX=10090 GN=Syncrip PE=1 SV=2
Q91VX2|UBAP2_MOUSE	0	9	7	3	Ubap2	Ubiquitin-associated protein 2 OS=Mus musculus OX=10090 GN=Ubap2 PE=1 SV=1
Q9DCH4|EIF3F_MOUSE	0	8	0	4	Eif3f	Eukaryotic translation initiation factor 3 subunit F OS=Mus musculus OX=10090 GN=Eif3f PE=1 SV=2
Q8VIJ6|SFPQ_MOUSE	0	3	2	2	Sfpq	Splicing factor proline- and glutamine-rich OS=Mus musculus OX=10090 GN=Sfpq PE=1 SV=1
Q8VEK3|HNRPU_MOUSE	0	7	4	4	Hnrnpu	Heterogeneous nuclear ribonucleoprotein U OS=Mus musculus OX=10090 GN=Hnrnpu PE=1 SV=1
P62900|RL31_MOUSE	0	7	4	6	Rpl31	60S ribosomal protein L31 OS=Mus musculus OX=10090 GN=Rpl31 PE=1 SV=1
Q9CQ19|MYL9_MOUSE	0	14	14	0	Myl9	Myosin regulatory light polypeptide 9 OS=Mus musculus OX=10090 GN=Myl9 PE=1 SV=3
P62849|RS24_MOUSE	0	9	5	3	Rps24	40S ribosomal protein S24 OS=Mus musculus OX=10090 GN=Rps24 PE=1 SV=1
P61255|RL26_MOUSE	0	6	6	10	Rpl26	60S ribosomal protein L26 OS=Mus musculus OX=10090 GN=Rpl26 PE=1 SV=1
P29391|FRIL1_MOUSE	0	9	1	5	Ftl1	Ferritin light chain 1 OS=Mus musculus OX=10090 GN=Ftl1 PE=1 SV=2
P60843|IF4A1_MOUSE	0	4	8	13	Eif4a1	Eukaryotic initiation factor 4A-I OS=Mus musculus OX=10090 GN=Eif4a1 PE=1 SV=1
Q8R1G6|PDLI2_MOUSE	0	6	5	5	Pdlim2	PDZ and LIM domain protein 2 OS=Mus musculus OX=10090 GN=Pdlim2 PE=1 SV=1
Q9JMG1|EDF1_MOUSE	0	3	10	5	Edf1	Endothelial differentiation-related factor 1 OS=Mus musculus OX=10090 GN=Edf1 PE=1 SV=1
P62911|RL32_MOUSE	0	5	3	6	Rpl32	60S ribosomal protein L32 OS=Mus musculus OX=10090 GN=Rpl32 PE=1 SV=2
P99027|RLA2_MOUSE	0	8	7	7	Rplp2	60S acidic ribosomal protein P2 OS=Mus musculus OX=10090 GN=Rplp2 PE=1 SV=3
Q9JJI8|RL38_MOUSE	0	4	4	3	Rpl38	60S ribosomal protein L38 OS=Mus musculus OX=10090 GN=Rpl38 PE=1 SV=3
Q91WN1|DNJC9_MOUSE	0	3	1	0	Dnajc9	DnaJ homolog subfamily C member 9 OS=Mus musculus OX=10090 GN=Dnajc9 PE=1 SV=2
Q9CYI4|LUC7L_MOUSE	0	3	1	0	Luc7l	Putative RNA-binding protein Luc7-like 1 OS=Mus musculus OX=10090 GN=Luc7l PE=1 SV=2
Q9Z1D1|EIF3G_MOUSE	0	5	3	0	Eif3g	Eukaryotic translation initiation factor 3 subunit G OS=Mus musculus OX=10090 GN=Eif3g PE=1 SV=2
P62631|EF1A2_MOUSE	0	3	3	0	Eef1a2	Elongation factor 1-alpha 2 OS=Mus musculus OX=10090 GN=Eef1a2 PE=1 SV=1
Q9EP71|RAI14_MOUSE	0	3	2	6	Rai14	Ankycorbin OS=Mus musculus OX=10090 GN=Rai14 PE=1 SV=1
Q9WUM3|COR1B_MOUSE	0	4	4	5	Coro1b	Coronin-1B OS=Mus musculus OX=10090 GN=Coro1b PE=1 SV=1
P63013|PRRX1_MOUSE	0	3	2	1	Prrx1	Paired mesoderm homeobox protein 1 OS=Mus musculus OX=10090 GN=Prrx1 PE=1 SV=1
P62141|PP1B_MOUSE	0	3	1	3	Ppp1cb	Serine/threonine-protein phosphatase PP1-beta catalytic subunit OS=Mus musculus OX=10090 GN=Ppp1cb PE=1 SV=3
Q8BWW4|LARP4_MOUSE	0	5	2	2	Larp4	La-related protein 4 OS=Mus musculus OX=10090 GN=Larp4 PE=1 SV=2
Q91YT7|YTHD2_MOUSE	0	3	4	3	Ythdf2	YTH domain-containing family protein 2 OS=Mus musculus OX=10090 GN=Ythdf2 PE=1 SV=1
P15379|CD44_MOUSE	0	3	4	5	Cd44	CD44 antigen OS=Mus musculus OX=10090 GN=Cd44 PE=1 SV=3
Q6ZWV7|RL35_MOUSE	0	8	1	3	Rpl35	60S ribosomal protein L35 OS=Mus musculus OX=10090 GN=Rpl35 PE=1 SV=1
Q60634|FLOT2_MOUSE	0	1	0	1	Flot2	Flotillin-2 OS=Mus musculus OX=10090 GN=Flot2 PE=1 SV=2
Q6ZWV3|RL10_MOUSE	0	5	1	5	Rpl10	60S ribosomal protein L10 OS=Mus musculus OX=10090 GN=Rpl10 PE=1 SV=3
P84099|RL19_MOUSE	0	3	5	4	Rpl19	60S ribosomal protein L19 OS=Mus musculus OX=10090 GN=Rpl19 PE=1 SV=1
O55142|RL35A_MOUSE	0	2	1	3	Rpl35a	60S ribosomal protein L35a OS=Mus musculus OX=10090 GN=Rpl35a PE=1 SV=2
P26040|EZRI_MOUSE	0	3	6	7	Ezr	Ezrin OS=Mus musculus OX=10090 GN=Ezr PE=1 SV=3
Q9D0E1|HNRPM_MOUSE	0	3	7	5	Hnrnpm	Heterogeneous nuclear ribonucleoprotein M OS=Mus musculus OX=10090 GN=Hnrnpm PE=1 SV=3
Q8VDJ3|VIGLN_MOUSE	0	3	4	12	Hdlbp	Vigilin OS=Mus musculus OX=10090 GN=Hdlbp PE=1 SV=1
Q8BWY3|ERF1_MOUSE	0	2	0	1	Etf1	Eukaryotic peptide chain release factor subunit 1 OS=Mus musculus OX=10090 GN=Etf1 PE=1 SV=4
Q9Z0U1|ZO2_MOUSE	0	4	4	2	Tjp2	Tight junction protein ZO-2 OS=Mus musculus OX=10090 GN=Tjp2 PE=1 SV=2
P61514|RL37A_MOUSE	0	2	3	0	Rpl37a	60S ribosomal protein L37a OS=Mus musculus OX=10090 GN=Rpl37a PE=1 SV=2
Q3TIV5|ZC3HF_MOUSE	0	1	2	3	Zc3h15	Zinc finger CCCH domain-containing protein 15 OS=Mus musculus OX=10090 GN=Zc3h15 PE=1 SV=2
Q6ZWU9|RS27_MOUSE	0	2	2	4	Rps27	40S ribosomal protein S27 OS=Mus musculus OX=10090 GN=Rps27 PE=1 SV=3
Q8BMJ3|IF1AX_MOUSE	0	2	1	1	Eif1ax	Eukaryotic translation initiation factor 1A X-chromosomal OS=Mus musculus OX=10090 GN=Eif1ax PE=2 SV=3
Q60872|IF1A_MOUSE	0	2	1	1	Eif1a	Eukaryotic translation initiation factor 1A OS=Mus musculus OX=10090 GN=Eif1a PE=2 SV=3
Q9Z108|STAU1_MOUSE	0	4	2	2	Stau1	Double-stranded RNA-binding protein Staufen homolog 1 OS=Mus musculus OX=10090 GN=Stau1 PE=1 SV=1
P53026|RL10A_MOUSE	0	2	1	4	Rpl10a	60S ribosomal protein L10a OS=Mus musculus OX=10090 GN=Rpl10a PE=1 SV=3
P10854|H2B1M_MOUSE	0	2	2	2	H2bc14	Histone H2B type 1-M OS=Mus musculus OX=10090 GN=H2bc14 PE=1 SV=2
Q6ZWY9|H2B1C_MOUSE	0	2	2	2	H2bc4	Histone H2B type 1-C/E/G OS=Mus musculus OX=10090 GN=H2bc4 PE=1 SV=3
Q64478|H2B1H_MOUSE	0	2	2	2	Hist1h2bh	Histone H2B type 1-H OS=Mus musculus OX=10090 GN=Hist1h2bh PE=1 SV=3
Q64525|H2B2B_MOUSE	0	2	2	2	Hist2h2bb	Histone H2B type 2-B OS=Mus musculus OX=10090 GN=Hist2h2bb PE=1 SV=3
Q64475|H2B1B_MOUSE	0	2	2	2	Hist1h2bb	Histone H2B type 1-B OS=Mus musculus OX=10090 GN=Hist1h2bb PE=1 SV=3
Q8CGP2|H2B1P_MOUSE	0	2	2	2	Hist1h2bp	Histone H2B type 1-P OS=Mus musculus OX=10090 GN=Hist1h2bp PE=1 SV=3
P10853|H2B1F_MOUSE	0	2	2	2	H2bc7	Histone H2B type 1-F/J/L OS=Mus musculus OX=10090 GN=H2bc7 PE=1 SV=2
Q8CGP1|H2B1K_MOUSE	0	2	2	2	H2bc12	Histone H2B type 1-K OS=Mus musculus OX=10090 GN=H2bc12 PE=1 SV=3
P24369|PPIB_MOUSE	0	3	5	4	Ppib	Peptidyl-prolyl cis-trans isomerase B OS=Mus musculus OX=10090 GN=Ppib PE=1 SV=2
P23116|EIF3A_MOUSE	0	2	1	0	Eif3a	Eukaryotic translation initiation factor 3 subunit A OS=Mus musculus OX=10090 GN=Eif3a PE=1 SV=5
Q80WJ7|LYRIC_MOUSE	0	1	3	0	Mtdh	Protein LYRIC OS=Mus musculus OX=10090 GN=Mtdh PE=1 SV=1
P63087|PP1G_MOUSE	0	2	1	3	Ppp1cc	Serine/threonine-protein phosphatase PP1-gamma catalytic subunit OS=Mus musculus OX=10090 GN=Ppp1cc PE=1 SV=1
P70271|PDLI4_MOUSE	0	2	2	0	Pdlim4	PDZ and LIM domain protein 4 OS=Mus musculus OX=10090 GN=Pdlim4 PE=1 SV=3
Q9D7S7|RL22L_MOUSE	0	3	0	2	Rpl22l1	60S ribosomal protein L22-like 1 OS=Mus musculus OX=10090 GN=Rpl22l1 PE=1 SV=1
Q922Q8|LRC59_MOUSE	0	2	0	1	Lrrc59	Leucine-rich repeat-containing protein 59 OS=Mus musculus OX=10090 GN=Lrrc59 PE=1 SV=1
Q91W59|RBMS1_MOUSE	0	3	0	2	Rbms1	RNA-binding motif single-stranded-interacting protein 1 OS=Mus musculus OX=10090 GN=Rbms1 PE=1 SV=1
Q8JZQ9|EIF3B_MOUSE	0	1	6	0	Eif3b	Eukaryotic translation initiation factor 3 subunit B OS=Mus musculus OX=10090 GN=Eif3b PE=1 SV=1
O54946|DNJB6_MOUSE	0	2	6	2	Dnajb6	DnaJ homolog subfamily B member 6 OS=Mus musculus OX=10090 GN=Dnajb6 PE=1 SV=4
Q9R0P5|DEST_MOUSE	0	2	6	3	Dstn	Destrin OS=Mus musculus OX=10090 GN=Dstn PE=1 SV=3
Q8C0C7|SYFA_MOUSE	0	1	0	1	Farsa	Phenylalanine--tRNA ligase alpha subunit OS=Mus musculus OX=10090 GN=Farsa PE=1 SV=1
P62305|RUXE_MOUSE	0	1	2	3	Snrpe	Small nuclear ribonucleoprotein E OS=Mus musculus OX=10090 GN=Snrpe PE=1 SV=1
Q8CHP5|PYM1_MOUSE	0	2	2	0	Pym1	Partner of Y14 and mago OS=Mus musculus OX=10090 GN=Pym1 PE=1 SV=2
Q8CI08|SLAI2_MOUSE	0	2	3	0	Slain2	SLAIN motif-containing protein 2 OS=Mus musculus OX=10090 GN=Slain2 PE=1 SV=2
O88342|WDR1_MOUSE	0	2	3	4	Wdr1	WD repeat-containing protein 1 OS=Mus musculus OX=10090 GN=Wdr1 PE=1 SV=3
Q91VM5|RMXL1_MOUSE	0	1	3	5	Rbmxl1	RNA binding motif protein X-linked-like-1 OS=Mus musculus OX=10090 GN=Rbmxl1 PE=2 SV=1
Q9WV02|RBMX_MOUSE	0	1	3	5	Rbmx	RNA-binding motif protein X chromosome OS=Mus musculus OX=10090 GN=Rbmx PE=1 SV=1
Q99JX4|EIF3M_MOUSE	0	2	0	1	Eif3m	Eukaryotic translation initiation factor 3 subunit M OS=Mus musculus OX=10090 GN=Eif3m PE=1 SV=1
Q9D0B0|SRSF9_MOUSE	0	2	4	3	Srsf9	Serine/arginine-rich splicing factor 9 OS=Mus musculus OX=10090 GN=Srsf9 PE=1 SV=1
Q3UPF5|ZCCHV_MOUSE	0	1	0	1	Zc3hav1	Zinc finger CCCH-type antiviral protein 1 OS=Mus musculus OX=10090 GN=Zc3hav1 PE=1 SV=1
P62806|H4_MOUSE	0	3	1	2	H4c1	Histone H4 OS=Mus musculus OX=10090 GN=H4c1 PE=1 SV=2
Q8R1B4|EIF3C_MOUSE	0	2	0	1	Eif3c	Eukaryotic translation initiation factor 3 subunit C OS=Mus musculus OX=10090 GN=Eif3c PE=1 SV=1
P60122|RUVB1_MOUSE	0	2	2	3	Ruvbl1	RuvB-like 1 OS=Mus musculus OX=10090 GN=Ruvbl1 PE=1 SV=1
P62827|RAN_MOUSE	0	1	2	2	Ran	GTP-binding nuclear protein Ran OS=Mus musculus OX=10090 GN=Ran PE=1 SV=3
Q9QZF2|GPC1_MOUSE	0	4	1	6	Gpc1	Glypican-1 OS=Mus musculus OX=10090 GN=Gpc1 PE=1 SV=1
Q6A065|CE170_MOUSE	0	2	5	4	Cep170	Centrosomal protein of 170 kDa OS=Mus musculus OX=10090 GN=Cep170 PE=1 SV=2
P62082|RS7_MOUSE	0	3	2	1	Rps7	40S ribosomal protein S7 OS=Mus musculus OX=10090 GN=Rps7 PE=2 SV=1
Q8QZY1|EIF3L_MOUSE	0	2	1	4	Eif3l	Eukaryotic translation initiation factor 3 subunit L OS=Mus musculus OX=10090 GN=Eif3l PE=1 SV=1
Q01149|CO1A2_MOUSE	0	1	1	2	Col1a2	Collagen alpha-2(I) chain OS=Mus musculus OX=10090 GN=Col1a2 PE=1 SV=2
Q9CQ22|LTOR1_MOUSE	0	1	1	2	Lamtor1	Ragulator complex protein LAMTOR1 OS=Mus musculus OX=10090 GN=Lamtor1 PE=1 SV=1
Q8BG32|PSD11_MOUSE	0	1	2	2	Psmd11	26S proteasome non-ATPase regulatory subunit 11 OS=Mus musculus OX=10090 GN=Psmd11 PE=1 SV=3
Q9Z0P4|PALM_MOUSE	0	5	1	0	Palm	Paralemmin-1 OS=Mus musculus OX=10090 GN=Palm PE=1 SV=1
Q07079|IBP5_MOUSE	0	1	2	1	Igfbp5	Insulin-like growth factor-binding protein 5 OS=Mus musculus OX=10090 GN=Igfbp5 PE=1 SV=1
P04925|PRIO_MOUSE	0	2	4	2	Prnp	Major prion protein OS=Mus musculus OX=10090 GN=Prnp PE=1 SV=2
P67778|PHB_MOUSE	0	2	4	4	Phb	Prohibitin OS=Mus musculus OX=10090 GN=Phb PE=1 SV=1
P62830|RL23_MOUSE	0	2	0	4	Rpl23	60S ribosomal protein L23 OS=Mus musculus OX=10090 GN=Rpl23 PE=1 SV=1
P61957|SUMO2_MOUSE	0	2	1	1	Sumo2	Small ubiquitin-related modifier 2 OS=Mus musculus OX=10090 GN=Sumo2 PE=1 SV=1
Q9Z172|SUMO3_MOUSE	0	2	1	1	Sumo3	Small ubiquitin-related modifier 3 OS=Mus musculus OX=10090 GN=Sumo3 PE=1 SV=1
Q61937|NPM_MOUSE	0	1	6	2	Npm1	Nucleophosmin OS=Mus musculus OX=10090 GN=Npm1 PE=1 SV=1
P08228|SODC_MOUSE	0	1	2	0	Sod1	Superoxide dismutase [Cu-Zn] OS=Mus musculus OX=10090 GN=Sod1 PE=1 SV=2
Q9CQF3|CPSF5_MOUSE	0	4	3	1	Nudt21	Cleavage and polyadenylation specificity factor subunit 5 OS=Mus musculus OX=10090 GN=Nudt21 PE=1 SV=1
P62855|RS26_MOUSE	0	2	0	1	Rps26	40S ribosomal protein S26 OS=Mus musculus OX=10090 GN=Rps26 PE=1 SV=3
O88967|YMEL1_MOUSE	0	1	2	3	Yme1l1	ATP-dependent zinc metalloprotease YME1L1 OS=Mus musculus OX=10090 GN=Yme1l1 PE=1 SV=1
Q8BHL4|RAI3_MOUSE	0	2	1	0	Gprc5a	Retinoic acid-induced protein 3 OS=Mus musculus OX=10090 GN=Gprc5a PE=1 SV=1
Q6NVF9|CPSF6_MOUSE	0	2	3	3	Cpsf6	Cleavage and polyadenylation specificity factor subunit 6 OS=Mus musculus OX=10090 GN=Cpsf6 PE=1 SV=1
P54823|DDX6_MOUSE	0	2	1	2	Ddx6	Probable ATP-dependent RNA helicase DDX6 OS=Mus musculus OX=10090 GN=Ddx6 PE=1 SV=1
Q9QZ47|TNNT3_MOUSE	0	2	2	0	Tnnt3	Troponin T fast skeletal muscle OS=Mus musculus OX=10090 GN=Tnnt3 PE=1 SV=3
P46062|SIPA1_MOUSE	0	1	1	3	Sipa1	Signal-induced proliferation-associated protein 1 OS=Mus musculus OX=10090 GN=Sipa1 PE=1 SV=2
Q62241|RU1C_MOUSE	0	2	1	1	Snrpc	U1 small nuclear ribonucleoprotein C OS=Mus musculus OX=10090 GN=Snrpc PE=1 SV=1
P84104|SRSF3_MOUSE	0	1	1	1	Srsf3	Serine/arginine-rich splicing factor 3 OS=Mus musculus OX=10090 GN=Srsf3 PE=1 SV=1
Q99KX1|MLF2_MOUSE	0	1	0	1	Mlf2	Myeloid leukemia factor 2 OS=Mus musculus OX=10090 GN=Mlf2 PE=1 SV=1
Q8BUK6|HOOK3_MOUSE	0	1	0	1	Hook3	Protein Hook homolog 3 OS=Mus musculus OX=10090 GN=Hook3 PE=1 SV=2
Q8BP92|RCN2_MOUSE	0	2	2	2	Rcn2	Reticulocalbin-2 OS=Mus musculus OX=10090 GN=Rcn2 PE=1 SV=1
A2AJI0|MA7D1_MOUSE	0	2	14	2	Map7d1	MAP7 domain-containing protein 1 OS=Mus musculus OX=10090 GN=Map7d1 PE=1 SV=1
P08122|CO4A2_MOUSE	0	3	2	3	Col4a2	Collagen alpha-2(IV) chain OS=Mus musculus OX=10090 GN=Col4a2 PE=1 SV=4
Q9EPU0|RENT1_MOUSE	0	1	1	4	Upf1	Regulator of nonsense transcripts 1 OS=Mus musculus OX=10090 GN=Upf1 PE=1 SV=2
Q921F2|TADBP_MOUSE	0	1	3	0	Tardbp	TAR DNA-binding protein 43 OS=Mus musculus OX=10090 GN=Tardbp PE=1 SV=1
P19123|TNNC1_MOUSE	0	2	3	0	Tnnc1	Troponin C slow skeletal and cardiac muscles OS=Mus musculus OX=10090 GN=Tnnc1 PE=1 SV=1
P62702|RS4X_MOUSE	0	1	1	4	Rps4x	40S ribosomal protein S4 X isoform OS=Mus musculus OX=10090 GN=Rps4x PE=1 SV=2
E9Q555|RN213_MOUSE	0	1	3	3	Rnf213	E3 ubiquitin-protein ligase RNF213 OS=Mus musculus OX=10090 GN=Rnf213 PE=1 SV=2
P01942|HBA_MOUSE	0	1	2	2	Hba	Hemoglobin subunit alpha OS=Mus musculus OX=10090 GN=Hba PE=1 SV=2
A2A7S8|K1522_MOUSE	0	1	1	0	Kiaa1522	Uncharacterized protein KIAA1522 OS=Mus musculus OX=10090 GN=Kiaa1522 PE=1 SV=1
Q9DCC8|TOM20_MOUSE	0	2	1	0	Tomm20	Mitochondrial import receptor subunit TOM20 homolog OS=Mus musculus OX=10090 GN=Tomm20 PE=1 SV=1
P35456|UPAR_MOUSE	0	1	4	0	Plaur	Urokinase plasminogen activator surface receptor OS=Mus musculus OX=10090 GN=Plaur PE=1 SV=1
Q9R0E1|PLOD3_MOUSE	0	1	2	4	Plod3	Multifunctional procollagen lysine hydroxylase and glycosyltransferase LH3 OS=Mus musculus OX=10090 GN=Plod3 PE=1 SV=1
Q61545|EWS_MOUSE	0	1	1	3	Ewsr1	RNA-binding protein EWS OS=Mus musculus OX=10090 GN=Ewsr1 PE=1 SV=2
Q99M87|DNJA3_MOUSE	0	1	2	2	Dnaja3	DnaJ homolog subfamily A member 3 mitochondrial OS=Mus musculus OX=10090 GN=Dnaja3 PE=1 SV=1
P62245|RS15A_MOUSE	0	1	2	1	Rps15a	40S ribosomal protein S15a OS=Mus musculus OX=10090 GN=Rps15a PE=1 SV=2
Q9R0Q4|MO4L2_MOUSE	0	1	2	0	Morf4l2	Mortality factor 4-like protein 2 OS=Mus musculus OX=10090 GN=Morf4l2 PE=1 SV=1
Q99K48|NONO_MOUSE	0	1	2	1	Nono	Non-POU domain-containing octamer-binding protein OS=Mus musculus OX=10090 GN=Nono PE=1 SV=3
Q8C854|MYEF2_MOUSE	0	1	3	2	Myef2	Myelin expression factor 2 OS=Mus musculus OX=10090 GN=Myef2 PE=1 SV=1
P58468|F207A_MOUSE	0	1	1	0	Fam207a	Protein FAM207A OS=Mus musculus OX=10090 GN=Fam207a PE=1 SV=1
Q8CF66|LTOR4_MOUSE	0	1	2	0	Lamtor4	Ragulator complex protein LAMTOR4 OS=Mus musculus OX=10090 GN=Lamtor4 PE=1 SV=2
Q9JMH9|MY18A_MOUSE	0	1	0	1	Myo18a	Unconventional myosin-XVIIIa OS=Mus musculus OX=10090 GN=Myo18a PE=1 SV=2
Q8BX10|PGAM5_MOUSE	0	1	1	0	Pgam5	Serine/threonine-protein phosphatase PGAM5 mitochondrial OS=Mus musculus OX=10090 GN=Pgam5 PE=1 SV=1
P35486|ODPA_MOUSE	4	3	0	0	Pdha1	Pyruvate dehydrogenase E1 component subunit alpha somatic form mitochondrial OS=Mus musculus OX=10090 GN=Pdha1 PE=1 SV=1
Q9CQ33|LZTR1_MOUSE	2	1	0	0	Lztr1	Leucine-zipper-like transcriptional regulator 1 OS=Mus musculus OX=10090 GN=Lztr1 PE=1 SV=2
P56873|ZNRD2_MOUSE	2	3	0	0	Znrd2	Protein ZNRD2 OS=Mus musculus OX=10090 GN=Znrd2 PE=1 SV=1
Q62193|RFA2_MOUSE	4	3	0	0	Rpa2	Replication protein A 32 kDa subunit OS=Mus musculus OX=10090 GN=Rpa2 PE=1 SV=1
O08917|FLOT1_MOUSE	1	1	0	0	Flot1	Flotillin-1 OS=Mus musculus OX=10090 GN=Flot1 PE=1 SV=1
P68033|ACTC_MOUSE	109	0	0	0	Actc1	Actin alpha cardiac muscle 1 OS=Mus musculus OX=10090 GN=Actc1 PE=1 SV=1
P62737|ACTA_MOUSE	109	0	0	0	Acta2	Actin aortic smooth muscle OS=Mus musculus OX=10090 GN=Acta2 PE=1 SV=1
Q8BGZ7|K2C75_MOUSE	13	0	0	0	Krt75	Keratin type II cytoskeletal 75 OS=Mus musculus OX=10090 GN=Krt75 PE=1 SV=1
P62984|RL40_MOUSE	11	0	0	0	Uba52	Ubiquitin-60S ribosomal protein L40 OS=Mus musculus OX=10090 GN=Uba52 PE=1 SV=2
P0CG49|UBB_MOUSE	11	0	0	0	Ubb	Polyubiquitin-B OS=Mus musculus OX=10090 GN=Ubb PE=2 SV=1
P0CG50|UBC_MOUSE	11	0	0	0	Ubc	Polyubiquitin-C OS=Mus musculus OX=10090 GN=Ubc PE=1 SV=2
Q9D6P8|CALL3_MOUSE	3	0	0	0	Calml3	Calmodulin-like protein 3 OS=Mus musculus OX=10090 GN=Calml3 PE=2 SV=1
Q9D051|ODPB_MOUSE	2	0	0	0	Pdhb	Pyruvate dehydrogenase E1 component subunit beta mitochondrial OS=Mus musculus OX=10090 GN=Pdhb PE=1 SV=1
Q8CG50|RAB43_MOUSE	2	0	0	0	Rab43	Ras-related protein Rab-43 OS=Mus musculus OX=10090 GN=Rab43 PE=1 SV=1
P35283|RAB12_MOUSE	2	0	0	0	Rab12	Ras-related protein Rab-12 OS=Mus musculus OX=10090 GN=Rab12 PE=1 SV=3
Q8BHD0|RB39A_MOUSE	2	0	0	0	Rab39a	Ras-related protein Rab-39A OS=Mus musculus OX=10090 GN=Rab39a PE=1 SV=1
P61294|RAB6B_MOUSE	2	0	0	0	Rab6b	Ras-related protein Rab-6B OS=Mus musculus OX=10090 GN=Rab6b PE=1 SV=1
Q9JKM7|RAB37_MOUSE	2	0	0	0	Rab37	Ras-related protein Rab-37 OS=Mus musculus OX=10090 GN=Rab37 PE=1 SV=2
Q923S9|RAB30_MOUSE	2	0	0	0	Rab30	Ras-related protein Rab-30 OS=Mus musculus OX=10090 GN=Rab30 PE=1 SV=1
P35279|RAB6A_MOUSE	2	0	0	0	Rab6a	Ras-related protein Rab-6A OS=Mus musculus OX=10090 GN=Rab6a PE=1 SV=4
Q91ZR1|RAB4B_MOUSE	2	0	0	0	Rab4b	Ras-related protein Rab-4B OS=Mus musculus OX=10090 GN=Rab4b PE=1 SV=2
Q8BHC1|RB39B_MOUSE	2	0	0	0	Rab39b	Ras-related protein Rab-39B OS=Mus musculus OX=10090 GN=Rab39b PE=1 SV=1
Q91V41|RAB14_MOUSE	2	0	0	0	Rab14	Ras-related protein Rab-14 OS=Mus musculus OX=10090 GN=Rab14 PE=1 SV=3
P56371|RAB4A_MOUSE	2	0	0	0	Rab4a	Ras-related protein Rab-4A OS=Mus musculus OX=10090 GN=Rab4a PE=1 SV=2
Q9CZT8|RAB3B_MOUSE	2	0	0	0	Rab3b	Ras-related protein Rab-3B OS=Mus musculus OX=10090 GN=Rab3b PE=1 SV=1
P35276|RAB3D_MOUSE	2	0	0	0	Rab3d	Ras-related protein Rab-3D OS=Mus musculus OX=10090 GN=Rab3d PE=1 SV=1
P63011|RAB3A_MOUSE	2	0	0	0	Rab3a	Ras-related protein Rab-3A OS=Mus musculus OX=10090 GN=Rab3a PE=1 SV=1
P62823|RAB3C_MOUSE	2	0	0	0	Rab3c	Ras-related protein Rab-3C OS=Mus musculus OX=10090 GN=Rab3c PE=1 SV=1
O35963|RB33B_MOUSE	2	0	0	0	Rab33b	Ras-related protein Rab-33B OS=Mus musculus OX=10090 GN=Rab33b PE=1 SV=1
Q504M8|RAB26_MOUSE	2	0	0	0	Rab26	Ras-related protein Rab-26 OS=Mus musculus OX=10090 GN=Rab26 PE=1 SV=1
Q9Z0X1|AIFM1_MOUSE	1	0	0	0	Aifm1	Apoptosis-inducing factor 1 mitochondrial OS=Mus musculus OX=10090 GN=Aifm1 PE=1 SV=1
Q922M3|BACD3_MOUSE	1	0	0	0	Kctd10	BTB/POZ domain-containing adapter for CUL3-mediated RhoA degradation protein 3 OS=Mus musculus OX=10090 GN=Kctd10 PE=1 SV=1
O08553|DPYL2_MOUSE	1	0	0	0	Dpysl2	Dihydropyrimidinase-related protein 2 OS=Mus musculus OX=10090 GN=Dpysl2 PE=1 SV=2
Q62188|DPYL3_MOUSE	1	0	0	0	Dpysl3	Dihydropyrimidinase-related protein 3 OS=Mus musculus OX=10090 GN=Dpysl3 PE=1 SV=1
P97427|DPYL1_MOUSE	1	0	0	0	Crmp1	Dihydropyrimidinase-related protein 1 OS=Mus musculus OX=10090 GN=Crmp1 PE=1 SV=1
Q9CX34|SGT1_MOUSE	1	0	0	0	Sugt1	Protein SGT1 homolog OS=Mus musculus OX=10090 GN=Sugt1 PE=1 SV=3
Q60854|SPB6_MOUSE	1	0	0	0	Serpinb6	Serpin B6 OS=Mus musculus OX=10090 GN=Serpinb6 PE=1 SV=1
P11031|TCP4_MOUSE	1	0	0	0	Sub1	Activated RNA polymerase II transcriptional coactivator p15 OS=Mus musculus OX=10090 GN=Sub1 PE=1 SV=3
P62500|T22D1_MOUSE	1	0	0	0	Tsc22d1	TSC22 domain family protein 1 OS=Mus musculus OX=10090 GN=Tsc22d1 PE=1 SV=2
P62627|DLRB1_MOUSE	2	0	0	0	Dynlrb1	Dynein light chain roadblock-type 1 OS=Mus musculus OX=10090 GN=Dynlrb1 PE=1 SV=3
O35972|RM23_MOUSE	1	0	0	0	Mrpl23	39S ribosomal protein L23 mitochondrial OS=Mus musculus OX=10090 GN=Mrpl23 PE=1 SV=1
Q9QXZ0|MACF1_MOUSE	1	0	0	0	Macf1	Microtubule-actin cross-linking factor 1 OS=Mus musculus OX=10090 GN=Macf1 PE=1 SV=2
A2RTL5|RSRC2_MOUSE	1	0	0	0	Rsrc2	Arginine/serine-rich coiled-coil protein 2 OS=Mus musculus OX=10090 GN=Rsrc2 PE=2 SV=1
Q8BG87|TET3_MOUSE	1	0	0	0	Tet3	Methylcytosine dioxygenase TET3 OS=Mus musculus OX=10090 GN=Tet3 PE=1 SV=4
Q8BLX7|COGA1_MOUSE	1	0	0	0	Col16a1	Collagen alpha-1(XVI) chain OS=Mus musculus OX=10090 GN=Col16a1 PE=1 SV=2
Q8BI84|TGO1_MOUSE	1	0	0	0	Mia3	Transport and Golgi organization protein 1 homolog OS=Mus musculus OX=10090 GN=Mia3 PE=1 SV=2
P35569|IRS1_MOUSE	1	0	0	0	Irs1	Insulin receptor substrate 1 OS=Mus musculus OX=10090 GN=Irs1 PE=1 SV=1
O54988|SLK_MOUSE	1	0	0	0	Slk	STE20-like serine/threonine-protein kinase OS=Mus musculus OX=10090 GN=Slk PE=1 SV=2
B2RQC6|PYR1_MOUSE	1	0	0	0	Cad	CAD protein OS=Mus musculus OX=10090 GN=Cad PE=1 SV=1
Q9R1M5|NALP5_MOUSE	1	0	0	0	Nlrp5	NACHT LRR and PYD domains-containing protein 5 OS=Mus musculus OX=10090 GN=Nlrp5 PE=1 SV=2
Q9R0K7|AT2B2_MOUSE	1	0	0	0	Atp2b2	Plasma membrane calcium-transporting ATPase 2 OS=Mus musculus OX=10090 GN=Atp2b2 PE=1 SV=2
Q6Q477|AT2B4_MOUSE	1	0	0	0	Atp2b4	Plasma membrane calcium-transporting ATPase 4 OS=Mus musculus OX=10090 GN=Atp2b4 PE=1 SV=1
G5E829|AT2B1_MOUSE	1	0	0	0	Atp2b1	Plasma membrane calcium-transporting ATPase 1 OS=Mus musculus OX=10090 GN=Atp2b1 PE=1 SV=1
Q99LU0|CH1B1_MOUSE	1	0	0	0	Chmp1b1	Charged multivesicular body protein 1b-1 OS=Mus musculus OX=10090 GN=Chmp1b1 PE=1 SV=1
P16627|HS71L_MOUSE	0	12	0	0	Hspa1l	Heat shock 70 kDa protein 1-like OS=Mus musculus OX=10090 GN=Hspa1l PE=1 SV=4
P97434|MPRIP_MOUSE	0	4	0	0	Mprip	Myosin phosphatase Rho-interacting protein OS=Mus musculus OX=10090 GN=Mprip PE=1 SV=2
P10630|IF4A2_MOUSE	0	4	0	0	Eif4a2	Eukaryotic initiation factor 4A-II OS=Mus musculus OX=10090 GN=Eif4a2 PE=1 SV=2
Q6PAM1|TXLNA_MOUSE	0	5	0	0	Txlna	Alpha-taxilin OS=Mus musculus OX=10090 GN=Txlna PE=1 SV=1
Q9Z0N1|IF2G_MOUSE	0	4	0	0	Eif2s3x	Eukaryotic translation initiation factor 2 subunit 3 X-linked OS=Mus musculus OX=10090 GN=Eif2s3x PE=1 SV=2
P59108|CPNE2_MOUSE	0	1	0	0	Cpne2	Copine-2 OS=Mus musculus OX=10090 GN=Cpne2 PE=1 SV=1
Q05793|PGBM_MOUSE	0	3	0	0	Hspg2	Basement membrane-specific heparan sulfate proteoglycan core protein OS=Mus musculus OX=10090 GN=Hspg2 PE=1 SV=1
Q3UGC7|EI3JA_MOUSE	0	1	0	0	Eif3j1	Eukaryotic translation initiation factor 3 subunit J-A OS=Mus musculus OX=10090 GN=Eif3j1 PE=2 SV=1
Q66JS6|EI3JB_MOUSE	0	1	0	0	Eif3j2	Eukaryotic translation initiation factor 3 subunit J-B OS=Mus musculus OX=10090 GN=Eif3j2 PE=1 SV=1
O88952|LIN7C_MOUSE	0	2	0	0	Lin7c	Protein lin-7 homolog C OS=Mus musculus OX=10090 GN=Lin7c PE=1 SV=2
Q80X50|UBP2L_MOUSE	0	1	0	0	Ubap2l	Ubiquitin-associated protein 2-like OS=Mus musculus OX=10090 GN=Ubap2l PE=1 SV=1
Q80UW8|RPAB1_MOUSE	0	1	0	0	Polr2e	DNA-directed RNA polymerases I II and III subunit RPABC1 OS=Mus musculus OX=10090 GN=Polr2e PE=1 SV=1
P32233|DRG1_MOUSE	0	2	0	0	Drg1	Developmentally-regulated GTP-binding protein 1 OS=Mus musculus OX=10090 GN=Drg1 PE=1 SV=1
Q9DB42|ZN593_MOUSE	0	1	0	0	Znf593	Zinc finger protein 593 OS=Mus musculus OX=10090 GN=Znf593 PE=1 SV=2
Q9D937|CK098_MOUSE	0	3	0	0	1 SV=1	Uncharacterized protein C11orf98 homolog OS=Mus musculus OX=10090 PE=1 SV=1
P97314|CSRP2_MOUSE	0	1	0	0	Csrp2	Cysteine and glycine-rich protein 2 OS=Mus musculus OX=10090 GN=Csrp2 PE=1 SV=3
Q99L45|IF2B_MOUSE	0	2	0	0	Eif2s2	Eukaryotic translation initiation factor 2 subunit 2 OS=Mus musculus OX=10090 GN=Eif2s2 PE=1 SV=1
Q9CQQ4|GEMI2_MOUSE	0	1	0	0	Gemin2	Gem-associated protein 2 OS=Mus musculus OX=10090 GN=Gemin2 PE=2 SV=1
Q9WUZ5|TNNI1_MOUSE	0	1	0	0	Tnni1	Troponin I slow skeletal muscle OS=Mus musculus OX=10090 GN=Tnni1 PE=1 SV=3
Q78ZA7|NP1L4_MOUSE	0	1	0	0	Nap1l4	Nucleosome assembly protein 1-like 4 OS=Mus musculus OX=10090 GN=Nap1l4 PE=1 SV=1
P28656|NP1L1_MOUSE	0	1	0	0	Nap1l1	Nucleosome assembly protein 1-like 1 OS=Mus musculus OX=10090 GN=Nap1l1 PE=1 SV=2
Q8QZY9|SF3B4_MOUSE	0	1	0	0	Sf3b4	Splicing factor 3B subunit 4 OS=Mus musculus OX=10090 GN=Sf3b4 PE=1 SV=1
P30999|CTND1_MOUSE	0	1	0	0	Ctnnd1	Catenin delta-1 OS=Mus musculus OX=10090 GN=Ctnnd1 PE=1 SV=2
Q9JLV6|PNKP_MOUSE	0	2	0	0	Pnkp	Bifunctional polynucleotide phosphatase/kinase OS=Mus musculus OX=10090 GN=Pnkp PE=1 SV=2
Q9CQ62|DECR_MOUSE	0	1	0	0	Decr1	2 4-dienoyl-CoA reductase mitochondrial OS=Mus musculus OX=10090 GN=Decr1 PE=1 SV=1
Q9WUA2|SYFB_MOUSE	0	1	0	0	Farsb	Phenylalanine--tRNA ligase beta subunit OS=Mus musculus OX=10090 GN=Farsb PE=1 SV=2
Q9DAS9|GBG12_MOUSE	0	1	0	0	Gng12	Guanine nucleotide-binding protein G(I)/G(S)/G(O) subunit gamma-12 OS=Mus musculus OX=10090 GN=Gng12 PE=1 SV=3
Q9D287|SPF27_MOUSE	0	1	0	0	Bcas2	Pre-mRNA-splicing factor SPF27 OS=Mus musculus OX=10090 GN=Bcas2 PE=1 SV=1
Q9CX53|GEMI6_MOUSE	0	1	0	0	Gemin6	Gem-associated protein 6 OS=Mus musculus OX=10090 GN=Gemin6 PE=1 SV=2
Q9EPA7|NMNA1_MOUSE	0	1	0	0	Nmnat1	Nicotinamide/nicotinic acid mononucleotide adenylyltransferase 1 OS=Mus musculus OX=10090 GN=Nmnat1 PE=1 SV=2
O09044|SNP23_MOUSE	0	1	0	0	Snap23	Synaptosomal-associated protein 23 OS=Mus musculus OX=10090 GN=Snap23 PE=1 SV=1
O88207|CO5A1_MOUSE	0	1	0	0	Col5a1	Collagen alpha-1(V) chain OS=Mus musculus OX=10090 GN=Col5a1 PE=1 SV=2
Q6A068|CDC5L_MOUSE	0	1	0	0	Cdc5l	Cell division cycle 5-like protein OS=Mus musculus OX=10090 GN=Cdc5l PE=1 SV=2
Q3UGS4|MCRI1_MOUSE	0	1	0	0	Mcrip1	Mapk-regulated corepressor-interacting protein 1 OS=Mus musculus OX=10090 GN=Mcrip1 PE=1 SV=1
Q8CBY8|DCTN4_MOUSE	0	1	0	0	Dctn4	Dynactin subunit 4 OS=Mus musculus OX=10090 GN=Dctn4 PE=1 SV=1
P50518|VATE1_MOUSE	0	1	0	0	Atp6v1e1	V-type proton ATPase subunit E 1 OS=Mus musculus OX=10090 GN=Atp6v1e1 PE=1 SV=2
P00342|LDHC_MOUSE	0	2	0	0	Ldhc	L-lactate dehydrogenase C chain OS=Mus musculus OX=10090 GN=Ldhc PE=1 SV=2
P16125|LDHB_MOUSE	0	2	0	0	Ldhb	L-lactate dehydrogenase B chain OS=Mus musculus OX=10090 GN=Ldhb PE=1 SV=2
Q62318|TIF1B_MOUSE	0	1	0	0	Trim28	Transcription intermediary factor 1-beta OS=Mus musculus OX=10090 GN=Trim28 PE=1 SV=3
Q8BL80|RHG22_MOUSE	0	1	0	0	Arhgap22	Rho GTPase-activating protein 22 OS=Mus musculus OX=10090 GN=Arhgap22 PE=1 SV=2
P55821|STMN2_MOUSE	0	1	0	0	Stmn2	Stathmin-2 OS=Mus musculus OX=10090 GN=Stmn2 PE=1 SV=1
P21956|MFGM_MOUSE	0	2	0	0	Mfge8	Lactadherin OS=Mus musculus OX=10090 GN=Mfge8 PE=1 SV=3
Q80U30|CL16A_MOUSE	0	1	0	0	Clec16a	Protein CLEC16A OS=Mus musculus OX=10090 GN=Clec16a PE=1 SV=2
O88696|CLPP_MOUSE	0	1	0	0	Clpp	ATP-dependent Clp protease proteolytic subunit mitochondrial OS=Mus musculus OX=10090 GN=Clpp PE=1 SV=1
P32067|LA_MOUSE	0	1	0	0	Ssb	Lupus La protein homolog OS=Mus musculus OX=10090 GN=Ssb PE=1 SV=1
Q6ZQI3|MLEC_MOUSE	0	1	0	0	Mlec	Malectin OS=Mus musculus OX=10090 GN=Mlec PE=1 SV=2
P68134|ACTS_MOUSE	0	0	160	181	Acta1	Actin alpha skeletal muscle OS=Mus musculus OX=10090 GN=Acta1 PE=1 SV=1
Q62191|RO52_MOUSE	0	0	33	34	Trim21	E3 ubiquitin-protein ligase TRIM21 OS=Mus musculus OX=10090 GN=Trim21 PE=1 SV=1
Q8R4H2|ARHGC_MOUSE	0	0	17	22	Arhgef12	Rho guanine nucleotide exchange factor 12 OS=Mus musculus OX=10090 GN=Arhgef12 PE=1 SV=2
O88990|ACTN3_MOUSE	0	0	14	17	Actn3	Alpha-actinin-3 OS=Mus musculus OX=10090 GN=Actn3 PE=2 SV=1
Q8R1S4|MTSS1_MOUSE	0	0	11	13	Mtss1	Protein MTSS 1 OS=Mus musculus OX=10090 GN=Mtss1 PE=1 SV=1
Q8BIQ5|CSTF2_MOUSE	0	0	8	9	Cstf2	Cleavage stimulation factor subunit 2 OS=Mus musculus OX=10090 GN=Cstf2 PE=1 SV=2
P50247|SAHH_MOUSE	0	0	7	11	Ahcy	Adenosylhomocysteinase OS=Mus musculus OX=10090 GN=Ahcy PE=1 SV=3
Q9WVM1|RGAP1_MOUSE	0	0	8	8	Racgap1	Rac GTPase-activating protein 1 OS=Mus musculus OX=10090 GN=Racgap1 PE=1 SV=1
O54931|AKAP2_MOUSE	0	0	5	3	Akap2	A-kinase anchor protein 2 OS=Mus musculus OX=10090 GN=Akap2 PE=1 SV=3
Q99J83|ATG5_MOUSE	0	0	7	7	Atg5	Autophagy protein 5 OS=Mus musculus OX=10090 GN=Atg5 PE=1 SV=1
Q99LC2|CSTF1_MOUSE	0	0	6	5	Cstf1	Cleavage stimulation factor subunit 1 OS=Mus musculus OX=10090 GN=Cstf1 PE=1 SV=1
Q8C0J2|A16L1_MOUSE	0	0	5	2	Atg16l1	Autophagy-related protein 16-1 OS=Mus musculus OX=10090 GN=Atg16l1 PE=1 SV=1
P51150|RAB7A_MOUSE	0	0	6	1	Rab7a	Ras-related protein Rab-7a OS=Mus musculus OX=10090 GN=Rab7a PE=1 SV=2
Q9Z2U0|PSA7_MOUSE	0	0	3	4	Psma7	Proteasome subunit alpha type-7 OS=Mus musculus OX=10090 GN=Psma7 PE=1 SV=1
Q60692|PSB6_MOUSE	0	0	4	3	Psmb6	Proteasome subunit beta type-6 OS=Mus musculus OX=10090 GN=Psmb6 PE=1 SV=3
Q8R2Q8|BST2_MOUSE	0	0	3	3	Bst2	Bone marrow stromal antigen 2 OS=Mus musculus OX=10090 GN=Bst2 PE=1 SV=1
Q9Z1Z2|STRAP_MOUSE	0	0	5	5	Strap	Serine-threonine kinase receptor-associated protein OS=Mus musculus OX=10090 GN=Strap PE=1 SV=2
P46471|PRS7_MOUSE	0	0	3	3	Psmc2	26S proteasome regulatory subunit 7 OS=Mus musculus OX=10090 GN=Psmc2 PE=1 SV=5
E9Q5G3|KIF23_MOUSE	0	0	3	2	Kif23	Kinesin-like protein KIF23 OS=Mus musculus OX=10090 GN=Kif23 PE=1 SV=1
O55234|PSB5_MOUSE	0	0	3	3	Psmb5	Proteasome subunit beta type-5 OS=Mus musculus OX=10090 GN=Psmb5 PE=1 SV=3
P47757|CAPZB_MOUSE	0	0	7	7	Capzb	F-actin-capping protein subunit beta OS=Mus musculus OX=10090 GN=Capzb PE=1 SV=3
Q9R1P4|PSA1_MOUSE	0	0	6	3	Psma1	Proteasome subunit alpha type-1 OS=Mus musculus OX=10090 GN=Psma1 PE=1 SV=1
P15532|NDKA_MOUSE	0	0	6	5	Nme1	Nucleoside diphosphate kinase A OS=Mus musculus OX=10090 GN=Nme1 PE=1 SV=1
Q01768|NDKB_MOUSE	0	0	5	7	Nme2	Nucleoside diphosphate kinase B OS=Mus musculus OX=10090 GN=Nme2 PE=1 SV=1
Q3U0V1|FUBP2_MOUSE	0	0	3	4	Khsrp	Far upstream element-binding protein 2 OS=Mus musculus OX=10090 GN=Khsrp PE=1 SV=2
Q9EQU5|SET_MOUSE	0	0	2	3	Set	Protein SET OS=Mus musculus OX=10090 GN=Set PE=1 SV=1
P99026|PSB4_MOUSE	0	0	5	3	Psmb4	Proteasome subunit beta type-4 OS=Mus musculus OX=10090 GN=Psmb4 PE=1 SV=1
Q99LI7|CSTF3_MOUSE	0	0	2	4	Cstf3	Cleavage stimulation factor subunit 3 OS=Mus musculus OX=10090 GN=Cstf3 PE=1 SV=1
Q9JLV1|BAG3_MOUSE	0	0	2	3	Bag3	BAG family molecular chaperone regulator 3 OS=Mus musculus OX=10090 GN=Bag3 PE=1 SV=2
Q8BKX1|BAIP2_MOUSE	0	0	2	4	Baiap2	Brain-specific angiogenesis inhibitor 1-associated protein 2 OS=Mus musculus OX=10090 GN=Baiap2 PE=1 SV=2
O35639|ANXA3_MOUSE	0	0	2	5	Anxa3	Annexin A3 OS=Mus musculus OX=10090 GN=Anxa3 PE=1 SV=4
P70166|CPEB1_MOUSE	0	0	7	12	Cpeb1	Cytoplasmic polyadenylation element-binding protein 1 OS=Mus musculus OX=10090 GN=Cpeb1 PE=1 SV=1
P59999|ARPC4_MOUSE	0	0	3	4	Arpc4	Actin-related protein 2/3 complex subunit 4 OS=Mus musculus OX=10090 GN=Arpc4 PE=1 SV=3
O08915|AIP_MOUSE	0	0	4	3	Aip	AH receptor-interacting protein OS=Mus musculus OX=10090 GN=Aip PE=1 SV=1
P62192|PRS4_MOUSE	0	0	3	3	Psmc1	26S proteasome regulatory subunit 4 OS=Mus musculus OX=10090 GN=Psmc1 PE=1 SV=1
Q62093|SRSF2_MOUSE	0	0	6	1	Srsf2	Serine/arginine-rich splicing factor 2 OS=Mus musculus OX=10090 GN=Srsf2 PE=1 SV=4
Q9CVB6|ARPC2_MOUSE	0	0	2	2	Arpc2	Actin-related protein 2/3 complex subunit 2 OS=Mus musculus OX=10090 GN=Arpc2 PE=1 SV=3
P62196|PRS8_MOUSE	0	0	2	4	Psmc5	26S proteasome regulatory subunit 8 OS=Mus musculus OX=10090 GN=Psmc5 PE=1 SV=1
Q9Z2U1|PSA5_MOUSE	0	0	2	1	Psma5	Proteasome subunit alpha type-5 OS=Mus musculus OX=10090 GN=Psma5 PE=1 SV=1
Q9DCT8|CRIP2_MOUSE	0	0	3	2	Crip2	Cysteine-rich protein 2 OS=Mus musculus OX=10090 GN=Crip2 PE=1 SV=1
P18525|HVM54_MOUSE	0	0	1	1		Ig heavy chain V region 5-84 OS=Mus musculus OX=10090 PE=1 SV=1
Q02105|C1QC_MOUSE	0	0	1	1	C1qc	Complement C1q subcomponent subunit C OS=Mus musculus OX=10090 GN=C1qc PE=1 SV=2
O35226|PSMD4_MOUSE	0	0	4	5	Psmd4	26S proteasome non-ATPase regulatory subunit 4 OS=Mus musculus OX=10090 GN=Psmd4 PE=1 SV=1
O35685|NUDC_MOUSE	0	0	1	1	Nudc	Nuclear migration protein nudC OS=Mus musculus OX=10090 GN=Nudc PE=1 SV=1
Q05186|RCN1_MOUSE	0	0	2	1	Rcn1	Reticulocalbin-1 OS=Mus musculus OX=10090 GN=Rcn1 PE=1 SV=1
Q8BGB5|LIMD2_MOUSE	0	0	3	2	Limd2	LIM domain-containing protein 2 OS=Mus musculus OX=10090 GN=Limd2 PE=1 SV=1
Q68FD5|CLH1_MOUSE	0	0	1	3	Cltc	Clathrin heavy chain 1 OS=Mus musculus OX=10090 GN=Cltc PE=1 SV=3
Q9QXT0|CNPY2_MOUSE	0	0	2	1	Cnpy2	Protein canopy homolog 2 OS=Mus musculus OX=10090 GN=Cnpy2 PE=1 SV=1
O70400|PDLI1_MOUSE	0	0	5	1	Pdlim1	PDZ and LIM domain protein 1 OS=Mus musculus OX=10090 GN=Pdlim1 PE=1 SV=4
P80315|TCPD_MOUSE	0	0	2	3	Cct4	T-complex protein 1 subunit delta OS=Mus musculus OX=10090 GN=Cct4 PE=1 SV=3
Q91W92|BORG5_MOUSE	0	0	5	1	Cdc42ep1	Cdc42 effector protein 1 OS=Mus musculus OX=10090 GN=Cdc42ep1 PE=1 SV=1
Q9CZU6|CISY_MOUSE	0	0	2	1	Cs	Citrate synthase mitochondrial OS=Mus musculus OX=10090 GN=Cs PE=1 SV=1
Q3UQS8|RBM20_MOUSE	0	0	2	3	Rbm20	RNA-binding protein 20 OS=Mus musculus OX=10090 GN=Rbm20 PE=1 SV=3
P97379|G3BP2_MOUSE	0	0	2	1	G3bp2	Ras GTPase-activating protein-binding protein 2 OS=Mus musculus OX=10090 GN=G3bp2 PE=1 SV=2
O35129|PHB2_MOUSE	0	0	1	2	Phb2	Prohibitin-2 OS=Mus musculus OX=10090 GN=Phb2 PE=1 SV=1
Q8K1R7|NEK9_MOUSE	0	0	2	1	Nek9	Serine/threonine-protein kinase Nek9 OS=Mus musculus OX=10090 GN=Nek9 PE=1 SV=2
P62880|GBB2_MOUSE	0	0	1	1	Gnb2	Guanine nucleotide-binding protein G(I)/G(S)/G(T) subunit beta-2 OS=Mus musculus OX=10090 GN=Gnb2 PE=1 SV=3
P62874|GBB1_MOUSE	0	0	1	1	Gnb1	Guanine nucleotide-binding protein G(I)/G(S)/G(T) subunit beta-1 OS=Mus musculus OX=10090 GN=Gnb1 PE=1 SV=3
P11438|LAMP1_MOUSE	0	0	1	2	Lamp1	Lysosome-associated membrane glycoprotein 1 OS=Mus musculus OX=10090 GN=Lamp1 PE=1 SV=2
P11440|CDK1_MOUSE	0	0	1	1	Cdk1	Cyclin-dependent kinase 1 OS=Mus musculus OX=10090 GN=Cdk1 PE=1 SV=3
Q60932|VDAC1_MOUSE	0	0	1	2	Vdac1	Voltage-dependent anion-selective channel protein 1 OS=Mus musculus OX=10090 GN=Vdac1 PE=1 SV=3
P01029|CO4B_MOUSE	0	0	1	2	C4b	Complement C4-B OS=Mus musculus OX=10090 GN=C4b PE=1 SV=3
P97315|CSRP1_MOUSE	0	0	2	2	Csrp1	Cysteine and glycine-rich protein 1 OS=Mus musculus OX=10090 GN=Csrp1 PE=1 SV=3
P19788|MGP_MOUSE	0	0	2	1	Mgp	Matrix Gla protein OS=Mus musculus OX=10090 GN=Mgp PE=3 SV=1
P62334|PRS10_MOUSE	0	0	2	3	Psmc6	26S proteasome regulatory subunit 10B OS=Mus musculus OX=10090 GN=Psmc6 PE=1 SV=1
P62869|ELOB_MOUSE	0	0	1	1	Elob	Elongin-B OS=Mus musculus OX=10090 GN=Elob PE=1 SV=1
Q8K019|BCLF1_MOUSE	0	0	1	1	Bclaf1	Bcl-2-associated transcription factor 1 OS=Mus musculus OX=10090 GN=Bclaf1 PE=1 SV=2
P11983|TCPA_MOUSE	0	0	1	1	Tcp1	T-complex protein 1 subunit alpha OS=Mus musculus OX=10090 GN=Tcp1 PE=1 SV=3
P28798|GRN_MOUSE	0	0	2	1	Grn	Progranulin OS=Mus musculus OX=10090 GN=Grn PE=1 SV=2
P70296|PEBP1_MOUSE	0	0	1	1	Pebp1	Phosphatidylethanolamine-binding protein 1 OS=Mus musculus OX=10090 GN=Pebp1 PE=1 SV=3
O70433|FHL2_MOUSE	0	0	1	3	Fhl2	Four and a half LIM domains protein 2 OS=Mus musculus OX=10090 GN=Fhl2 PE=1 SV=1
Q6IRU5|CLCB_MOUSE	0	0	2	1	Cltb	Clathrin light chain B OS=Mus musculus OX=10090 GN=Cltb PE=1 SV=1
Q7TPV2|DZIP3_MOUSE	0	0	1	4	Dzip3	E3 ubiquitin-protein ligase DZIP3 OS=Mus musculus OX=10090 GN=Dzip3 PE=1 SV=2
O35593|PSDE_MOUSE	0	0	1	1	Psmd14	26S proteasome non-ATPase regulatory subunit 14 OS=Mus musculus OX=10090 GN=Psmd14 PE=1 SV=2
P52430|PON1_MOUSE	0	0	1	1	Pon1	Serum paraoxonase/arylesterase 1 OS=Mus musculus OX=10090 GN=Pon1 PE=1 SV=2
P62774|MTPN_MOUSE	0	0	3	2	Mtpn	Myotrophin OS=Mus musculus OX=10090 GN=Mtpn PE=1 SV=2
P63073|IF4E_MOUSE	0	0	1	1	Eif4e	Eukaryotic translation initiation factor 4E OS=Mus musculus OX=10090 GN=Eif4e PE=1 SV=1
O70591|PFD2_MOUSE	0	0	1	1	Pfdn2	Prefoldin subunit 2 OS=Mus musculus OX=10090 GN=Pfdn2 PE=1 SV=2
P01872|IGHM_MOUSE	0	0	1	1	Ighm	Immunoglobulin heavy constant mu OS=Mus musculus OX=10090 GN=Ighm PE=1 SV=2
Q8K389|CK5P2_MOUSE	0	0	1	1	Cdk5rap2	CDK5 regulatory subunit-associated protein 2 OS=Mus musculus OX=10090 GN=Cdk5rap2 PE=1 SV=3
Q9Z1G4|VPP1_MOUSE	0	0	1	1	Atp6v0a1	V-type proton ATPase 116 kDa subunit a isoform 1 OS=Mus musculus OX=10090 GN=Atp6v0a1 PE=1 SV=3
P26516|PSMD7_MOUSE	0	0	1	1	Psmd7	26S proteasome non-ATPase regulatory subunit 7 OS=Mus musculus OX=10090 GN=Psmd7 PE=1 SV=2
P51637|CAV3_MOUSE	0	0	2	1	Cav3	Caveolin-3 OS=Mus musculus OX=10090 GN=Cav3 PE=1 SV=1
Q07797|LG3BP_MOUSE	0	0	1	5	Lgals3bp	Galectin-3-binding protein OS=Mus musculus OX=10090 GN=Lgals3bp PE=1 SV=1
Q8R081|HNRPL_MOUSE	0	0	1	1	Hnrnpl	Heterogeneous nuclear ribonucleoprotein L OS=Mus musculus OX=10090 GN=Hnrnpl PE=1 SV=2
Q8K297|GT251_MOUSE	0	0	2	4	Colgalt1	Procollagen galactosyltransferase 1 OS=Mus musculus OX=10090 GN=Colgalt1 PE=1 SV=2
O70251|EF1B_MOUSE	0	0	2	1	Eef1b	Elongation factor 1-beta OS=Mus musculus OX=10090 GN=Eef1b PE=1 SV=5
P10605|CATB_MOUSE	0	0	1	1	Ctsb	Cathepsin B OS=Mus musculus OX=10090 GN=Ctsb PE=1 SV=2
Q3TDN2|FAF2_MOUSE	0	0	1	1	Faf2	FAS-associated factor 2 OS=Mus musculus OX=10090 GN=Faf2 PE=1 SV=2
P31786|ACBP_MOUSE	0	0	1	1	Dbi	Acyl-CoA-binding protein OS=Mus musculus OX=10090 GN=Dbi PE=1 SV=2
P37804|TAGL_MOUSE	0	0	1	1	Tagln	Transgelin OS=Mus musculus OX=10090 GN=Tagln PE=1 SV=3
Q9Z179|SHCBP_MOUSE	0	0	1	2	Shcbp1	SHC SH2 domain-binding protein 1 OS=Mus musculus OX=10090 GN=Shcbp1 PE=1 SV=1
O08709|PRDX6_MOUSE	0	0	1	2	Prdx6	Peroxiredoxin-6 OS=Mus musculus OX=10090 GN=Prdx6 PE=1 SV=3
P14211|CALR_MOUSE	0	0	1	1	Calr	Calreticulin OS=Mus musculus OX=10090 GN=Calr PE=1 SV=1
P27641|XRCC5_MOUSE	0	0	1	1	Xrcc5	X-ray repair cross-complementing protein 5 OS=Mus musculus OX=10090 GN=Xrcc5 PE=1 SV=4
Q921I1|TRFE_MOUSE	0	0	2	1	Tf	Serotransferrin OS=Mus musculus OX=10090 GN=Tf PE=1 SV=1
Q9ERG2|STRN3_MOUSE	0	0	1	1	Strn3	Striatin-3 OS=Mus musculus OX=10090 GN=Strn3 PE=1 SV=1
Q7TNC4|LC7L2_MOUSE	0	0	1	1	Luc7l2	Putative RNA-binding protein Luc7-like 2 OS=Mus musculus OX=10090 GN=Luc7l2 PE=1 SV=1
Q9QY76|VAPB_MOUSE	0	0	1	1	Vapb	Vesicle-associated membrane protein-associated protein B OS=Mus musculus OX=10090 GN=Vapb PE=1 SV=3
Q99PU5|ACBG1_MOUSE	0	0	1	1	Acsbg1	Long-chain-fatty-acid--CoA ligase ACSBG1 OS=Mus musculus OX=10090 GN=Acsbg1 PE=1 SV=1
P63268|ACTH_MOUSE	0	0	162	0	Actg2	Actin gamma-enteric smooth muscle OS=Mus musculus OX=10090 GN=Actg2 PE=1 SV=1
Q3UHX2|HAP28_MOUSE	0	0	4	0	Pdap1	28 kDa heat- and acid-stable phosphoprotein OS=Mus musculus OX=10090 GN=Pdap1 PE=1 SV=1
Q7TPV4|MBB1A_MOUSE	0	0	4	0	Mybbp1a	Myb-binding protein 1A OS=Mus musculus OX=10090 GN=Mybbp1a PE=1 SV=2
Q9WVR4|FXR2_MOUSE	0	0	3	0	Fxr2	Fragile X mental retardation syndrome-related protein 2 OS=Mus musculus OX=10090 GN=Fxr2 PE=1 SV=1
P53996|CNBP_MOUSE	0	0	2	0	Cnbp	Cellular nucleic acid-binding protein OS=Mus musculus OX=10090 GN=Cnbp PE=1 SV=2
Q9CQS8|SC61B_MOUSE	0	0	1	0	Sec61b	Protein transport protein Sec61 subunit beta OS=Mus musculus OX=10090 GN=Sec61b PE=1 SV=3
P09055|ITB1_MOUSE	0	0	1	0	Itgb1	Integrin beta-1 OS=Mus musculus OX=10090 GN=Itgb1 PE=1 SV=1
Q7TSC1|PRC2A_MOUSE	0	0	2	0	Prrc2a	Protein PRRC2A OS=Mus musculus OX=10090 GN=Prrc2a PE=1 SV=1
P31230|AIMP1_MOUSE	0	0	1	0	Aimp1	Aminoacyl tRNA synthase complex-interacting multifunctional protein 1 OS=Mus musculus OX=10090 GN=Aimp1 PE=1 SV=2
Q9JK48|SHLB1_MOUSE	0	0	1	0	Sh3glb1	Endophilin-B1 OS=Mus musculus OX=10090 GN=Sh3glb1 PE=1 SV=1
P06837|NEUM_MOUSE	0	0	2	0	Gap43	Neuromodulin OS=Mus musculus OX=10090 GN=Gap43 PE=1 SV=1
Q62448|IF4G2_MOUSE	0	0	1	0	Eif4g2	Eukaryotic translation initiation factor 4 gamma 2 OS=Mus musculus OX=10090 GN=Eif4g2 PE=1 SV=2
Q9DC28|KC1D_MOUSE	0	0	1	0	Csnk1d	Casein kinase I isoform delta OS=Mus musculus OX=10090 GN=Csnk1d PE=1 SV=2
P49945|FRIL2_MOUSE	0	0	1	0	Ftl2	Ferritin light chain 2 OS=Mus musculus OX=10090 GN=Ftl2 PE=3 SV=2
Q8K003|TMA7_MOUSE	0	0	1	0	Tma7	Translation machinery-associated protein 7 OS=Mus musculus OX=10090 GN=Tma7 PE=3 SV=1
Q80YP0|CDK3_MOUSE	0	0	1	0	Cdk3	Cyclin-dependent kinase 3 OS=Mus musculus OX=10090 GN=Cdk3 PE=1 SV=2
P97377|CDK2_MOUSE	0	0	1	0	Cdk2	Cyclin-dependent kinase 2 OS=Mus musculus OX=10090 GN=Cdk2 PE=1 SV=2
Q06185|ATP5I_MOUSE	0	0	1	0	Atp5me	ATP synthase subunit e mitochondrial OS=Mus musculus OX=10090 GN=Atp5me PE=1 SV=2
Q61768|KINH_MOUSE	0	0	1	0	Kif5b	Kinesin-1 heavy chain OS=Mus musculus OX=10090 GN=Kif5b PE=1 SV=3
P17095|HMGA1_MOUSE	0	0	1	0	Hmga1	High mobility group protein HMG-I/HMG-Y OS=Mus musculus OX=10090 GN=Hmga1 PE=1 SV=4
Q9WVA3|BUB3_MOUSE	0	0	1	0	Bub3	Mitotic checkpoint protein BUB3 OS=Mus musculus OX=10090 GN=Bub3 PE=1 SV=2
P86048|RL10L_MOUSE	0	0	1	0	Rpl10l	60S ribosomal protein L10-like OS=Mus musculus OX=10090 GN=Rpl10l PE=2 SV=1
P18572|BASI_MOUSE	0	0	1	0	Bsg	Basigin OS=Mus musculus OX=10090 GN=Bsg PE=1 SV=2
P33215|NEDD1_MOUSE	0	0	1	0	Nedd1	Protein NEDD1 OS=Mus musculus OX=10090 GN=Nedd1 PE=1 SV=2
Q99K85|SERC_MOUSE	0	0	1	0	Psat1	Phosphoserine aminotransferase OS=Mus musculus OX=10090 GN=Psat1 PE=1 SV=1
P26645|MARCS_MOUSE	0	0	3	0	Marcks	Myristoylated alanine-rich C-kinase substrate OS=Mus musculus OX=10090 GN=Marcks PE=1 SV=2
Q9CZY3|UB2V1_MOUSE	0	0	1	0	Ube2v1	Ubiquitin-conjugating enzyme E2 variant 1 OS=Mus musculus OX=10090 GN=Ube2v1 PE=1 SV=1
Q62351|TFR1_MOUSE	0	0	1	0	Tfrc	Transferrin receptor protein 1 OS=Mus musculus OX=10090 GN=Tfrc PE=1 SV=1
O89079|COPE_MOUSE	0	0	2	0	Cope	Coatomer subunit epsilon OS=Mus musculus OX=10090 GN=Cope PE=1 SV=3
P61164|ACTZ_MOUSE	0	0	1	0	Actr1a	Alpha-centractin OS=Mus musculus OX=10090 GN=Actr1a PE=1 SV=1
Q8R5C5|ACTY_MOUSE	0	0	1	0	Actr1b	Beta-centractin OS=Mus musculus OX=10090 GN=Actr1b PE=1 SV=1
Q62376|RU17_MOUSE	0	0	2	0	Snrnp70	U1 small nuclear ribonucleoprotein 70 kDa OS=Mus musculus OX=10090 GN=Snrnp70 PE=1 SV=2
Q8C1B7|SEP11_MOUSE	0	0	2	0	Septin11	Septin-11 OS=Mus musculus OX=10090 GN=Septin11 PE=1 SV=4
P80314|TCPB_MOUSE	0	0	1	0	Cct2	T-complex protein 1 subunit beta OS=Mus musculus OX=10090 GN=Cct2 PE=1 SV=4
Q9QYJ0|DNJA2_MOUSE	0	0	1	0	Dnaja2	DnaJ homolog subfamily A member 2 OS=Mus musculus OX=10090 GN=Dnaja2 PE=1 SV=1
O70250|PGAM2_MOUSE	0	0	1	0	Pgam2	Phosphoglycerate mutase 2 OS=Mus musculus OX=10090 GN=Pgam2 PE=1 SV=3
Q9DBJ1|PGAM1_MOUSE	0	0	1	0	Pgam1	Phosphoglycerate mutase 1 OS=Mus musculus OX=10090 GN=Pgam1 PE=1 SV=3
P10711|TCEA1_MOUSE	0	0	3	0	Tcea1	Transcription elongation factor A protein 1 OS=Mus musculus OX=10090 GN=Tcea1 PE=1 SV=2
Q6Y7W8|GGYF2_MOUSE	0	0	1	0	Gigyf2	GRB10-interacting GYF protein 2 OS=Mus musculus OX=10090 GN=Gigyf2 PE=1 SV=2
Q91VH2|SNX9_MOUSE	0	0	1	0	Snx9	Sorting nexin-9 OS=Mus musculus OX=10090 GN=Snx9 PE=1 SV=1
P26369|U2AF2_MOUSE	0	0	1	0	U2af2	Splicing factor U2AF 65 kDa subunit OS=Mus musculus OX=10090 GN=U2af2 PE=1 SV=3
P15105|GLNA_MOUSE	0	0	1	0	Glul	Glutamine synthetase OS=Mus musculus OX=10090 GN=Glul PE=1 SV=6
Q8BFW7|LPP_MOUSE	0	0	1	0	Lpp	Lipoma-preferred partner homolog OS=Mus musculus OX=10090 GN=Lpp PE=1 SV=1
Q9D6Z1|NOP56_MOUSE	0	0	1	0	Nop56	Nucleolar protein 56 OS=Mus musculus OX=10090 GN=Nop56 PE=1 SV=2
Q9CRB6|TPPP3_MOUSE	0	0	1	0	Tppp3	Tubulin polymerization-promoting protein family member 3 OS=Mus musculus OX=10090 GN=Tppp3 PE=1 SV=1
Q91ZX7|LRP1_MOUSE	0	0	1	0	Lrp1	Prolow-density lipoprotein receptor-related protein 1 OS=Mus musculus OX=10090 GN=Lrp1 PE=1 SV=1
Q9R020|ZRAB2_MOUSE	0	0	2	0	Zranb2	Zinc finger Ran-binding domain-containing protein 2 OS=Mus musculus OX=10090 GN=Zranb2 PE=1 SV=2
P83940|ELOC_MOUSE	0	0	1	0	Eloc	Elongin-C OS=Mus musculus OX=10090 GN=Eloc PE=1 SV=1
Q9Z2W0|DNPEP_MOUSE	0	0	1	0	Dnpep	Aspartyl aminopeptidase OS=Mus musculus OX=10090 GN=Dnpep PE=1 SV=2
O54724|CAVN1_MOUSE	0	0	1	0	Cavin1	Caveolae-associated protein 1 OS=Mus musculus OX=10090 GN=Cavin1 PE=1 SV=1
B2RRE7|OTUD4_MOUSE	0	0	1	0	Otud4	OTU domain-containing protein 4 OS=Mus musculus OX=10090 GN=Otud4 PE=1 SV=1
P47856|GFPT1_MOUSE	0	0	1	0	Gfpt1	Glutamine--fructose-6-phosphate aminotransferase [isomerizing] 1 OS=Mus musculus OX=10090 GN=Gfpt1 PE=1 SV=3
F8VPU2|FARP1_MOUSE	0	0	1	0	Farp1	FERM ARHGEF and pleckstrin domain-containing protein 1 OS=Mus musculus OX=10090 GN=Farp1 PE=1 SV=1
O09061|PSB1_MOUSE	0	0	1	0	Psmb1	Proteasome subunit beta type-1 OS=Mus musculus OX=10090 GN=Psmb1 PE=1 SV=1
O35887|CALU_MOUSE	0	0	1	0	Calu	Calumenin OS=Mus musculus OX=10090 GN=Calu PE=1 SV=1
Q3TXS7|PSMD1_MOUSE	0	0	1	0	Psmd1	26S proteasome non-ATPase regulatory subunit 1 OS=Mus musculus OX=10090 GN=Psmd1 PE=1 SV=1
P62492|RB11A_MOUSE	0	0	1	0	Rab11a	Ras-related protein Rab-11A OS=Mus musculus OX=10090 GN=Rab11a PE=1 SV=3
P46638|RB11B_MOUSE	0	0	1	0	Rab11b	Ras-related protein Rab-11B OS=Mus musculus OX=10090 GN=Rab11b PE=1 SV=3
Q91W39|NCOA5_MOUSE	0	0	1	0	Ncoa5	Nuclear receptor coactivator 5 OS=Mus musculus OX=10090 GN=Ncoa5 PE=1 SV=1
Q8BL97|SRSF7_MOUSE	0	0	1	0	Srsf7	Serine/arginine-rich splicing factor 7 OS=Mus musculus OX=10090 GN=Srsf7 PE=1 SV=1
Q91VW3|SH3L3_MOUSE	0	0	1	0	Sh3bgrl3	SH3 domain-binding glutamic acid-rich-like protein 3 OS=Mus musculus OX=10090 GN=Sh3bgrl3 PE=1 SV=1
Q9EQX4|AIF1L_MOUSE	0	0	1	0	Aif1l	Allograft inflammatory factor 1-like OS=Mus musculus OX=10090 GN=Aif1l PE=1 SV=1
O88456|CPNS1_MOUSE	0	0	1	0	Capns1	Calpain small subunit 1 OS=Mus musculus OX=10090 GN=Capns1 PE=1 SV=1
P01027|CO3_MOUSE	0	0	1	0	C3	Complement C3 OS=Mus musculus OX=10090 GN=C3 PE=1 SV=3
Q60930|VDAC2_MOUSE	0	0	1	0	Vdac2	Voltage-dependent anion-selective channel protein 2 OS=Mus musculus OX=10090 GN=Vdac2 PE=1 SV=2
Q5EBG8|CA050_MOUSE	0	0	1	0	1 SV=1	Uncharacterized protein C1orf50 homolog OS=Mus musculus OX=10090 PE=1 SV=1
P48428|TBCA_MOUSE	0	0	1	0	Tbca	Tubulin-specific chaperone A OS=Mus musculus OX=10090 GN=Tbca PE=1 SV=3
P01657|KV3A5_MOUSE	0	0	1	0	1 SV=1	Ig kappa chain V-III region PC 2413 OS=Mus musculus OX=10090 PE=1 SV=1
P01632|KV1A1_MOUSE	0	0	1	0	Igkv7-33	Ig kappa chain V-I region S107A OS=Mus musculus OX=10090 GN=Igkv7-33 PE=2 SV=1
P01634|KV5A2_MOUSE	0	0	1	0	1 SV=1	Ig kappa chain V-V region MOPC 21 OS=Mus musculus OX=10090 PE=1 SV=1
Q8CGY8|OGT1_MOUSE	0	0	1	0	Ogt	UDP-N-acetylglucosamine--peptide N-acetylglucosaminyltransferase 110 kDa subunit OS=Mus musculus OX=10090 GN=Ogt PE=1 SV=2
Q9D0B6|PBDC1_MOUSE	0	0	1	0	Pbdc1	Protein PBDC1 OS=Mus musculus OX=10090 GN=Pbdc1 PE=1 SV=1
P84102|SERF2_MOUSE	0	0	1	0	Serf2	Small EDRK-rich factor 2 OS=Mus musculus OX=10090 GN=Serf2 PE=1 SV=1
Q9DBS1|TMM43_MOUSE	0	0	1	0	Tmem43	Transmembrane protein 43 OS=Mus musculus OX=10090 GN=Tmem43 PE=1 SV=1
Q8CI11|GNL3_MOUSE	0	0	1	0	Gnl3	Guanine nucleotide-binding protein-like 3 OS=Mus musculus OX=10090 GN=Gnl3 PE=1 SV=2
A2AG06|MEIOC_MOUSE	0	0	1	0	Meioc	Meiosis-specific coiled-coil domain-containing protein MEIOC OS=Mus musculus OX=10090 GN=Meioc PE=1 SV=1
Q60875|ARHG2_MOUSE	0	0	1	0	Arhgef2	Rho guanine nucleotide exchange factor 2 OS=Mus musculus OX=10090 GN=Arhgef2 PE=1 SV=4
P84075|HPCA_MOUSE	0	0	1	0	Hpca	Neuron-specific calcium-binding protein hippocalcin OS=Mus musculus OX=10090 GN=Hpca PE=1 SV=2
P62748|HPCL1_MOUSE	0	0	1	0	Hpcal1	Hippocalcin-like protein 1 OS=Mus musculus OX=10090 GN=Hpcal1 PE=1 SV=2
Q8BJU0|SGTA_MOUSE	0	0	1	0	Sgta	Small glutamine-rich tetratricopeptide repeat-containing protein alpha OS=Mus musculus OX=10090 GN=Sgta PE=1 SV=2
E9QAT4|SC16A_MOUSE	0	0	1	0	Sec16a	Protein transport protein Sec16A OS=Mus musculus OX=10090 GN=Sec16a PE=1 SV=1
Q61335|BAP31_MOUSE	0	0	1	0	Bcap31	B-cell receptor-associated protein 31 OS=Mus musculus OX=10090 GN=Bcap31 PE=1 SV=4
Q9QWL7|K1C17_MOUSE	0	0	0	16	Krt17	Keratin type I cytoskeletal 17 OS=Mus musculus OX=10090 GN=Krt17 PE=1 SV=3
Q9WTI7|MYO1C_MOUSE	0	0	0	2	Myo1c	Unconventional myosin-Ic OS=Mus musculus OX=10090 GN=Myo1c PE=1 SV=2
Q9Z130|HNRDL_MOUSE	0	0	0	5	Hnrnpdl	Heterogeneous nuclear ribonucleoprotein D-like OS=Mus musculus OX=10090 GN=Hnrnpdl PE=1 SV=1
Q6ZWY3|RS27L_MOUSE	0	0	0	3	Rps27l	40S ribosomal protein S27-like OS=Mus musculus OX=10090 GN=Rps27l PE=1 SV=3
Q99KW3|TARA_MOUSE	0	0	0	2	Triobp	TRIO and F-actin-binding protein OS=Mus musculus OX=10090 GN=Triobp PE=1 SV=3
Q00547|HMMR_MOUSE	0	0	0	1	Hmmr	Hyaluronan mediated motility receptor OS=Mus musculus OX=10090 GN=Hmmr PE=1 SV=4
Q91XC8|DAP1_MOUSE	0	0	0	1	Dap	Death-associated protein 1 OS=Mus musculus OX=10090 GN=Dap PE=1 SV=3
O70435|PSA3_MOUSE	0	0	0	1	Psma3	Proteasome subunit alpha type-3 OS=Mus musculus OX=10090 GN=Psma3 PE=1 SV=3
P97329|KI20A_MOUSE	0	0	0	2	Kif20a	Kinesin-like protein KIF20A OS=Mus musculus OX=10090 GN=Kif20a PE=1 SV=1
Q9D2Q8|S10AE_MOUSE	0	0	0	2	S100a14	Protein S100-A14 OS=Mus musculus OX=10090 GN=S100a14 PE=1 SV=1
Q8CCS6|PABP2_MOUSE	0	0	0	1	Pabpn1	Polyadenylate-binding protein 2 OS=Mus musculus OX=10090 GN=Pabpn1 PE=1 SV=3
Q06348|PRRX2_MOUSE	0	0	0	1	Prrx2	Paired mesoderm homeobox protein 2 OS=Mus musculus OX=10090 GN=Prrx2 PE=2 SV=2
Q925I1|ATAD3_MOUSE	0	0	0	1	Atad3	ATPase family AAA domain-containing protein 3 OS=Mus musculus OX=10090 GN=Atad3 PE=1 SV=1
Q9JIG8|PRAF2_MOUSE	0	0	0	1	Praf2	PRA1 family protein 2 OS=Mus musculus OX=10090 GN=Praf2 PE=1 SV=1
P54775|PRS6B_MOUSE	0	0	0	1	Psmc4	26S proteasome regulatory subunit 6B OS=Mus musculus OX=10090 GN=Psmc4 PE=1 SV=2
P10852|4F2_MOUSE	0	0	0	1	Slc3a2	4F2 cell-surface antigen heavy chain OS=Mus musculus OX=10090 GN=Slc3a2 PE=1 SV=1
Q62186|SSRD_MOUSE	0	0	0	1	Ssr4	Translocon-associated protein subunit delta OS=Mus musculus OX=10090 GN=Ssr4 PE=1 SV=1
Q9R0E2|PLOD1_MOUSE	0	0	0	1	Plod1	Procollagen-lysine 2-oxoglutarate 5-dioxygenase 1 OS=Mus musculus OX=10090 GN=Plod1 PE=1 SV=1
O35658|C1QBP_MOUSE	0	0	0	2	C1qbp	Complement component 1 Q subcomponent-binding protein mitochondrial OS=Mus musculus OX=10090 GN=C1qbp PE=1 SV=1
Q8BWL5|RBMS3_MOUSE	0	0	0	2	Rbms3	RNA-binding motif single-stranded-interacting protein 3 OS=Mus musculus OX=10090 GN=Rbms3 PE=2 SV=2
Q91W90|TXND5_MOUSE	0	0	0	1	Txndc5	Thioredoxin domain-containing protein 5 OS=Mus musculus OX=10090 GN=Txndc5 PE=1 SV=2
P28301|LYOX_MOUSE	0	0	0	1	Lox	Protein-lysine 6-oxidase OS=Mus musculus OX=10090 GN=Lox PE=1 SV=1
Q6P1F6|2ABA_MOUSE	0	0	0	1	Ppp2r2a	Serine/threonine-protein phosphatase 2A 55 kDa regulatory subunit B alpha isoform OS=Mus musculus OX=10090 GN=Ppp2r2a PE=1 SV=1
Q9CX86|ROA0_MOUSE	0	0	0	1	Hnrnpa0	Heterogeneous nuclear ribonucleoprotein A0 OS=Mus musculus OX=10090 GN=Hnrnpa0 PE=1 SV=1
P17047|LAMP2_MOUSE	0	0	0	1	Lamp2	Lysosome-associated membrane glycoprotein 2 OS=Mus musculus OX=10090 GN=Lamp2 PE=1 SV=2
O54734|OST48_MOUSE	0	0	0	1	Ddost	Dolichyl-diphosphooligosaccharide--protein glycosyltransferase 48 kDa subunit OS=Mus musculus OX=10090 GN=Ddost PE=1 SV=2
P61222|ABCE1_MOUSE	0	0	0	1	Abce1	ATP-binding cassette sub-family E member 1 OS=Mus musculus OX=10090 GN=Abce1 PE=1 SV=1
P11591|MUP5_MOUSE	0	0	0	1	Mup5	Major urinary protein 5 OS=Mus musculus OX=10090 GN=Mup5 PE=2 SV=2
P02762|MUP6_MOUSE	0	0	0	1	Mup6	Major urinary protein 6 OS=Mus musculus OX=10090 GN=Mup6 PE=1 SV=2
B5X0G2|MUP17_MOUSE	0	0	0	1	Mup17	Major urinary protein 17 OS=Mus musculus OX=10090 GN=Mup17 PE=2 SV=2
P11589|MUP2_MOUSE	0	0	0	1	Mup2	Major urinary protein 2 OS=Mus musculus OX=10090 GN=Mup2 PE=1 SV=1
P11588|MUP1_MOUSE	0	0	0	1	Mup1	Major urinary protein 1 OS=Mus musculus OX=10090 GN=Mup1 PE=1 SV=1
A2BIM8|MUP18_MOUSE	0	0	0	1	Mup18	Major urinary protein 18 OS=Mus musculus OX=10090 GN=Mup18 PE=3 SV=1
P04938|MUP11_MOUSE	0	0	0	1	Mup11	Major urinary protein 11 OS=Mus musculus OX=10090 GN=Mup11 PE=1 SV=2
Q9CZM2|RL15_MOUSE	0	0	0	2	Rpl15	60S ribosomal protein L15 OS=Mus musculus OX=10090 GN=Rpl15 PE=1 SV=4
P01867|IGG2B_MOUSE	0	0	0	2	Igh-3	Ig gamma-2B chain C region OS=Mus musculus OX=10090 GN=Igh-3 PE=1 SV=3
Q8BVE3|VATH_MOUSE	0	0	0	1	Atp6v1h	V-type proton ATPase subunit H OS=Mus musculus OX=10090 GN=Atp6v1h PE=1 SV=1
P40630|TFAM_MOUSE	0	0	0	1	Tfam	Transcription factor A mitochondrial OS=Mus musculus OX=10090 GN=Tfam PE=1 SV=2
Q99KF1|TMED9_MOUSE	0	0	0	1	Tmed9	Transmembrane emp24 domain-containing protein 9 OS=Mus musculus OX=10090 GN=Tmed9 PE=1 SV=2
Q07417|ACADS_MOUSE	0	0	0	1	Acads	Short-chain specific acyl-CoA dehydrogenase mitochondrial OS=Mus musculus OX=10090 GN=Acads PE=1 SV=2
P34022|RANG_MOUSE	0	0	0	1	Ranbp1	Ran-specific GTPase-activating protein OS=Mus musculus OX=10090 GN=Ranbp1 PE=1 SV=2
P27048|RSMB_MOUSE	0	0	0	1	Snrpb	Small nuclear ribonucleoprotein-associated protein B OS=Mus musculus OX=10090 GN=Snrpb PE=1 SV=1
P63163|RSMN_MOUSE	0	0	0	1	Snrpn	Small nuclear ribonucleoprotein-associated protein N OS=Mus musculus OX=10090 GN=Snrpn PE=1 SV=1
Q9Z1Q9|SYVC_MOUSE	0	0	0	1	Vars1	Valine--tRNA ligase OS=Mus musculus OX=10090 GN=Vars1 PE=1 SV=1
Q62203|SF3A2_MOUSE	0	0	0	1	Sf3a2	Splicing factor 3A subunit 2 OS=Mus musculus OX=10090 GN=Sf3a2 PE=1 SV=2
Q9CQ49|NCBP2_MOUSE	0	0	0	1	Ncbp2	Nuclear cap-binding protein subunit 2 OS=Mus musculus OX=10090 GN=Ncbp2 PE=1 SV=1
Q9CQ25|MZT2_MOUSE	0	0	0	1	Mzt2	Mitotic-spindle organizing protein 2 OS=Mus musculus OX=10090 GN=Mzt2 PE=1 SV=1
Q91VR5|DDX1_MOUSE	0	0	0	1	Ddx1	ATP-dependent RNA helicase DDX1 OS=Mus musculus OX=10090 GN=Ddx1 PE=1 SV=1
P01652|KV5AK_MOUSE	0	0	0	1	1 SV=1	Ig kappa chain V-V region J606 OS=Mus musculus OX=10090 PE=1 SV=1
O55135|IF6_MOUSE	0	0	0	1	Eif6	Eukaryotic translation initiation factor 6 OS=Mus musculus OX=10090 GN=Eif6 PE=1 SV=2
Q9R1P3|PSB2_MOUSE	0	0	0	2	Psmb2	Proteasome subunit beta type-2 OS=Mus musculus OX=10090 GN=Psmb2 PE=1 SV=1
P28667|MRP_MOUSE	0	0	0	1	Marcksl1	MARCKS-related protein OS=Mus musculus OX=10090 GN=Marcksl1 PE=1 SV=2
Q6ZQ58|LARP1_MOUSE	0	0	0	1	Larp1	La-related protein 1 OS=Mus musculus OX=10090 GN=Larp1 PE=1 SV=3
Q91W50|CSDE1_MOUSE	0	0	0	1	Csde1	Cold shock domain-containing protein E1 OS=Mus musculus OX=10090 GN=Csde1 PE=1 SV=1
Q91YN9|BAG2_MOUSE	0	0	0	1	Bag2	BAG family molecular chaperone regulator 2 OS=Mus musculus OX=10090 GN=Bag2 PE=1 SV=1
Q0PHV7|DACT3_MOUSE	0	0	0	1	Dact3	Dapper homolog 3 OS=Mus musculus OX=10090 GN=Dact3 PE=1 SV=1
O55143|AT2A2_MOUSE	0	0	0	1	Atp2a2	Sarcoplasmic/endoplasmic reticulum calcium ATPase 2 OS=Mus musculus OX=10090 GN=Atp2a2 PE=1 SV=2
Q60597|ODO1_MOUSE	0	0	0	1	Ogdh	2-oxoglutarate dehydrogenase mitochondrial OS=Mus musculus OX=10090 GN=Ogdh PE=1 SV=3
Q3TLH4|PRC2C_MOUSE	0	0	0	1	Prrc2c	Protein PRRC2C OS=Mus musculus OX=10090 GN=Prrc2c PE=1 SV=3
P01648|KV5AF_MOUSE	0	0	0	1	1 SV=1	Ig kappa chain V-V region HP 91A3 OS=Mus musculus OX=10090 PE=1 SV=1
P01644|KV5AB_MOUSE	0	0	0	1	1 SV=1	Ig kappa chain V-V region HP R16.7 OS=Mus musculus OX=10090 PE=1 SV=1
P01646|KV5AD_MOUSE	0	0	0	1	1 SV=1	Ig kappa chain V-V region HP 123E6 OS=Mus musculus OX=10090 PE=1 SV=1
P01645|KV5AC_MOUSE	0	0	0	1	1 SV=1	Ig kappa chain V-V region HP 93G7 OS=Mus musculus OX=10090 PE=1 SV=1
P01647|KV5AE_MOUSE	0	0	0	1	1 SV=1	Ig kappa chain V-V region HP 124E1 OS=Mus musculus OX=10090 PE=1 SV=1
P04946|KV5AM_MOUSE	0	0	0	1	2 SV=1	Ig kappa chain V-V region NQ5-89.4 OS=Mus musculus OX=10090 PE=2 SV=1
Q9DBP5|KCY_MOUSE	0	0	0	1	Cmpk1	UMP-CMP kinase OS=Mus musculus OX=10090 GN=Cmpk1 PE=1 SV=1
P17897|LYZ1_MOUSE	0	0	0	1	Lyz1	Lysozyme C-1 OS=Mus musculus OX=10090 GN=Lyz1 PE=1 SV=1
O08795|GLU2B_MOUSE	0	0	0	1	Prkcsh	Glucosidase 2 subunit beta OS=Mus musculus OX=10090 GN=Prkcsh PE=1 SV=1
Q8BFZ9|ERLN2_MOUSE	0	0	0	1	Erlin2	Erlin-2 OS=Mus musculus OX=10090 GN=Erlin2 PE=1 SV=1
Q91X78|ERLN1_MOUSE	0	0	0	1	Erlin1	Erlin-1 OS=Mus musculus OX=10090 GN=Erlin1 PE=1 SV=2

## Sheet: CPEB1 or (TS-A) bound proteins
CPEB1-mVenus			TS-A-mVenus
	Cpeb1			Arhgef12
	Arhgef12			Mtss1
	Mtss1			Cstf2
	Atg5			Ahcy
	Psmb5			Racgap1
	Psmc2			Atg5
	Ahcy			Cstf1
	Psma7			Atg16l1
	Racgap1			Psma7
	Psmc1			Psmb6
	Psmc6			Psmc2
	Psma1			Kif23
	Psmb4			Psmb5
	Cstf2			Psma1
	Psmd4			Psmb4
	Kif23			Cstf3
	Dzip3			Bag3
	Psmb6			Cpeb1
	Psmc5			Aip
	Bag3			Psmc1
	Atg16l1			Srsf2
	Psma5			Psmc5
	Cstf1			Psma5
	Pon1			Psmd4
	Cdc42ep1			Cdc42ep1
	Cstf3			Rbm20
	C4b			Phb2
	Rbm20			Nek9
	Nek9			C4b
	Aip			Psmc6
	Cdk5rap2			Dzip3
	Phb2			Psmd14
	Psmd7			Pon1
	Luc7l2			Ighm
	Srsf2			Cdk5rap2
	Ighm			Psmd7
	Psmd14			Luc7l2
	Psma6			Acta1
	Myo1c			Trim21
	Psmd2			Actn3
	Psma3			Akap2
	Nefl			Rab7a
	Psmd11			Bst2
	Pfn1			Strap
	Cct8			Capzb
	Ccdc124			Nme1
	Fmr1			Nme2
	Psmb1			Khsrp
	Srsf9			Set
	Plod3			Baiap2
	Rps4x			Anxa3
	Rab8a			Arpc4
	Cad			Arpc2
	Psmb2			Crip2
	Angptl2			C1qc
	Rcn2			Nudc
	Rps15a			Rcn1
	Luc7l			Limd2
	Ewsr1			Cltc
	C3			Cnpy2
	Slc25a4			Pdlim1
	Psmd6			Cct4
	Ddost			Cs
	Dync1i2			G3bp2
	Nap1l1			Gnb2
	Rpl15			Gnb1
				Lamp1
				Cdk1
				Vdac1
				Csrp1
				Mgp
				Elob
				Bclaf1
				Tcp1
				Grn
				Pebp1
				Fhl2
				Cltb
				Mtpn
				Eif4e
				Pfdn2
				Atp6v0a1
				Cav3
				Lgals3bp
				Hnrnpl
				Colgalt1
				Eef1b
				Ctsb
				Faf2
				Dbi
				Tagln
				Shcbp1
				Prdx6
				Calr
				Xrcc5
				Tf
				Strn3
				Vapb
				Acsbg1
