# Supplementary material for: CPEB1 directs muscle stem cell activation by reprogramming the translational landscape
Source: Nat Commun. 2022 Feb 17;13:947. doi: 10.1038/s41467-022-28612-1 (PMC8854658; doi:10.1038/s41467-022-28612-1)
Supplement: Supplementary file 10 — Source Data [file 41467_2022_28612_MOESM10_ESM.xlsx]

## Sheet: Primers
CPEB1 realtime primer	forward	ttatctgcagctcacaacctg
	reverse	gcaaaagtacttgaagcagacct
GAPDH realtime primer	forward	gggttcctataaatacggactgc
	reverse	ccattttgtctacgggacga
CPEB1 clone primer	forward	atggctttctctctggaagaa
	reverse	tcagttcttctggttcctcat
CPEB1 T171A	forward	agaggatctcgcctggacgcccggcccatcctggac
	reverse	ggagtccaggatgggccgggcgtccaggcgagatcc
CPEB1 S177A	forward	cggcccatcctggacgcccgttctagcagc
	reverse	ggggctgctagaacgggcgtccaggatggg
pc3.0 NotI-CPEB1-mvenus	forward	cagatatccatcacactggcggccgcatggctttctctctggaag
	reverse	gctcaccccaccgcccatgccgttcttctggttcctcattag
pc3.0 flag+CPEB1	forward	aaggacgatgatgacaaggcaatggctttctctctggaag
	Reverse	ctctagatgcatgctcgagcggccgctcagttcttctggttcctc
pMIR-Myod1 3'UTR	forward	atcacgcacgcgtctatgccaaattagcgtctttatttccaacac
	Reverse	agtgagggagctcataggccggcgagatcgactgcagcagc
pMIR-MyoD 3'UTR mutate CPE	forward	ttcgctgtgagccgcatgccaaaacaaacaaaca
	Reverse	agttgtttgtttgttttggcatgcggctcacagc
	forward	ttacaaaagtcttatatccaaaaataagtggtc
	Reverse	caggaccacttatttttggatataagacttttg
CPEB1 T171D	forward	agaggatctcgcctggacgatcggcccatcctggac
	reverse	ggagtccaggatgggccgatcgtccaggcgagatcc
CPEB1 S177D	forward	cggcccatcctggacgatcgttctagcagc
	reverse	ggggctgctagaacgatcgtccaggatggg
siCPEB1 targeted sequence mutat	forward	gtccagccgaaggatgcgctgcaaagtccatgaggtaatcccttgggtcttggct
	reverse	tgtcagccaagacccaagggattacctcatggactttgcagcgcatccttcggct

## Sheet: Fig. 2
Fig. 2c	CPEB1 immunofluorescence intensity					Fig. 2f	EdU+ SC percentage per fiber				Fig. 2h	EdU+ SC percentage
	0h	2h	72				siNC	siCPEB1				Myod1-EdU-			Myod1-EdU+			Myod1+EdU-			Myod1+EdU+
Cell1	5034.32	1022.48	12425.6			Fiber1	50	0			siNC	6.90537	9.12779	18.0672	0.255754	0.30426	0	75.8312	66.3286	59.6639	17.0077	24.2394	22.2689
Cell2	5697	857.005	10919.5			Fiber2	25	57.1429			siCPEB1	18.4915	18.1384	20.4546	0	0	0.426136	73.236	68.8544	67.3295	12.2159	13.0072	8.27251
Cell3	3740.66	699.902	14509.8			Fiber3	20	0
Cell4	3355.05	1333.82	10982.4			Fiber4	50	60
Cell5	981.601	708.112	11301.6			Fiber5	66.6667	33.3333			Myod1+EdU+					Myod1+				Myod1+EdU-
Cell6	1436.21	2089.25	10663.7			Fiber6	33.3333	100				siNC	siCPEB1				siNC	siCPEB1			siNC	siCPEB1
Cell7	6283.03	2124.32	15525.7			Fiber7	0	0				17.0077	12.2159				92.8389	85.4519			75.8312	73.236
Cell8	5468.25	6164.22	12417.3			Fiber8	66.6667	33.3333				24.2394	13.0072				90.5679	81.8616			66.3286	68.8544
Cell9	769.179	4753.1	7989.02			Fiber9	0	20				22.2689	8.27251				81.9328	75.6021			59.6639	67.3295
Cell10	5277.7	5916.61	14775.5			Fiber10	40	25			Average	21.172	11.1652			Average	88.4465	80.9719		Average	67.2746	69.8067
Cell11	4326.15	7956.37	17931.3			Fiber11	50	16.6667			SD	3.05251	2.07079			SD	4.6983	4.07011		SD	6.63409	2.50355
Cell12	3143.8	4142.98	13968			Fiber12	66.6667	50			TTEST		0.0185136			TTEST		0.164248		TTEST		0.640103
Cell13	5880.52	1845.39	13934.4			Fiber13	16.6667	100
Cell14	3649.65	2212.47	9497.08			Fiber14	100	40
Cell15	7819.26	2688.28	8998.15			Fiber15	33.3333	0
Cell16	2196.75	3945.01	12660.8			Fiber16	100	28.5714
Cell17	4150.02	3469.12	7318.65			Fiber17	62.5	57.1429
Cell18	1676.2	2853.06	9785.23			Fiber18	0	25
Cell19	807.14	3222.63	6592.68			Fiber19	25	20
Cell20	2251.9	2924.74	8099.98			Fiber20	50	25
Cell21	5943.09	3181.34	8806.17			Fiber21	75	0
Cell22	6395.09	3266.3	8834.51			Fiber22	81.8182	50
Cell23	6772.24	2783.64	8692.5			Fiber23	37.5	100
Cell24	2511.21		26097.6			Fiber24	66.6667	50
Cell25	5045.14		23689.4			Fiber25	50	83.3333
Cell26			21286.2			Fiber26	50	33.3333
Cell27			17042.1			Fiber27	0	0
Average	4024.45	3050.44	12768.3			Fiber28	66.6667	55.5556
SD	2010.54	1796.32	4866.33			Fiber29	50	75
0h vs 2h TTEST	0.0908744					Fiber30	75	36.3636
0h vs 72h TTEST	8.57669e-11					Fiber31	20	25
						Fiber32	45.4545	57.1429
						Fiber33	28.5714	28.5714
						Fiber34	66.6667	62.5
						Fiber35	55.5556	0
						Fiber36	81.8182	0
						Fiber37	0	0
						Fiber38	100	100
						Fiber39	16.6667	0
						Fiber40	25	28.5714
						Fiber41	66.6667	37.5
						Fiber42	33.3333	50
ANOVA summary						Fiber43	100	0
F	65.28					Fiber44	0	0
P value	< 0.0001					Fiber45	20	0
P value summary	****					Fiber46	100	0
Are differences among means statistically significant? (P < 0.05)	Yes					Fiber47	50	37.5
R square	0.6446					Fiber48	100	100
						Fiber49	80	0
						Fiber50	70	0
Tukey's multiple comparisons test	Mean Diff.	95% CI of diff.	Significant?	Summary		Fiber51	83.3333	33.3333
						Fiber52	87.5	28.5714
0h vs. 2h	974	-1352 to 3300	No	ns		Fiber53	71.4286	25
0h vs. 72h	-8744	-10978 to -6510	Yes	****		Fiber54	75	20
2h vs. 72h	-9718	-12002 to -7434	Yes	****		Fiber55	81.8182	0
						Fiber56	100	0
						Fiber57	83.3333	44.4444
						Fiber58	60	66.6667
						Fiber59	75	40
						Fiber60	66.6667	33.3333
						Fiber61	100	14.2857
						Fiber62	0	37.5
						Fiber63	85.7143
						Fiber64	77.7778
						Fiber65	57.1429
						Average	54.9682	32.979
						SD	30.3301	29.598
						TTEST		7.39282e-05

## Sheet: Fig. 5
Fig. 5e	Relative luciferase activity					Fig. 5f						Fig. 5i	Myod1+ SC percentage				Fig. 5j	Myod1 immunofluorescence intensity
	wild type Myod1 3'UTR		mutated Myod1 3'UTR				GFP antibody		CPEB1 antibody				GFP Ab	CPEB1 Ab				GFP Ab	CPEB1 Ab
	Control	CPEB1	Control	CPEB1			Control	CPEB1	Control	CPEB1		Set1	89.112	72.2492			Cell1	28589.2	17204.4
	Column A	Column B	Column C	Column D		Set1	1.05145	1.61086	1.03052	1.15602		Set2	82.3011	59.3794			Cell2	23936.8	14781.4
Set1	0.909114	1.79358	0.820347	1.06169		Set2	0.923531	1.65794	0.888479	1.11837		Set3	92.1252	57.5469			Cell3	23628.2	14443.2
Set2	1.07594	1.86396	1.31419	1.15		Set3	1.12517	1.53318	0.937879	1.23719		Average	87.8461	63.0585			Cell4	22705.1	13327.4
Set3	1.01494	2.1034	1.34955	1.38204		Set4	0.89985	1.62118	0.962222	1.2303		SD	4.10933	6.54172			Cell5	22359.9	12976.1
Average	1	1.92031	1.16136	1.19791		Average	1	1.60579	0.954774	1.18547		TTEST		0.0105157			Cell6	21818.5	12029.8
SD	0.0689223	0.132614	0.241567	0.1351		SD	0.0924552	0.0454269	0.051168	0.0501342							Cell7	21301.6	10551.5
TTEST		0.000957505		0.860949		TTEST		5.21444e-05		0.00140923							Cell8	21226.6	10278.2
																	Cell9	20692.5	9349.49
																	Cell10	20337	9317.97
																	Cell11	20242.9	9201.59
																	Cell12	20003.2	9011.09
																	Cell13	19506.8	7646.22
ANOVA summary																	Cell14	19153.8	7521.04
F	13.55																Cell15	18975.3	6748.56
P value	0.0017																Cell16	18164.2	14487.9
P value summary	**																Cell17	18160.8	14413.9
Significant diff. among means (P < 0.05)?	Yes																Cell18	18119.2	14029.5
R square	0.8356																Cell19	17895.2	13306.2
																	Cell20	16926.4	13169.4
Tukey's multiple comparisons test	Mean Diff.	95.00% CI of diff.	Significant?	Summary													Cell21	16208	13122.6
																	Cell22	15992.2	12788.1
Column A vs. Column B	-0.9203	-1.424 to -0.4167	Yes	**													Cell23	15490.3	12081
Column A vs. Column C	-0.1614	-0.665 to 0.3423	No	ns													Cell24	15319.8	12063.1
Column A vs. Column D	-0.1979	-0.7016 to 0.3057	No	ns													Cell25	15270.1	11403.2
Column B vs. Column C	0.759	0.2553 to 1.263	Yes	**													Cell26	14763.8	11283.1
Column B vs. Column D	0.7224	0.2187 to 1.226	Yes	**													Cell27	14744.3	11007.1
Column C vs. Column D	-0.03655	-0.5402 to 0.4671	No	ns													Cell28	14557.3	10723.9
																	Cell29	14496.9	10477
																	Cell30	14129.8	10147.3
																	Cell31	14098.6	9714.92
																	Cell32	14085.1	9395.92
																	Cell33	14023.5	9266.26
																	Cell34	13899.9	9175.79
																	Cell35	13726	8528.41
																	Cell36	13425.4	7675.52
																	Cell37	13382.9	7589.49
																	Cell38	13063.2	7452.62
																	Cell39	13029.1	7299.95
																	Cell40	12814.3	18760.7
																	Cell41	11806.5	18252.1
																	Cell42	11486.9	17315.5
																	Cell43	10282.1	16994.6
																	Cell44	26216.1	16125.5
																	Cell45	25856.4	15853.5
																	Cell46	25365.9	15848
																	Cell47	22461.4	15703.3
																	Cell48	22250.2	15051.4
																	Cell49	22203.4	14576.4
																	Cell50	20561	13986.7
																	Cell51	20035.5	13835
																	Cell52	19973.6	13733.5
																	Cell53	19808.3	13733.4
																	Cell54	18857.9	13332.4
																	Cell55	18482.1	12872.2
																	Cell56	18459.1	12719.7
																	Cell57	17820.7	12687.4
																	Cell58	17637.6	12518.3
																	Cell59	17634.7	12252
																	Cell60	17557.2	12174
																	Cell61	17488.3	12168.1
																	Cell62	17441.8	12165.9
																	Cell63	17267	12040.7
																	Cell64	17241.7	11693.7
																	Cell65	17042.5	11463
																	Cell66	17037.6	11368.4
																	Cell67	16883.2	11283.5
																	Cell68	16325.1	11187.6
																	Cell69	15702.6	10966.3
																	Cell70	15594.3	10909.5
																	Cell71	15577.2	10887.9
																	Cell72	15511.6	10652.3
																	Cell73	15504.5	10606.3
																	Cell74	15398.3	10560.2
																	Cell75	15218.2	10273.8
																	Cell76	14901.7	10163.5
																	Cell77	14150	10148.9
																	Cell78	13763.2	10051.7
																	Cell79	13330	9781.91
																	Cell80	12971	9755.93
																	Cell81	12812.8	9421.59
																	Cell82	12736.8	9361.94
																	Cell83	11669.3	9132.63
																	Cell84	11523.4	25668.3
																	Cell85	9401.56	24087.8
																	Cell86	9247.05	23998.6
																	Cell87	28806.7	23467.6
																	Cell88	27924	21292.3
																	Cell89	24003.3	20746.6
																	Cell90	23277.5	19903.8
																	Cell91	23155.2	19795.7
																	Cell92	23030.6	19788.3
																	Cell93	22884.9	19688.7
																	Cell94	22769.8	19654.1
																	Cell95	22439.2	19303.7
																	Cell96	22131.1	19103.6
																	Cell97	21857.1	18660.3
																	Cell98	21249.6	18073.3
																	Cell99	20729.5	17682.3
																	Cell100	20521.3	17457.5
																	Cell101	20225.1	17105.9
																	Cell102	19190.8	16933.7
																	Cell103	18362.8	16268
																	Cell104	17945	16197.9
																	Cell105	17646.3	15914.9
																	Cell106	16552.7	15497
																	Cell107	16205.9	15487.2
																	Cell108	16158.7	15438.1
																	Cell109	16128.3	15363.5
																	Cell110	16044.9	14883.3
																	Cell111	16004.5	14456.7
																	Cell112	15962.3	13769.3
																	Cell113	15943.6	13142.2
																	Cell114	15655.9	13084.7
																	Cell115	15519	13048.8
																	Cell116	15389.2	12883.7
																	Cell117	15151.9	12833.8
																	Cell118	14917.5	12715
																	Cell119	14452.7	12267.6
																	Cell120	14193.5	12204.2
																	Cell121	14184.9	12091.3
																	Cell122	12387	12039.1
																	Cell123	12142.4	11986.7
																	Cell124	11218	11844
																	Cell125	11107.4	11736.9
																	Cell126	28142.9	11503.8
																	Cell127	22259.2	11068.2
																	Cell128	21988.8	10989.3
																	Cell129	21393.7	10266
																	Cell130	20660.1	10184.3
																	Cell131	20419.9	9197.73
																	Cell132	20411.6	24417.7
																	Cell133	19939.8	23772.3
																	Cell134	19585.2	20715.3
																	Cell135	19487.6	20402
																	Cell136	18758.6	20060.2
																	Cell137	18589.3	19857.2
																	Cell138	17646.5	19151.8
																	Cell139	17424.9	18624.3
																	Cell140	17400.9	18479.8
																	Cell141	16581.4	17244.5
																	Cell142	16529.9	16949.6
																	Cell143	16091.1	16863.8
																	Cell144	15975	16473
																	Cell145	15965.3	16292.2
																	Cell146	15895.2	16282.3
																	Cell147	15748.4	16076.8
																	Cell148	15229.3	16017
																	Cell149	15213.1	16010.5
																	Cell150	15070.3	15794.4
																	Cell151	14837	15712.9
																	Cell152	14800.3	15588.8
																	Cell153	14097.1	14644.5
																	Cell154	14033	14409
																	Cell155	13960.3	14174.7
																	Cell156	13934.5	14103.1
																	Cell157	13909.2	14058.5
																	Cell158	13851.4	13920.4
																	Cell159	13766.8	13910.9
																	Cell160	13497.8	13835.5
																	Cell161	13416	13585.2
																	Cell162	13325.8	13118.5
																	Cell163	13259.1	12893
																	Cell164	13095.1	12812.5
																	Cell165	12847.2	12756
																	Cell166	12819.6	12725.1
																	Cell167	12332.7	12715.3
																	Cell168	12246.7	12651.1
																	Cell169	12094.8	12618.2
																	Cell170	11980.3	12525
																	Cell171	11655.2	12416.1
																	Cell172	11527	12337.8
																	Cell173	11315.5	12177.6
																	Cell174	11089.3	12003.5
																	Cell175	10796.9	11749.2
																	Cell176	10712.8	11504.5
																	Cell177	10478.5	11430.9
																	Cell178		11319.9
																	Cell179		10986.2
																	Cell180		10536.4
																	Cell181		10039.2
																	Cell182		9413.91
																	Cell183		9303.46
																	Cell184		9260.9
																	Cell185		9000.8
																	Cell186		7014.16
																	Average	16883.2	13617.6
																	SD	4049.24	3768.18
																	TTEST		2.6518e-14

## Sheet: Fig. 6
Fig. 6b	Relative luciferase activity							Fig. 6d	Myod1 immunofluorescence intensity					Fig. 6e	Myod1 mRNA qRT-PCR
	Control		CPEB1		CPEB1 (T171A, S177A)				GFP	CPEB1 -GFP	CPEB1 (T171A, S177A)-GFP				CPEB1-mVenus			CPEB1 (T171A, S177A)-mVenus
Myod1 3'UTR	wild type	mutated	wild type	mutated	wild type	mutated		Cell1	10715.1	6203.95	11204.7				IgG	mVenus Ab		IgG	mVenus Ab
Set1	0.938682	0.965646	1.86882	1.21549	1.42438	1.30156		Cell2	12241.8	8222.8	7599.3			Set1	1	2.45094	Set1	1	2.18354
Set2	1.16263	1.19547	1.53018	0.802654	1.09446	0.927843		Cell3	11296.3	9293.76	8873.43			Set2	1	2.50244	Set2	1	2.35653
Set3	0.898691	0.954814	1.75921	1.05642	1.18662	0.825667		Cell4	14630.8	7628.62	7529.51			Set3	1	2.48515	Set3	1	3.19688
	Control	CPEB1	CPEB1 (T171A, S177A)					Cell5	12914.2	10461.1	7689.5			Average	1	2.47951	Average	1	2.57898
Myod1 3'UTR	wild type	wild type	wild type					Cell6	4687.52	4824.03	13170.8			SD	0	0.0213997	SD	0	0.44259
Set1	0.938682	1.86882	1.42438					Cell7	17616.2	15783	12115.2			TTEST		6.56067e-08	TTEST		0.00725475
Set2	1.16263	1.53018	1.09446					Cell8	12435.4	10901.5	3550.81				CPEB1 (T171A, S177A)-mVenus
Set3	0.898691	1.75921	1.18662					Cell9	14213.5	11333.3	8911.4			Set1	2.45094	2.18354
Average	1	1.7194	1.23516					Cell10	4738.5	14517.8	10003.9			Set2	2.50244	2.35653
SD	0.116148	0.141088	0.138993					Cell11	8217.46	8893.83	9914.63			Set3	2.48515	3.19688
TTEST		0.00509933	0.0258693					Cell12	12058.8	9156.2	10339.5			Average	2.47951	2.57898
								Cell13	9459.36	9283.43	12888.1			SD	0.0213997	0.44259
								Cell14	9642.78	9668.91	8923.33			TTEST		0.766758
								Cell15	8837.07	10663.1	10228.9
								Cell16	8108.31	6564.44	7021.1
Two-way ANOVA	Ordinary							Cell17	13543.6	12051.7	8692.05
Alpha	0.05							Cell18	8375.45	7576.67	10455.7
								Cell19	11963	6673.04	8920.79
Source of Variation	% of total variation	P value	P value summary	Significant?				Cell20	12157.7	7983.6	8168.1
Interaction	24.37	0.0144	*	Yes				Cell21	9682	8856.01	9636.43
Row Factor	24.37	0.0144	*	Yes				Cell22	8072.27	4454.75	12033
Column Factor	27.51	0.0029	**	Yes				Cell23	20935.2	4673.55	3982.23
								Cell24	17762	7838.85	6364.73
Tukey's multiple comparisons test	Mean Diff.	95.00% CI of diff.	Significant?	Summary				Cell25	7739.66	15588.6	9032.44
								Cell26	10015.8	12537.9	7364.49
Myod1 wild type 3'UTR								Cell27	11768.9	8756.08	5406.48
Control vs. CPEB1	-0.7194	-1.114 to -0.325	Yes	**				Cell28	15889.7	12020.6	8007.6
Control vs. CPEB1 (T171A, S177A)	-0.2352	-0.6295 to 0.1592	No	ns				Cell29	14321.7	11899	7975.62
CPEB1 vs. CPEB1 (T171A, S177A)	0.4842	0.08987 to 0.8786	Yes	*				Cell30	9725.87	11008.3	5164.25
								Cell31	9512.87	6180.67	11032.9
Myod1 CPEs mutated 3'UTR								Cell32	12102.3	9742.2	8343.67
Control vs. CPEB1	0	-0.3944 to 0.3944	No	ns				Cell33	11276	12358.8	6092.48
Control vs. CPEB1 (T171A, S177A)	0	-0.3944 to 0.3944	No	ns				Cell34	7935.52	9965.9	9101.28
CPEB1 vs. CPEB1 (T171A, S177A)	0	-0.3944 to 0.3944	No	ns				Cell35	11141.2	12737.2	8873.56
								Cell36	13192.5	9935.28	11514.7
								Cell37	12485.4	4208.55	8895.27
								Cell38	6519.82	7137.78	8403.98
								Cell39	12365.4	8798.56	4586.55
								Cell40	17001.4	9549.16	10152.5
								Cell41	15703.4	8692.72	7396.68
								Cell42	15526.3	8516.4	4106.33
								Cell43	18370.2	11653.3	3444.5
								Cell44	8616.12	8666.57	3900.35
								Cell45	5252.66	11416.1	3616.82
								Cell46	5410.2	17955.7	3203.93
								Cell47	7052.25	18770.7	3539.98
								Cell48	9037.99	5318.53	3737.82
								Cell49	17617.4	11277.3	5713.5
								Cell50	17780.5	15046.3	2770.13
								Cell51	10121.5	12161.3	3186.2
								Cell52	16820.9	12380.5	2777.58
								Cell53	6981.31	14126.2	2769.45
								Cell54	8188.96	23021.3	2655.92
								Cell55	14073.5	14583.9	3150.65
								Cell56	7200.06	31933.7	7975.62
								Cell57	8479.74	25991	8256.21
								Cell58	8702.18	15131.9	2501.41
								Cell59	9506.07	11487.2	2862.45
								Cell60	8589.12	22911.9	3217.71
								Cell61	13212.9	18653.2	2799.17
								Cell62	7897.96	7847.05	2945.89
								Cell63	14078.9	16471.4	2681.7
								Cell64	11408.2	31157.5	2841.34
								Cell65	9948.34	31876.1	2579.66
								Cell66	9721.6	15981.9	5537.43
								Cell67	13203.5	15450.1	2839.39
								Cell68	10913	16225.6	7404.81
								Cell69	13034.5	7966.4	3398.58
								Cell70	10484.6	12094.1	2861.91
								Cell71	9460.91	22788.2	3859.91
								Cell72	10381.5	18173.8	2701.29
								Cell73	9130.99	19701.4	7307.68
								Cell74	5909.71	16649.6	6328.39
								Cell75	15626.1	9880.19	6502.95
								Cell76	9268.9	12923.6	6544.66
								Cell77	14879.2	24000.3	5979.99
								Cell78	11305.5	13379.7	9969.92
								Cell79	12325.1	11295.2	4351.81
								Cell80	9016.39	26130.5	5121.35
								Cell81	10673.9	7883.34	5117.07
								Cell82	10147	10643.8	5978.53
								Cell83	8919.69	13139.4	5538.82
								Cell84	7208.01	9869.19	4719.04
								Cell85	9172.63	11923.6	7815.22
								Cell86	7488.55	16859.1	4325.09
								Cell87	3663.76	9903.13	12923.4
								Cell88	9070.79	22945.8	8558.03
								Cell89	8455.13	9224.23	6299.56
								Cell90	5270.17	10752.1	3518.53
								Cell91	3886.43	7407.43	6241.84
								Cell92	25140.8	11753.2	8428.91
								Cell93	14098.7	10083.5	5829.7
								Cell94	18949.5	9928.64	5999.2
								Cell95	12989.1	10289.1	5041.35
								Cell96	7161.07	9360.99	8873.65
								Cell97	7678.78	11171	12166.6
								Cell98	20046.5	10334.3	7589.32
								Cell99	16138	11261.7	7277.28
								Cell100	8274.72	8974.98	9980.42
								Cell101	12180.5	14852.8	4288.34
								Cell102	5437.5	11440	7039.32
								Cell103	8481.74	9194.37	4513.65
								Cell104	9922.71	12995.4	6631.09
								Cell105	11508.9	14485	4713.32
								Cell106	7562.93	17058.8	5260.38
								Cell107	10900.3	8275.13	6464.13
								Cell108	7704.04	7351.89	5672.56
								Cell109	16176	24000.1	3488.06
								Cell110	8652.4	15848.6	7126.69
								Cell111	5652.56	31517.4	6477.25
								Cell112	6390	17627.4	10003.4
								Cell113	7121	8154.21	6021.48
								Cell114	7491.77	10080	5694.72
								Cell115	16317.7	8406.84	9424.64
								Cell116	20143.3	17936.4	8367.59
								Cell117	6979	7861.85	6188.03
								Cell118	13276.7	7309.65	6150.76
								Cell119	12480.4	7615.35	2653.55
								Cell120	12652.8	11877.1	2926.54
								Cell121	6891.36	8031.37	4801.8
								Cell122	11893.2	6867.89	4580.03
								Cell123	7550.93	5999.09	4484.78
								Cell124	12292.5	6137.63	6144.75
								Cell125	23112	6468.7	8203.83
								Cell126	11994.6	7226.26	5918.66
								Cell127	6276.23	5394.64	4055.54
								Cell128	22919.7	9414.31	3969.21
								Cell129	12316.7	8340.39	7411.16
								Cell130	9413.9	12234.2	5624.86
								Cell131	13204.4	7714.26	5110.52
								Cell132	13614.3	11046.6	4268.8
								Cell133	19261.7	6804.06	4610.71
								Cell134	15066.4	6637.3	10330.4
								Cell135	15002.1	7689.86	7706.27
								Cell136	12126.4	8629.44	8823.73
								Cell137	6971.12	12770	18211
								Cell138	22909.8	10972.7	8220.76
								Cell139	4818.67	9072.59	8709.07
								Cell140	13084.3	12552	9480.66
								Cell141	20658.1	7306.01	7111.5
								Cell142	12471	10198.4	10675.5
								Cell143	8323.02	7335.7	6107.65
								Cell144	24020.2	16212.6	7697.7
								Cell145	13233.3	13291.2	4353.63
								Cell146	17342	22844.3	10344.1
								Cell147	11513.5	18177.9	9431.46
								Cell148	16604	10458.5	11816.1
								Cell149	10499.7	7451.47	14252.9
								Cell150	7881.92	11449.6	5723.9
								Cell151	17276.9	8296.68	9316.6
								Cell152	10686.3	23247.8	8740.9
								Cell153	8982.91	19809.6	6145.22
								Cell154	4987.33	18503.6	6675.45
								Cell155	5637.18	7362.25	12165.1
								Cell156	17611.5	16626.8	3342.95
								Cell157	21260	11056.8	9790.31
								Cell158	17846.3	7421.47	9798.1
								Cell159	5655.15	9187.33	6641.79
								Cell160	22335.8	6852.3	6590.15
								Cell161	6812.5	23774.8	6211.84
								Cell162	5759.66	15460.8	12447.5
								Cell163	7445.38	10288	9007.43
								Cell164	13514.6	8040.95	4575.62
								Cell165	15211.9	9553.19	4647.98
								Cell166	15855.6	20393.7	7950.04
								Cell167		7249.38	7128.39
								Cell168		19946.5	6856.11
								Cell169		8548.42	6514.96
								Cell170		14647	7522.39
								Cell171		15509.4	4535.97
								Cell172		18625.8	7959.56
								Cell173		27109.6	4235.85
								Cell174		9072.99	5209.12
								Cell175		28167.7	10961.1
								Cell176		26067.6	12969.2
								Cell177		15414.9	6377.39
								Cell178		22915.3	4006.6
								Cell179		30271.1	9791.4
								Cell180		27547.2	6714.36
								Cell181		29008.5	7197.86
								Cell182		8711.57	17953.2
								Cell183		8736.94
								Cell184		17233.4
								Cell185		21577.7
								Cell186		16671.4
								Cell187		10163.8
								Cell188		15094.5
								Cell189		5831.93
								Cell190		6997.81
								Cell191		8285.62
								Cell192		14520.7
								Cell193		12387.1
								Cell194		22706.1
								Cell195		19677
								Cell196		10815.3
								Cell197		8817.76
								Average	11561.1	12853.6	6939.53
								SD	4535.95	6150.47	2966.46
								TTEST		0.025977	1.91449e-25
								ANOVA summary
								F	77.92
								P value	<0.0001
								P value summary	****
								Significant diff. among means (P < 0.05)?	Yes
								R square	0.2233
							Tukey's multiple comparisons test	Mean Diff.	95.00% CI of diff.	Significant?	Summary	Adjusted P Value
							GFP vs. CPEB1 -GFP	-1292	-2480 to -104.8	Yes	*	0.0291	A-B
							GFP vs. CPEB1 (T171A, S177A)-GFP	4622	3412 to 5831	Yes	****	<0.0001	A-C
							CPEB1 -GFP vs. CPEB1 (T171A, S177A)-GFP	5914	4755 to 7073	Yes	****	<0.0001	B-C

## Sheet: Fig. 7
Fig. 7b	EdU+ SC percentage					Fig. 7e								Fig. 7h	Pax7+ SC number per 100 fibers					Fig. 7i	Pax7+ SC number per 100 fibers
MK5108 and/or Insulin	MK5108- Insulin-	Insulin+ MK5108-	Insulin- MK5108+	Insulin+ MK5108+				MK5108- Insulin-	Insulin+ MK5108-	Insulin- MK5108+	Insulin+ MK5108+			7DPI MK5108 and/or Insulin	MK5108- Insulin-	Insulin+ MK5108-	Insulin- MK5108+	Insulin+ MK5108+		14DPI MK5108 and/or Insulin	MK5108- Insulin-	Insulin+ MK5108-	Insulin- MK5108+	Insulin+ MK5108+
Set1	41.1017	66.6242	12.8589	13.7931			Set1	506.823	544.199	379.733	327.869			Seet1	12.5141	18.6613	8.68465	16.5979		Seet1	7.15005	9.27292	5.24781	4.01204
Set2	38.1197	52.0345	16.8331	13.5338			Set2	416.758	515.294	374.491	377.149			Seet2	12.1807	26.4295	8.86243	12.514		Seet2	8.03674	12.9187	3.72526	3.5443
Set3	43.1452	57.3502	18.9456	14.5669			Set3	380.519	514.29	305.113	302.776			Seet3	9.689	19.6539	8.05585	10.5597		Seet3	5.93668	10.218	2.3644	5.24
Set4	44.3778	59.4302	15.0072	12.069			Set4	419.853	518.177	334.965	331.142			Average	11.4613	21.5815	8.53431	13.2239		Average	7.04115	10.8032	3.77916	4.26545
Average	41.6861	58.8598	15.9112	13.4907			Average	430.988	522.99	348.575	334.734			SD	1.26056	3.45188	0.34602	2.51571		SD	0.860798	1.54482	1.17777	0.71508
SD	2.36829	5.2315	2.24673	0.904557			SD	46.4341	12.3278	30.4821	26.8345			TTEST		0.0176211	0.0339681	0.425741		TTEST		0.0396108	0.034109	0.0247215
TTEST		0.00205465	9.49738e-06	1.26652e-06			TTEST		0.0160667	0.0423435	0.0208852
							ANOVA summary													ANOVA summary
							F	22.89						ANOVA summary						F	16.56
ANOVA summary							P value	< 0.0001						F	12.57					P value	0.0009
F	145.8						P value summary	****						P value	0.0021					P value summary	***
P value	< 0.0001						Are differences among means statistically significant? (P < 0.05)	Yes						P value summary	**					Are differences among means statistically significant? (P < 0.05)	Yes
P value summary	****						R square	0.8512						Are differences among means statistically significant? (P < 0.05)	Yes					R square	0.8613
Are differences among means statistically significant? (P < 0.05)	Yes													R square	0.825
R square	0.9733						Tukey's multiple comparisons test	Mean Diff.	95% CI of diff.	Significant?	Summary									Tukey's multiple comparisons test	Mean Diff.	95% CI of diff.	Significant?	Summary
														Tukey's multiple comparisons test	Mean Diff.	95% CI of diff.	Significant?	Summary
Tukey's multiple comparisons test	Mean Diff.	95% CI of diff.	Significant?	Summary			MK5108- Insulin- vs. Insulin+MK5108-	-92	-168.2 to -15.75	Yes	*									MK5108- Insulin- vs. Insulin+MK5108-	-3.762	-7.352 to -0.1724	Yes	*
							MK5108- Insulin- vs. Insulin- MK5108+	82.41	6.166 to 158.7	Yes	*			MK5108- Insulin- vs. Insulin+MK5108-	-10.12	-17.27 to -2.968	Yes	**		MK5108- Insulin- vs. Insulin- MK5108+	3.262	-0.3276 to 6.852	No	ns
MK5108- Insulin- vs. Insulin+MK5108-	-17.17	-24.73 to -9.620	Yes	***			MK5108- Insulin- vs. Insulin+ MK5108+	96.25	20.01 to 172.5	Yes	*			MK5108- Insulin- vs. Insulin- MK5108+	2.927	-4.225 to 10.08	No	ns		MK5108- Insulin- vs. Insulin+ MK5108+	2.776	-0.8139 to 6.365	No	ns
MK5108- Insulin- vs. Insulin- MK5108+	25.77	18.22 to 33.33	Yes	****			Insulin+ MK5108- vs.Insulin- MK5108+	174.4	98.17 to 250.7	Yes	****			MK5108- Insulin- vs. Insulin+ MK5108+	-1.763	-8.915 to 5.390	No	ns		Insulin+ MK5108- vs.Insulin- MK5108+	7.024	3.434 to 10.61	Yes	**
MK5108- Insulin- vs. Insulin+ MK5108+	28.2	20.64 to 35.75	Yes	****			Insulin+ MK5108- vs. Insulin+ MK5108+	188.3	112.0 to 264.5	Yes	****			Insulin+ MK5108- vs.Insulin- MK5108+	13.05	5.895 to 20.20	Yes	**		Insulin+ MK5108- vs. Insulin+ MK5108+	6.538	2.948 to 10.13	Yes	**
Insulin+ MK5108- vs.Insulin- MK5108+	42.95	35.39 to 50.50	Yes	****			Insulin- MK5108+ vs. Insulin+ MK5108+	13.84	-62.41 to 90.09	No	ns			Insulin+ MK5108- vs. Insulin+ MK5108+	8.358	1.205 to 15.51	Yes	*		Insulin- MK5108+ vs. Insulin+ MK5108+	-0.4863	-4.076 to 3.103	No	ns
Insulin+ MK5108- vs. Insulin+ MK5108+	45.37	37.82 to 52.92	Yes	****										Insulin- MK5108+ vs. Insulin+ MK5108+	-4.69	-11.84 to 2.463	No	ns
Insulin- MK5108+ vs. Insulin+ MK5108+	2.421	-5.134 to 9.975	No	ns
						Fig. 7f
								MK5108- Insulin-	Insulin+ MK5108-	Insulin- MK5108+	Insulin+ MK5108+
							set1	1296.5	1528.9	877.379	934.689
							set2	1372.11	1530.56	967.842	1138.93
							set3	1062.53	1502.51	969.237	794.16
							set4	1105.92	1463.05	956.558	833.687
							Average	1209.26	1506.25	942.754	925.366
							SD	128.782	27.315	38.063	133.526
							TTEST		0.00791559	0.0138446	0.0379947
							ANOVA summary
							F	24.45
							P value	< 0.0001
							P value summary	****
							Are differences among means statistically significant? (P < 0.05)	Yes
							R square	0.8594
							Tukey's multiple comparisons test	Mean Diff.	95% CI of diff.	Significant?	Summary
							MK5108- Insulin- vs. Insulin+MK5108-	-297	-528.9 to -65.09	Yes	*
							MK5108- Insulin- vs. Insulin- MK5108+	266.5	34.60 to 498.4	Yes	*
							MK5108- Insulin- vs. Insulin+ MK5108+	283.9	51.99 to 515.8	Yes	*
							Insulin+ MK5108- vs.Insulin- MK5108+	563.5	331.6 to 795.4	Yes	****
							Insulin+ MK5108- vs. Insulin+ MK5108+	580.9	349.0 to 812.8	Yes	****
							Insulin- MK5108+ vs. Insulin+ MK5108+	17.39	-214.5 to 249.3	No	ns

## Sheet: Suppl. Fig. 2
Suppl. Fig. 2b												Suppl. Fig. 2c				Suppl. Fig. 2d							Suppl. Fig. 2f		CPEB1 immunofluorescence intenstiy				Suppl. Fig. 2g		siCPEB1 specificity test
												CPEB1 mRNA level	siNC	siCPEB1											siNC	siCPEB1							Wild type CPEB1		Mutant CPEB1
												Set1	1	0.303315										Cell1	35689.5	12519							siNC	siCPEB1
												Set2	1	0.295021										Cell2	35357.8	12469.4						Set1	1	0.323836	1	0.937354
												Set3	1	0.379513										Cell3	15688.5	9605.12						Set2	1	0.266093	1	0.97716
												Average	1	0.32595										Cell4	39549.6	14867.9						Set3	1	0.319377	1	0.959264
												SD	0	0.0380262										Cell5	31240.8	11650.6						Average	1	0.303102	1	0.957926
												TTEST		1.50335e-05										Cell6	59751	10149.7						SD	0	0.0262327	0	0.016278
																								Cell7	18713.8	12757.7						TTEST		2.99736e-06		0.0216697
																								Cell8	20295.3	12116.9
																								Cell9	43836.9	14985.9
																								Cell10	26683.9	19026			Suppl. Fig. 2h
																								Cell11	21712.2	16017.8
																								Cell12	13142.9	20257.2
																								Cell13	14454.7	22903.6
																								Cell14	21393.6	18833.8
																								Cell15	11933	12735.1
																								Cell16	50560.1	15491.9
																								Cell17	55624.4	33127.8
																								Cell18	12774	15274.7
																								Cell19	28352	9911.24
																								Cell20	12992.1	19875.1
																								Cell21	16785.4	11240.9
																								Cell22	22978.5	12354.8
																								Cell23	23508.8	13058.6
																								Cell24	24928.3	13322.9
																								Cell25	38364.1	10532.6
																								Cell26	26756.1	12321
																								Cell27	41011	17430.8
																								Cell28	15850.2	25664.4
																								Cell29	30279	11556.4
																								Cell30	25420.9	13476.8
																								Cell31	18173.6	19325.2
																								Cell32	35369.9	14394.3
																								Cell33	26046.3	11243.4
																								Cell34	27336.2	13434.7
																								Cell35	20692.8	14600.7
																								Cell36	17043.7	23687.4
																								Cell37	41392.2	15029.4
																								Cell38	23868.6	28352.9
																								Cell39	54097.7	23050.8
																								Cell40	23587.7	18475.3
																								Cell41	16438.8	23993.7
																								Cell42	24046.7	21706.7
																								Cell43	28833.5	15465.6
																								Cell44	24002.2	13960
																								Cell45	48521.9	37878.6
																								Cell46	48459.2	13947
																								Cell47	29419.8	14779.7
																								Cell48	35118.5	11881.9
																								Cell49	15119.8	21967.8
																								Cell50	18335.2	22055.7
																								Cell51	35981.7	12433.1
																								Cell52	11801.4	25449.1
																								Cell53	26720.8	15391.5
																								Cell54	20857.2	12853.8
																								Cell55	15624.5	12885.6
																								Cell56	23562.3	20740.9
																								Cell57	37116.5	22619.6
																								Cell58	21752.8	19595.2
																								Cell59	17133.5	12403.5
																								Cell60	27133.4	24048.3
																								Cell61	12523.1	21603
																								Cell62	28462	12799.8
																								Cell63	29131.1	14267.5
																								Cell64	36964	23004.5
																								Cell65	51307.2	22710.8
																								Cell66	18797	32167.3
																								Cell67	15715.6	18635.7
																								Cell68	58275.1	12530.8
																								Cell69	23838.9	12009.5
																								Cell70	25399.3	16735.6
																								Cell71	17364	13953.1
																								Cell72	24038.7	14567.7
																								Cell73	54889.1	14284.8
																								Cell74	54157.7	9562.37
																								Cell75	10280.5	13260.5
																								Cell76	17542.8	17633.5
																								Cell77	12246.7	13780.7
																								Cell78	20176.4	31564.7
																								Cell79	27454.5	10736.9
																								Cell80	11487.2	16661.2
																								Cell81	22044.9	12029.5
																								Cell82	24687	23912.7
																								Cell83	20878.8	10954.3
																								Cell84	23746.7	16156.9
																								Cell85	18890.3	12115.2
																								Cell86	33031.4	18817.7
																								Cell87	16987.7	21180
																								Cell88	22284.7	14273.2
																								Cell89	34709.6	17936.2
																								Cell90	33343.7	16452.6
																								Cell91	27010.7	15534.2
																								Cell92	28579.7	24285.7
																								Cell93	25790.5	14579.3
																								Cell94	26509.4	21226.3
																								Cell95	21346.2	15341.8
																								Cell96	13529	11865.2
																								Cell97	30543.5	15995.9
																								Cell98	21926.9	32965.4
																								Cell99	20345.8	17046.1
																								Cell100	15678.1	16562
																								Cell101	28150	10107
																								Cell102	23964.4	21388
																								Cell103	18650.4	34313.8
																								Cell104	17582.1	17816.5
																								Cell105	16864.2	16034.9
																								Cell106	22156.6	11585.3
																								Cell107	14223.4	16132.8
																								Cell108	31290.9	20694.6
																								Cell109	24218.6	12800.7
																								Cell110	48714.3	11958.3
																								Cell111	25761.8	17809.2
																								Cell112	33067.6	10451.7
																								Cell113	14907.4	13259.1
																								Cell114	20613.8	19992.2
																								Cell115	53814.8	19598.9
																								Cell116	42461.1	21086.7
																								Cell117	19554.5	9749.06
																								Cell118	46634.8	12666.2
																								Cell119	37838.6	16882.1
																								Cell120	34312.2	11687.4
																								Cell121	53777.2	11972.6
																								Cell122	62763	28813
																								Cell123	43587.7	14723.2
																								Cell124	52027.2	10399.8
																								Cell125	34497.7	16697.7
																								Cell126	14559	12010.3
																								Cell127	14677.3	12447
																								Cell128	19692.2	13283.8
																								Cell129	12267.6	10233.9
																								Cell130	21096.5	15593.7
																								Cell131	13472.7	16029.7
																								Cell132	52157.5	9884.84
																								Cell133	49748.8	18760
																								Cell134	49445	19652.9
																								Cell135	46147.4	16702.5
																								Cell136	16107.5	11137.4
																								Cell137	15280.1	11246.4
																								Cell138	63549.7	17397.1
																								Cell139	31213.2	19211
																								Cell140	24811.5	37084.7
																								Cell141	34868.2	11221.7
																								Cell142	42048	16189.1
																								Cell143	32405.7	20026.1
																								Cell144	39972.7	13647.9
																								Cell145	34402	14590.5
																								Cell146	21061.5	16422.8
																								Cell147	17611.5	11944.3
																								Cell148	15364.1	17210.5
																								Cell149	60170.4	13549.5
																								Cell150	17869.3	11152.6
																								Cell151	65475.5	22150
																								Cell152	62468.9	9299.63
																								Cell153	49124.1	17345.7
																								Cell154	65475.9	16653.7
																								Cell155	23214.7	19726.3
																								Cell156	15436	12987.1
																								Cell157	21170.3
																								Cell158	30677.3
																								Cell159	33680.3
																								Cell160	21876.4
																								Cell161	15454.5
																								Cell162	11307.1
																								Cell163	55600.8
																								Cell164	33175.9
																								Cell165	23178.9
																								Cell166	26569.4
																								Cell167	65280.5
																								Cell168	16034.5
																								Cell169	38791.1
																								Cell170	19214.7
																								Cell171	20847.8
																								Cell172	52107.4
																								Cell173	64619.6
																								Cell174	34444.2
																								Cell175	26040.4
																								Cell176	13511.2
																								Cell177	60317
																								Cell178	43634.5
																								Cell179	33782.9
																								Cell180	27961.9
																								Average	29628	16655.8
																								SD	14200.3	5674.83
																								TTEST		4.88049e-23

## Sheet: Suppl. Fig. 3
Suppl. Fig. 3b			Suppl. Fig. 3c						Suppl. Fig. 3f				Suppl. Fig. 3h				Suppl. Fig. 3k				Suppl. Fig. 3m				Suppl. Fig. 3o
CPEB1 immunofluorescence intensity									36h Syn+ SC per fiber				72h Syn+ SC per fiber				36h EdU+ SC per fiber				EdU+ SC percentage				Ki67+ SC percentage
	Uninjured	3 DPI								siNC	siCPEB1			siNC	siCPEB1			siNC	siCPEB1			siNC	siCPEB1			siNC	siCPEB1
Cell1	2815.36	1871.36							Fiber1	4	3		Fiber1	37	8		Fiber1	50	77.7778		Set1	19.883	3.11284		Set1	80.5593	66.7943
Cell2	1081.34	3454.69							Fiber2	5	9		Fiber2	14	22		Fiber2	100	0		Set2	28.6517	9.25926		Set2	84.5964	63.7823
Cell3	1979.99	5085.42							Fiber3	4	1		Fiber3	19	5		Fiber3	100	77.7778		Set3	36.1925	4.9505		Set3	88.8766	65.6149
Cell4	1841.2	3231.86							Fiber4	3	6		Fiber4	45	31		Fiber4	33.3333	100		Average	28.2424	5.7742		Average	84.6774	65.3972
Cell5	2555.46	1717.08							Fiber5	2	7		Fiber5	32	19		Fiber5	100	83.3333		SD	6.66458	2.57598		SD	3.39605	1.23921
Cell6	3166.34	5304							Fiber6	5	2		Fiber6	38	35		Fiber6	100	100		TTEST		0.0112721		TTEST		0.00165522
Cell7	1695.18	2921.97							Fiber7	5	3		Fiber7	14	33		Fiber7	82.7586	100
Cell8	1620.8	5276.18							Fiber8	14	5		Fiber8	20	38		Fiber8	80	100
Cell9	1690.64	4068.36							Fiber9	1	3		Fiber9	68	31		Fiber9	85.7143	60
Cell10	1678.01	2744.09							Fiber10	9	5		Fiber10	27	27		Fiber10	100	33.3333
Cell11	1890.38	4689.96							Fiber11	9	3		Fiber11	32	23		Fiber11	100	100
Cell12	981.039	2168.51							Fiber12	7	5		Fiber12	36	17		Fiber12	55.5556	100
Cell13	1239.3	1999.12							Fiber13	6	6		Fiber13	29	8		Fiber13	71.4286	80
Cell14	2861.61	9270.31							Fiber14	4	10		Fiber14	25	32		Fiber14	100	83.3333
Cell15	1800.4	10195.5							Fiber15	4	2		Fiber15	24	15		Fiber15	75	70
Cell16	1382.29	12236.5							Fiber16	5	5		Fiber16	18	14		Fiber16	100	50
Cell17	1226.82	10173.8							Fiber17	11	6		Fiber17	29	1		Fiber17	40	40
Cell18	1046.61	13067.5							Fiber18	3	4		Fiber18	36	2		Fiber18	90.9091	50
Cell19	1122	11380.5							Fiber19	7	5		Fiber19	44	17		Fiber19	66.6667	50
Cell20	1137	8150.85							Fiber20	13	8		Fiber20	25	16		Fiber20	85.7143	60
Cell21	1597.83	8409.75							Fiber21	15	11		Fiber21	15	28		Fiber21	76.9231	100
Cell22	2329.82	7124.53							Fiber22	2	5		Fiber22	16	40		Fiber22	73.3333	100
Cell23	3326.09	8207.29							Fiber23	6	3		Fiber23	13	17		Fiber23	100	40
Cell24	2244.28	7483.68							Fiber24	18	8		Fiber24	39	15		Fiber24	66.6667	78.5714
Cell25	3126.81	5755.4							Fiber25	5	5		Fiber25	8	11		Fiber25	100	0
Cell26	3118.11	6166.76							Fiber26	6	11		Fiber26	35	21		Fiber26	100	50
Cell27	1346.6	7236.48							Fiber27	2	5		Fiber27	36	8		Fiber27	100	100
Cell28	2082.55	5125.45							Fiber28	16	4		Fiber28	41	27		Fiber28	0	63.6364
Cell29	2756.02	5690.05							Fiber29	11	3		Fiber29	12	12		Fiber29	62.5	100
Cell30	2171.63	6921.31							Fiber30	4	5		Fiber30	24	7		Fiber30	100	0
Cell31	3476.49	5733.31							Fiber31	5	5		Fiber31	28	38		Fiber31	100	33.3333
Cell32	2684.95	4126.64							Fiber32	5	2		Fiber32	19	19		Fiber32	80	100
Cell33	2641.46	7669.14							Fiber33	4	7		Fiber33	20	41		Fiber33	80	60
Cell34	4264.83	5566.98							Fiber34	4	5		Fiber34	54	25		Fiber34	75	50
Cell35	4112.9	6599.68							Fiber35	12	3		Fiber35	65	38		Fiber35	100	57.1429
Cell36	3219.09	8407.32							Fiber36	10	11		Fiber36	35	14		Fiber36	100	0
Cell37	2769.03	5765.63							Fiber37	20	8		Fiber37	26	18		Fiber37	80	33.3333
Cell38	4596.05	6458.19							Fiber38	7	4		Fiber38	13	7		Fiber38	95	100
Cell39	2879.13	8825.06							Fiber39	4	2		Fiber39	32	6		Fiber39	57.1429	37.5
Cell40	5968.72	1885.67							Fiber40	6	4		Fiber40	26	21		Fiber40	25	75
Cell41	2559.05	999.462							Fiber41	2	5		Fiber41	16	16		Fiber41	83.3333	0
Cell42		6874.56							Fiber42	5	9		Fiber42	8	47		Fiber42	100	100
Cell43		3602.96							Fiber43	3	6		Fiber43	21	15		Fiber43	100	80
Cell44		3583.29							Fiber44	6	2		Fiber44	26	40		Fiber44	100	55.5556
Cell45		3983.04							Fiber45	8	6		Fiber45	13	12		Fiber45	50	66.6667
Average	2392.27	5937.98							Fiber46	12	10		Fiber46	32	35		Fiber46	100	0
SD	1071.77	2876.45							Fiber47	6	3		Fiber47	17	13		Fiber47	75	50
TTEST		1.19466e-10							Fiber48	7	3		Fiber48	19	23		Fiber48	100	40
									Fiber49	6	2		Fiber49	27	16		Fiber49	42.8571	33.3333
									Fiber50	6	2		Fiber50	30	6		Fiber50	100	33.3333
									Fiber51	10	7		Fiber51	11	22		Fiber51	83.3333	0
									Fiber52	14	5		Fiber52	19	16		Fiber52	70	50
									Fiber53	5	8		Fiber53	49	8		Fiber53	57.1429	57.1429
									Fiber54	7	8		Fiber54	55	21		Fiber54	60	80
									Fiber55	4	4		Fiber55	38	10		Fiber55	85.7143	100
									Fiber56	8	9		Fiber56	47	18		Fiber56	0	87.5
									Fiber57	6	11		Fiber57	39	28		Fiber57	100	50
									Fiber58	5	2		Fiber58	44	20		Fiber58	100	77.7778
									Fiber59	7	4		Fiber59	45	9		Fiber59	100	54.5455
									Fiber60	3	2		Fiber60	22	4		Fiber60	100	50
									Fiber61	6	2		Fiber61		10		Fiber61	66.6667	50
									Fiber62	3	4		Fiber62		20		Fiber62	83.3333	50
									Fiber63	7	9		Fiber63		15		Fiber63	100	50
									Fiber64	7	5		Fiber64		36		Fiber64	100	50
									Fiber65	5	3		Fiber65		7		Fiber65	71.4286	77.7778
									Fiber66	8	12		Fiber66		39		Fiber66	100	37.5
									Fiber67	14	4		Fiber67		14		Fiber67	100	60
									Fiber68	4	5						Fiber68	100	0
									Fiber69	3	2						Fiber69	50	100
									Fiber70	8	10						Fiber70	66.6667	50
									Fiber71	4	8						Fiber71	100	20
									Fiber72		2						Fiber72	100	0
									Average	6.78873	5.31944		Average	29.1167	19.806		Fiber73		90
									SD	3.95722	2.80786		SD	13.4995	11.1773		Fiber74		75
									TTEST		0.0119905		TTEST		4.74422e-05		Fiber75		0
																	Average	80.9293	58.5368
																	SD	23.7869	31.3159
																	TTEST		5.39642e-06

## Sheet: Suppl. Fig. 4
Suppl. Fig. 4b				Suppl. Fig. 4d				Suppl. Fig. 4e					Suppl. Fig. 4g
Pax7+ SC percentage				Myod1+ SC percentage				Myod1 immunofluorescence intensity					MyoG+ SC percentage
	siNC	siCPEB1			siNC	siCPEB1			siNC	siCPEB1				siNC	siCPEB1
Set1	98.3051	92.5		Set1	90.3846	88.6598		Cell1	15288.4	5919.88			Set1	14.5833	23.1579
Set2	95.2381	96.5217		Set2	92.5926	92.0863		Cell2	13529.7	5412.76			Set2	17.8571	11.7647
Set3	97.2477	95.8904		Set3	89.8876	93.2584		Cell3	3942.28	12437			Set3	21.6495	19.4444
Set4	96.3964	98.0392		Set4	94.5946	94.1748		Cell4	11657.2	4132.6			Set4	12.6316	18.5841
Average	96.7968	95.7378		Average	91.8649	92.0448		Cell5	15516.7	4562.61			Average	16.6804	18.2378
SD	1.12562	2.02594		SD	1.87627	2.08984		Cell6	15075.9	5957.29			SD	3.42298	4.11352
TTEST		0.458838		TTEST		0.915245		Cell7	17960.5	4364.22			TTEST		0.632183
								Cell8	9908.25	6987.46
								Cell9	9491.55	4398.32
								Cell10	15429.7	2854.94
								Cell11	12376	9453.04
								Cell12	8274.12	6201.88
								Cell13	4765.24	5384.93
								Cell14	6586.98	4998.69
								Cell15	5048.63	7277.71
								Cell16	21819	5950.96
								Cell17	14115.1	7877.39
								Cell18	8646.24	16503.5
								Cell19	21197.3	5150.34
								Cell20	6630.02	4778.28
								Cell21	6790.06	8100.5
								Cell22	11282.5	9196.89
								Cell23	12110.1	6706.09
								Cell24	16754.8	4029.85
								Cell25	10374.8	2740.27
								Cell26	8044.09	2206.78
								Cell27	30028.1	5180.83
								Cell28	7204.31	5516.04
								Cell29	9042.35	3026.57
								Cell30	14793.6	5462.93
								Cell31	10418.4	3259.51
								Cell32	8958.93	7289.68
								Cell33	9134.61	6454.28
								Cell34	12873.7	6407.14
								Cell35	6355.3	5246.46
								Cell36	12580.4	5988.47
								Cell37	18548.6	6450.66
								Cell38	9196.98	6880.84
								Cell39	12951.1	5011.32
								Cell40	7151.67	7395.13
								Cell41	8553.8	11086.4
								Cell42	10633	7693.79
								Cell43	12163.5	6617.09
								Cell44	15435.5	8140.79
								Cell45	29433.3	5782.88
								Cell46	14361.7	7681.13
								Cell47	9968.8	7340.49
								Cell48	8529.03	4788.01
								Cell49	8689.12	7388
								Cell50	8101.87	3206.18
								Cell51	18524.2	7094.74
								Cell52	9423.02	8230.34
								Cell53	5072.65	9615.51
								Cell54	13563.4	7393.4
								Cell55	11958	9478.57
								Cell56	13677.7	9294.06
								Cell57	7710.04	10454.9
								Cell58	12477.8	4217.3
								Cell59	6581.41	5789.43
								Cell60	11264.6	5829.57
								Cell61	8266.83	8390.15
								Cell62	11610.3	9597.86
								Cell63	15547	7624.85
								Cell64	19288.4	4649.58
								Cell65	15834.3	5986.05
								Cell66	19168.3	8642.08
								Cell67	7796.94	12306
								Cell68	11937.3	10703.2
								Cell69	16951.8	5506.11
								Cell70	13440.4	5019.21
								Cell71	11794.9	8468.49
								Cell72	11577.4	8758.53
								Cell73	16388	7285.96
								Cell74	18464.6	5891.78
								Cell75	11397.6	4815.62
								Cell76	9520.62	5091.06
								Cell77	9024.83	8498.43
								Cell78	13961.4	3090.91
								Cell79	21636.9	3341.64
								Cell80	7727.03	3642.07
								Cell81	7204.35	4487.22
								Cell82	16762.1	4074.97
								Cell83	9987.88	7065.55
								Cell84	11535.4	5497.88
								Cell85	11253.9	4236.45
								Cell86	13160.2	5507.09
								Cell87	8595.39	4450.85
								Cell88	12796.9	9587.11
								Cell89	8974.14	4962.08
								Cell90	21325.9	8678.01
								Cell91	14238.2	5399.61
								Cell92	8163.52	4091.13
								Cell93	8709.21	10866
								Cell94	18788.1	5926.32
								Cell95	9642.37	10199.9
								Cell96	6695.01	9215.65
								Cell97	6008.15	5920.71
								Cell98	9881.62	7612.96
								Cell99	10250.5	13468.9
								Cell100	10377	7581.78
								Cell101	17542	10739.2
								Cell102	9023.65	4392.57
								Cell103	12802.5	8754.68
								Cell104	5926.8	9360.91
								Cell105	9648.28	12368.7
								Cell106	6496.18	6701.67
								Cell107	8139.35	7170.29
								Cell108	12003.2	3541.9
								Cell109	16337.3	4594.57
								Cell110	22647.2	4779.06
								Cell111	5195.26	6016.47
								Cell112	11830.4	6903.44
								Cell113	7287.59	4510.17
								Cell114	14948.1	4629.45
								Cell115	28666.1	4614.61
								Cell116	13178.4	8660.56
								Cell117	10534.6	7855.41
								Cell118	15442.5	5760.79
								Cell119	12912	4336.38
								Cell120	16451.5	6053.8
								Cell121	23754.2	4645.67
								Cell122	17492.5	4845.73
								Cell123	10633.5	5167.72
								Cell124	18917.6	9761.98
								Cell125	17014.8	4270.53
								Cell126	6390.02	7456.36
								Cell127	6974.79	6466.29
								Cell128	9525	3662.11
								Cell129	5809.97	2419.74
								Cell130	5481.29	4585.5
								Cell131	11966.5	2064.42
								Cell132	15436.4	4045.7
								Cell133	21086.5	6314.92
								Cell134	9698.41	4234.39
								Cell135	14910.2	5794.19
								Cell136	8801.29	2888.62
								Cell137	10426.1	12516.1
								Cell138	19915.1	3139.48
								Cell139	15875.1	13543.8
								Cell140	18119.8	4939.37
								Cell141	8444.72	8333.2
								Cell142	18426	8007.97
								Cell143	19279.7	17840.7
								Cell144	16887.8	3231.64
								Cell145	6599.05	10157
								Cell146	7882.52	7819.7
								Cell147	8449.07	5709.03
								Cell148	6505.42	7072.66
								Cell149	11666.2	2823.42
								Cell150	10572.8	5631.42
								Cell151	21215.1	6636.34
								Cell152	23079.1	5985.88
								Cell153	26445.2	6589.77
								Cell154	17488.2	4348.49
								Cell155	8410.3	3895.67
								Cell156	6753.04	5858.77
								Cell157	4282.79	11661.8
								Cell158	12267.3	10370.3
								Cell159	20029.6	5486.26
								Cell160	13135.7
								Cell161	7152.75
								Cell162	14721
								Cell163	14410
								Cell164	12105.9
								Cell165	10297.2
								Cell166	21520.5
								Cell167	7015.34
								Cell168	16469.8
								Cell169	12317.7
								Cell170	9617.42
								Cell171	27416.3
								Cell172	22711.7
								Cell173	14571.7
								Cell174	13269.2
								Cell175	13106.1
								Cell176	31179.7
								Cell177	5686.98
								Cell178	13906.4
								Cell179	13688.6
								Average	12725.6	6593.61
								SD	5434.3	2702.92
								TTEST		5.37225e-31

## Sheet: Suppl. Fig. 5
Suppl. Fig. 5d
EdU+ SC percentage
	siNC	siCPEB1
Set1	91.0676	89.5652
Set2	94.1355	80.2429
Set3	93.284	78.7799
Average	92.829	82.8627
SD	1.29313	4.77691
TTEST		0.0464875

## Sheet: Suppl. Fig. 8
Suppl. Fig. 8c								Suppl. Fig. 8e								Suppl. Fig. 8h
Cytoplasmic Myod1 smFISH quantification								Myod1+ SC percentage								Myod1+ SC percentage per fiber
	0h	8h	10h	12h	20h	32h			0h	8h	10h	12h	20h	32h			0h	2h	4h	6h
Cell1	28.9474	71.4286	85.7143	95.6522	95.4545	96.875		Set1	0	33.3333	64	72.2222	87.2727	95.4545		Fiber1	0	14.2857	57.1429	100
Cell2	42.4242	92.8571	89.4737	100	71.4286	95.3125		Set2	0	29.4118	68.1818	77.5	90.6977	94.1176		Fiber2	0	55.5556	50	100
Cell3	27.7778	6.25	83.3333	86.4865	94.4444	91.1765		Set3	0	26.3158	72.4138	84	92.7273	96.7742		Fiber3	0	25	100	71.4286
Cell4	33.3333	85.7143	83.3333	90	92.3077	97.5		Average	0	29.687	68.1985	77.9074	90.2326	95.4488		Fiber4	0	16.6667	83.3333	50
Cell5	30.7692	47.0588	87.0968	100	96.1539	96.875		SD	0	2.8715	3.43494	4.81688	2.25096	1.08454		Fiber5	0	50	60	66.6667
Cell6	21.7391	66.6667	92.5926	87.0968	95.9459	96.9231		TTEST		0.000127303	9.57198e-06	2.16434e-05	5.7971e-07	2.49918e-08		Fiber6	0	20	60	60
Cell7	33.3333	25	80.7692	91.1765	91.1765	96.5909										Fiber7	0	0	40	100
Cell8	16.6667	66.6667	100	83.871	94.4444	87.3016										Fiber8	0	33.3333	40	100
Cell9	34.0909	75	100	100	91.3043	96.2963										Fiber9	0	50	60	66.6667
Cell10	12.5	77.7778	96.0784	91.3043	90	90.2778										Fiber10	0	50	50	100
Cell11	25	88.8889	93.75	76.6667	96.2963	87.5										Fiber11	0	0	50	100
Cell12	40	52.3809	100	100	92.365	80.7692										Fiber12	0	22.2222	50	75
Cell13	25	81.8182	87.5	93.0233		93.3333										Fiber13	0	66.6667	100	66.6667
Cell14	14.2857	83.3333	97.1831	100		92.6389										Fiber14	0	33.3333	33.3333	100
Cell15	38.0952	84.2105	95.1219	96.1539												Fiber15	0	40	40	100
Cell16	20	43.4783	95.6522	83.871												Fiber16	0	0	100	100
Cell17	34.375	81.8182	95.2381	89.4737												Fiber17	0	25	100	100
Cell18	22.7273	65.2174	84.0909	100												Fiber18	0	33.3333	100	100
Cell19	33.3333	58.6207	100	90.9091												Fiber19	16.6667	66.6667	100	81.8182
Average	28.1262	66.0098	91.9436	92.4045	91.7768	92.8121										Fiber20	0	28.5714	40	85.7143
SD	8.37017	22.2119	6.34745	6.67667	6.47523	4.76278										Fiber21	0	50	80	62.5
TTEST		6.56448e-08	8.50566e-25	1.27588e-24	1.76846e-19	3.33543e-22										Fiber22	0	55.5556	100	85.7143
																Fiber23	0	16.6667	50	100
																Fiber24	0	40	100	100
																Fiber25	0	71.4286	83.3333	100
																Fiber26	0	100	100	100
																Fiber27	0	33.3333	33.3333	100
																Fiber28	0	28.5714	100	100
																Fiber29	14.2857	66.6667	66.6667	100
																Fiber30	0	36.3636	40	100
																Fiber31	0	37.5	37.5	75
																Fiber32	0	25	100	100
																Fiber33	0	28.5714	28.5714	100
																Fiber34	0	71.4286	71.4286	57.1429
																Fiber35	0	20	100	100
																Fiber36	0	16.6667	16.6667	100
																Fiber37	0	55.5556	71.4286	77.7778
																Fiber38	0	14.2857	14.2857	85.7143
																Fiber39	0	0	50	100
																Fiber40	0	0	33.3333	100
																Fiber41	0	66.6667	66.6667	100
																Fiber42	0	66.6667	66.6667	100
																Fiber43	0	14.2857	14.2857	71.4286
																Fiber44	0	25	0	75
																Fiber45	0	0	0	100
																Fiber46	0	25	25	100
																Fiber47	0	12.5	12.5	100
																Fiber48	0
																Fiber49	0
																Fiber50	0
																Fiber51	0
																Fiber52	0
																Fiber53	0
																Fiber54	0
																Fiber55	0
																Fiber56	0
																Fiber57	0
																Fiber58	0
																Fiber59	0
																Fiber60	0
																Fiber61	0
																Fiber62	0
																Fiber63	0
																Fiber64	0
																Average	0.483631	34.2202	59.0527	89.6647
																SD	2.70095	23.2883	30.6022	15.0178
																TTEST		2.99632e-20	1.83698e-28	2.70146e-73

[truncated: 5 more sheets: Suppl. Fig. 9, Suppl. Fig. 10, Suppl. Fig. 12, Suppl. Fig. 13, Suppl. Fig. 14]
